# Supplementary material for: Model-Free RNA Sequence and Structure Alignment Informed by SHAPE Probing Reveals a Conserved Alternate Secondary Structure for 16S rRNA
Source: PLoS Comput Biol. 2015 May 20;11(5):e1004126. doi: 10.1371/journal.pcbi.1004126 (PMC4438973; doi:10.1371/journal.pcbi.1004126)
Supplement: S1 Dataset — (ZIP) [file pcbi.1004126.s003.zip]

Archive with 90 entries (83 files):
- align_1_DATA/
- align_1_DATA/.DS_Store
- __MACOSX/
- __MACOSX/align_1_DATA/
- __MACOSX/align_1_DATA/._.DS_Store
- align_1_DATA/2014-12-29_align-1_data_for_figures.xlsx
- __MACOSX/align_1_DATA/._2014-12-29_align-1_data_for_figures.xlsx
- align_1_DATA/2014-12-29_align_1_alignments_and_predictions/
- align_1_DATA/2014-12-29_align_1_alignments_and_predictions/2014-09-04_16S_msa.aln
- __MACOSX/align_1_DATA/2014-12-29_align_1_alignments_and_predictions/
- __MACOSX/align_1_DATA/2014-12-29_align_1_alignments_and_predictions/._2014-09-04_16S_msa.aln
- align_1_DATA/2014-12-29_align_1_alignments_and_predictions/2014-09-04_23S_msa.aln
- __MACOSX/align_1_DATA/2014-12-29_align_1_alignments_and_predictions/._2014-09-04_23S_msa.aln
- align_1_DATA/2014-12-29_align_1_alignments_and_predictions/2014-09-04_cdiff_16S_filtered.fa
- __MACOSX/align_1_DATA/2014-12-29_align_1_alignments_and_predictions/._2014-09-04_cdiff_16S_filtered.fa
- align_1_DATA/2014-12-29_align_1_alignments_and_predictions/2014-09-04_cdiff_16S_final.fa
- __MACOSX/align_1_DATA/2014-12-29_align_1_alignments_and_predictions/._2014-09-04_cdiff_16S_final.fa
- align_1_DATA/2014-12-29_align_1_alignments_and_predictions/2014-09-04_cdiff_23S_filtered.fa
- __MACOSX/align_1_DATA/2014-12-29_align_1_alignments_and_predictions/._2014-09-04_cdiff_23S_filtered.fa
- align_1_DATA/2014-12-29_align_1_alignments_and_predictions/2014-09-04_cdiff_23S_final.fa
- __MACOSX/align_1_DATA/2014-12-29_align_1_alignments_and_predictions/._2014-09-04_cdiff_23S_final.fa
- align_1_DATA/2014-12-29_align_1_alignments_and_predictions/2014-09-04_cdiff_hvol_16S_clustalw.aln
- __MACOSX/align_1_DATA/2014-12-29_align_1_alignments_and_predictions/._2014-09-04_cdiff_hvol_16S_clustalw.aln
- align_1_DATA/2014-12-29_align_1_alignments_and_predictions/2014-09-04_cdiff_hvol_16S_wSHAPE.txt
- __MACOSX/align_1_DATA/2014-12-29_align_1_alignments_and_predictions/._2014-09-04_cdiff_hvol_16S_wSHAPE.txt
- align_1_DATA/2014-12-29_align_1_alignments_and_predictions/2014-09-04_cdiff_hvol_23S_clustalw.aln
- __MACOSX/align_1_DATA/2014-12-29_align_1_alignments_and_predictions/._2014-09-04_cdiff_hvol_23S_clustalw.aln
- align_1_DATA/2014-12-29_align_1_alignments_and_predictions/2014-09-04_cdiff_hvol_23S_wSHAPE.txt
- __MACOSX/align_1_DATA/2014-12-29_align_1_alignments_and_predictions/._2014-09-04_cdiff_hvol_23S_wSHAPE.txt
- align_1_DATA/2014-12-29_align_1_alignments_and_predictions/2014-09-04_ecoli_16S_filtered.fa
- __MACOSX/align_1_DATA/2014-12-29_align_1_alignments_and_predictions/._2014-09-04_ecoli_16S_filtered.fa
- align_1_DATA/2014-12-29_align_1_alignments_and_predictions/2014-09-04_ecoli_16S_final.fa
- __MACOSX/align_1_DATA/2014-12-29_align_1_alignments_and_predictions/._2014-09-04_ecoli_16S_final.fa
- align_1_DATA/2014-12-29_align_1_alignments_and_predictions/2014-09-04_ecoli_23S_filtered.fa
- __MACOSX/align_1_DATA/2014-12-29_align_1_alignments_and_predictions/._2014-09-04_ecoli_23S_filtered.fa
- align_1_DATA/2014-12-29_align_1_alignments_and_predictions/2014-09-04_ecoli_23S_final.fa
- __MACOSX/align_1_DATA/2014-12-29_align_1_alignments_and_predictions/._2014-09-04_ecoli_23S_final.fa
- align_1_DATA/2014-12-29_align_1_alignments_and_predictions/2014-09-04_ecoli_cdiff_16S_clustalw.aln
- __MACOSX/align_1_DATA/2014-12-29_align_1_alignments_and_predictions/._2014-09-04_ecoli_cdiff_16S_clustalw.aln
- align_1_DATA/2014-12-29_align_1_alignments_and_predictions/2014-09-04_ecoli_cdiff_16S_wSHAPE.txt
- __MACOSX/align_1_DATA/2014-12-29_align_1_alignments_and_predictions/._2014-09-04_ecoli_cdiff_16S_wSHAPE.txt
- align_1_DATA/2014-12-29_align_1_alignments_and_predictions/2014-09-04_ecoli_cdiff_23S_clustalw.aln
- __MACOSX/align_1_DATA/2014-12-29_align_1_alignments_and_predictions/._2014-09-04_ecoli_cdiff_23S_clustalw.aln
- align_1_DATA/2014-12-29_align_1_alignments_and_predictions/2014-09-04_ecoli_cdiff_23S_wSHAPE.txt
- __MACOSX/align_1_DATA/2014-12-29_align_1_alignments_and_predictions/._2014-09-04_ecoli_cdiff_23S_wSHAPE.txt
- align_1_DATA/2014-12-29_align_1_alignments_and_predictions/2014-09-04_ecoli_hvol_16S_clustalw.aln
- __MACOSX/align_1_DATA/2014-12-29_align_1_alignments_and_predictions/._2014-09-04_ecoli_hvol_16S_clustalw.aln
- align_1_DATA/2014-12-29_align_1_alignments_and_predictions/2014-09-04_ecoli_hvol_16S_wSHAPE.txt
- __MACOSX/align_1_DATA/2014-12-29_align_1_alignments_and_predictions/._2014-09-04_ecoli_hvol_16S_wSHAPE.txt
- align_1_DATA/2014-12-29_align_1_alignments_and_predictions/2014-09-04_ecoli_hvol_23S_clustalw.aln
- __MACOSX/align_1_DATA/2014-12-29_align_1_alignments_and_predictions/._2014-09-04_ecoli_hvol_23S_clustalw.aln
- align_1_DATA/2014-12-29_align_1_alignments_and_predictions/2014-09-04_ecoli_hvol_23S_wSHAPE.txt
- __MACOSX/align_1_DATA/2014-12-29_align_1_alignments_and_predictions/._2014-09-04_ecoli_hvol_23S_wSHAPE.txt
- align_1_DATA/2014-12-29_align_1_alignments_and_predictions/2014-09-04_hvol_16S_filtered.fa
- __MACOSX/align_1_DATA/2014-12-29_align_1_alignments_and_predictions/._2014-09-04_hvol_16S_filtered.fa
- align_1_DATA/2014-12-29_align_1_alignments_and_predictions/2014-09-04_hvol_16S_final.fa
- __MACOSX/align_1_DATA/2014-12-29_align_1_alignments_and_predictions/._2014-09-04_hvol_16S_final.fa
- align_1_DATA/2014-12-29_align_1_alignments_and_predictions/2014-09-04_hvol_23S_filtered.fa
- __MACOSX/align_1_DATA/2014-12-29_align_1_alignments_and_predictions/._2014-09-04_hvol_23S_filtered.fa
- align_1_DATA/2014-12-29_align_1_alignments_and_predictions/2014-09-04_hvol_23S_final.fa
- __MACOSX/align_1_DATA/2014-12-29_align_1_alignments_and_predictions/._2014-09-04_hvol_23S_final.fa
- __MACOSX/align_1_DATA/._2014-12-29_align_1_alignments_and_predictions
- align_1_DATA/2014-12-29_rRNA_SHAPE-MaP/
- align_1_DATA/2014-12-29_rRNA_SHAPE-MaP/cdiff_16S_1m7.csv
- __MACOSX/align_1_DATA/2014-12-29_rRNA_SHAPE-MaP/
- __MACOSX/align_1_DATA/2014-12-29_rRNA_SHAPE-MaP/._cdiff_16S_1m7.csv
- align_1_DATA/2014-12-29_rRNA_SHAPE-MaP/cdiff_16S_1m7.map
- __MACOSX/align_1_DATA/2014-12-29_rRNA_SHAPE-MaP/._cdiff_16S_1m7.map
- align_1_DATA/2014-12-29_rRNA_SHAPE-MaP/cdiff_23S_1m7.csv
- __MACOSX/align_1_DATA/2014-12-29_rRNA_SHAPE-MaP/._cdiff_23S_1m7.csv
- align_1_DATA/2014-12-29_rRNA_SHAPE-MaP/cdiff_23S_1m7.map
- __MACOSX/align_1_DATA/2014-12-29_rRNA_SHAPE-MaP/._cdiff_23S_1m7.map
- align_1_DATA/2014-12-29_rRNA_SHAPE-MaP/ecoli_16S_1m7.map
- __MACOSX/align_1_DATA/2014-12-29_rRNA_SHAPE-MaP/._ecoli_16S_1m7.map
- align_1_DATA/2014-12-29_rRNA_SHAPE-MaP/ecoli_23S_1M7.csv
- __MACOSX/align_1_DATA/2014-12-29_rRNA_SHAPE-MaP/._ecoli_23S_1M7.csv
- align_1_DATA/2014-12-29_rRNA_SHAPE-MaP/ecoli_23S_1m7.map
- __MACOSX/align_1_DATA/2014-12-29_rRNA_SHAPE-MaP/._ecoli_23S_1m7.map
- align_1_DATA/2014-12-29_rRNA_SHAPE-MaP/hvol_16S_1m7.csv
- __MACOSX/align_1_DATA/2014-12-29_rRNA_SHAPE-MaP/._hvol_16S_1m7.csv
- align_1_DATA/2014-12-29_rRNA_SHAPE-MaP/hvol_16S_1m7.map
- __MACOSX/align_1_DATA/2014-12-29_rRNA_SHAPE-MaP/._hvol_16S_1m7.map
- align_1_DATA/2014-12-29_rRNA_SHAPE-MaP/hvol_23S_1m7.csv
- __MACOSX/align_1_DATA/2014-12-29_rRNA_SHAPE-MaP/._hvol_23S_1m7.csv
- align_1_DATA/2014-12-29_rRNA_SHAPE-MaP/hvol_23S_1m7.map
- __MACOSX/align_1_DATA/2014-12-29_rRNA_SHAPE-MaP/._hvol_23S_1m7.map
- __MACOSX/align_1_DATA/._2014-12-29_rRNA_SHAPE-MaP
- align_1_DATA/README.txt
- __MACOSX/align_1_DATA/._README.txt
- __MACOSX/._align_1_DATA
