# Supplementary material for: Model-Free RNA Sequence and Structure Alignment Informed by SHAPE Probing Reveals a Conserved Alternate Secondary Structure for 16S rRNA
Source: PLoS Comput Biol. 2015 May 20;11(5):e1004126. doi: 10.1371/journal.pcbi.1004126 (PMC4438973; doi:10.1371/journal.pcbi.1004126)
Supplement: S1 Dataset — (ZIP) [file pcbi.1004126.s003.zip › align_1_DATA/2014-12-29_align-1_data_for_figures.xlsx]

## Sheet: rRNA SHAPE diff hist
BINS	DIST
0	0
0.05	4013
0.1	3471
0.15	2712
0.2	2065
0.25	1628
0.3	1217
0.35	1025
0.4	833
0.45	717
0.5	615
0.55	573
0.6	516
0.65	414
0.7	398
0.75	364
0.8	273
0.85	289
0.9	226
0.95	246
1	217
1.05	200
1.1	181
1.15	154
1.2	154
1.25	148
1.3	124
1.35	126
1.4	119
1.45	98
1.5	91
1.55	94
1.6	74
1.65	68
1.7	62
1.75	72
1.8	47
1.85	70
1.9	34
1.95	35
2	50

## Sheet: rRNA random diff hist
BINS	REP1	REP2	REP3	REP4	REP5	REP6	REP7	REP8	MEAN	STD_DEV
0	0	0	0	0	0	0	0	0	0	0
0.05	2645	2636	2672	2641	2613	2701	2624	2727	2657.38	36.9558
0.1	2414	2401	2448	2406	2285	2460	2453	2419	2410.75	51.9705
0.15	2037	2076	2018	1980	2077	1983	2030	2034	2029.38	33.9851
0.2	1664	1645	1707	1639	1740	1629	1649	1656	1666.12	35.5121
0.25	1345	1387	1372	1397	1370	1346	1346	1437	1375	29.7658
0.3	1150	1186	1163	1165	1114	1160	1174	1142	1156.75	20.4985
0.35	979	962	976	1000	1031	1002	1004	924	984.75	30.3263
0.4	883	844	799	878	881	880	847	866	859.75	27.1005
0.45	738	777	778	745	771	762	783	780	766.75	15.8568
0.5	690	700	676	701	706	702	688	699	695.25	9.22971
0.55	648	619	619	675	691	654	689	623	652.25	28.411
0.6	638	577	609	609	572	611	604	533	594.125	30.1431
0.65	546	531	561	535	554	593	571	561	556.5	18.7483
0.7	507	525	495	494	480	499	495	505	500	12.1758
0.75	462	461	462	467	478	467	423	494	464.25	18.7467
0.8	425	460	443	477	441	406	408	400	432.5	25.8215
0.85	413	426	371	409	406	383	417	393	402.25	17.2826
0.9	395	381	385	378	399	371	357	368	379.25	13.0647
0.95	343	349	392	327	320	311	350	367	344.875	24.6041
1	340	314	321	324	339	353	338	303	329	15.2807
1.05	341	318	323	312	299	314	288	321	314.5	14.9081
1.1	297	278	287	318	274	307	324	320	300.625	18.3162
1.15	268	271	264	259	301	271	293	269	274.5	13.6565
1.2	253	263	250	272	249	269	258	267	260.125	8.34322
1.25	227	261	258	260	233	275	229	237	247.5	16.9115
1.3	214	205	254	239	253	204	223	225	227.125	18.5434
1.35	253	229	217	231	226	211	243	228	229.75	12.4975
1.4	197	212	198	217	240	208	188	199	207.375	15.0826
1.45	195	214	193	176	210	192	191	193	195.5	11.0567
1.5	172	177	178	162	174	189	218	193	182.875	16.0658
1.55	152	165	159	167	150	173	165	186	164.625	10.8275
1.6	164	168	154	157	165	160	169	149	160.75	6.59071
1.65	156	141	156	145	146	153	178	167	155.25	11.4864
1.7	163	137	142	131	135	148	155	141	144	10.0623
1.75	125	141	140	119	135	118	100	137	126.875	13.2612
1.8	120	126	122	153	118	102	110	116	120.875	13.995
1.85	102	138	92	114	96	105	112	115	109.25	13.3861
1.9	105	107	108	87	113	112	90	99	102.625	9.12329
1.95	93	80	105	82	104	109	108	99	97.5	10.6654
2	98	101	110	100	77	91	90	78	93.125	10.7289

## Sheet: 16S rRNA MSA w SHAPE
ECOLI			CDIFF			HVOL
INDEX	ID	SHAPE	INDEX	ID	SHAPE	INDEX	ID	SHAPE
-	-	-	1	T	-999	-	-	-
-	-	-	2	T	-999	-	-	-
1	A	-999	3	T	0.854675	-	-	-
2	A	-999	4	T	-1.03232	-	-	-
3	A	-999	5	A	1.17466	1	-	-
4	T	-999	6	T	-0.615292	2	T	-999
5	T	-999	7	T	2.75236	3	T	-999
6	G	-999	8	T	1.10632	-	-	-
7	A	-999	9	G	1.69619	-	-	-
8	A	-999	10	A	0.468807	-	-	-
9	G	-999	11	G	0.057906	4	C	-999
10	A	-999	12	A	0.252881	5	C	0.9442
11	G	0.136315	13	G	0.447353	6	G	0.001378
12	T	-0.126482	14	T	1.71749	7	G	-0.546055
13	T	0.012447	15	T	0.098293	8	T	0.104911
14	T	0.063785	16	T	0.370301	9	T	1.14638
15	G	-0.0344	17	G	0.278915	10	G	1.51515
16	A	0.187053	18	A	-0.315295	11	A	-0.035368
17	T	0.179499	19	T	0.094106	12	T	0.27925
18	C	0.093544	20	C	0.04751	13	C	0.324936
19	A	0.030528	21	C	0.30549	14	C	0.281542
20	T	1.27052	22	T	1.28209	15	T	0.34775
21	G	0.043679	23	G	0.305021	16	G	0.057847
22	G	0.041655	24	G	0.105565	17	C	-0.221099
23	C	0.07312	25	C	-0.088515	18	C	0.068144
24	T	0.321744	26	T	0.656954	19	G	-0.099851
25	C	0.530741	27	C	0.392698	20	G	0.310777
26	A	2.26065	28	A	0.859867	21	A	0.605464
27	G	0.113004	29	G	0.204261	22	G	-0.154791
28	A	0.049251	30	G	-0.312256	23	G	-0.024127
29	T	-0.045515	31	A	0.12319	24	T	-0.186267
30	T	0.528962	32	T	0.541328	-	-	-
31	G	1.10566	33	G	0.40307	25	C	-0.068689
32	A	0.146905	34	A	-0.002163	26	A	0.144354
33	A	0.122691	35	A	-0.199531	27	T	-0.253918
34	C	0.037297	36	C	-0.215922	28	T	0.240981
35	G	0.304705	37	G	-0.024861	29	G	-0.074765
36	C	0.138492	38	C	0.459921	30	C	-0.0483
37	T	0.999174	39	T	1.90681	31	T	2.4541
38	G	2.20086	40	G	1.26097	32	A	1.23323
39	G	0.362139	41	G	-0.047806	33	T	-0.074541
40	C	0.108103	42	C	0.245204	34	T	0.477411
41	G	-0.047987	43	G	-0.029331	35	G	-0.056016
42	G	-0.045105	44	G	0.288607	36	G	0.023198
43	C	0.098757	45	C	0.023449	37	G	-0.087738
44	A	0.251531	46	G	0.135092	38	G	0.076094
45	G	0.102343	47	T	0.227271	39	T	-0.034065
46	G	0.044775	48	G	0.316203	40	C	-0.046048
47	C	0.111356	49	C	0.091253	41	C	0.129554
48	C	0.56339	50	C	0.236568	42	G	0.825631
-	-	-	-	-	-	43	A	1.65072
-	-	-	-	-	-	44	T	-0.119476
49	T	2.54314	51	T	2.20613	45	T	0.254636
50	A	2.06843	52	A	1.88369	46	T	1.08525
51	A	1.55103	53	A	0.383933	47	A	0.938406
52	C	0.222969	54	C	0.269302	48	G	0.260226
53	A	0.10614	55	A	-0.169944	49	C	-0.061036
54	C	0.233651	56	C	0.328454	50	C	0.236508
55	A	0.916057	57	A	0.528189	51	A	0.745276
56	T	0.284325	58	T	0.655443	52	T	0.41293
57	G	0.201221	59	G	0.219313	53	G	-0.006945
58	C	0.265312	60	C	0.212718	54	C	-0.083191
59	A	1.27402	61	A	1.05306	55	T	1.33649
60	A	3.23213	62	A	2.71463	56	A	2.40008
61	G	0.208218	63	G	1.93596	57	G	1.53851
62	T	0.118124	64	T	0.761363	58	T	0.694177
63	C	0.047674	65	T	3.2062	59	T	2.40746
64	G	0.453815	66	G	1.91629	60	G	0.28936
65	A	1.02216	67	A	1.80055	-	-	-
66	A	0.367122	-	-	-	-	-	-
67	C	-999	-	-	-	-	-	-
68	G	0.332147	-	-	-	-	-	-
69	G	0.258098	-	-	-	-	-	-
70	T	0.216879	-	-	-	-	-	-
71	A	0.584253	-	-	-	-	-	-
72	A	0.307876	68	G	0.203111	-	-	-
73	C	0.045344	69	C	0.119008	61	C	0.084956
74	A	0.020963	-	-	-	62	A	-0.283333
75	G	0.005651	-	-	-	63	C	-0.059064
76	G	0.016283	70	G	-0.074344	64	G	0.25248
77	A	0.040077	-	-	-	-	-	-
78	A	0.024418	-	-	-	-	-	-
79	G	-999	-	-	-	-	-	-
80	A	-999	-	-	-	-	-	-
81	A	0.049407	71	A	0.171143	65	A	0.036083
82	G	0.117805	72	T	0.091624	66	G	0.090208
83	C	0.173978	-	-	-	-	-	-
84	T	0.736849	73	T	-0.030437	-	-	-
85	T	0.916482	74	T	0.015499	-	-	-
86	G	0.163584	75	A	-0.107735	-	-	-
87	C	0.075037	76	C	0.112704	-	-	-
88	T	0.001372	77	T	0.347837	-	-	-
89	T	-999	78	T	0.35675	-	-	-
90	C	-999	79	C	1.8481	-	-	-
91	T	0.043239	-	-	-	-	-	-
92	T	0.147099	-	-	-	67	T	0.21538
93	T	-999	-	-	-	68	T	5.9066
94	G	0.132739	80	G	0.145046	69	C	0.242992
95	C	0.079287	81	G	0.090144	70	A	0.372509
96	T	0.043076	82	T	0.262389	71	T	0.200737
97	G	0.128767	83	A	0.280757	-	-	-
98	A	0.211785	84	A	0.354639	72	A	0.365729
99	C	0.210862	85	A	0.141499	73	C	0.002824
100	G	0.468795	86	G	0.476265	74	T	-0.156721
101	A	0.564167	87	A	0.243563	75	C	-0.023232
102	G	0.439505	88	G	0.113744	76	G	0.110821
103	T	0.224905	89	C	0.179744	77	T	0.016378
104	G	0.229202	90	G	0.80293	78	G	0.571586
105	G	0.614314	91	G	0.420538	79	G	0.308229
106	C	0.240226	92	C	0.620371	80	C	0.718179
107	G	0.055669	93	G	0.203019	81	G	1.05417
108	G	0.539489	94	G	0.446164	82	A	0.269489
109	A	0.753084	95	A	0.40402	83	A	1.00186
110	C	0.413825	96	C	0.300431	84	A	0.964052
111	G	0.661446	97	G	0.843943	85	A	1.16621
112	G	0.627914	98	G	0.54539	86	G	0.007957
113	G	0.791851	99	G	0.373357	87	C	-0.047596
114	T	0.229492	100	T	0.358791	88	T	0.006132
115	G	0.304239	101	G	1.59834	89	C	0.193777
116	A	1.37354	102	A	1.69458	90	A	0.536158
117	G	1.52949	103	G	1.58791	91	G	1.09885
118	T	1.33662	104	T	0.728466	92	T	0.082013
119	A	2.21882	105	A	1.31862	93	A	0.448412
120	A	2.90303	106	A	0.671934	94	A	0.162276
121	T	1.1166	107	C	0.725436	95	C	0.167002
122	G	0.457051	108	G	-0.042342	96	A	0.55799
123	T	-0.006052	109	C	-0.020593	97	C	0.27681
124	C	0.01024	110	G	0.037356	98	G	0.342751
125	T	-0.036161	111	T	0.171403	99	T	0.349548
126	G	-0.008861	112	G	-0.04442	100	G	0.06507
127	G	0.07652	113	G	-0.06386	101	G	-0.04335
128	G	0.062165	114	G	-0.035357	102	C	-0.034561
-	-	-	115	T	0.292277	103	C	0.052659
129	A	0.650238	116	A	0.645682	104	A	0.246216
130	A	1.67911	117	A	-0.126301	105	A	0.778599
131	A	-999	118	C	0.004696	106	A	0.386117
132	C	0.402734	119	C	-0.016359	107	C	-0.025267
133	T	0.986559	120	T	0.046798	108	T	0.685812
134	G	0.846394	121	A	0.328276	109	A	0.256514
135	C	0.301824	122	C	-0.08873	110	C	-0.166058
136	C	0.116457	123	C	0.254689	111	C	-0.097609
137	T	0.097207	124	C	-0.107374	112	C	0.021958
138	G	0.033692	125	T	0.055601	113	T	-0.045082
139	A	-0.018087	126	G	0.010909	114	A	-0.055288
140	T	0.014485	127	T	-0.071523	115	C	-0.008948
141	G	0.008287	128	A	-0.246293	116	A	0.014593
142	G	-999	129	C	1.95733	117	G	0.402458
143	A	-0.005024	130	A	0.567491	118	A	0.045253
144	G	-0.022314	131	C	0.179318	119	G	0.031668
145	G	-0.026681	132	A	0.48623	120	A	-0.096733
146	G	-0.032583	133	C	0.575491	121	A	0.019025
147	G	-0.063037	134	G	0.174612	122	C	-0.070875
148	G	-0.011774	135	G	0.222413	123	G	0.151612
149	A	-0.00714	136	A	-0.122298	124	A	0.135198
150	T	-0.002623	137	T	0.073958	125	T	0.285512
151	A	0.116377	138	A	0.174881	126	A	-0.203323
152	A	0.125708	139	A	-0.074584	127	A	0.052235
153	C	0.044216	140	C	-0.340927	128	C	-0.122323
154	T	-0.067395	141	A	-0.344283	129	C	-0.07839
155	A	0.021174	142	T	-0.162867	130	T	0.02049
156	C	-0.103199	143	A	-0.195141	131	C	-0.025545
157	T	-0.018542	144	C	-0.077564	132	G	0.011746
158	G	-0.060808	145	C	-0.081806	133	G	0.011786
159	G	0.075112	146	G	0.280644	134	G	0.048072
160	A	0.434792	147	A	1.02064	135	A	0.090396
161	A	0.628788	148	A	-0.06256	136	A	0.293473
162	A	0.690536	149	A	0.426188	137	A	0.387193
163	C	0.278429	150	G	0.11811	138	C	0.005651
164	G	0.032348	151	G	0.04357	139	T	0.018771
165	G	0.036223	152	T	0.085532	140	G	0.013657
166	T	-0.006839	153	A	-0.086152	141	A	-0.040021
167	A	0.050133	154	T	-0.021066	142	G	-0.056619
168	G	0.018532	155	G	-0.011352	143	G	-0.038037
169	C	0.007332	156	C	0.070568	144	C	-0.064704
170	T	0.235831	157	T	0.595644	145	T	0.323863
171	A	0.157944	158	A	0.106656	146	A	0.308407
172	A	0.345787	159	A	0.378478	147	A	0.797528
173	T	0.899012	160	T	0.304618	148	T	0.639215
174	A	0.717762	161	A	0.052112	149	A	1.65762
175	C	0.075752	162	C	0.323641	150	G	0.002669
176	C	0.050842	163	G	0.309018	151	T	-0.093305
177	G	1.73359	164	G	0.45604	152	T	-0.032731
178	C	2.69086	165	G	0.729529	153	C	0.137663
179	A	0.171153	166	A	0.757411	154	A	0.437565
180	T	0.294756	167	T	2.09174	155	T	0.302221
-	-	-	-	-	-	156	A	0.116482
-	-	-	-	-	-	157	C	0.041577
-	-	-	-	-	-	158	G	0.021128
-	-	-	-	-	-	159	G	0.037046
-	-	-	-	-	-	160	G	-0.009721
-	-	-	-	-	-	161	A	-0.149636
181	A	0.330475	168	A	0.76998	162	G	0.03081
182	A	0.312332	169	A	0.160819	163	T	-0.020957
183	C	-999	170	T	1.12281	164	C	-0.062414
184	G	-0.014653	171	A	-0.16903	165	A	0.901617
185	T	0.013901	172	T	-0.20141	166	T	2.00631
-	-	-	173	A	0.164131	167	G	0.069414
-	-	-	174	T	-0.255305	168	C	0.158293
186	C	0.018543	175	T	0.046155	169	T	2.02923
187	G	0.127965	176	T	0.083352	170	G	1.19736
188	C	1.14764	177	G	0.245904	171	G	4.64065
189	A	0.773868	178	A	0.046906	172	A	2.72695
190	A	1.19246	179	G	-0.002295	173	A	1.55379
-	-	-	180	A	0.038586	174	T	1.72078
191	G	-0.04042	181	G	0.167328	175	G	0.090213
192	A	0.014508	182	G	0.286477	176	C	0.263981
193	C	0.038492	183	C	0.321941	177	C	0.444167
194	C	0.17392	184	A	2.41279	178	G	-0.041666
195	A	0.113601	185	T	0.039513	179	A	-0.026857
196	A	0.1467	186	C	-0.052795	180	C	0.092271
197	A	0.121084	187	T	-0.100791	181	T	0.043262
198	G	-999	-	-	-	-	-	-
199	A	0.112824	-	-	-	-	-	-
200	G	0.057329	-	-	-	-	-	-
201	G	0.048207	-	-	-	-	-	-
202	G	0.019949	188	C	-0.069425	182	C	0.028009
203	G	0.058581	189	T	-0.053959	183	C	0.016831
204	G	0.201944	190	T	0.046116	184	C	0.101876
205	A	1.37977	191	A	-999	-	-	-
206	C	0.006355	192	A	0.04131	-	-	-
207	C	-0.073818	193	A	0.128208	185	C	-0.231885
208	T	-999	194	T	0.584261	186	G	0.275647
-	-	-	195	A	0.33201	187	A	0.380608
-	-	-	196	T	0.504256	-	-	-
-	-	-	197	C	3.08219	-	-	-
-	-	-	198	A	1.07688	188	A	0.371686
209	T	0.361912	199	A	0.360415	189	A	0.549239
210	C	0.246405	200	A	0.247621	190	C	-0.001023
211	G	0.24958	201	G	1.00398	191	G	0.084142
212	G	0.288438	202	G	0.819399	192	C	0.006971
213	G	0.051205	203	T	0.720644	193	T	0.441595
214	C	0.026179	204	G	0.73423	194	C	0.441342
215	C	-0.036974	205	A	0.732369	195	A	1.50606
216	T	-0.027707	206	G	0.534629	196	G	0.857584
217	C	-999	207	C	0.199126	197	G	-0.037214
218	T	-0.012767	208	C	0.859965	198	C	0.093978
219	T	0.156237	209	A	0.496961	-	-	-
220	G	0.007334	210	G	0.195696	199	G	-0.070632
221	C	0.083443	211	T	-0.209795	200	C	-0.037321
222	C	-0.071754	-	-	-	201	T	0.03765
223	A	-0.036424	212	A	-0.232612	202	G	0.011097
224	T	-0.06981	213	C	-0.159568	203	T	0.023282
225	C	-0.081062	214	A	-0.167567	204	A	-0.020853
226	G	-999	215	G	-0.031121	205	G	0.059425
227	G	0.311033	216	G	-0.017388	206	G	0.155098
228	A	0.565635	217	A	-0.037195	207	A	0.366097
229	T	0.892329	218	T	-0.006414	208	T	0.430044
230	G	0.250062	219	G	-0.131952	209	G	0.365155
231	T	0.201857	220	G	-0.07043	210	T	0.103375
232	G	0.528483	221	A	0.057923	211	G	0.106937
233	C	-0.011198	222	C	-0.004199	212	G	-0.034286
234	C	0.009549	223	C	-0.221509	213	C	0.199078
235	C	-0.002028	224	C	-0.015306	214	T	0.444916
236	A	0.06092	225	G	-0.030277	215	G	0.507099
237	G	0.142779	226	C	0.134324	216	C	0.288569
238	A	0.393741	227	G	0.199346	217	G	1.66964
239	T	1.13269	228	T	0.247892	218	G	0.05637
240	G	-0.046697	229	C	0.550083	219	C	-8.5e-05
241	G	0.004246	230	T	0.673256	220	C	0.013998
242	G	0.080623	231	G	0.608483	221	G	0.057871
243	A	0.173782	232	A	0.443391	222	A	0.119752
244	T	0.236454	233	T	-0.111288	223	T	-0.115301
245	T	0.586623	234	T	0.173503	224	T	0.529179
246	A	1.78141	235	A	1.92937	225	A	1.77602
247	G	0.003751	236	G	0.029357	226	G	0.014714
248	C	0.141789	237	C	0.179633	227	G	0.373192
249	T	0.083053	238	T	0.102704	228	T	0.057001
250	A	-999	239	A	0.988464	229	A	0.979221
251	G	0.22141	240	G	0.237993	230	G	0.669067
252	T	0.048424	241	T	-0.03141	231	A	0.239245
253	A	-999	242	T	0.141585	232	C	0.159493
254	G	0.058553	243	G	0.01475	233	G	0.0288
255	G	0.037459	244	G	0.06528	234	G	0.091204
256	T	0.03301	245	T	-0.081908	235	T	0.067652
257	G	0.003218	246	A	-0.209204	236	G	0.000309
258	G	-0.005049	247	A	0.031662	237	G	-0.043907
259	G	0.005218	248	G	-0.052736	238	G	0.014363
260	G	0.045686	249	G	-0.016518	239	G	0.111268
261	T	0.036909	250	T	-0.240518	240	T	-0.035295
262	A	0.29312	251	A	0.2351	241	A	0.499645
263	A	0.518508	252	A	0.123092	242	A	0.893473
264	C	0.328248	253	C	-0.018787	243	C	0.425266
265	G	0.334205	254	G	-0.02115	244	G	0.553766
266	G	0.296685	255	G	-0.03303	245	G	0.844553
267	C	0.005557	256	C	0.034333	246	C	0.014663
268	T	0.001862	257	T	-0.118721	247	C	-0.00834
269	C	-0.108895	258	T	0.058596	248	C	-0.07264
270	A	0.022541	259	A	0.010859	249	A	-0.007146
271	C	-0.019033	260	C	-0.127709	250	C	0.002458
272	C	-0.062463	261	C	0.06841	251	C	0.000298
273	T	-999	262	A	0.116834	252	G	-0.064957
274	A	-0.028728	263	A	0.450723	253	T	-0.052424
275	G	-0.046597	264	G	0.146617	254	G	0.091538
276	G	0.020646	265	G	-0.035974	255	C	0.091321
277	C	0.167719	266	C	0.496173	256	C	-0.110633
278	G	0.079448	267	G	0.569749	257	G	1.0516
279	A	0.800324	268	A	1.77011	258	A	2.17735
280	C	1.58333	269	C	1.05265	259	T	2.0407
281	G	0.451471	270	G	0.498873	260	A	0.294173
282	A	0.432128	271	A	0.89385	261	A	0.256791
283	T	0.011682	272	T	0.258432	262	T	0.051101
284	C	0.013735	273	C	0.357874	263	C	0.027433
285	C	-0.047406	274	A	0.297466	264	G	0.026908
286	C	0.030154	275	G	0.521861	265	G	0.124649
287	T	0.352746	276	T	0.629369	266	T	0.35125
288	A	1.18334	277	A	1.41347	267	A	1.85928
289	G	0.137751	278	G	0.059754	268	C	1.23087
290	C	0.060381	279	C	-0.134794	269	G	1.33843
291	T	0.142142	280	C	0.255892	270	G	0.610481
292	G	0.071798	281	G	0.481052	271	G	0.352366
293	G	0.183417	282	A	0.680011	272	T	0.468023
294	T	-0.006235	283	C	0.029726	273	T	0.598728
295	C	0.066676	284	C	0.13187	274	G	1.49167
296	T	1.31398	285	T	1.22719	275	T	0.687119
297	G	1.34523	286	G	0.79373	276	G	1.29707
298	A	2.07794	287	A	1.01603	277	A	1.90475
299	G	0.62049	288	G	0.603276	278	G	0.220544
300	A	2.1107	289	A	1.54411	279	A	0.237076
301	G	2.72538	290	G	0.230617	280	G	0.06914
302	G	2.35171	291	G	0.17852	281	C	0.402193
303	A	1.44765	292	G	0.278846	282	A	0.954673
304	T	1.35548	293	T	0.598943	283	A	1.56543
305	G	0.016862	294	G	0.606606	284	G	0.647114
306	A	0.195442	295	A	2.1021	285	A	0.792624
307	C	-0.000811	296	T	0.697067	286	G	0.666881
308	C	-0.0103	297	C	0.077041	287	C	-0.013967
309	A	0.022302	298	G	0.290182	288	C	0.158182
310	G	-0.003257	299	G	0.08549	289	C	0.203946
311	C	0.101376	300	C	0.014374	290	G	0.716023
312	C	0.170873	301	C	0.453855	291	G	0.294857
313	A	0.733344	302	A	1.65935	292	A	1.11627
314	C	0.054921	303	C	0.298068	293	G	0.367478
315	A	0.344522	304	A	1.26914	294	A	0.225176
316	C	0.312607	305	T	0.383805	295	C	0.26787
317	T	0.222182	306	T	1.74511	296	G	0.022223
318	G	0.675105	307	G	1.3866	297	G	0.133108
319	G	1.09074	308	G	0.403559	298	A	0.390985
320	A	1.25882	309	A	1.70549	299	A	0.164382
321	A	0.733915	310	A	1.03013	300	T	-0.005939
322	C	0.304787	311	C	1.05021	301	C	0.159514
323	T	0.199727	312	T	1.11828	302	T	0.992285
324	G	0.742469	313	G	1.72845	303	G	0.523529
325	A	0.669608	314	A	0.798523	304	A	1.58007
326	G	0.924595	315	G	1.64078	305	G	0.598258
327	A	1.15944	316	A	0.20965	306	A	0.632311
328	C	0.891913	317	C	1.0284	307	C	3.39452
329	A	0.659571	318	A	0.492049	308	A	2.20815
330	C	1.3092	319	C	0.955897	309	A	1.11627
331	G	0.372201	320	G	0.538869	310	G	-0.087954
332	G	0.248657	321	G	0.166681	311	A	0.121454
333	T	0.020411	322	T	0.024265	312	T	0.072666
334	C	-0.035383	323	C	-0.072201	313	T	0.15495
335	C	-0.018437	324	C	0.040679	314	C	-0.019376
336	A	0.510262	325	A	0.49085	315	C	0.045102
337	G	1.03663	326	A	1.77831	316	G	0.079691
338	A	1.05708	327	A	0.661309	317	G	1.18084
339	C	0.121985	328	C	0.059731	318	G	0.594382
340	T	0.029451	329	T	-0.077474	319	C	0.297919
341	C	-0.009041	330	C	0.087388	320	C	0.029559
342	C	0.060141	331	C	-0.116463	321	C	0.116414
343	T	0.30605	332	T	0.196127	322	T	0.438184
344	A	0.251941	333	A	0.302178	323	A	1.46931
345	C	0.31415	334	C	0.580462	324	C	0.520352
346	G	0.059677	335	G	0.293824	325	G	0.472712
347	G	0.069455	336	G	0.078919	326	G	0.229827
348	G	0.1201	337	G	0.113155	327	G	0.269061
349	A	0.114925	338	A	0.187003	328	G	0.204595
350	G	0.155042	339	G	0.102576	329	C	0.536177
351	G	0.197236	340	G	0.092353	330	G	-0.012111
352	C	0.206615	341	C	0.139649	331	C	0.18287
353	A	0.440966	342	A	0.505075	332	A	0.536209
354	G	0.091327	343	G	0.080195	333	G	0.09427
355	C	0.014168	344	C	0.003081	334	C	0.14581
356	A	0.102049	345	A	0.088931	335	A	0.166728
357	G	0.157647	346	G	0.189264	336	G	0.228602
358	T	0.079635	347	T	0.163275	337	G	0.013138
359	G	0.058655	348	G	-0.09734	338	C	0.197182
360	G	0.108668	349	G	0.045308	339	G	0.333796
361	G	0.221055	350	G	-0.04514	340	C	1.72037
362	G	0.307451	351	G	0.427573	341	G	0.597116
363	A	0.743694	352	A	0.662768	342	A	0.550478
364	A	1.90118	353	A	2.17964	343	A	1.13986
365	T	1.4022	354	T	1.81225	344	A	1.51005
366	A	2.74934	355	A	2.05165	345	C	0.417844
367	T	0.941716	356	T	0.182404	346	C	0.043271
368	T	0.242713	357	T	0.40135	347	T	0.239694
369	G	0.077135	358	G	-0.007135	348	T	-0.156399
370	C	0.023203	359	C	0.155749	349	T	1.10776
371	A	0.163478	360	A	-0.008847	350	A	1.64698
372	C	0.450789	361	C	0.523858	351	C	3.04862
373	A	0.859895	362	A	0.501153	352	A	0.905252
374	A	1.90513	363	A	1.65982	353	C	1.61049
375	T	0.247153	364	T	1.05796	354	T	2.57142
376	G	0.009649	365	G	-0.088049	355	G	0.092198
377	G	-0.036345	366	G	0.032012	356	C	0.079556
378	G	-0.005113	367	G	-0.002857	357	A	-0.113443
379	C	0.189656	368	C	-0.026132	358	C	0.297549
380	G	0.076992	369	G	0.330331	359	G	0.315814
381	C	0.767472	370	A	0.575461	360	C	0.822592
382	A	0.886546	371	A	0.207645	361	A	0.555113
383	A	0.794595	372	A	0.261112	362	A	1.14461
384	G	0.046184	373	G	0.053596	363	G	0.064953
385	C	0.10901	374	C	-0.02578	364	T	-0.126303
386	C	0.009743	375	C	-0.066925	365	G	0.036127
387	T	0.275564	376	T	0.423102	366	C	0.162968
388	G	0.674491	377	G	0.49428	367	G	0.310402
389	A	1.1823	378	A	1.04926	368	A	0.352952
390	T	0.085666	379	T	0.492092	369	T	1.44906
391	G	0.125475	380	G	0.055796	370	A	0.367317
392	C	0.349136	381	C	0.508367	371	A	0.28501
393	A	0.270706	382	A	0.726715	372	G	0.276774
394	G	0.054587	383	G	0.155648	373	G	0.154353
395	C	0.079778	384	C	0.135248	374	G	0.058665
396	C	0.122104	385	A	0.126405	375	G	0.096794
397	A	0.635158	386	A	0.658739	376	A	0.006192
398	T	0.032615	387	C	0.206095	-	-	-
399	G	-0.016302	388	G	-0.01863	-	-	-
400	C	0.030564	389	C	-0.093494	377	C	0.1664
401	C	-0.005256	390	C	-0.008593	378	C	-0.080364
402	G	0.239224	391	G	0.171053	379	C	0.114584
403	C	0.207116	392	C	0.283293	380	C	0.068988
404	G	1.49085	393	G	2.1699	381	A	0.711654
405	T	0.878463	394	T	0.872442	-	-	-
406	G	0.321566	395	G	0.501277	-	-	-
407	T	0.203782	396	A	0.17236	382	A	1.365
408	A	0.129217	397	G	0.22012	383	G	1.3983
409	T	-0.004515	398	T	-0.03805	384	T	0.168247
410	G	0.053077	399	G	0.024338	385	G	0.079581
411	A	-0.016689	400	A	0.612819	-	-	-
412	A	1.00776	401	T	0.556067	-	-	-
413	G	-0.016191	402	G	0.530945	386	C	-0.116961
414	A	-0.052945	403	A	0.079268	387	G	0.013493
415	A	0.116046	404	A	0.461659	388	A	0.001149
416	G	0.067481	405	G	0.001076	389	G	-0.037809
417	G	0.029343	406	G	-0.045099	390	G	0.139995
418	C	0.076226	407	C	0.086815	391	G	-0.045907
419	C	-0.006094	408	C	-0.011186	392	C	0.182211
420	T	0.065725	409	T	0.284221	393	A	0.300976
421	T	0.305916	410	T	0.49573	394	T	1.65683
422	C	0.450884	411	C	1.18711	-	-	-
423	G	0.268585	412	G	0.282441	-	-	-
424	G	0.062326	413	G	-0.174986	-	-	-
425	G	0.030981	414	G	0.223401	395	A	1.40609
426	T	0.061088	415	T	0.005732	396	T	0.64047
427	T	0.198753	416	C	0.166744	397	A	0.836915
428	G	0.161518	417	G	0.030372	398	G	0.030515
429	T	0.183577	418	T	0.400699	399	T	-0.122773
430	A	0.011413	419	A	0.537229	400	C	-0.072375
431	A	0.112411	420	A	0.070455	401	C	-0.040808
432	A	0.246524	421	A	-0.004039	402	T	-0.027371
433	G	0.126779	-	-	-	403	C	0.025221
434	T	0.083799	-	-	-	-	-	-
435	A	0.108813	422	A	-0.236359	404	G	-0.081018
436	C	-0.082843	423	C	0.066049	405	C	-0.069868
437	T	0.354154	424	T	0.020396	406	T	0.06578
438	T	0.544329	425	C	0.355047	407	T	-0.080848
439	T	0.534643	426	T	2.35147	408	T	0.325242
440	C	0.073394	427	G	2.81597	409	T	0.082143
441	A	0.118566	428	T	-0.032318	410	C	0.082688
442	G	0.032063	429	C	-0.235712	411	T	-0.11891
443	C	0.013291	430	C	-0.241555	412	C	-0.129677
444	G	0.037999	431	T	-0.004486	413	G	0.011752
445	G	0.041124	432	C	-0.26139	414	A	-0.043776
446	G	0.006303	-	-	-	415	C	0.06439
447	G	0.038637	-	-	-	416	C	-0.050821
448	A	0.341995	-	-	-	-	-	-
449	G	0.127881	-	-	-	417	G	0.391058
450	G	0.164666	-	-	-	418	T	5.29981
451	A	0.216687	-	-	-	419	A	0.541826
452	A	0.545229	433	A	-0.034178	420	A	1.62566
453	G	0.245736	434	A	-0.113086	421	G	1.61912
454	G	0.289147	435	G	0.650386	422	G	0.595712
455	G	0.367322	436	G	0.617154	423	C	0.103793
456	A	-0.005933	-	-	-	424	G	-0.082953
457	G	0.050588	-	-	-	425	G	0.063889
458	T	-0.016704	-	-	-	426	T	-0.032482
459	A	0.037533	-	-	-	-	-	-
460	A	-0.024778	437	A	0.210517	-	-	-
461	A	0.028592	438	A	2.19253	-	-	-
462	G	0.132928	439	G	1.05157	-	-	-
463	T	0.141383	440	A	0.860387	-	-	-
464	T	1.66949	441	T	3.1187	-	-	-
465	A	1.40963	442	A	1.77022	-	-	-
466	A	0.955004	443	A	2.46591	-	-	-
467	T	1.53547	444	T	1.63157	-	-	-
468	A	0.893832	-	-	-	-	-	-
469	C	0.041088	-	-	-	-	-	-
470	C	-0.136274	-	-	-	-	-	-
471	T	-0.014409	-	-	-	-	-	-
472	T	-0.006025	-	-	-	-	-	-
473	T	0.029081	-	-	-	-	-	-
474	G	-0.026941	-	-	-	-	-	-
475	C	-0.018112	-	-	-	-	-	-
476	T	-0.034708	-	-	-	-	-	-
477	C	0.026391	-	-	-	-	-	-
478	A	1.30529	-	-	-	-	-	-
479	T	0.199272	-	-	-	-	-	-
480	T	1.01998	-	-	-	-	-	-
481	G	0.870004	445	G	3.57063	-	-	-
482	A	0.504764	446	A	0.664515	-	-	-
483	C	0.263909	447	C	1.46301	-	-	-
484	G	1.07537	448	G	0.627542	-	-	-
485	T	0.837662	449	G	0.03761	-	-	-
486	T	0.83438	450	T	0.08042	-	-	-
487	A	0.702966	451	A	0.419795	-	-	-
488	C	0.041381	452	C	0.237858	-	-	-
489	C	-0.117581	453	T	0.157964	-	-	-
490	C	-0.004336	454	T	0.027635	427	C	0.047572
491	G	0.002996	455	G	0.180096	428	G	0.078025
492	C	0.113991	456	A	0.112472	429	A	0.001117
493	A	0.507149	457	G	0.087715	430	G	0.285007
494	G	1.25545	458	G	0.226307	431	G	0.565052
495	A	1.67989	459	A	0.17557	432	A	1.93633
496	A	1.46754	460	G	0.443851	433	A	0.18096
497	G	1.69233	461	G	0.997418	434	T	6.75842
498	A	1.234	462	A	2.11204	435	A	2.8599
499	A	2.19333	463	A	1.03823	436	A	2.54576
500	G	0.160039	464	G	0.175154	437	G	0.617822
501	C	0.205398	465	C	-0.078089	438	A	0.427779
502	A	0.125903	466	C	0.092963	439	G	0.183094
503	C	0.132835	467	C	0.015831	440	C	0.420495
504	C	0.100443	468	C	-0.074614	441	T	0.609407
-	-	-	-	-	-	442	G	0.291042
505	G	0.801216	469	G	0.555252	443	G	0.956596
506	G	1.44552	470	G	0.683759	444	G	0.290626
507	C	1.27216	471	C	0.477023	445	C	1.1363
508	T	1.29882	472	T	0.730696	446	A	1.09329
509	A	1.4685	473	A	0.741053	447	A	1.84925
510	A	1.19094	474	A	0.79627	448	G	1.13561
511	C	0.131253	475	C	0.314914	449	A	0.264795
512	T	0.016543	476	T	0.030488	450	C	0.319583
513	C	-0.018698	477	A	0.189215	451	C	0.143865
514	C	-0.045241	478	C	0.068281	452	G	0.170605
515	G	0.073452	479	G	0.123432	453	G	0.2533
516	T	0.052242	480	T	0.095697	454	T	0.174336
517	G	0.153982	481	G	0.321607	455	G	0.420366
518	C	0.127989	482	C	0.519886	456	C	0.53267
519	C	0.268561	483	C	0.328631	457	C	1.29857
520	A	1.42081	484	A	1.54175	458	A	1.36586
521	G	0.160249	485	G	0.106973	459	G	0.256292
522	C	0.186206	486	C	0.165266	460	C	0.324372
523	A	0.515282	487	A	0.741148	461	C	1.42127
524	G	0.298027	488	G	0.426364	462	G	0.339839
525	C	0.392331	489	C	0.145054	463	C	-0.009403
526	C	0.990913	490	C	2.97159	464	C	0.578957
527	G	0.050218	491	G	0.088829	465	G	0.571965
528	C	0.158558	492	C	0.373774	466	C	0.938121
529	G	0.176396	493	G	0.104012	467	G	0.034175
530	G	0.446828	494	G	0.585825	468	G	0.020256
531	T	0.295534	495	T	0.330986	469	T	0.322607
532	A	1.09271	496	A	1.66069	470	A	0.7433
533	A	1.25979	497	A	1.16034	471	A	0.887139
534	T	0.484592	498	T	0.314129	472	T	0.071745
535	A	0.482318	499	A	0.136812	473	A	0.559847
536	C	0.119233	500	C	0.12148	474	C	0.072935
537	G	0.07511	501	G	0.079151	475	C	0.097316
538	G	0.040707	502	T	0.057673	476	G	0.28065
539	A	0.007491	503	A	0.187658	477	G	0.046769
540	G	0.153084	504	G	0.034518	478	C	-0.080047
541	G	0.086119	505	G	0.109857	479	A	0.20039
542	G	0.064292	506	G	0.08084	480	G	0.100345
543	T	0.046721	507	G	0.116237	481	C	-0.070697
544	G	0.009837	508	G	-0.024914	482	T	0.107156
545	C	0.470696	509	C	0.100758	483	C	0.167302
546	A	1.08049	510	T	0.803387	484	A	0.480394
547	A	0.893451	511	A	0.757828	485	A	0.22702
548	G	-0.001271	512	G	0.179991	486	G	0.08209
549	C	-0.004852	513	C	-0.151361	487	T	-0.015224
550	G	0.058277	514	G	0.149829	488	G	0.091296
551	T	0.016428	515	T	0.011442	489	A	0.196127
552	T	0.170108	516	T	0.144662	490	T	0.018091
553	A	0.132241	517	A	0.470018	491	G	-0.015968
554	A	0.117544	518	T	0.158897	492	A	-0.237155
555	T	0.021957	519	C	0.343907	493	C	-0.384682
556	C	0.081302	520	C	0.671063	494	C	0.173055
557	G	0.713174	521	G	0.522483	495	G	1.43363
558	G	1.26648	522	G	0.440776	496	A	0.051273
559	A	0.771915	523	A	0.452692	497	T	-0.12646
560	A	1.14468	524	T	0.112249	498	A	1.28232
561	T	0.212715	525	T	0.218581	499	T	-0.008144
562	T	0.880829	526	T	0.448645	500	T	0.048758
563	A	1.1476	527	A	0.895168	501	A	1.87025
564	C	0.057997	528	C	0.703905	502	T	0.08718
565	T	0.028965	529	T	1.40275	503	T	1.24092
566	G	-0.01551	530	G	0.101964	504	G	0.248349
567	G	0.072133	531	G	0.187164	505	G	0.119878
568	G	-0.005399	532	G	0.017132	506	G	0.07638
569	C	0.217283	533	C	0.209527	507	C	-0.186033
570	G	0.709925	534	G	0.177165	508	C	1.29156
571	T	0.68567	535	T	0.389806	509	T	3.72354
572	A	0.532331	536	A	0.270117	510	A	0.446707
573	A	1.49864	537	A	0.64016	511	A	0.276789
574	A	2.36063	538	A	1.20204	512	A	1.3479
575	G	0.676038	539	G	0.788881	513	G	0.800252
576	C	0.115309	540	G	0.598801	514	C	-0.045423
577	G	0.013457	541	G	0.048026	515	G	-0.01843
578	C	0.003556	542	T	-0.073449	516	T	0.013387
579	A	-0.006155	543	G	0.034097	517	C	-0.138517
580	C	-0.02728	544	C	-0.072669	518	C	-0.055221
581	G	0.166937	545	G	0.04702	519	G	-0.036753
582	C	0.166078	546	T	-0.002689	520	T	-0.116578
583	A	0.054236	547	A	0.166453	521	A	0.115437
584	G	0.052571	548	G	0.092105	522	G	0.012093
585	G	0.027741	549	G	0.08937	523	C	-0.029344
586	C	0.085799	550	C	0.198681	524	C	-0.166927
587	G	0.085394	551	G	0.296156	525	G	0.155846
588	G	-0.017616	552	G	0.004065	526	G	-0.017382
589	T	0.005987	553	T	0.029943	527	C	-0.020733
590	T	0.035617	554	C	-0.043448	528	C	-0.065476
591	T	0.001646	555	T	0.003155	529	A	0.079516
592	G	0.011604	556	T	0.023331	530	C	-0.010539
593	T	-0.015934	557	T	-0.013826	531	G	0.267327
594	T	0.013549	558	C	-0.036013	532	A	0.064141
595	A	0.060975	559	A	-0.162867	533	A	0.286037
596	A	0.057314	560	A	-0.023197	534	G	-999
597	G	0.149112	561	G	0.297566	535	G	-0.006906
598	T	0.007152	562	T	-0.024719	536	T	-0.042912
599	C	-0.012009	563	C	0.03968	537	T	0.117837
600	A	-0.011196	564	A	-0.24296	538	C	-0.032068
601	G	0.054487	565	G	0.032579	539	A	-0.015341
602	A	0.033993	566	G	0.063059	540	T	0.057721
603	T	0.060176	567	A	0.037958	541	C	-0.144716
604	G	0.086886	568	G	0.031682	542	G	0.209726
605	T	0.101994	569	T	0.281487	543	G	0.06549
606	G	1.2785	570	G	1.12299	544	G	0.710423
607	A	0.479073	571	A	0.83401	545	A	0.568845
608	A	1.20004	572	A	1.62739	546	A	0.500131
609	A	1.67369	573	A	1.68293	547	A	0.292413
610	T	0.116488	574	G	1.2141	548	T	0.217562
611	C	-0.0132	575	G	0.180599	549	C	-0.007843
612	C	-0.058959	576	C	-0.069605	550	C	0.030139
613	C	-0.032573	577	T	-0.048078	551	G	-0.006331
614	C	0.068486	578	A	-0.009244	552	C	0.032991
615	G	-0.000151	579	C	0.028332	553	C	-0.130436
616	G	-0.042029	580	G	-0.099599	554	A	-0.005827
617	G	0.152336	581	G	-0.03888	555	G	0.3421
618	C	0.986179	582	C	1.03939	556	C	2.03583
619	T	1.70798	583	T	1.80181	557	T	2.69994
620	C	1.07044	584	C	0.351102	558	C	0.224143
621	A	1.08843	585	A	1.09105	559	A	0.746971
622	A	1.52084	586	A	1.03436	560	A	1.50994
623	C	0.348064	587	C	-0.084012	561	C	-0.003491
624	C	0.07418	588	C	0.067284	562	T	-0.022767
625	T	0.09922	589	G	-0.083384	563	G	-0.017483
626	G	-0.001252	590	T	-0.034554	564	G	-0.017243
627	G	0.012248	591	A	-0.077968	565	C	0.132565
628	G	0.160061	592	G	0.154002	566	G	0.00295
629	A	0.263851	593	T	0.395315	567	G	0.019269
630	A	0.44503	594	A	1.20684	568	G	-0.089613
631	C	0.927321	-	-	-	569	C	0.089477
632	T	2.40679	595	A	3.78439	570	G	1.15315
633	G	0.002862	596	G	-0.182168	571	T	0.083821
634	C	0.017914	597	C	-0.144241	572	C	-0.005878
-	-	-	-	-	-	573	C	0.019099
635	A	0.016033	598	T	-0.007387	574	G	-0.010977
636	T	-0.059137	599	C	-0.001383	575	G	0.006044
637	C	-0.028615	600	T	-0.110945	576	T	-0.123465
638	T	0.051258	601	T	-0.111498	577	G	0.103317
639	G	-0.02358	602	G	0.013498	578	A	0.04611
640	A	-0.028692	603	A	0.051333	579	A	0.270256
641	T	0.064957	604	A	0.162148	580	A	-0.029361
642	A	0.195427	605	A	-0.020268	581	A	0.040793
643	C	0.11364	606	C	0.189982	582	C	0.048427
644	T	0.067644	607	T	0.00413	583	C	-0.027235
645	G	-0.032318	608	G	-0.196047	584	A	0.171658
646	G	-0.001963	609	G	0.093872	585	C	0.023144
647	C	-0.006506	610	G	-0.069974	586	G	0.016045
648	A	-0.037811	611	A	0.060237	587	T	0.001563
649	A	0.016354	612	G	0.035473	588	G	0.080397
650	G	-0.035913	613	A	0.013468	589	G	0.005938
651	C	0.045098	614	C	0.003054	590	C	0.089291
652	T	0.522852	615	T	0.342039	591	T	0.668263
653	T	1.67933	616	T	2.29994	592	T	3.6778
654	G	0.211075	617	G	0.401077	593	G	0.088276
655	A	0.016054	618	A	-0.027038	594	G	-0.004605
656	G	0.149714	619	G	0.036835	595	G	0.034967
657	T	0.046759	620	T	0.136778	596	A	0.040884
658	C	0.014866	621	G	0.000316	597	C	0.060139
659	T	-0.000627	622	C	0.120455	598	C	-0.018075
660	C	0.083776	623	A	0.136487	599	G	0.120479
661	G	0.160239	624	G	0.182521	600	G	0.886051
662	T	0.158579	625	G	0.37407	601	A	1.18507
663	A	0.262339	626	A	0.521422	602	A	1.09693
664	G	0.327747	627	G	0.254535	603	G	0.568958
665	A	0.358633	628	A	0.579978	604	G	0.025833
666	G	0.1609	629	G	0.34454	605	C	0.141983
667	G	0.101166	630	G	0.122805	606	T	0.015421
668	G	0.095271	631	A	-0.035625	607	C	0.095607
669	G	0.092325	632	G	0.099275	608	G	0.059427
670	G	0.083448	633	A	0.20238	609	A	0.128633
671	G	0.150336	634	G	0.119802	610	G	0.14006
672	T	0.296737	635	T	0.485053	611	G	0.667823
673	A	0.953836	636	G	0.446472	612	G	0.148025
674	G	1.14848	637	G	0.420865	613	G	0.058956
675	A	1.48709	638	A	0.867426	614	T	-0.012974
676	A	1.36896	639	A	1.77302	615	A	0.261763
677	T	0.579251	640	T	1.05039	616	C	0.09304
678	T	0.136487	641	T	0.206615	617	G	0.104575
679	C	0.013693	642	C	-0.011526	618	T	-0.024123
680	C	0.048781	643	C	-0.029998	619	C	0.01289
681	A	0.098482	644	T	0.134567	620	C	0.092601
682	G	0.004867	645	A	0.511531	621	G	0.075993
683	G	0.153745	646	G	0.39036	622	G	0.021045
684	T	0.471275	647	T	-0.014817	623	G	0.11274
685	G	1.64755	648	G	0.675095	624	G	0.321178
686	T	0.509775	649	T	0.142972	625	T	0.573759
687	A	1.4691	650	A	1.09619	626	A	1.84608
688	G	0.86912	651	G	0.31272	627	G	0.043381
689	C	0.239247	652	C	0.375464	628	G	0.144159
690	G	0.251507	653	G	0.152094	629	A	0.248443
691	G	0.420932	654	G	0.583515	630	G	0.192854
692	T	0.6626	655	T	0.343284	631	T	0.451147
693	G	1.12525	656	G	2.12655	632	G	0.349027
694	A	0.988399	657	A	0.970096	633	A	0.327139
695	A	1.90675	658	A	1.19495	634	A	0.715859
696	A	2.13372	659	A	1.28294	635	A	0.84774
697	T	1.15388	660	T	2.30423	636	T	0.11283
698	G	0.489986	661	G	0.449221	637	C	0.064882
699	C	0.343883	662	C	0.259113	638	C	0.062985
700	G	0.598487	663	G	1.05644	639	C	0.182894
701	T	0.649445	664	T	1.0062	640	G	0.660999
702	A	1.45814	665	A	2.12106	641	T	2.47919
703	G	1.3291	666	G	0.923038	642	A	2.3158
704	A	1.07502	667	A	0.540067	643	A	0.48175
705	G	1.40886	668	T	1.11664	644	T	0.217583
706	A	1.78654	669	A	0.332372	645	C	0.021573
707	T	0.16884	670	T	-0.028652	646	C	0.105925
708	C	-0.019275	671	T	0.491853	647	T	-0.103891
709	T	0.1212	672	A	0.508325	648	G	-0.024457
710	G	0.042962	673	G	0.219543	649	G	0.007534
711	G	0.086209	674	G	0.526499	650	A	0.018944
712	A	0.185104	675	A	0.188512	651	C	-0.001048
713	G	0.180763	676	G	0.216264	652	G	0.017572
714	G	0.640334	677	G	0.586071	653	G	0.190916
715	A	1.03015	678	A	1.64808	654	A	-0.003301
716	A	1.27717	679	A	0.209209	655	C	0.251474
717	T	0.820728	680	C	0.65055	656	C	0.145474
718	A	0.612271	681	A	0.371618	657	A	0.854895
719	C	0.156028	682	C	0.046897	658	C	0.528538
720	C	0.19159	683	C	0.704827	659	C	1.77217
721	G	0.28554	684	A	0.985247	660	G	2.51765
722	G	0.951157	685	G	0.868349	661	A	1.63967
723	T	0.393678	686	T	-0.015313	662	T	1.31672
724	G	0.384524	687	T	0.697327	663	G	1.96071
725	G	0.324836	688	G	0.213206	664	G	0.016818
726	C	0.313532	689	C	0.059804	665	C	0.336376
727	G	0.094319	690	G	0.599171	666	G	0.444581
728	A	0.048901	691	A	0.147835	667	A	0.176091
729	A	0.304796	692	A	0.639938	668	A	0.438951
730	G	0.245155	693	G	1.02613	669	A	1.23486
731	G	0.329984	694	G	0.102577	670	G	0.175391
732	C	0.401579	695	C	1.02694	671	C	0.031465
733	G	0.152461	696	G	0.552066	672	A	0.474196
734	G	0.339064	697	G	0.155342	673	C	-0.055705
735	C	0.146862	698	C	0.032682	674	C	-0.040221
736	C	0.052406	699	T	0.109047	675	T	-0.057285
737	C	0.163247	700	C	0.017062	676	C	0.079715
738	C	0.123159	701	T	0.057658	677	G	0.076101
739	C	0.062129	702	C	-0.021769	678	A	0.097805
740	T	0.006148	703	T	0.438993	679	G	0.165785
741	G	0.803782	704	G	0.242313	680	A	0.02403
742	G	0.329349	705	G	0.51	681	A	0.599187
743	A	0.152916	706	A	0.669854	682	G	1.56726
744	C	0.056991	707	C	0.07964	683	A	0.464601
745	G	0.018959	708	T	0.397613	684	C	0.110061
746	A	0.118289	709	G	0.218375	685	G	0.007112
747	A	1.05328	710	T	0.376511	686	G	0.266358
748	G	-0.030962	711	A	1.4936	687	A	2.54023
749	A	0.045704	712	A	0.738716	688	T	0.063103
750	C	0.01596	713	C	0.197552	689	C	0.116301
751	T	0.503828	714	T	0.629818	690	C	0.043009
752	G	0.193875	715	G	0.300662	691	G	0.365028
753	A	0.856366	716	A	0.276503	692	A	0.532273
754	C	0.122643	717	C	-0.020736	693	C	0.326539
755	G	-0.000919	718	G	0.028375	694	G	0.16216
756	C	0.088377	719	C	0.162754	695	G	0.049733
757	T	0.223783	720	T	0.028477	696	T	0.369079
758	C	0.218004	721	G	0.034116	697	G	0.314082
759	A	0.767544	722	A	0.822628	698	A	0.902213
760	G	0.166034	723	G	0.207401	699	G	0.167669
761	G	0.274338	724	G	0.065345	700	G	0.072313
762	T	-0.012872	725	C	0.313761	701	G	0.072707
763	G	0.0371	726	A	0.299181	702	A	-0.005169
764	C	0.343773	727	C	0.25914	703	C	0.21093
765	G	0.338887	728	G	1.50518	704	G	0.88687
766	A	0.900593	729	A	1.09745	705	A	1.06841
767	A	0.918049	730	A	0.503801	706	A	0.526618
768	A	1.0149	731	A	0.156071	707	A	0.079598
769	G	0.038138	732	G	-0.016892	708	G	0.106013
770	C	0.080804	733	C	-0.030382	709	C	0.311551
771	G	0.054644	734	G	0.047574	710	T	0.219844
772	T	0.067172	735	T	0.130291	711	A	-0.149653
773	G	0.01488	736	G	-0.039052	712	G	0.199189
774	G	0.024692	737	G	0.00057	713	G	0.094726
775	G	0.058566	738	G	-0.037403	714	G	0.683907
776	G	0.094421	739	G	0.227235	715	T	0.113042
777	A	0.96896	740	A	1.63328	716	C	0.646254
778	G	0.501233	741	G	0.169848	717	T	0.441436
779	C	0.066725	742	C	0.029236	718	C	0.852382
780	A	0.061929	743	A	-0.060768	719	G	0.388014
781	A	0.70265	744	A	-0.111448	720	A	0.900414
782	A	1.07299	745	A	0.261238	721	A	1.15713
783	C	0.10284	746	C	0.038967	722	C	0.138918
784	A	0.023724	747	A	0.200344	723	C	-0.214703
785	G	0.048986	748	G	0.019579	724	G	-0.041774
786	G	0.20806	749	G	0.13071	725	G	0.310884
787	A	0.340111	750	A	-0.098004	726	A	0.212994
788	T	0.317148	751	T	-0.261338	727	T	0.053279
789	T	2.3103	752	T	0.402052	728	T	0.803422
790	A	1.92821	753	A	0.965459	729	A	1.59572
791	G	1.59426	754	G	0.752338	730	G	1.35616
792	A	2.35718	755	A	0.280347	731	A	0.560823
793	T	1.25113	756	T	0.039784	732	T	0.44324
794	A	0.76651	757	A	0.497398	733	A	0.828352
795	C	0.215207	758	C	-0.146817	734	C	0.175061
796	C	0.023155	759	C	-0.101887	735	C	-0.064982
797	C	-0.033493	760	C	0.004587	736	C	0.01271
798	T	0.080539	761	T	0.179895	737	G	-0.091665
799	G	0.10508	762	G	0.193908	738	G	0.007258
800	G	0.702373	763	G	1.06839	739	G	0.433196
801	T	0.338041	764	T	-0.161461	740	T	0.6828
802	A	0.957481	765	A	0.642901	741	A	0.617995
803	G	0.588325	766	G	0.409924	742	G	0.14314
804	T	-0.016483	767	T	-0.013853	743	T	-0.03835
805	C	0.033958	768	C	0.027302	744	C	0.011142
806	C	0.018148	769	C	0.057773	745	C	0.268947
807	A	0.004929	770	A	-0.101946	746	T	-0.055158
808	C	-0.004991	771	C	0.168552	747	A	-0.189564
809	G	0.050693	772	G	-0.013097	748	G	0.05095
810	C	0.112861	773	C	0.005925	749	C	0.008816
811	C	0.411542	774	T	0.360993	750	T	0.058162
812	G	2.91019	775	G	1.86766	751	G	2.32249
813	T	3.24692	776	T	3.75092	752	T	2.94218
814	A	0.601324	777	A	0.861608	753	A	0.09926
815	A	1.35341	778	A	2.53366	754	A	1.01991
816	A	1.64864	779	A	0.930516	755	A	0.656883
817	C	1.71083	780	C	1.39121	756	C	2.10175
818	G	1.87302	781	G	2.4041	757	G	0.937811
819	A	2.12669	782	A	1.44991	758	A	1.60482
820	T	0.568211	783	T	1.75787	759	T	1.89011
821	G	0.02638	784	G	0.201981	760	G	0.105517
822	T	-0.025633	785	A	-0.089168	761	C	0.005337
823	C	0.050459	786	G	0.09626	762	T	0.009212
824	G	0.04225	787	T	-0.04913	763	C	0.063806
825	A	0.121386	788	A	0.151551	764	G	-0.033867
826	C	0.124505	789	C	0.213557	765	C	0.060826
827	T	0.314652	790	T	1.14081	766	T	1.03204
828	T	0.72122	791	A	0.956702	767	A	0.995593
829	G	0.242277	792	G	0.076396	768	G	-0.013604
830	G	0.150708	793	G	0.153144	769	G	-0.051221
831	A	0.102829	794	T	-0.067107	770	T	0.019708
832	G	0.104991	795	G	0.218115	771	G	0.024274
-	-	-	-	-	-	772	T	-5.1e-05
-	-	-	-	-	-	773	G	-0.083513
833	G	0.0723	-	-	-	774	A	0.064431
834	T	0.091066	796	T	0.158532	775	C	0.006477
835	T	0.172503	797	C	0.289338	776	A	0.028315
836	G	0.381619	798	G	-0.075498	777	C	0.052513
837	T	0.19029	799	G	-0.129915	778	A	-0.001441
838	G	0.157667	800	G	-0.028256	779	G	0.032721
839	C	0.099551	801	G	-0.086559	780	G	-0.046957
840	C	0.115775	802	G	-0.00122	781	C	0.062461
841	C	0.405571	803	T	0.455903	782	T	1.79834
842	T	0.989812	804	T	1.53187	783	A	0.71651
843	T	1.51315	805	A	1.48039	784	C	1.00164
844	G	0.654786	806	C	-0.052415	785	G	0.900645
845	A	2.05336	807	C	-0.031758	786	A	1.13035
846	G	0.462023	808	C	-0.015876	787	G	-0.005636
-	-	-	-	-	-	788	C	-0.068607
-	-	-	-	-	-	789	C	0.028564
847	G	0.018566	809	C	-0.01038	790	T	0.001006
848	C	-0.013002	810	C	0.031004	791	G	-0.025772
849	G	0.110695	811	T	-999	792	T	-0.133095
850	T	0.186701	812	T	1.63101	793	G	-0.013755
851	G	0.038045	813	C	0.261821	794	T	-0.12015
852	G	0.012497	814	G	0.141736	795	T	-0.065305
853	C	-0.046353	815	G	0.114535	796	G	0.109514
854	T	0.097648	816	T	0.087807	797	T	0.098741
855	T	-999	817	G	-0.02397	798	G	-0.054446
856	C	0.115547	818	C	-0.221834	799	C	-0.09979
857	C	0.039908	819	C	0.658938	800	C	0.007315
858	G	0.660955	820	G	0.238262	801	G	0.471387
859	G	0.491203	821	C	0.41279	802	T	0.259005
860	A	1.2969	822	A	1.40469	803	A	3.1242
861	G	0.115943	823	G	0.014484	804	G	0.266877
862	C	0.317826	824	C	0.103897	805	G	0.201225
863	T	1.77852	825	T	2.43538	806	G	1.1487
864	A	1.92281	826	A	1.25702	807	A	1.6961
865	A	1.32182	827	A	1.17629	808	A	1.57035
866	C	1.23972	828	C	1.61569	809	G	0.888225
867	G	0.528855	829	G	0.11942	810	C	0.056631
868	C	0.381831	830	C	0.175693	811	C	0.302477
869	G	1.85664	831	A	2.08219	812	G	0.65771
870	T	3.15238	832	T	0.674815	813	A	1.05515
871	T	3.48765	833	T	2.11348	814	G	0.724099
872	A	0.834477	834	A	1.2753	815	A	0.468591
873	A	0.643319	835	A	0.470276	816	A	0.31268
874	G	0.08248	836	G	-0.01965	817	G	0.062543
875	T	0.056778	837	T	0.093156	818	C	0.12282
876	C	0.034949	838	A	0.058032	819	G	0.144955
877	G	0.036501	839	C	0.053375	820	A	0.227892
878	A	0.129844	840	T	-0.044656	821	G	0.043829
879	C	0.131668	841	C	0.093957	822	C	-0.036053
880	C	0.067926	842	C	0.169779	823	C	2.52627
881	G	-0.035302	843	G	0.042346	824	G	0.272056
882	C	-0.014808	844	C	0.06275	825	C	-0.080922
883	C	0.026648	845	C	0.09508	826	C	0.498745
884	T	0.217477	846	T	0.380396	827	T	1.1174
885	G	0.081886	847	G	0.225636	828	G	1.09602
886	G	0.131963	848	G	0.04398	829	G	0.38309
887	G	0.481927	849	G	0.102288	830	G	0.350213
888	G	0.258674	850	A	0.561463	831	A	0.181957
889	A	1.41567	851	A	1.64023	832	A	0.993211
890	G	1.5633	852	G	1.31154	833	G	0.456973
891	T	1.12078	853	T	0.697299	834	T	0.334642
892	A	1.01731	854	A	1.18763	835	A	0.572547
893	C	0.746982	855	C	0.38375	836	C	0.375198
894	G	0.257438	856	G	0.10848	837	G	0.110889
895	G	0.106375	857	C	0.202928	838	T	-0.059006
896	C	-0.002451	858	T	0.158602	839	C	0.059426
897	C	0.005123	859	C	0.092729	840	C	-0.035495
898	G	0.630723	860	G	0.321353	841	G	0.178551
899	C	1.22168	861	C	0.991836	842	C	0.612554
900	A	1.72835	862	A	1.28654	843	A	0.600227
901	A	1.93977	863	A	0.795329	844	A	0.69169
902	G	0.040772	864	G	0.299889	845	G	-0.039337
903	G	-0.001267	865	A	0.07053	846	G	0.090863
904	T	0.095666	866	G	0.249306	847	A	-0.203778
905	T	1.02172	867	T	0.137045	848	T	0.079863
906	A	0.51952	868	G	0.710037	849	G	0.512538
907	A	0.791267	869	A	1.46694	850	A	1.46816
908	A	0.755415	870	A	0.827049	851	A	1.55832
909	A	0.606127	871	A	-0.097847	852	A	0.130184
910	C	-0.15946	872	C	0.177393	853	C	0.260382
911	T	0.024008	873	T	0.315312	854	T	1.21599
912	C	0.164111	874	C	0.411282	855	T	1.99346
913	A	0.466657	875	A	0.953093	856	A	2.25655
914	A	1.65796	876	A	1.29025	857	A	0.902131
915	A	1.9308	877	A	0.842843	858	A	1.73529
916	T	0.725681	878	G	0.628189	859	G	0.680987
917	G	1.05642	879	G	0.307352	860	G	0.520567
918	A	0.381614	880	A	0.764952	861	A	0.348744
919	A	1.10887	881	A	1.46608	862	A	1.27483
920	T	0.212519	882	T	0.416278	863	T	0.390373
921	T	0.038216	883	T	0.495809	864	T	0.458253
922	G	-0.022612	884	G	0.173074	865	G	0.095889
923	A	-0.023369	885	A	0.250235	866	G	-999
924	C	-0.007616	886	C	0.148746	867	C	0.14058
925	G	-999	887	G	0.191076	868	G	0.035383
-	-	-	-	-	-	869	G	0.136443
926	G	-999	888	G	0.122128	870	G	0.206299
927	G	-0.011664	889	G	0.079396	871	G	0.122063
928	G	-0.023801	890	G	0.253847	872	G	0.129354
929	G	0.007333	891	A	0.27849	873	A	0.362862
930	C	0.044566	892	C	0.183782	874	G	0.000507
931	C	0.006789	893	C	0.516979	875	C	0.200449
932	C	0.030383	894	C	0.222321	876	A	0.553683
933	G	0.428058	895	G	0.332911	877	C	0.306467
934	C	0.110396	896	C	0.149858	878	T	0.498648
935	A	1.07942	897	A	0.796646	879	A	-999
936	C	0.896081	898	C	0.44688	880	C	0.47463
937	A	1.39966	899	A	0.434514	881	A	0.823515
938	A	0.877245	900	A	0.412323	882	A	-0.547721
939	G	0.474872	901	G	0.238254	883	C	0.110032
940	C	0.108004	902	T	0.136144	884	C	-999
941	G	0.132806	903	A	0.297061	885	G	0.443594
942	G	0.110466	904	G	0.078849	886	G	0.683231
943	T	0.142718	905	C	0.251699	887	A	0.652529
944	G	0.218023	906	G	0.414716	888	G	0.368874
945	G	0.123077	907	G	0.280911	889	G	0.642186
946	A	0.136247	908	A	0.273373	890	A	1.45881
947	G	0.000264	909	G	0.12431	891	G	0.709884
948	C	0.294262	910	C	0.243929	892	C	0.205492
949	A	0.54413	911	A	0.192563	893	C	0.0185
950	T	0.389819	912	T	0.149868	894	T	0.281379
951	G	0.676747	913	G	0.161786	895	G	0.51896
952	T	0.716238	914	T	0.373063	896	C	-0.030761
953	G	0.836126	915	G	0.098665	897	G	0.074251
954	G	0.283262	916	G	0.565544	898	G	0.318479
955	T	0.247229	917	T	0.26512	899	T	-999
956	T	0.73136	918	T	1.89266	900	T	0.785934
957	T	1.36526	919	T	3.00965	901	T	2.6803
958	A	4.32821	920	A	3.01454	902	A	3.21736
959	A	2.04318	921	A	1.76384	903	A	3.32869
960	T	0.310603	922	T	0.122032	904	T	0.916722
961	T	0.148879	923	T	0.467698	905	T	1.00782
962	C	0.006805	924	C	0.418656	906	G	-999
963	G	0.289316	925	G	0.675653	907	G	0.247162
964	A	0.294634	926	A	0.547482	908	A	0.079022
965	T	0.206776	927	A	0.796827	909	C	0.576
966	G	0.242874	928	G	0.364035	910	T	-999
967	C	0.749192	929	C	2.09411	911	C	0.459346
968	A	1.73512	930	A	1.60705	912	A	0.812042
969	A	0.754372	931	A	0.439768	913	A	0.328534
970	C	1.58765	932	C	1.48496	914	C	1.59905
971	G	0.23464	933	G	0.325967	915	G	-999
972	C	0.284157	934	C	0.063373	916	C	0.212512
973	G	0.219313	935	G	0.319194	917	C	-0.171505
974	A	0.052526	936	A	0.243848	918	G	0.1638
975	A	0.554402	937	A	0.377897	919	G	0.369174
976	G	0.272779	938	G	0.449064	920	A	1.12279
977	A	0.551753	939	A	0.465527	921	C	-0.179906
978	A	0.511726	940	A	0.186528	922	A	2.77121
979	C	0.121375	941	C	0.012961	923	T	-0.136619
980	C	0.196628	942	C	1.11865	924	C	1.1343
981	T	0.96552	943	T	3.65687	925	T	0.745018
982	T	0.60083	944	T	0.744853	926	C	0.349896
983	A	0.788991	945	A	0.196649	927	A	1.0936
984	C	0.577783	946	C	0.058086	928	C	-0.033017
985	C	0.172326	947	C	-0.054577	929	C	-0.147078
986	T	0.470769	948	T	-0.051217	930	A	-0.079096
987	G	0.023538	949	A	0.056473	931	G	-0.016858
988	G	0.043867	950	A	-0.527677	932	C	-0.086203
989	T	0.029462	951	G	0.086644	933	T	0.006276
990	C	0.206658	952	C	0.241902	934	C	0.140189
991	T	1.05349	953	T	1.08894	-	-	-
992	T	1.80433	954	T	2.29062	935	C	1.60781
993	G	2.10721	955	G	0.576633	936	G	0.753288
994	A	0.875737	956	A	0.074368	937	A	0.654338
995	C	0.243303	957	C	0.063852	938	C	-0.139998
996	A	0.838783	958	A	0.797511	939	T	-0.038095
997	T	-0.015683	959	T	0.230092	940	A	0.101566
998	C	0.194774	960	C	0.042125	-	-	-
-	-	-	961	C	-0.257023	-	-	-
999	C	0.046877	962	C	-0.075369	941	C	-0.117136
1000	A	-0.033752	963	A	0.155093	942	A	-0.086769
1001	C	-0.009168	964	A	-0.139409	943	G	0.008587
1002	G	-999	965	T	-0.065691	944	T	-0.128681
1003	G	0.322925	966	G	0.417938	945	G	0.727161
-	-	-	-	-	-	946	A	1.52797
-	-	-	-	-	-	947	T	1.52296
-	-	-	-	-	-	948	G	1.76073
1004	A	1.20564	967	A	0.40972	949	A	0.565092
1005	A	1.27088	968	C	-0.078814	950	C	0.980993
1006	G	-999	969	A	2.5403	-	-	-
1007	T	-0.028838	970	T	0.021223	-	-	-
1008	T	0.02677	971	C	-0.143981	951	G	0.037959
1009	T	-0.00407	972	T	-0.032884	952	A	0.095488
1010	T	-999	973	C	0.051423	953	T	0.26141
1011	C	0.025887	974	C	-0.243106	954	C	0.331401
1012	A	0.165397	975	T	0.914901	955	A	0.025751
1013	G	0.480474	976	T	1.2349	956	G	0.175164
1014	A	0.343367	977	A	0.881818	-	-	-
1015	G	0.702191	978	A	0.378891	-	-	-
1016	A	1.22907	979	T	1.33038	957	G	0.114322
1017	T	0.377334	980	C	0.532288	958	T	0.108596
1018	G	0.038539	981	G	0.125668	959	T	1.55603
1019	A	-999	982	G	-0.112183	-	-	-
1020	G	0.07803	983	A	-0.013673	-	-	-
1021	A	0.090359	984	G	0.098397	960	G	4.77335
1022	A	-999	985	A	0.154185	961	A	2.31508
1023	T	0.248136	986	G	0.151225	962	T	1.53186
1024	G	0.917396	987	T	1.00635	963	G	-0.026145
1025	T	0.555426	988	T	0.626416	964	A	0.1442
1026	G	0.66923	989	C	0.091114	965	C	-0.067857
1027	C	0.061911	990	C	-0.030805	966	C	0.040596
1028	C	-0.061544	991	C	-0.142619	967	T	0.070131
1029	T	0.138818	992	T	0.310382	968	T	0.212346
1030	T	0.250801	993	T	0.465738	969	A	0.210354
1031	C	0.702374	994	C	2.14769	970	T	0.032342
1032	G	0.03071	995	G	0.249314	971	C	0.461172
1033	G	0.023499	996	G	-0.065045	972	A	0.190997
1034	G	0.093872	997	G	-0.120688	973	C	0.911461
1035	A	0.377108	998	G	0.127912	974	G	1.87903
1036	A	0.465328	999	A	-0.097427	975	A	0.376148
1037	C	-0.009847	1000	C	-0.107769	976	C	0.008841
1038	C	-999	1001	A	0.14383	977	G	-0.026744
1039	G	0.106487	1002	T	-0.076221	978	C	-0.044818
-	-	-	1003	T	-0.007889	979	T	0.01121
1040	T	0.10002	1004	G	0.095157	980	G	0.172602
1041	G	-0.023901	1005	G	0.050522	981	T	0.018753
1042	A	1.53358	1006	T	0.371706	982	A	-0.036091
1043	G	0.58594	1007	G	0.468966	983	G	0.948415
1044	A	1.1807	1008	A	0.306227	984	A	1.5025
1045	C	1.05815	1009	C	1.45849	985	G	1.79846
1046	A	0.903488	1010	A	0.822436	986	A	4.27997
1047	G	0.066321	1011	G	-0.003316	987	G	0.597368
1048	G	0.087159	1012	G	0.541902	988	G	0.753372
1049	T	0.413769	1013	T	0.476969	989	A	2.52837
1050	G	0.40425	1014	G	-0.062465	990	G	0.090774
1051	C	0.090817	1015	G	0.136473	991	G	0.089082
1052	T	0.348473	1016	T	0.520935	992	T	0.254928
1053	G	0.277126	1017	G	0.165728	993	G	0.280764
1054	C	1.22543	1018	C	0.298685	994	C	0.331144
1055	A	0.101917	1019	A	0.022606	995	A	1.67469
1056	T	0.039741	1020	T	-0.093138	996	T	0.286872
1057	G	-0.042241	1021	G	0.110291	997	G	-0.048963
1058	G	-0.013156	1022	G	0.161151	998	G	-0.056945
1059	C	0.070085	1023	T	0.102736	999	C	0.001261
1060	T	0.046799	1024	T	0.41739	1000	C	0.045339
1061	G	0.106561	1025	G	0.176038	1001	G	-0.082332
1062	T	0.087219	1026	T	-0.059127	1002	C	-0.045515
1063	C	-0.01568	1027	C	-0.018032	1003	C	0.033674
1064	G	0.02476	1028	G	0.022874	1004	G	0.160339
1065	T	0.061905	1029	T	-0.070923	1005	T	0.922291
1066	C	0.060662	1030	C	0.305233	1006	C	1.4106
1067	A	2.27594	1031	A	3.46308	1007	A	5.8573
1068	G	0.162252	1032	G	0.046144	1008	G	0.06325
1069	C	0.012326	1033	C	0.141363	1009	C	0.061042
1070	T	0.02452	1034	T	0.180711	1010	T	-0.067895
1071	C	0.195726	1035	C	0.25548	1011	C	0.086247
1072	G	0.664627	1036	G	0.442935	1012	G	0.366148
1073	T	0.722037	1037	T	0.488231	1013	T	0.242099
1074	G	1.11651	1038	G	1.82197	1014	A	1.13073
1075	T	1.94852	1039	T	0.555309	1015	C	0.383274
1076	T	2.05059	1040	C	2.55404	1016	C	0.449096
1077	G	2.32505	1041	G	1.00029	1017	G	0.896926
1078	T	0.448261	1042	T	0.749759	1018	T	0.745806
1079	G	2.22095	1043	G	0.943756	1019	G	1.02152
1080	A	0.392196	1044	A	1.78469	1020	A	1.24436
1081	A	2.01805	1045	G	0.283416	1021	G	0.663023
1082	A	2.35824	1046	A	0.876031	1022	G	0.440168
1083	T	0.445794	1047	T	1.27645	1023	C	1.55216
1084	G	1.32397	1048	G	0.983307	1024	G	1.0868
1085	T	0.28412	1049	T	1.38381	1025	T	0.758613
1086	T	0.965553	1050	T	2.18834	1026	C	-0.144353
1087	G	0.447722	1051	G	0.56785	1027	C	-0.133059
1088	G	0.070073	1052	G	0.286532	1028	T	0.02958
1089	G	0.157899	1053	G	0.360629	1029	G	0.50924
1090	T	0.29157	1054	T	0.840723	1030	T	0.345713
1091	T	1.36412	1055	T	2.95653	1031	T	2.12931
1092	A	0.583881	1056	A	0.566738	1032	A	1.00682
1093	A	1.67479	1057	A	1.777	1033	A	0.776366
1094	G	2.9105	1058	G	2.38639	1034	G	2.6256
1095	T	0.429183	1059	T	0.057187	1035	T	0.220371
1096	C	0.045675	1060	C	-0.095453	1036	C	0.138234
1097	C	-0.039188	1061	C	0.1841	1037	A	0.034926
1098	C	0.024086	1062	C	-0.05929	1038	G	0.004081
1099	G	0.08012	1063	G	0.00758	1039	G	0.096672
1100	C	0.235755	1064	C	-0.15804	1040	C	0.089942
1101	A	0.328464	1065	A	0.63998	1041	A	2.09142
1102	A	0.204808	1066	A	0.468646	1042	A	0.194394
1103	C	-0.033704	1067	C	-0.167899	1043	C	0.126536
1104	G	-0.005665	1068	G	0.04346	1044	G	0.073338
1105	A	0.00144	1069	A	0.151381	1045	A	0.055774
1106	G	-0.000356	1070	G	-0.056495	1046	G	0.171465
1107	C	0.259233	1071	C	0.263608	1047	C	0.212607
1108	G	0.221825	1072	G	0.220349	1048	G	0.351687
1109	C	1.49887	1073	C	0.693125	1049	A	1.17811
1110	A	0.57367	1074	A	0.802326	1050	G	0.3373
1111	A	1.45195	1075	A	1.62506	1051	A	2.03999
1112	C	0.177647	1076	C	0.075201	1052	C	-0.016953
1113	C	0.10584	1077	C	-0.158864	1053	C	-0.009419
1114	C	-0.025918	1078	C	0.032526	1054	C	-0.066138
1115	T	1.46016	1079	T	2.28701	1055	G	0.09107
1116	T	1.688	1080	T	4.31138	1056	C	0.126791
1117	A	0.660022	1081	G	0.536946	1057	A	0.294389
1118	T	0.145385	1082	T	0.016556	1058	C	0.242365
1119	C	0.093581	1083	C	0.090844	1059	T	0.072839
1120	C	-999	1084	T	-0.013579	1060	T	-0.081648
1121	T	0.093039	1085	T	-0.036496	1061	C	-0.161719
1122	T	0.078057	1086	T	0.090524	1062	T	0.038069
1123	T	0.053787	1087	A	0.082033	1063	A	-0.023631
1124	G	0.768748	1088	G	0.170072	1064	A	-0.01481
1125	T	0.163286	1089	T	-0.073163	1065	T	-0.00797
1126	T	0.417711	1090	T	0.139622	1066	T	0.242595
1127	G	0.564507	1091	G	-0.051825	1067	G	0.023932
1128	C	0.005673	1092	C	-0.124608	1068	C	0.00879
1129	C	0.001274	1093	C	-0.473669	1069	C	-0.040735
1130	A	0.145511	1094	A	1.36069	1070	A	0.178786
1131	G	0.07882	1095	T	0.328832	1071	G	-0.045691
1132	C	0.046733	1096	C	-0.019189	1072	C	0.028798
-	-	-	-	-	-	1073	A	-0.131733
-	-	-	-	-	-	1074	G	0.052975
-	-	-	-	-	-	1075	C	-0.074254
-	-	-	-	-	-	1076	A	-0.089781
1133	G	0.078384	1097	A	0.292448	1077	G	0.02915
1134	G	0.09031	1098	T	-0.041727	1078	T	-0.095745
1135	T	0.067565	1099	T	0.86477	1079	T	0.390758
-	-	-	-	-	-	1080	T	0.557644
-	-	-	-	-	-	1081	C	0.361553
-	-	-	-	-	-	1082	G	0.7186
-	-	-	-	-	-	1083	A	0.219464
1136	C	0.125287	1100	A	0.112434	1084	C	0.060676
1137	C	0.450975	1101	A	0.294552	1085	T	-0.012625
1138	G	0.06312	1102	G	0.794517	1086	G	0.055367
1139	G	0.037914	1103	T	0.203541	1087	G	0.011067
1140	C	-0.043209	-	-	-	1088	C	0.001721
1141	C	-0.003017	1104	T	0.521472	1089	T	-0.038887
1142	G	0.023178	1105	G	-0.027609	1090	G	0.047361
1143	G	0.018563	1106	G	-0.069921	1091	G	0.036894
1144	G	0.06114	1107	G	0.127399	1092	G	0.081272
1145	A	0.656301	1108	C	0.082289	1093	T	-0.147043
1146	A	0.828498	1109	A	0.296076	1094	A	0.291379
1147	C	0.36177	1110	C	0.753566	1095	C	0.437902
1148	T	0.212904	1111	T	0.043026	1096	A	-0.030704
1149	C	0.288314	1112	C	0.055136	1097	T	-0.029582
1150	A	0.060524	1113	T	0.04656	1098	T	0.048457
1151	A	0.073499	1114	A	-0.118399	1099	A	-0.009303
1152	A	0.045747	1115	G	0.11544	1100	G	0.045632
1153	G	0.091826	1116	A	-0.248171	1101	A	0.038235
1154	G	0.017191	1117	G	-0.314237	1102	A	0.106607
1155	A	0.030677	1118	A	0.1124	1103	G	-0.049978
1156	G	0.102493	1119	G	0.196241	1104	G	0.363784
1157	A	0.300854	1120	A	0.4095	1105	A	0.16231
1158	C	0.083034	1121	C	0.126671	1106	C	0.270891
1159	T	0.36972	1122	T	0.844828	1107	T	1.28126
1160	G	0.065525	1123	G	0.030283	1108	G	0.138474
1161	C	0.09408	1124	C	-0.316673	1109	C	0.066068
1162	C	-0.009958	1125	C	0.019048	1110	C	-0.034253
1163	A	-0.024732	1126	A	-0.129639	1111	G	0.000129
1164	G	0.045176	1127	G	0.105789	1112	C	-0.047876
1165	T	0.08559	1128	G	0.000757	1113	T	0.984271
1166	G	0.873861	1129	G	0.186241	1114	G	0.090667
1167	A	1.65048	1130	A	0.727981	1115	C	0.233228
1168	T	2.29646	1131	T	0.679994	1116	T	2.36787
1169	A	1.67577	1132	A	1.27608	1117	A	0.802702
1170	A	2.37905	1133	A	2.7015	1118	A	0.382867
1171	A	1.22945	1134	C	0.132031	1119	A	0.463642
1172	C	0.06125	1135	C	-0.008113	1120	G	0.00249
1173	T	-0.004958	1136	T	0.075753	1121	C	-0.034819
1174	G	-0.013834	1137	G	-0.023805	1122	G	-0.026288
1175	G	0.075001	1138	G	0.360833	1123	G	0.215574
1176	A	0.065624	1139	A	0.177674	1124	A	0.127869
1177	G	0.162221	1140	G	0.183988	1125	G	0.218833
1178	G	0.216894	1141	G	0.364582	1126	G	0.300465
1179	A	0.251731	1142	A	0.162023	1127	A	0.338226
1180	A	0.338971	1143	A	0.346988	1128	A	0.736647
1181	G	0.161498	1144	G	0.147695	1129	G	0.337135
1182	G	0.681543	1145	G	0.929	1130	G	0.265416
1183	T	0.682834	1146	T	0.909447	1131	A	0.45265
1184	G	0.237623	1147	G	0.052217	1132	A	0.79974
1185	G	-0.047517	1148	G	-0.017989	1133	C	0.458518
1186	G	0.029892	1149	G	0.084121	1134	G	0.037133
1187	G	0.284048	1150	G	0.335319	1135	G	0.099881
1188	A	2.2109	1151	A	1.55447	1136	G	0.014826
1189	T	1.07761	1152	T	0.713976	1137	C	0.23604
1190	G	0.022994	1153	G	0.057442	1138	A	0.686182
1191	A	0.045582	1154	A	0.257381	1139	A	0.057876
1192	C	0.072747	1155	C	0.013185	1140	C	0.171656
1193	G	0.042791	1156	G	0.152284	1141	G	0.025361
1194	T	0.164911	1157	T	0.06853	1142	G	0.136209
1195	C	0.21329	1158	C	0.326352	1143	T	1.62168
1196	A	1.48096	1159	A	0.315091	1144	A	2.42189
1197	A	1.04647	1160	A	0.461505	1145	G	0.073738
1198	G	0.127983	1161	A	1.70897	1146	G	-0.035296
1199	T	0.079414	1162	T	1.05822	1147	T	-0.011459
1200	C	0.005352	1163	C	1.00518	1148	C	0.331526
1201	A	0.119942	1164	A	0.365356	1149	A	0.58525
1202	T	0.121008	1165	T	0.259383	1150	G	1.22476
1203	C	0.295688	1166	C	-0.013454	1151	T	0.38174
1204	A	0.662896	1167	A	0.530871	1152	A	1.69701
1205	T	0.95898	1168	T	0.877701	1153	T	1.37706
1206	G	0.091347	1169	G	0.281327	1154	G	0.35165
1207	G	-999	1170	C	-0.093	1155	C	-0.02593
1208	C	-0.020886	1171	C	-0.23464	1156	C	-0.02227
1209	C	-0.001958	1172	C	0.101289	1157	C	0.135986
1210	C	0.029133	1173	C	0.050892	1158	C	0.175927
1211	T	2.36819	1174	T	3.70165	1159	G	1.13486
1212	T	3.78247	1175	T	3.65526	1160	A	1.19686
1213	A	1.10062	1176	A	1.46064	1161	A	2.76105
1214	C	0.52657	1177	T	0.441565	1162	T	1.83332
1215	G	0.010575	1178	G	-0.090012	1163	G	0.115546
1216	A	0.018961	1179	C	-0.122668	1164	A	0.193503
1217	C	0.040319	1180	T	0.037751	1165	G	0.073533
1218	C	0.031958	1181	T	-0.010473	1166	C	0.09885
1219	A	0.007038	1182	A	0.268373	1167	T	0.167929
1220	G	0.024314	1183	G	0.109357	1168	G	0.013044
1221	G	0.158322	1184	G	0.019945	1169	G	0.109819
1222	G	0.250525	1185	G	0.492161	1170	G	0.193834
1223	C	0.148007	1186	C	0.021636	1171	C	0.128699
1224	T	1.58442	1187	T	2.42999	1172	T	1.0005
1225	A	0.106184	1188	A	0.187897	1173	A	0.681341
1226	C	0.735367	1189	C	1.06001	1174	C	1.07438
1227	A	0.067908	1190	A	-0.316621	1175	A	0.338417
1228	C	-0.008896	1191	C	-0.034809	1176	C	0.787755
1229	A	0.156228	1192	A	-0.122227	1177	G	0.77933
1230	C	0.259071	1193	C	-0.013126	1178	C	0.143321
1231	G	0.084735	1194	G	-0.028763	1179	G	0.060248
1232	T	0.051779	1195	T	-0.308931	1180	G	0.046583
1233	G	0.120064	1196	G	0.042676	1181	G	-0.031402
1234	C	0.048642	1197	C	-0.298269	1182	C	-0.020029
1235	T	0.275763	1198	T	1.19787	1183	T	0.355609
1236	A	0.465048	1199	A	0.900458	1184	A	0.263891
1237	C	0.348777	1200	C	1.75106	1185	C	0.596583
1238	A	0.511256	1201	A	0.898474	1186	A	0.930686
1239	A	1.29162	1202	A	1.49755	1187	A	4.17212
1240	T	0.091019	1203	T	1.52665	1188	T	1.32921
1241	G	-0.095181	1204	G	0.013345	1189	G	0.102323
1242	G	-0.078006	1205	G	-0.108152	1190	G	0.019306
1243	C	-0.049305	1206	G	0.137549	1191	T	0.065604
1244	G	2.1e-05	1207	T	-0.279888	1192	C	-0.015372
1245	C	0.026061	1208	A	0.138471	1193	G	0.03713
1246	A	-0.035079	1209	G	0.010904	1194	A	0.030122
1247	T	0.703818	1210	T	-0.265269	1195	G	0.117177
1248	A	1.14284	1211	A	0.131428	1196	A	0.377249
1249	C	0.986465	1212	C	0.432299	1197	C	1.99829
1250	A	0.622618	1213	A	0.585913	1198	A	0.647093
1251	A	0.727421	1214	G	0.503753	1199	A	0.843532
1252	A	0.55805	1215	A	0.139399	1200	T	0.578837
1253	G	0.142429	1216	G	-0.089344	1201	G	0.080057
1254	A	-0.012137	1217	G	-0.014972	1202	G	-0.036104
1255	G	0.033679	1218	G	0.080761	1203	G	0.091017
1256	A	0.248655	1219	T	0.126902	1204	T	0.038796
1257	A	0.453418	1220	T	0.567249	1205	T	0.241523
1258	G	0.014329	1221	G	0.016111	1206	G	-0.053367
1259	C	-0.020394	1222	C	-0.005582	1207	C	-0.052242
1260	G	-0.003207	1223	C	0.200944	1208	T	0.369535
1261	A	0.373448	1224	A	1.07063	1209	A	0.54148
1262	C	0.00656	1225	A	0.931353	1210	T	-0.01298
1263	C	0.149975	1226	G	0.047574	1211	C	-0.013728
1264	T	0.088419	1227	C	-0.128994	1212	T	-0.015711
1265	C	0.027502	1228	C	0.107662	1213	C	-0.057855
1266	G	0.4145	1229	G	0.068319	1214	G	0.080532
1267	C	0.511631	1230	T	0.761967	1215	A	0.259445
1268	G	0.509628	1231	A	0.831008	1216	A	0.568096
1269	A	0.720681	1232	A	1.25384	1217	A	0.906703
1270	G	0.026488	1233	G	0.115723	1218	G	0.023184
1271	A	0.175752	1234	G	-0.082761	1219	A	-0.060539
1272	G	0.267957	1235	T	0.020448	1220	G	0.030914
1273	C	0.196967	1236	G	0.221156	1221	A	-0.110845
1274	A	0.34851	1237	G	0.146584	1222	A	-0.126115
1275	A	0.119722	1238	A	0.550755	1223	C	0.074239
1276	G	0.123238	1239	G	0.033679	1224	G	-0.030267
1277	C	0.048053	1240	C	-0.006481	1225	C	-0.085962
1278	G	0.391136	1241	T	2.30756	1226	T	1.55139
1279	G	0.868758	1242	A	0.16436	1227	A	0.713809
1280	A	1.10827	1243	A	1.00643	1228	A	1.43244
1281	C	0.129931	1244	T	0.815617	1229	T	0.17582
1282	C	0.160105	1245	C	-0.0475	1230	C	0.672397
1283	T	0.817874	1246	C	-0.154001	1231	T	0.389146
1284	C	0.728501	1247	C	-0.041967	1232	C	-0.128941
1285	A	1.44372	1248	T	0.11949	1233	C	0.105425
1286	T	2.77724	1249	T	2.40028	1234	T	1.68252
1287	A	2.6912	1250	A	0.914753	1235	A	0.272474
1288	A	2.04243	1251	A	0.553445	1236	A	0.155709
1289	A	1.6033	1252	A	0.773953	1237	A	0.844416
1290	G	0.29062	1253	G	0.091479	1238	C	-0.022079
1291	T	-0.042112	1254	C	-0.312531	1239	T	-0.039475
1292	G	-0.006702	1255	T	0.046356	1240	C	-0.046985
1293	C	0.086458	1256	A	-0.271538	1241	G	0.016319
1294	G	0.011894	1257	C	-0.036861	1242	A	0.110902
1295	T	-0.036682	1258	T	0.13593	1243	T	0.16144
1296	C	0.087115	1259	C	0.099544	1244	C	0.327062
1297	G	0.770726	1260	T	0.621879	1245	G	0.20344
1298	T	0.141504	1261	C	0.067579	1246	T	0.115385
1299	A	1.37709	1262	A	0.100385	1247	A	0.456422
1300	G	1.20095	1263	G	0.646539	1248	G	0.233036
1301	T	0.112018	1264	T	0.960379	1249	T	0.050236
1302	C	0.479297	1265	T	1.73881	1250	T	0.807537
1303	C	0.460719	1266	C	0.369108	1251	C	0.262712
1304	G	0.284473	1267	G	0.204467	1252	G	0.149314
1305	G	0.444865	1268	G	0.229464	1253	G	0.330361
1306	A	0.52237	1269	A	0.167097	1254	A	0.924096
1307	T	-0.040926	1270	T	-0.093379	1255	T	0.175105
1308	T	0.048476	1271	T	-0.018428	1256	T	0.478134
1309	G	0.037233	1272	G	-0.034614	1257	G	0.044888
1310	G	0.06454	1273	T	0.03728	1258	A	0.064002
1311	A	-0.000721	1274	A	0.059879	1259	G	0.029113
1312	G	0.058396	1275	G	0.051159	1260	G	0.022016
1313	T	-0.004161	1276	G	-0.009995	1261	G	-0.101456
1314	C	0.242194	1277	C	0.689308	1262	C	0.354382
1315	T	2.8967	1278	T	1.84756	1263	T	2.30649
1316	G	2.20715	1279	G	1.54412	1264	G	2.75616
1317	C	0.897773	1280	A	2.29985	1265	A	1.35739
1318	A	2.15404	1281	A	1.40206	1266	A	1.61027
1319	A	2.97844	1282	A	1.34196	1267	A	1.2597
1320	C	2.17586	1283	C	3.18249	1268	C	2.11302
1321	T	1.51429	1284	T	1.04239	1269	T	0.753293
1322	C	1.63766	1285	C	1.37464	1270	C	1.08861
1323	G	0.017676	1286	G	0.004101	1271	G	0.008693
1324	A	-0.032113	1287	C	-0.139289	1272	C	-0.070813
1325	C	0.000414	1288	C	-0.042115	1273	C	0.030407
1326	T	-0.018126	1289	T	-0.027241	1274	C	-0.089767
1327	C	0.060466	1290	A	0.158439	1275	T	-0.019194
1328	C	0.338445	1291	C	0.089332	1276	C	-0.039601
1329	A	0.114981	1292	A	0.033389	1277	A	0.331266
1330	T	0.449232	1293	T	0.06241	1278	T	1.33042
1331	G	1.42556	1294	G	0.20418	1279	G	1.4084
1332	A	0.787708	1295	A	-0.036721	1280	A	0.368845
1333	A	1.09665	1296	A	0.278092	1281	A	1.32235
1334	G	1.64996	1297	G	0.012609	1282	G	0.286286
1335	T	1.00006	1298	C	0.209505	1283	C	0.746235
1336	C	0.578142	1299	T	0.140351	1284	T	1.05203
1337	G	0.04542	1300	G	0.187184	1285	G	0.246496
1338	G	0.108165	1301	G	1.22872	1286	G	0.152446
1339	A	0.275236	1302	A	3.44122	1287	A	1.25078
1340	A	0.574729	1303	G	0.184131	1288	T	-0.016382
1341	T	0.221638	1304	T	0.039681	1289	T	0.494678
1342	C	0.300755	1305	T	-0.011412	1290	C	0.276404
1343	G	0.136673	1306	A	0.249193	1291	G	0.174955
1344	C	0.631558	1307	C	1.07029	1292	G	0.120816
1345	T	0.384331	1308	T	0.987501	1293	T	0.181166
1346	A	0.467469	1309	A	1.58981	1294	A	1.16545
1347	G	0.197571	1310	G	0.652997	1295	G	0.344094
1348	T	0.250021	1311	T	0.281189	1296	T	0.333239
1349	A	0.259797	1312	A	0.789518	1297	A	0.413876
1350	A	0.204702	1313	A	-0.045795	1298	A	0.280017
1351	T	0.011445	1314	T	0.016388	1299	T	0.109638
1352	C	0.02772	1315	C	0.138909	1300	C	-0.066011
1353	G	0.024214	1316	G	0.01204	1301	G	0.038414
1354	T	0.031623	1317	C	0.080182	1302	C	-0.043417
1355	G	0.041613	1318	A	0.415127	1303	A	0.056276
1356	G	0.171582	1319	G	0.677725	1304	T	0.042112
1357	A	0.825151	1320	A	0.750181	1305	T	0.502672
1358	T	0.880408	1321	T	1.50739	1306	T	1.02931
1359	C	1.004	1322	C	0.691031	1307	C	1.47254
1360	A	1.9742	1323	A	1.71082	1308	A	1.20324
1361	G	2.5388	1324	G	3.57874	1309	A	2.50286
1362	A	3.04185	1325	A	1.51247	1310	T	0.552981
1363	A	2.50385	1326	A	2.21503	1311	A	1.80681
1364	T	1.41284	1327	T	1.77447	1312	G	0.735235
1365	G	0.420043	1328	G	0.247703	1313	A	0.009
1366	C	0.040326	1329	C	0.107735	1314	G	-0.016422
1367	C	-0.00288	1330	T	0.01091	1315	T	-0.045621
1368	A	0.001199	1331	G	0.006453	1316	G	-0.001728
1369	C	0.012019	1332	C	-0.015593	1317	C	0.100658
1370	G	0.009447	1333	G	-0.050502	1318	G	0.023248
1371	G	0.067375	1334	G	0.140498	1319	G	0.09756
1372	T	0.034626	1335	T	0.2723	1320	T	0.019382
1373	G	0.028931	1336	G	0.466687	1321	G	0.16065
1374	A	0.578534	1337	A	1.08493	1322	A	0.460956
1375	A	0.984359	1338	A	1.66475	1323	A	2.28109
1376	T	1.28509	1339	T	1.89455	1324	T	1.62199
1377	A	1.13201	1340	G	0.495427	1325	A	1.4533
1378	C	0.397309	1341	C	0.100858	1326	C	0.821001
1379	G	0.353538	1342	G	0.390929	1327	G	0.253245
1380	T	0.086677	1343	T	0.078964	1328	T	0.013313
1381	T	0.139248	1344	T	0.208609	1329	C	0.220045
1382	C	0.101243	1345	C	0.078794	1330	C	0.072811
1383	C	0.119177	1346	C	0.262638	1331	C	0.287351
1384	C	0.21612	1347	C	0.136604	1332	T	1.05053
1385	G	0.102374	1348	G	0.1259	1333	G	0.153067
1386	G	0.023815	1349	G	0.262308	1334	C	-0.056306
1387	G	0.11527	1350	G	0.375236	1335	T	0.140754
1388	C	0.110058	1351	T	-0.108397	1336	C	0.000764
1389	C	0.317654	1352	C	0.741762	1337	C	0.100502
1390	T	1.87485	1353	T	2.59031	1338	T	1.87215
1391	T	3.24654	1354	T	2.61386	1339	T	2.83385
1392	G	2.28866	1355	G	1.86531	1340	G	1.03445
1393	T	1.01827	1356	T	0.57907	1341	C	0.360306
1394	A	0.367948	1357	A	0.356808	1342	A	0.303695
1395	C	1.07958	1358	C	1.34485	1343	C	0.066535
1396	A	0.21072	1359	A	0.060964	1344	A	0.109774
1397	C	0.212716	1360	C	0.180245	1345	C	0.063039
1398	A	0.504022	1361	A	0.529602	1346	A	0.153362
1399	C	0.871422	1362	C	0.295959	1347	C	-0.039052
1400	C	0.224191	1363	C	1.49512	1348	C	0.079271
1401	G	0.452907	1364	G	1.27655	1349	G	0.206266
1402	C	0.077265	1365	C	0.028973	1350	C	0.044029
1403	C	0.056971	1366	C	0.112311	1351	C	0.10775
1404	C	0.001754	1367	C	0.132965	1352	C	-0.070384
1405	G	0.005043	1368	G	0.228489	1353	G	0.434789
1406	T	0.048429	1369	T	0.228782	1354	T	0.390427
1407	C	0.075472	1370	C	0.101342	1355	C	0.743046
1408	A	0.454267	1371	A	-0.002577	1356	A	0.122613
1409	C	0.139776	1372	C	-0.017143	1357	A	0.211426
1410	A	0.249709	1373	A	0.357586	1358	A	0.121608
1411	C	0.629655	1374	C	0.238917	1359	G	0.089351
1412	C	0.24175	1375	C	0.076815	1360	C	-0.149402
1413	A	0.393142	1376	A	0.310693	1361	A	0.1413
1414	T	0.277371	1377	C	0.019037	1362	C	-0.033124
1415	G	0.167865	1378	G	0.030947	1363	C	-0.062009
1416	G	0.15466	1379	G	-0.033834	1364	C	0.093024
1417	G	0.245789	1380	G	0.076115	1365	G	0.007924
1418	A	0.460482	1381	A	0.392966	1366	A	0.146205
1419	G	0.129854	1382	G	0.234013	1367	G	0.022616
1420	T	0.080339	1383	T	-0.040408	1368	T	0.018561
1421	G	0.042453	1384	T	0.205204	1369	G	-0.051585
1422	G	-0.008852	1385	G	0.483373	1370	A	0.014233
1423	G	0.005429	1386	G	0.214574	1371	G	-0.020523
1424	T	-0.029265	1387	A	0.571213	1372	G	-0.034523
1425	T	0.047817	1388	G	0.312648	1373	T	-0.035596
1426	G	-0.023006	1389	A	-0.038822	1374	C	0.055208
1427	C	-0.082595	1390	C	0.356882	1375	C	-0.058854
1428	A	0.181755	1391	G	-0.039848	-	-	-
1429	A	0.274596	1392	C	-0.018979	-	-	-
1430	A	0.430774	1393	C	0.012368	-	-	-
1431	A	0.496454	1394	C	0.131881	-	-	-
1432	G	0.673299	1395	G	0.108294	-	-	-
1433	A	0.278719	1396	A	0.45565	-	-	-
1434	A	0.624403	1397	A	0.989989	-	-	-
1435	G	-0.005734	1398	G	-0.048173	1376	G	0.015097
1436	T	0.050298	1399	C	-0.075769	1377	G	0.005928
1437	A	-0.013641	1400	C	0.144736	-	-	-
1438	G	0.282141	1401	G	0.098789	-	-	-
1439	G	0.130019	1402	A	0.378933	1378	A	0.072377
1440	T	0.025292	1403	T	-0.060123	1379	T	0.007889
1441	A	1.47868	1404	T	0.138415	1380	G	0.246123
1442	G	0.23858	1405	A	3.06345	1381	A	0.268112
1443	C	0.002338	1406	T	0.04992	1382	G	0.017248
1444	T	0.631943	1407	C	0.795044	1383	G	-0.017682
1445	T	1.42697	1408	T	0.492965	1384	C	0.144282
1446	A	1.30992	1409	A	0.237469	1385	C	0.025632
1447	A	1.02319	1410	A	1.74965	1386	A	-0.101509
1448	C	0.074899	1411	C	-0.05685	1387	C	0.022974
1449	C	0.065457	1412	C	0.184386	1388	C	-0.243486
1450	T	0.139809	1413	T	0.257963	-	-	-
1451	T	0.207651	1414	T	1.45648	-	-	-
1452	C	0.288624	1415	T	2.67801	-	-	-
1453	G	0.085185	1416	T	2.09901	-	-	-
1454	G	0.101342	1417	G	-0.128511	-	-	-
1455	G	0.069644	1418	G	-0.022747	-	-	-
1456	A	0.154479	1419	A	0.198696	1389	A	2.25547
1457	G	0.086948	1420	A	0.31568	1390	C	0.030816
1458	G	0.073447	1421	G	0.215604	1391	A	1.09584
1459	G	0.03752	1422	A	0.045436	1392	C	1.44029
1460	C	0.012715	1423	A	0.25321	1393	G	0.013735
1461	G	-0.111633	1424	G	0.207876	1394	G	-0.051654
1462	C	-0.010743	1425	T	0.083158	1395	T	-0.072188
1463	T	0.001955	1426	C	0.466042	1396	G	-0.02517
1464	T	0.021862	1427	G	0.127051	1397	G	-0.027426
1465	A	0.030431	1428	T	0.019312	1398	T	0.02629
1466	C	0.017331	1429	C	0.171994	1399	C	-0.00458
1467	C	0.115534	1430	G	0.121542	1400	G	0.077551
1468	A	0.16786	1431	A	0.163701	1401	A	0.1586
1469	C	0.202242	1432	A	0.273325	1402	A	-0.102908
1470	T	0.081255	1433	G	-0.12739	1403	T	-0.037006
1471	T	0.024624	1434	G	0.026072	1404	C	-0.018807
1472	T	0.019506	1435	T	0.146655	1405	T	0.096199
1473	G	0.047516	1436	G	-0.260107	1406	G	0.012982
1474	T	0.040097	1437	G	0.365102	1407	G	0.11496
1475	G	0.039112	1438	A	0.718455	1408	G	-0.078205
1476	A	0.096999	1439	A	0.581996	1409	C	-0.007727
1477	T	-0.04329	1440	T	0.185331	1410	T	-0.005418
1478	T	-0.003363	1441	C	-0.333093	1411	T	-0.057587
1479	C	0.073357	1442	A	-0.03026	1412	C	0.030978
1480	A	0.080651	1443	A	0.382982	1413	G	0.021498
1481	T	0.027868	1444	T	0.421625	1414	C	-0.133826
1482	G	0.09957	1445	A	0.634096	1415	A	-0.070953
1483	A	0.063933	1446	A	0.313764	1416	A	0.363073
1484	C	0.036643	1447	C	0.258775	1417	G	0.019889
1485	T	0.06412	1448	T	0.317974	1418	G	-0.086878
1486	G	-0.029713	1449	G	0.292523	1419	G	-0.012445
1487	G	0.099765	1450	G	-0.029254	1420	G	0.042365
1488	G	0.089932	1451	G	0.104927	1421	G	-0.114198
1489	G	0.1632	1452	G	0.047123	1422	C	-0.109269
1490	T	0.069595	1453	T	0.149335	1423	T	0.34397
1491	G	0.277187	1454	G	0.929664	1424	T	2.30143
1492	A	0.834731	1455	A	0.981893	1425	A	2.54992
1493	A	1.13426	1456	A	3.06547	1426	A	1.51331
1494	G	0.694258	1457	G	1.72907	1427	G	1.12962
1495	T	0.595731	1458	T	0.451314	1428	T	0.455247
1496	C	0.103223	1459	C	0.188568	1429	C	0.373623
1497	G	0.326725	1460	G	1.25274	1430	G	1.06084
1498	T	-999	1461	T	-999	1431	T	0.476609
1499	A	0.517569	1462	A	1.25702	1432	A	2.0434
1500	A	0.78456	1463	A	0.675232	1433	A	0.610912
1501	C	1.74399	1464	C	2.8533	1434	C	1.27988
1502	A	0.647616	1465	A	1.9932	1435	A	1.21171
1503	A	0.862152	1466	A	0.718542	1436	A	0.693717
1504	G	0.66915	1467	G	0.389531	1437	G	0.292618
1505	G	0.709751	1468	G	0.461165	1438	G	0.441268
1506	T	0.432321	1469	T	0.604537	1439	T	0.219666
1507	A	0.340092	1470	A	0.591376	1440	A	0.464605
1508	A	0.123444	1471	G	-0.016892	1441	G	-0.162972
1509	C	0.023858	1472	C	0.293128	1442	C	0.005135
1510	C	0.055676	1473	C	-0.099853	1443	C	0.174457
1511	G	-0.005213	1474	G	0.238449	1444	G	0.131413
1512	T	0.019867	1475	T	0.19122	1445	T	0.182684
1513	A	0.052397	1476	A	0.250082	1446	A	0.407639
1514	G	-0.007555	1477	T	0.28294	1447	G	-0.013958
1515	G	-999	1478	C	0.398621	1448	G	-999
1516	G	0.011426	1479	G	-0.124032	1449	G	0.004076
1517	G	-999	1480	G	0.468398	1450	G	0.971026
1518	A	0.119037	1481	A	-999	1451	A	0.256868
1519	A	-999	1482	A	-999	1452	A	-999
1520	C	0.026899	1483	G	-0.107912	1453	T	-1.03665
1521	C	0.209411	1484	G	0.347583	1454	C	0.04652
1522	T	0.043883	1485	T	0.052696	1455	T	0.17865
1523	G	-0.115447	1486	G	-0.096868	1456	G	0.135477
1524	C	-0.088123	1487	C	-0.159942	1457	C	-0.035098
1525	G	0.007925	1488	G	-0.085348	1458	G	0.057188
1526	G	0.106876	1489	G	0.070031	1459	G	0.045095
1527	T	-0.055782	1490	C	0.015239	1460	C	-1.44946
1528	T	0.483193	1491	T	-0.066167	1461	T	0.303124
1529	G	0.456054	1492	G	0.76493	1462	G	0.109323
1530	G	0.023189	1493	G	-0.516663	1463	G	0.041539
1531	A	0.461998	1494	A	0.146727	1464	A	-999
1532	T	0.23447	1495	T	0.944919	1465	T	-999
1533	C	0.142781	1496	C	0.163899	1466	C	-999
1534	A	-999	1497	A	-999	1467	A	-999
1535	C	-999	1498	C	-999	1468	C	-999
1536	C	-999	1499	C	-999	1469	C	-999
1537	T	-999	1500	T	-999	1470	T	-999
1538	C	-999	1501	C	-999	1471	C	-999
1539	C	-999	1502	C	-999	1472	C	-999
-	-	-	1503	T	-999	1473	T	-999
1540	T	-999	1504	T	-999	1474	G	-999
1541	T	-999	1505	T	-999	-	-	-
1542	A	-999	1506	C	-999	-	-	-
-	-	-	1507	T	-999	-	-	-

## Sheet: 23S rRNA MSA w SHAPE
ECOLI			CDIFF			HVOL
INDEX	ID	SHAPE	INDEX	ID	SHAPE	INDEX	ID	SHAPE
-	-	-	1	T	-999	1	-	-
1	G	-999	2	G	-999	2	A	-999
2	G	-999	3	G	-999	3	T	-999
-	-	-	-	-	-	4	A	-0.345185
3	T	0.122374	4	T	-999	5	T	-0.696395
4	T	-999	5	C	-999	6	C	-999
5	A	-999	6	A	-999	7	A	-999
6	A	0.187592	7	A	-999	8	A	0
7	G	0.664929	8	G	-999	9	C	-0.154352
8	C	0.174198	9	T	-999	10	T	-0.568111
9	G	0.94492	10	T	-999	11	G	-0.102552
10	A	0.512733	11	A	2.95586	12	G	0.022666
11	C	1.26402	12	T	-999	13	C	0.500153
12	T	2.12386	13	T	-999	14	T	-0.915078
13	A	-999	14	A	-999	15	A	-0.838929
14	A	1.36075	15	A	1.49569	16	C	0.374367
15	G	-0.063643	16	G	1.5802	17	T	0.137955
16	C	-0.017753	17	G	-0.210142	18	G	0.598158
17	G	0.052032	18	G	1.28583	19	T	0.62314
18	T	0.819747	19	T	0.245247	20	G	0.131147
19	A	0.051988	20	G	0.137812	21	C	-0.308263
20	C	-0.129704	21	C	1.20127	22	C	-0.367315
-	-	-	-	-	-	23	A	-0.628614
-	-	-	-	-	-	24	G	0.031851
21	A	0.10213	22	A	-0.593191	25	C	-0.006769
22	C	0.098512	23	G	0.292791	26	T	-0.011946
23	G	-0.042597	24	G	0.055575	27	G	-0.158564
24	G	0.174072	25	G	0.334546	28	G	0.102749
25	T	0.041177	26	C	0.045063	29	T	-0.215074
26	G	0.044198	27	G	0.314331	30	G	-0.063019
27	G	0.375398	28	G	1.00623	31	G	-0.08237
28	A	0.319623	29	A	0.47347	32	A	0.277005
29	T	0.15392	30	T	1.18876	33	T	-0.234279
30	G	0.932376	31	G	0.303038	34	A	0.080768
31	C	0.449729	32	C	-0.030919	35	G	-0.009298
32	C	0.603186	33	C	0.761146	36	C	0.14463
33	C	0.898943	34	T	0.507706	37	T	0.052553
34	T	0.77977	35	T	0.50121	38	C	0.297903
35	G	0.047142	36	G	-0.096577	39	G	0.136854
36	G	0.077829	37	G	0.245218	40	G	0.022963
37	C	0.181598	38	C	-0.020238	41	C	0.058547
38	A	0.024313	39	A	0.031251	42	T	-0.114173
39	G	-0.078176	40	C	0.235413	43	C	0.145727
40	T	0.089652	41	T	0.180776	44	G	-0.139576
41	C	0.026513	42	A	0.10029	45	A	0.349129
42	A	0.131183	43	G	0.018679	-	-	-
43	G	0.464298	44	G	0.220745	46	G	0.160144
44	A	1.24065	45	A	0.176548	47	A	0.625622
45	G	1.07109	46	G	0.353505	48	G	0.386679
46	G	0.563231	47	C	-0.102567	49	C	0.502246
47	C	-0.024191	48	C	0.443921	50	C	2.14033
48	G	-0.056629	49	G	0.042566	51	G	2.68532
49	A	-0.056582	50	A	-0.246799	52	A	2.1615
50	T	0.000578	51	T	-0.294811	53	T	1.06787
51	G	0.067493	52	G	0.278871	54	G	1.31359
52	A	-0.030295	53	A	0.175404	55	A	0.171715
53	A	0.102295	54	A	0.427343	56	C	0.396215
54	G	-0.029365	55	G	0.180209	57	G	0.073007
55	G	0.001657	56	G	-0.086754	58	G	0.029915
56	A	0.048039	57	A	-0.044941	59	A	0.067324
57	C	-0.02693	58	C	0.152435	60	C	0.135594
58	G	-0.038068	59	G	0.361401	61	G	-0.120544
59	T	0.068015	60	T	-0.239689	62	T	0.12596
60	G	-0.057698	61	G	0.351561	63	G	0.042747
61	C	0.069681	62	A	1.80538	64	C	0.04004
62	T	0.11535	63	T	2.14819	65	C	1.52376
63	A	0.639177	64	A	0.322186	66	A	0.783167
64	A	0.710393	65	A	0.17051	67	A	0.586142
65	T	0.021309	66	G	0.060029	68	G	-0.014241
66	C	0.016954	67	C	0.030124	69	C	0.097505
67	T	-0.028305	68	T	-0.079884	70	T	0.122342
68	G	-0.075707	69	G	0.270355	71	G	0.010776
69	C	0.126311	70	C	-0.012838	72	C	-0.044745
70	G	-0.00952	71	G	0.257372	73	G	0.297939
71	A	0.15707	72	A	0.961955	74	A	1.52497
72	T	-0.030229	73	T	0.338885	75	T	0.63745
73	A	0.009927	74	A	0.002356	76	A	-0.128297
74	A	0.000352	75	A	0.231614	77	A	0.165555
75	G	0.11993	76	G	0.046804	78	G	-0.0198
76	C	-0.040798	77	C	0.163654	79	C	-0.112224
77	G	0.032691	78	T	-0.127463	80	C	-0.006326
78	T	-0.019524	79	T	0.137003	81	T	0.002012
79	C	0.036362	80	C	0.125803	82	C	0.072772
80	G	-0.026063	81	G	-0.076865	83	A	0.112422
81	G	-0.006461	82	G	-0.019157	84	G	-0.001901
82	T	0.032537	83	G	0.035391	85	G	0.149014
83	A	0.070893	84	G	-0.09433	86	G	0.317615
84	A	0.251916	85	A	1.18552	87	A	2.3987
85	G	-0.050097	86	G	0.194244	88	C	-0.046487
86	G	0.028017	87	T	-0.083574	89	C	0.001619
87	T	0.051208	88	T	0.008713	90	C	0.16067
88	G	0.071954	89	G	0.110082	91	G	0.080461
89	A	0.057238	90	C	0.878606	92	C	0.386859
90	T	0.319478	91	A	0.856613	93	A	0.813124
91	A	0.564588	92	C	4.51563	94	T	3.51735
92	T	1.64542	93	G	1.86139	95	G	0.343827
93	G	0.169631	94	T	1.37488	96	G	0.449245
94	A	0.261203	95	A	0.258329	97	A	0.543205
95	A	0.077958	96	A	0.017134	98	G	-0.018796
96	C	0.035513	97	A	-0.060627	99	G	-0.049749
97	C	-0.035499	98	C	-0.034906	100	G	0.01548
98	G	0.05552	99	T	-0.053102	101	A	0.482542
99	T	0.435414	100	T	0.372746	102	A	1.80716
100	T	2.0672	101	T	-0.048766	103	A	0.475545
101	A	0.455189	-	-	-	-	-	-
102	T	0.38434	102	G	0.141409	104	G	0.15516
103	A	0.307779	103	A	-0.105584	105	A	0.336072
104	A	-0.047858	104	T	0.03002	106	A	-0.048398
105	C	0.05844	105	C	-0.352776	107	C	0.067456
106	C	0.043859	106	C	-0.262674	108	T	0.462128
107	G	-0.071369	107	G	0.34958	109	G	0.085048
108	G	-0.016464	108	A	0.066828	110	A	0.078331
109	C	-0.104629	109	A	0.0965	111	G	0.033234
110	G	-0.058817	110	G	-0.044253	112	G	-0.12836
111	A	-0.067014	111	A	0.096038	113	A	-0.042558
112	T	0.054873	112	T	0.0057	114	T	-0.017362
113	T	-0.074582	113	T	0.075847	115	C	0.049142
114	T	0.003562	114	T	0.148493	116	T	-0.01897
115	C	-0.040375	115	C	0.105886	117	C	-0.285842
116	C	-0.034895	116	C	0.036722	118	C	-0.002603
117	G	-0.002361	117	G	0.074992	119	G	0.909728
118	A	-0.058359	118	A	0.54083	120	A	1.475
119	A	-0.058328	119	A	0.309093	121	A	2.4576
120	T	0.020642	120	T	-0.020656	122	T	1.99317
121	G	-0.02672	121	G	0.616745	123	G	0.26014
122	G	-0.040429	122	A	0.084455	124	G	0.020393
123	G	-0.013337	123	G	0.152787	125	G	0.188543
124	G	0.055595	124	G	0.035931	126	A	0.847078
125	A	0.473451	125	A	1.3563	127	A	1.53923
126	A	0.537823	126	A	-0.11866	128	T	0.196905
127	A	0.168396	127	A	-0.068654	129	C	0.079795
128	C	0.032931	128	C	0.024393	130	C	0.096112
129	C	0.018667	129	T	0.092002	131	C	0.034146
130	C	-0.058892	130	C	0.095529	132	C	-0.016672
131	A	0.036576	131	A	0.004816	133	A	0.519771
132	G	0.001684	132	C	0.093125	134	C	0.109644
-	-	-	133	T	-0.109746	-	-	-
-	-	-	134	T	0.057681	-	-	-
133	T	0.026886	135	A	0.105503	-	-	-
134	G	0.008854	136	G	-0.196904	-	-	-
135	T	0.013663	137	A	-0.003056	-	-	-
136	G	0.029982	138	G	0.344851	-	-	-
137	T	0.055232	139	T	0.522214	-	-	-
138	T	0.809228	140	A	0.690384	-	-	-
139	T	0.647674	141	A	1.07073	-	-	-
140	C	1.23606	142	T	0.732681	-	-	-
141	G	1.17354	143	G	0.686489	-	-	-
142	A	0.084097	144	T	-0.111008	-	-	-
143	C	0.022497	145	C	-0.305691	-	-	-
144	A	0.118443	146	T	0.09457	-	-	-
145	C	-0.019568	147	A	0.034339	-	-	-
146	A	0.034428	148	A	-0.415653	-	-	-
147	C	0.022803	149	G	0.016699	-	-	-
148	T	0.081934	150	T	0.118511	-	-	-
149	A	-0.02297	151	A	0.064263	-	-	-
150	T	0.033616	152	T	0.352854	135	G	0.614522
151	C	-0.050913	153	C	0.115902	136	C	0.126837
152	A	0.014838	154	A	-0.164244	137	A	0.226687
153	T	0.03188	155	T	-0.04223	138	A	0.675735
154	T	-0.026773	156	T	-0.046767	139	T	0.439428
155	A	-0.004856	157	A	0.090219	-	-	-
156	A	0.048701	158	A	-0.097155	-	-	-
157	C	-0.002123	159	G	0.032911	-	-	-
158	T	0.454967	160	T	-0.183527	-	-	-
159	G	0.777489	161	G	0.561747	-	-	-
160	A	0.72306	162	A	-0.043854	-	-	-
161	A	1.214	163	A	0.795402	-	-	-
162	T	0.313131	164	T	0.179819	140	T	1.25971
163	C	0.382862	165	A	0.193262	141	G	0.267079
164	C	0.451802	166	C	0.735049	142	C	-0.034316
165	A	0.748044	167	A	1.09171	143	C	0.649751
166	T	0.945928	168	T	0.157118	144	T	0.786619
167	A	1.05613	169	A	0.460993	145	C	0.135543
168	G	-0.00973	170	G	-0.022018	146	G	0.232645
169	G	0.028275	171	C	-0.26453	147	C	0.015781
170	T	0.007913	172	T	-0.005545	148	G	0.05149
171	T	-0.08085	173	T	0.044699	149	C	0.159252
172	A	-0.028661	174	A	0.102532	150	A	0.281821
173	A	0.008139	175	A	-0.015369	151	A	1.10757
174	T	0.125863	176	T	0.051335	152	T	1.47119
175	G	0.040099	177	G	0.003266	153	G	0.013293
176	A	0.006122	178	A	0.225306	-	-	-
177	G	0.023954	179	G	0.353294	154	G	0.050062
178	G	0.04923	180	G	-0.043671	-	-	-
179	C	0.122573	181	G	-0.230054	155	G	0.073734
180	G	0.306722	182	G	0.238335	156	G	0.079054
181	A	0.331681	183	A	0.468225	157	A	1.1514
182	A	0.457482	184	A	0.102109	158	A	1.42076
183	C	0.270743	185	C	0.161637	159	C	1.06203
184	C	0.179944	186	T	0.156498	160	G	0.226103
185	G	0.095269	187	C	0.060148	161	T	0.066932
186	G	0.091633	188	A	-0.01639	162	T	-0.039831
187	G	0.062492	189	G	0.198783	163	C	20.3202
188	G	0.082617	190	G	-0.038643	164	C	-0.09064
189	G	0.046528	191	G	-0.089144	165	G	0.373545
190	A	0.221932	192	A	0.173384	166	A	0.473875
191	A	0.110957	193	A	0.195527	167	A	0.965423
192	C	0.419392	194	C	0.24028	168	T	0.178079
193	T	0.310828	195	T	0.146694	169	T	1.14141
194	G	0.264866	196	G	0.661451	170	G	0.674303
195	A	0.723309	197	A	0.50466	171	A	0.406824
196	A	1.74865	198	A	0.42032	172	A	0.739751
197	A	1.72814	199	A	0.473663	173	A	0.523604
198	C	1.38281	200	C	0.409984	174	C	0.557792
199	A	1.79523	201	A	0.486479	175	A	1.53978
200	T	0.285631	202	T	0.410782	176	T	0.254069
201	C	0.560523	203	C	-0.092809	177	C	0.115338
202	T	0.760129	204	T	0.513525	178	T	0.955272
203	A	0.601498	205	A	0.029854	179	T	0.201639
204	A	0.295531	206	A	0.183446	180	A	0.576749
205	G	0.072729	207	G	-0.000696	181	G	0.248568
206	T	0.028519	208	T	-0.183499	182	T	-0.17943
207	A	0.107901	209	A	-0.014062	183	A	0.736313
208	C	-0.020135	210	C	-0.226947	184	G	0.063169
209	C	-0.007834	211	C	-0.08467	185	G	-999
210	C	-0.057415	212	T	-0.155868	186	A	-0.143236
211	C	0.079811	213	G	-0.214072	187	A	-0.14259
212	G	0.15679	214	A	0.218698	188	C	0.222815
213	A	0.592936	215	A	-0.085333	189	A	0.29354
214	G	0.44307	216	G	0.543301	190	G	0.209103
215	G	0.645346	217	G	0.367192	191	G	0.934141
216	A	0.787411	218	A	0.418751	192	A	0.5703
217	A	1.38958	219	A	0.60286	193	A	1.67688
218	A	1.48898	220	G	0.601162	194	A	0.867633
219	A	1.76313	221	A	-0.047006	195	A	1.94427
220	G	1.73358	222	G	0.530397	196	G	2.36659
221	A	0.390901	223	A	0.101033	197	A	0.430928
222	A	1.18123	224	A	0.935517	198	A	1.23702
223	A	1.31882	225	A	-0.137042	199	A	0.964635
224	T	0.118677	-	-	-	-	-	-
225	C	0.335493	226	G	1.39461	200	G	0.123696
226	A	0.044294	227	A	0.060743	201	C	0.905769
227	A	0.296222	228	A	1.44738	202	A	-0.221739
228	C	0.782008	229	A	4.78953	203	A	1.24484
229	C	0.826596	230	T	0.636843	204	T	0.142677
230	G	0.102272	231	T	0.381323	205	C	0.259347
-	-	-	-	-	-	206	C	0.285582
-	-	-	-	-	-	207	G	0.340378
231	A	0.464196	232	C	0.126301	208	C	0.784935
232	G	0.861146	233	G	0.609773	209	G	1.47559
233	A	1.77946	234	A	0.44174	210	A	1.51172
234	T	0.142092	235	T	-0.130584	211	T	0.761539
235	T	0.124603	236	T	0.031841	212	G	0.136532
236	C	0.086568	237	C	0.151922	213	T	0.020355
237	C	0.041247	238	C	-0.051873	214	C	0.035442
238	C	0.057101	239	G	0.141237	215	G	0.005332
239	C	0.022713	240	T	-0.307925	216	T	0.008528
240	C	0.016087	241	A	0.178857	217	T	0.605011
241	A	0.045231	242	A	0.06125	218	A	0.841602
242	G	0.054385	243	G	0.371738	219	G	0.561579
243	T	0.118786	244	T	0.140308	220	T	0.067996
244	A	0.148704	245	A	0.45088	221	A	0.375352
245	G	0.07989	246	G	-0.06757	222	A	0.205641
246	C	0.127811	247	C	-0.047511	223	C	0.979135
247	G	1.56483	248	G	1.40977	224	G	0.473685
248	G	0.526035	249	G	0.055145	225	G	0.311299
249	C	0.953052	250	C	1.4126	226	C	0.853483
250	G	1.04703	251	G	0.580741	227	G	0.134908
251	A	2.76542	252	A	2.24942	228	A	0.234016
252	G	0.136493	253	G	0.066411	229	G	0.731493
253	C	0.057893	254	C	-0.019394	230	T	0.349237
254	G	0.001468	255	G	0.031997	231	A	1.23907
255	A	0.294914	256	A	0.257949	232	A	0.725526
256	A	0.059529	257	A	0.309429	233	A	0.007763
257	C	0.063662	258	C	0.202348	234	C	0.233903
258	G	0.006288	259	G	0.119319	235	G	0.062254
259	G	-0.009541	260	C	0.302197	236	C	-0.116945
260	G	0.026457	261	G	-0.082598	237	G	0.255329
261	G	-0.001745	262	G	0.022865	238	A	0.11882
262	A	-0.035675	263	A	0.04627	239	C	0.220036
263	G	-0.032946	264	T	0.019434	240	A	0.241247
264	C	-999	265	T	0.456325	241	C	0.668449
265	A	0.328488	266	A	0.513011	242	A	0.95647
266	G	0.118709	267	G	0.055941	243	G	0.602138
267	C	0.006455	268	C	-0.07214	244	T	-0.058218
268	C	0.209419	269	C	-0.213113	245	C	0.31329
269	C	0.280327	270	C	-0.299919	246	C	0.430205
270	A	0.327235	271	A	0.110971	247	A	0.848778
271	G	0.000583	272	A	0.194568	248	A	1.75296
272	A	0.050291	273	A	0.190918	249	A	0.822694
273	G	0.082077	274	C	0.002088	250	C	0.050781
274	C	0.015246	275	C	0.161085	251	C	0.354345
-	-	-	276	A	0.373348	252	G	0.68616
-	-	-	277	A	-0.086772	-	-	-
-	-	-	278	T	0.165304	-	-	-
-	-	-	279	A	0.276341	-	-	-
-	-	-	280	A	-0.040075	253	A	0.195313
-	-	-	281	A	-0.151882	254	A	1.41623
-	-	-	282	G	0.556162	255	G	0.117047
-	-	-	283	T	0.27086	256	C	-0.076254
-	-	-	284	T	-0.074149	257	C	0.049686
-	-	-	285	T	1.21756	258	T	0.406736
-	-	-	286	T	0.498507	259	T	0.484589
-	-	-	287	C	0.309441	260	C	0.494324
-	-	-	-	-	-	261	G	0.410029
-	-	-	288	T	0.09873	262	G	-0.050646
-	-	-	289	T	-0.120396	263	G	0.00201
-	-	-	290	T	-0.044734	264	C	-0.034801
-	-	-	291	A	0.022206	265	A	0.481363
-	-	-	292	T	0.813571	266	A	2.25615
-	-	-	293	T	0.165715	267	T	1.46255
-	-	-	294	G	-0.146887	268	G	1.91206
-	-	-	295	G	0.111028	269	T	1.89346
-	-	-	296	G	-0.035944	270	G	0.052742
-	-	-	297	G	0.158898	271	G	0.1218
-	-	-	298	T	-0.074321	272	T	0.417356
-	-	-	-	-	-	273	G	1.17592
-	-	-	299	T	0.072614	274	T	0.476519
-	-	-	300	G	0.293885	275	A	0.474364
-	-	-	301	C	-999	276	C	0.677842
-	-	-	302	G	-0.015807	277	G	-0.033897
-	-	-	303	G	0.030064	278	G	0.049252
-	-	-	304	A	-0.192356	279	A	-0.080577
275	C	0.717594	305	C	-0.058527	280	C	-0.042718
276	T	1.52075	306	A	-0.023854	281	T	0.037832
277	G	1.57509	307	T	0.174952	282	A	0.691822
-	-	-	308	A	-0.081082	283	C	-0.039153
-	-	-	309	T	0.010367	284	C	0.207756
-	-	-	310	C	0.743927	285	C	0.079188
-	-	-	311	A	0.701195	286	A	0.937073
-	-	-	312	T	0.956866	287	T	1.03045
278	A	1.29852	313	A	3.46478	288	A	0.673559
279	A	1.19469	314	A	1.13383	289	A	0.303385
280	T	0.352915	315	C	0.990216	290	C	0.391858
281	C	0.066334	316	G	0.142896	291	G	-0.022591
282	A	-0.005996	317	A	0.193554	292	G	0.003501
283	G	-0.040501	318	A	0.434598	293	A	0.058921
284	T	-0.011104	319	G	0.333192	294	C	-0.021872
285	G	0.046553	320	A	0.797592	295	C	0.084645
286	T	-0.032465	321	G	-0.015949	296	T	0.020902
287	G	-0.051166	322	G	0.102683	297	G	0.055533
288	T	-0.028228	323	T	-0.331572	298	G	-0.04226
289	G	0.025455	324	A	0.02934	299	G	0.105104
290	T	-0.030783	325	T	0.156282	300	T	-0.125699
291	G	0.059216	326	C	-0.237867	301	C	-0.028703
292	T	0.046703	327	G	0.243012	302	T	0.14514
293	T	0.317734	328	T	0.363367	303	T	-0.145046
294	A	1.20935	329	A	0.000801	304	A	-0.043253
295	G	0.024678	330	A	0.5706	305	T	0.012206
296	T	0.020955	331	T	0.018023	306	G	0.162702
297	G	0.014595	332	T	-0.254817	307	T	0.001013
298	G	-0.011136	333	G	-0.080345	308	G	0.108899
299	A	0.004094	334	A	-0.056736	309	A	-0.051975
300	A	-0.00723	335	A	-0.113412	310	A	0.241712
301	G	-0.046981	336	G	0.336649	311	G	0.124845
302	C	0.07326	337	A	1.73955	312	T	0.106817
-	-	-	338	G	0.001615	313	C	-0.100005
303	G	-0.049408	339	G	0.145543	314	T	-0.075552
304	T	-0.006868	340	T	-0.216224	315	C	-0.002074
305	C	0.055764	341	T	-0.190408	316	C	-0.064349
306	T	0.081137	342	T	-0.08923	317	T	0.134571
307	G	-0.034531	343	G	0.197441	318	G	0.268356
308	G	-0.005386	344	G	-0.023225	319	G	0.161106
309	A	0.069647	345	A	0.038739	320	A	-0.114914
310	A	0.06472	346	A	-0.029585	321	A	-0.018227
311	A	-0.005822	347	A	0.25432	322	C	0.260029
312	G	-0.014166	348	G	-0.221708	323	G	-0.179507
313	G	-0.017387	349	A	-0.044141	324	G	-0.090308
314	C	-0.070365	350	C	-0.190973	325	A	0.039196
315	G	-0.015571	351	C	-0.038439	326	G	0.013154
316	C	-999	352	C	-0.403636	327	C	-0.035803
317	G	-0.07701	353	A	0.297129	328	G	-0.328484
318	C	0.013398	354	C	-0.161144	329	T	0.117256
319	G	-0.027369	355	C	-0.082339	330	G	0.2138
320	A	-0.102077	356	A	0.503166	331	A	-0.133041
321	T	0.170787	357	C	-0.088688	332	T	0.035586
322	A	0.220679	358	A	0.761148	333	A	0.123904
323	C	0.337015	359	G	0.386355	334	C	0.267264
324	A	0.220094	360	A	-0.080635	335	A	0.439625
325	G	-0.034763	361	A	0.050411	336	G	0.11271
326	G	-0.03789	362	G	0.01395	337	G	0.11903
327	G	0.038471	363	G	-0.077726	338	G	0.086772
328	T	0.073825	364	T	-0.167949	339	T	-0.177519
329	G	0.139105	365	A	0.188422	340	G	1.14523
330	A	0.0677	366	A	0.083088	341	A	-0.133717
331	C	0.000309	367	T	-0.00042	342	A	0.027139
332	A	0.14057	368	A	-0.215964	343	A	-0.081702
333	G	0.049954	369	G	-0.180074	344	A	0.05999
334	C	0.039957	370	T	-0.019905	345	C	0.02046
335	C	-0.058316	371	C	-0.064047	346	C	-0.083731
336	C	-0.035385	372	C	-0.090669	347	C	-0.104847
337	C	-0.044968	373	T	0.105851	348	C	-0.071859
338	G	0.013635	374	G	0.106864	349	G	-0.121477
339	T	0.188202	375	T	-0.148459	350	T	0.012642
340	A	-0.058091	376	A	0.276469	351	A	0.031873
341	C	0.003939	377	T	-0.084361	352	A	0.036096
342	A	-0.031797	378	G	0.645183	353	C	-0.270237
343	C	-0.077853	379	T	0.039907	354	A	0.135562
344	A	0.27451	380	T	0.277715	355	T	-0.091992
345	A	1.55891	-	-	-	-	-	-
346	A	1.99489	381	A	2.06272	-	-	-
347	A	2.17759	382	A	2.67745	356	A	-0.108662
348	A	4.2583	383	A	0.159425	357	A	-0.175846
349	T	0.302549	384	C	0.118279	358	G	0.043033
350	G	-0.024778	385	G	-0.193138	359	A	-0.218502
351	C	0.011387	386	A	-0.08692	360	A	0.176552
352	A	0.015134	387	G	-0.150279	361	C	-0.126795
353	C	-0.00247	388	A	0.234163	362	C	0.133824
354	A	-0.000271	389	A	0.827864	363	A	0.112559
355	T	0.047932	390	G	-0.053052	364	G	0.061031
356	G	-0.014044	391	A	0.056246	365	A	0.039053
357	C	0.048058	392	C	0.028365	366	T	0.096346
358	T	-0.021824	393	T	0.008836	367	C	0.098105
359	G	0.250746	394	T	0.27152	368	C	0.148776
360	T	0.520311	395	T	0.852913	369	C	0.503557
-	-	-	396	A	1.17345	370	G	0.155584
361	G	0.322446	397	G	0.321308	371	G	-0.121668
362	A	0.747407	398	A	-0.148537	372	G	0.159437
363	G	0.094706	399	T	-0.071394	373	G	-0.096306
364	C	0.050241	400	A	0.078525	374	T	0.329864
365	T	0.168051	401	T	0.122863	375	T	0.90318
366	C	0.296713	402	G	0.412145	376	G	0.595721
367	G	1.63921	403	A	1.23108	377	T	0.30413
368	A	3.67865	404	T	-0.042972	378	T	0.187605
369	T	4.53063	405	C	-0.239744	379	C	0.371052
-	-	-	406	C	-0.111159	380	C	0.288092
-	-	-	407	A	-0.046437	381	A	1.14989
370	G	0.884692	408	G	0.480322	382	G	2.68589
371	A	1.04004	409	A	0.397891	383	A	0.747723
372	G	0.801893	410	G	0.223612	384	A	1.41972
373	T	0.189623	411	T	0.019018	385	T	0.734099
374	A	0.507317	412	A	0.11531	386	A	1.20985
375	G	0.014005	413	C	-0.077027	387	G	0.289488
376	G	0.03937	414	C	0.077039	388	C	0.208117
377	G	0.015434	415	A	-0.001786	389	G	0.191758
378	C	0.061655	416	C	-0.014942	390	G	-0.023651
379	G	0.035072	417	G	-0.067665	391	G	0.101639
380	G	0.034177	418	G	0.010292	392	G	0.134404
381	G	0.027456	419	G	0.415869	393	G	0.263512
382	A	0.111598	420	A	0.419157	-	-	-
383	C	0.584461	421	C	0.681648	-	-	-
384	A	0.724757	422	A	1.2986	394	T	1.59132
385	C	1.32408	423	C	1.81838	395	T	3.3972
386	G	2.95305	424	G	2.68647	396	G	0.571016
387	T	1.15514	425	T	0.970627	397	G	0.448154
388	G	0.842472	426	G	1.10942	398	A	0.577846
389	G	1.3551	427	A	0.56439	399	T	0.490018
390	T	1.16003	428	A	0.661829	400	A	0.873258
391	A	0.691618	429	A	0.62919	401	T	0.523395
392	T	0.07194	430	C	0.20775	402	C	-0.079431
393	C	0.046474	431	C	-0.079586	403	C	-0.121828
394	C	0.008118	432	C	0.149751	404	C	-0.050355
395	T	-0.001427	433	T	0.557242	405	T	0.242157
396	G	0.068362	434	G	0.121314	406	C	1.22592
397	T	0.009078	435	T	0.17691	407	G	0.171349
398	C	-0.006025	436	G	0.066265	408	T	0.33236
399	T	0.201777	437	G	0.102448	409	G	0.398778
400	G	0.183969	438	G	0.421545	410	A	0.333788
401	A	0.652597	439	A	0.094025	411	A	2.74268
402	A	0.639623	440	A	0.250676	412	T	0.352318
403	T	1.55465	441	G	0.153863	413	T	0.418581
404	A	2.16986	442	C	0.494545	414	T	0.08877
405	T	1.45698	443	A	0.837982	415	C	0.033896
406	G	0.053195	444	G	0.122259	416	G	-0.044734
407	G	0.064929	445	G	0.181275	417	C	0.078915
408	G	0.03118	446	A	0.168354	418	A	-0.021722
409	G	0.051151	447	G	0.088499	419	G	-0.038991
410	G	0.035442	448	G	-0.003594	420	G	0.192343
411	G	0.111807	449	G	0.12794	421	C	0.322798
412	A	0.798137	450	A	1.59572	422	A	4.79848
413	C	0.680568	451	C	0.052097	423	T	0.406603
414	C	0.678108	452	C	0.198193	424	C	0.330173
415	A	1.83608	453	A	1.55406	425	A	0.462058
416	T	1.11277	454	C	0.119283	426	A	1.89099
417	C	0.049221	455	C	-0.146024	427	C	0.199413
418	C	-0.07214	456	A	-999	428	T	-0.008658
419	T	0.010699	457	T	0.030521	429	G	-0.063774
420	C	0.085411	458	C	0.038605	430	C	0.086136
421	C	0.194061	459	C	-0.069752	431	G	0.075844
422	A	0.74	460	A	0.17418	432	A	0.46564
423	A	1.71959	461	A	0.380561	433	A	1.06214
424	G	0.267902	462	G	0.042601	434	G	0.097423
425	G	-0.027193	463	G	0.041899	435	A	0.363849
426	C	0.100138	464	C	-0.276298	436	C	1.47719
427	T	1.26749	465	T	0.496282	437	T	2.79262
428	A	0.131088	466	A	-0.081873	438	A	0.353011
429	A	1.355	467	A	-0.04694	439	A	1.91326
430	A	1.70731	468	A	0.105958	440	A	0.525131
431	T	1.16212	469	T	0.887457	441	C	1.00925
432	A	0.667102	470	A	-0.077053	442	A	0.496548
433	C	0.235022	471	C	0.019288	443	C	0.402782
434	T	0.075464	472	T	0.02322	444	T	0.254127
435	C	0.419711	473	A	0.128551	-	-	-
436	C	0.17428	474	C	-0.350066	445	C	0.137093
437	T	0.039144	475	C	0.066119	446	C	-0.008241
438	G	0.049674	476	T	0.071548	447	T	0.089759
439	A	0.055726	477	A	0.023343	448	C	0.132667
440	C	0.01806	478	G	0.093396	449	G	0.201439
441	T	0.076676	479	T	-0.085854	450	A	0.142877
442	G	0.009289	480	G	0.160334	451	G	0.1081
443	A	0.343055	481	A	1.64676	452	A	0.890903
444	C	0.11164	482	C	-0.129453	453	C	0.139149
445	C	0.1177	483	C	0.38876	454	C	0.793382
446	G	1.01382	484	G	0.863283	455	G	1.09911
447	A	0.788705	485	A	1.32522	456	A	1.01951
448	T	0.69202	486	T	0.463103	457	T	0.67393
449	A	1.87244	487	A	1.84023	458	A	0.767427
450	G	1.76357	488	G	-0.059505	459	G	0.399795
451	T	0.124359	489	C	0.336192	460	C	0.505013
452	G	0.392194	490	G	-999	461	G	1.10476
453	A	0.64356	491	T	1.03807	462	A	0.675499
454	A	0.600719	492	A	0.572941	463	A	1.99891
455	C	0.102338	-	-	-	464	C	0.648902
456	C	0.239212	493	T	0.27307	465	A	1.80184
457	A	0.269472	494	A	1.55341	466	A	0.929176
458	G	0.174416	495	G	0.636418	467	G	1.31449
459	T	0.154767	496	T	0.005688	468	T	0.53843
460	A	0.240587	497	A	0.510202	469	A	0.92306
461	C	0.086078	498	C	-0.075964	470	G	0.038538
462	C	0.14712	499	C	0.372257	471	C	0.046701
463	G	0.369486	500	G	0.58057	472	G	0.527818
464	T	0.226756	501	T	0.540841	473	T	0.25098
465	G	0.541464	502	G	1.01267	474	G	0.683605
466	A	0.768622	503	A	1.58211	475	A	0.932493
467	G	0.067448	504	G	0.050878	476	G	0.299846
468	G	-0.012262	505	G	-0.01481	477	C	0.248014
469	G	0.138183	506	G	0.181104	478	G	0.268107
470	A	0.187369	507	A	0.150504	479	A	0.346797
471	A	0.36268	508	A	0.803641	480	A	1.02871
472	A	0.579177	509	A	0.326755	481	C	0.277969
473	G	0.398448	510	G	0.159256	482	G	0.050389
474	G	0.242014	511	G	0.108938	483	C	-0.0811
475	C	0.708896	512	T	0.1191	484	T	0.497014
476	G	1.11202	513	G	1.47306	485	G	2.88516
477	A	0.247364	514	A	0.290464	486	A	0.561358
478	A	1.0832	515	A	0.671177	487	A	0.626094
479	A	1.343	516	A	0.000319	488	A	0.515121
480	A	1.99631	517	A	1.47856	489	A	0.690488
481	G	0.983908	518	G	1.83166	490	G	0.108537
482	A	-0.017604	519	A	0.487482	491	C	0.056627
483	A	0.374683	520	A	0.811053	492	A	-0.021925
484	C	-0.024298	521	C	0.073859	493	C	0.002787
485	C	-0.06102	522	C	0.040915	494	C	0.200566
486	C	-0.014294	523	C	0.107425	495	C	-0.03878
487	C	0.013323	524	C	-7.2e-05	496	C	0.608318
488	G	0.045676	525	G	0.23675	497	G	0.69076
489	G	1.87942	526	G	1.1261	498	A	1.46672
490	C	1.26952	-	-	-	499	A	1.68794
491	G	0.982514	527	G	1.21355	500	C	0.055621
492	A	2.13397	528	A	1.96241	501	A	1.05314
493	G	0.010142	529	G	0.010178	502	G	0.133486
494	G	0.070142	530	G	0.134929	503	G	0.742882
495	G	0.240146	531	G	0.312239	504	G	0.272678
496	G	0.544688	532	G	0.041433	505	C	1.95958
497	A	0.585215	533	A	1.1544	506	G	0.029442
498	G	2.68765	534	G	1.49625	507	G	0.203199
499	T	1.76097	535	T	0.710018	508	T	0.023483
500	G	1.23656	536	G	1.35759	509	G	0.053056
501	A	0.436474	537	A	0.171692	510	C	-0.023656
502	A	1.60868	538	A	0.180874	511	A	0.308372
503	A	1.70267	539	A	0.693138	512	A	1.38744
504	A	1.60493	540	T	2.63144	513	T	1.49697
505	A	2.29782	541	A	2.38847	514	A	1.83066
506	G	2.75846	542	G	2.42435	515	G	0.273889
507	A	0.714282	543	A	1.04866	516	G	0.104828
508	A	0.901771	544	A	0.264148	517	G	-0.056779
509	C	0.369304	545	C	-0.074087	518	C	0.172509
510	C	0.354779	546	C	0.163606	519	T	0.126578
511	T	0.035846	547	T	0.6317	520	T	-0.098695
512	G	0.077047	548	G	1.59218	521	G	0.061568
513	A	0.079667	549	A	0.68404	522	A	0.09926
514	A	0.057754	550	A	-0.11908	523	A	-0.095595
-	-	-	-	-	-	524	A	-0.113229
-	-	-	-	-	-	525	T	-0.036222
-	-	-	-	-	-	526	C	0.038736
-	-	-	-	-	-	527	A	0.100866
-	-	-	-	-	-	528	G	0.129487
-	-	-	-	-	-	529	T	0.128212
-	-	-	-	-	-	530	T	0.029818
-	-	-	-	-	-	531	G	0.08047
-	-	-	-	-	-	532	G	-0.06124
-	-	-	-	-	-	533	C	0.13274
-	-	-	-	-	-	534	G	0.80306
-	-	-	-	-	-	535	A	1.02782
-	-	-	-	-	-	536	T	0.557198
-	-	-	-	-	-	537	A	1.50668
-	-	-	-	-	-	538	G	1.42259
515	A	0.095502	551	A	0.239295	539	A	0.524161
516	C	0.09668	552	C	0.037256	540	G	0.143375
517	C	-0.0404	553	C	-0.110936	541	C	-0.178622
-	-	-	-	-	-	542	G	0.022724
-	-	-	-	-	-	543	A	0.006736
518	G	0.004097	554	C	0.204166	544	C	0.255238
519	T	-0.010445	555	T	-0.005523	545	G	-0.0007
520	G	0.013658	556	G	0.229423	546	T	0.05497
521	T	-0.042053	557	C	0.57343	547	G	0.018642
522	A	0.011868	558	A	-0.126046	548	G	-0.018787
523	C	0.227171	559	C	-0.125772	549	C	0.256353
524	G	0.079431	560	T	0.645153	550	A	0.024833
-	-	-	-	-	-	551	T	0.757837
-	-	-	-	-	-	552	A	0.570908
-	-	-	-	-	-	553	C	2.15025
-	-	-	-	-	-	554	A	0.855575
-	-	-	-	-	-	555	A	1.31205
-	-	-	-	-	-	556	G	0.04904
-	-	-	-	-	-	557	G	0.096868
525	T	0.06686	561	T	2.30992	558	T	0.07019
-	-	-	-	-	-	559	C	0.163691
-	-	-	-	-	-	560	A	-0.120564
-	-	-	-	-	-	561	C	0.020343
-	-	-	-	-	-	562	T	0.004668
-	-	-	-	-	-	563	C	-0.034113
-	-	-	-	-	-	564	G	0.047336
526	A	0.693748	562	A	1.23886	565	A	0.245544
527	C	1.12325	563	C	1.75593	566	C	0.424504
528	A	1.94922	564	A	1.17451	567	G	0.477264
529	A	1.83366	565	A	1.77752	568	A	0.231441
-	-	-	-	-	-	569	A	0.27994
-	-	-	-	-	-	570	A	0.167787
-	-	-	-	-	-	571	G	0.258645
-	-	-	-	-	-	572	A	0.077982
530	G	0.352121	566	G	0.555746	573	A	0.254737
531	C	0.526625	567	C	0.421538	574	C	0.035906
532	A	0.603662	568	T	1.64114	575	T	0.519091
-	-	-	-	-	-	576	G	0.026373
-	-	-	-	-	-	577	G	-0.111036
533	G	0.268	569	G	0.425243	578	G	-0.212755
-	-	-	-	-	-	579	A	0.071231
-	-	-	-	-	-	580	G	0.033422
534	T	0.164565	570	T	0.109271	581	C	0.2685
535	G	0.206184	571	G	0.209084	582	G	0.334634
536	G	0.931601	572	G	0.391032	-	-	-
537	G	0.724619	573	A	0.582947	583	A	0.619719
538	A	0.878132	574	A	0.384058	584	T	0.071
539	G	0.068384	575	G	0.289367	585	C	0.033086
540	C	0.014944	576	C	0.190913	586	C	-0.030846
-	-	-	-	-	-	587	C	-0.048774
-	-	-	-	-	-	588	G	0.10884
-	-	-	-	-	-	589	T	0.171779
541	A	0.043955	577	A	-0.587066	590	A	0.084179
542	C	-999	578	C	0.049666	591	G	0.05734
-	-	-	-	-	-	592	T	-0.294396
543	G	0.045073	579	A	0.644869	593	A	0.257311
544	C	0.094962	580	T	0.008991	594	T	0.009469
545	T	0.655086	581	T	2.25196	595	G	0.254137
546	T	0.852441	582	T	0.673706	596	A	0.054846
-	-	-	-	-	-	597	C	0.001032
-	-	-	-	-	-	598	T	-0.040751
-	-	-	-	-	-	599	C	0.122803
-	-	-	-	-	-	600	G	0.012407
-	-	-	-	-	-	601	A	-0.076367
-	-	-	-	-	-	602	G	0.018905
-	-	-	-	-	-	603	T	0.005944
-	-	-	-	-	-	604	G	0.167672
-	-	-	-	-	-	605	A	1.74119
547	A	3.35046	583	C	3.22574	606	A	1.50592
548	G	1.2014	584	T	1.39344	607	G	0.345499
549	G	0.527194	585	T	0.7192	608	C	0.214456
550	C	0.026561	-	-	-	609	C	0.18005
-	-	-	-	-	-	610	G	0.423621
551	G	0.034211	586	G	0.108881	611	A	0.105248
552	T	-0.036626	587	T	-0.038205	612	T	0.136551
553	G	-0.015754	588	G	0.060229	613	G	0.010001
554	T	0.156661	589	T	0.176979	614	T	0.075789
555	G	0.543633	590	G	0.113229	615	T	0.067266
556	A	0.190457	591	A	0.151422	616	A	0.113302
557	C	0.168006	592	C	0.240488	617	C	0.017006
558	T	0.009816	593	C	0.260911	618	G	0.052523
559	G	0.133047	594	G	0.176457	619	T	0.034994
560	C	0.265202	595	C	0.054054	620	C	0.026941
561	G	0.810978	596	G	1.38721	621	G	0.144118
562	T	0.093983	597	T	0.567986	622	T	0.114953
563	A	0.750573	598	A	1.19467	623	A	1.74701
564	C	0.22242	599	C	0.295981	624	C	0.115865
565	C	0.417212	600	T	0.48547	625	G	-0.058317
566	T	0.391211	601	T	0.979513	626	T	-0.061404
567	T	0.865133	602	T	1.88085	627	T	0.406213
568	T	1.24791	603	T	1.55609	628	T	0.178092
569	T	0.956322	604	T	1.40242	629	T	1.79035
570	G	2.45402	605	G	1.56519	630	G	1.29509
571	T	0.82111	606	T	0.053302	631	A	0.169035
572	A	2.79645	607	A	0.273742	632	A	0.258216
573	T	1.58405	608	G	0.298641	633	A	0.591661
574	A	2.80552	609	A	0.464416	634	A	0.377535
575	A	2.58532	610	A	0.311852	635	A	0.48387
576	T	0.523045	611	C	0.304964	636	C	0.317236
577	G	0.291185	612	G	0.332052	637	G	0.212166
578	G	0.256544	613	G	0.130075	638	A	0.122733
579	G	0.556356	614	G	0.109448	639	A	0.390962
580	T	-0.080479	615	C	0.100276	640	C	-0.007899
581	C	-0.062887	616	C	0.120645	641	C	0.032465
582	A	0.023881	617	A	0.142922	642	A	0.302393
583	G	0.138579	618	A	0.451049	643	T	0.354648
584	C	0.206291	619	C	0.501407	644	G	0.360126
585	G	1.65585	620	G	0.837493	645	G	0.751088
586	A	1.35637	621	A	0.306648	646	A	1.67361
587	C	0.737682	622	G	0.903763	647	G	1.06574
588	T	0.499992	623	T	0.324734	648	T	0.409983
589	T	0.388544	624	T	0.124439	649	G	0.049098
590	A	0.067097	625	A	-0.168532	650	C	0.256936
591	T	0.025956	626	C	-0.050309	651	A	0.480378
592	A	0.156215	627	G	-0.182913	652	T	0.041166
593	T	0.034101	628	T	-0.06755	653	C	0.074097
594	T	-0.057825	629	T	0.027643	654	T	0.256386
595	C	0.0231	630	A	0.01285	655	G	0.534344
596	T	-0.01489	631	A	0.012041	656	A	0.367842
597	G	0.082204	632	G	-0.04859	657	C	0.384148
598	T	-0.038917	633	T	-0.124741	658	T	0.344604
599	A	0.047868	634	A	0.353949	659	G	-0.039159
600	G	0.028452	635	G	0.040925	660	G	0.110206
601	C	0.181732	636	C	0.331678	661	C	-0.015611
602	A	0.214689	637	A	1.0736	662	G	0.607488
603	A	0.835302	638	A	1.43459	663	A	0.64944
604	G	0.086482	639	G	0.107144	664	G	0.038497
605	G	0.041541	640	G	0.055677	665	T	0.018316
606	T	0.005	641	T	0.016272	666	C	0.193973
607	T	0.158492	642	T	0.508077	667	T	0.532996
608	A	0.231713	643	A	0.502304	668	A	0.461403
609	A	0.342372	644	A	0.556342	669	A	2.0846
610	C	0.016854	645	G	0.106005	670	G	-0.124346
611	C	0.147704	646	C	-0.03759	671	G	-0.024269
-	-	-	647	A	0.328026	672	G	0.150202
612	G	0.237194	648	C	0.041161	673	G	-0.024576
-	-	-	649	T	2.73183	674	T	1.14983
-	-	-	650	T	2.27585	675	G	0.726099
613	A	1.123	651	A	3.69298	676	A	0.687197
614	A	2.11152	652	A	1.553	677	A	1.36455
615	T	1.03638	653	G	0.362741	678	C	-0.106862
-	-	-	654	G	0.099929	679	C	-0.191128
616	A	2.25999	655	T	-0.08114	680	C	-0.212748
617	G	0.008556	656	G	-0.030001	681	C	0.05203
618	G	-0.02426	657	T	-999	682	C	-0.000586
619	G	0.016451	658	G	-0.022941	683	G	0.135395
620	G	0.073173	659	G	-0.020436	684	G	0.427008
621	A	0.171333	660	A	0.096344	685	A	0.771373
622	G	0.026227	661	G	0.033825	686	G	0.083227
623	C	-0.021026	662	C	0.032449	687	G	-0.060106
624	C	0.026262	663	C	0.273432	688	C	0.761275
625	G	0.237055	664	G	0.88901	689	A	0.716704
626	A	0.402618	665	T	0.964422	690	T	2.33108
627	A	0.285215	666	A	1.44312	691	A	5.00444
628	G	0.034012	667	G	0.104342	692	G	0.209327
629	G	0.113115	668	C	0.380977	693	G	-0.005151
630	G	-0.051956	669	G	0.436979	694	G	0.196418
631	A	-0.095646	670	A	0.332811	695	A	1.59973
632	A	-0.009823	671	A	0.578565	696	A	0.532688
633	A	0.035756	672	A	0.533694	697	A	0.472484
634	C	0.024137	673	G	0.22762	698	C	0.122594
635	C	-0.077603	674	C	0.283923	699	C	-0.043412
636	G	0.064098	675	G	0.985772	700	G	0.53235
637	A	0.195353	676	A	1.98062	701	A	1.06492
-	-	-	-	-	-	702	T	0.456271
-	-	-	-	-	-	703	A	1.01277
-	-	-	-	-	-	704	C	1.89383
-	-	-	-	-	-	705	G	0.201169
-	-	-	-	-	-	706	G	0.035997
-	-	-	-	-	-	707	C	-0.239265
-	-	-	-	-	-	708	C	0.529808
-	-	-	-	-	-	709	G	0.138889
-	-	-	-	-	-	710	C	0.817153
-	-	-	-	-	-	711	A	0.593083
638	G	0.044789	677	G	0.216729	712	G	0.132335
-	-	-	-	-	-	713	T	0.001013
-	-	-	-	-	-	714	C	-0.005825
639	T	-0.010161	678	T	0.111568	715	T	0.216099
640	C	0.06399	679	T	0.331027	716	T	0.552302
641	T	0.763483	680	T	1.19781	717	T	0.853298
642	T	0.683079	681	T	0.995065	718	G	0.22649
643	A	0.709986	682	A	3.19481	719	A	0.282271
644	A	1.05777	683	A	0.774578	720	C	0.196303
645	C	0.479863	684	C	1.7793	721	C	0.719222
646	T	0.067042	685	T	1.31109	722	A	1.64585
647	G	0.036664	686	G	1.34777	723	G	0.057191
-	-	-	-	-	-	724	G	0.080234
-	-	-	-	-	-	725	G	0.021695
-	-	-	-	-	-	726	C	-0.076922
-	-	-	-	-	-	727	C	0.424948
648	G	-0.055252	687	A	0.702025	728	A	0.688111
649	G	0.107358	688	G	0.250182	729	C	0.104068
650	C	0.063602	689	C	0.186392	730	C	0.043244
651	G	0.114105	690	G	0.483315	731	G	0.054012
652	T	0.22962	691	T	0.596151	732	T	0.189371
-	-	-	-	-	-	733	C	-0.036121
-	-	-	-	-	-	734	T	2.15394
653	T	0.893983	692	T	1.14543	735	T	3.93331
654	A	0.689268	693	C	-999	736	C	1.1723
-	-	-	-	-	-	737	A	1.27836
-	-	-	-	-	-	738	A	1.5887
655	A	1.14119	694	A	1.13492	739	G	0.239189
656	G	0.134837	695	G	0.156299	740	G	0.046072
657	T	0.066199	696	T	-0.113194	741	G	0.003642
658	T	0.261118	697	T	-0.16539	742	C	0.056338
659	G	-0.028126	698	A	-0.079703	743	G	0.092306
660	C	0.041573	699	C	0.271584	744	G	0.054501
-	-	-	-	-	-	745	G	0.717426
-	-	-	-	-	-	746	G	0.357191
661	A	0.04386	700	T	-0.005032	747	A	2.32691
662	G	-0.06836	701	T	-0.209953	748	G	0.031153
663	G	0.008331	702	G	0.222705	749	C	0.000285
-	-	-	-	-	-	750	C	0.434565
-	-	-	-	-	-	751	A	0.851565
-	-	-	-	-	-	752	A	1.23392
-	-	-	-	-	-	753	C	0.752016
-	-	-	-	-	-	754	C	0.74848
664	G	-999	703	A	0.215539	755	G	0.133903
665	T	0.128976	704	C	0.122447	756	G	0.165869
666	A	0.102985	705	G	-0.019891	757	A	0.090278
667	T	0.211754	706	T	0.142196	758	T	0.095465
668	A	0.959554	707	A	1.30909	759	G	0.054632
-	-	-	-	-	-	760	C	-0.02553
669	G	0.606259	708	G	0.934304	761	G	0.695494
670	A	0.78506	709	A	0.899943	762	A	1.01711
671	C	-0.001492	710	C	0.117355	763	C	0.066729
672	C	0.084436	711	C	0.053881	764	C	0.492631
673	C	0.052018	712	C	0.588704	765	C	1.04375
674	G	0.676256	713	G	0.785589	766	G	1.37981
675	A	0.237478	714	A	0.398205	767	A	0.35724
676	A	0.277542	715	A	0.087453	768	A	0.228151
677	A	0.963994	716	A	1.02709	769	A	0.119741
678	C	0.050841	717	C	-0.128808	770	C	0.113911
679	C	-0.107718	718	C	0.128641	771	C	0.072262
680	C	-0.041654	719	G	-0.009011	772	A	-0.076615
681	G	0.034217	720	G	-0.032123	773	A	-0.110225
682	G	-0.032459	721	G	0.073385	774	G	0.236281
683	T	0.12084	722	C	-0.089123	775	T	0.104061
684	G	0.224732	723	G	0.513623	776	G	0.655947
685	A	1.66683	724	A	0.895519	777	A	1.26552
686	T	0.139573	725	C	0.206824	778	T	0.115498
687	C	0.212453	726	C	-0.200051	779	C	0.127947
688	T	0.036904	727	T	-0.032069	780	T	-0.063466
689	A	-0.038825	728	A	0.100684	781	A	0.011839
690	G	-0.014005	729	C	0.030996	782	C	0.133598
691	C	0.006375	730	C	-0.187909	783	G	-0.038591
692	C	0.051255	731	C	0.010841	784	C	0.04412
693	A	-0.013922	732	A	0.013718	785	C	0.073422
694	T	-0.025302	733	T	-0.027855	786	G	0.011767
695	G	0.024838	734	G	-0.181103	787	G	0.048152
696	G	0.054346	735	A	0.039692	788	A	0.053323
697	G	0.108908	736	G	-0.01109	789	G	0.021682
698	C	0.544728	737	C	1.47328	790	C	1.64288
699	A	2.86167	738	A	2.85602	791	A	2.80522
700	G	0.393755	739	G	0.177569	792	G	0.096434
701	G	0.111764	740	G	-0.155972	793	G	-0.008793
702	T	-0.028688	741	A	0.069259	794	G	-0.016347
703	T	0.223387	742	T	0.208643	795	C	0.104989
704	G	0.292415	743	G	-0.087904	796	G	0.133754
705	A	0.22826	744	A	-0.047925	797	A	0.170246
706	A	0.251959	745	A	-0.040032	798	A	0.424103
707	G	0.012131	746	G	-0.055759	799	G	0.062671
708	G	5.4e-05	747	C	-0.253165	800	C	0.078434
709	T	0.003306	748	G	0.043065	801	G	0.05971
710	T	-1.4e-05	749	A	-0.025928	802	T	-0.041234
711	G	0.008311	750	A	-0.387454	803	G	0.055167
712	G	0.030384	751	A	0.025567	804	G	-0.065838
713	G	0.191834	752	G	0.143451	805	C	0.269675
714	T	0.210547	753	T	0.574509	806	G	0.190532
715	A	0.672674	754	A	-0.027137	807	A	0.182576
716	A	0.186316	755	A	0.542212	808	A	0.679209
717	C	0.469395	756	A	0.405675	809	A	1.0931
718	A	0.328844	757	A	1.59322	810	G	-0.023478
719	C	0.870461	758	T	0.153498	811	C	-0.036061
720	T	0.026095	759	T	-0.069917	812	T	-0.009505
721	A	0.064339	760	T	-0.086498	813	G	-0.090462
722	A	0.055331	761	C	0.115249	814	C	0.225913
723	C	0.056635	762	G	0.036347	815	G	-0.014738
724	T	0.094704	763	T	0.150325	816	T	0.159961
725	G	0.027139	764	G	-0.014724	817	G	0.127641
726	G	0.083914	765	G	0.226773	818	G	0.710365
727	A	0.635826	766	A	1.16176	819	A	0.981463
728	G	0.43588	767	G	0.066259	820	G	0.41221
729	G	0.400383	768	G	0.832027	821	G	0.316456
730	A	0.407678	769	T	-0.005941	822	C	-0.058906
731	C	0.13804	770	C	-0.037899	823	C	-0.004233
732	C	0.270403	771	C	0.345332	824	C	-0.042491
733	G	0.702182	772	G	1.37876	825	G	0.751866
734	A	0.923879	773	A	1.30478	826	T	2.08942
735	A	1.4094	774	A	0.440976	827	T	2.76872
-	-	-	-	-	-	828	A	1.61155
-	-	-	-	-	-	829	G	0.062956
736	C	0.234676	775	C	-0.081927	830	A	-0.075191
737	C	-0.018323	776	C	-0.238067	831	G	0.270656
738	G	0.917235	777	C	0.15333	832	T	0.394023
739	A	1.05012	778	A	1.45075	833	T	0.460562
740	C	0.357113	779	C	0.25724	834	G	0.029724
741	T	0.110112	780	G	-0.013213	835	G	0.056467
742	A	-0.023104	781	A	0.118716	836	T	0.3708
743	A	-999	782	G	-0.068089	837	G	0.722525
744	T	0.143808	783	C	0.445244	838	T	0.006412
745	G	-999	784	G	1.30785	839	C	0.099527
746	T	0.009304	785	T	0.6005	840	C	0.735547
747	T	0.893444	786	T	2.49317	841	T	3.0621
748	G	2.65078	787	G	2.98541	842	A	2.16289
749	A	0.337274	788	A	0.442599	843	C	1.58203
750	A	1.45427	789	A	1.28757	844	A	1.00784
751	A	1.17755	790	A	1.42415	845	A	1.17827
752	A	1.87196	791	A	1.83591	846	T	0.195154
753	A	2.2092	792	G	0.043812	847	A	0.20097
754	T	0.054019	793	C	0.139669	848	C	0.146634
755	T	-0.121225	794	T	0.062753	849	C	0.020923
756	A	-0.034981	795	C	-0.042318	850	C	0.004696
757	G	0.061503	796	G	-0.040206	851	T	0.057621
758	C	-0.003414	797	G	-0.135544	852	C	0.123668
759	G	0.111884	798	G	-0.054974	853	T	0.066237
760	G	0.336975	799	G	0.125922	854	C	0.594379
761	A	0.856308	800	A	0.351124	855	G	1.16473
762	T	0.95668	801	T	0.851537	856	T	0.768437
763	G	0.633138	802	G	0.602803	857	G	0.573967
764	A	1.93718	803	A	1.19193	858	A	1.18037
765	C	0.115251	804	C	-0.027479	859	C	0.093203
766	T	0.394515	805	T	0.038556	860	T	-0.02817
767	T	0.156322	806	T	-0.024214	861	C	-0.019283
768	G	0.096806	807	G	0.047035	862	T	-0.014659
769	T	0.023661	808	T	-0.113629	863	G	0.021014
770	G	0.055017	809	G	-0.007981	864	G	-0.00393
771	G	-0.036754	810	G	0.007759	865	T	0.02069
772	C	0.037079	811	G	0.104803	866	G	0.004397
773	T	0.045828	812	T	-0.025663	867	T	0.13948
774	G	0.052362	813	A	0.456636	868	A	0.475569
775	G	0.09477	814	G	0.436583	869	G	0.049243
776	G	0.300724	815	C	2.63591	870	G	0.105649
777	G	0.093069	816	G	0.230616	871	G	-0.0217
778	G	0.304509	817	G	0.256637	872	G	0.053105
779	T	0.271123	818	T	0.151146	873	T	0.43915
780	G	0.77684	819	G	1.11415	874	G	1.14021
781	A	1.19681	820	A	0.931818	875	A	2.5915
782	A	1.98553	821	A	1.46573	876	A	2.14374
783	A	1.63266	822	A	1.7153	877	A	2.07891
784	G	1.00743	823	T	2.19904	878	G	1.12065
785	G	0.319462	824	T	0.088248	879	G	0.175326
786	C	0.09361	825	C	0.632181	880	C	-0.080888
787	C	0.058174	826	C	0.589947	881	C	-0.04321
788	A	0.447256	827	A	0.805236	882	C	0.132479
789	A	1.18225	828	A	2.15032	883	A	0.739005
790	T	0.939884	829	T	1.42548	884	T	1.8707
791	C	0.772058	830	C	2.61398	885	C	2.93286
792	A	1.25026	831	G	1.96356	886	G	0.666474
793	A	1.77159	832	A	2.16825	887	A	0.725462
794	A	1.42196	833	G	0.142453	888	A	0.272204
795	C	-0.0119	834	C	-0.007073	889	C	-0.013446
796	C	0.003688	835	C	-0.038369	890	T	-0.008711
797	G	0.065202	836	C	0.266262	891	T	0.05502
798	G	0.844856	837	G	0.217656	892	G	-0.010843
799	G	0.162354	838	G	-0.005751	893	G	0.034077
800	A	1.5626	839	A	2.47032	894	C	0.470287
801	G	1.45111	840	G	0.897269	895	A	1.52685
802	A	2.77009	841	A	3.30306	896	A	1.17079
803	T	1.92148	842	T	1.56171	897	C	0.286163
804	A	2.3156	843	A	0.999058	898	A	1.53716
805	G	1.13854	844	G	0.298959	899	G	0.927517
806	C	0.965722	845	C	1.08346	900	C	1.18273
807	T	0.656267	846	T	0.734801	901	T	1.9114
808	G	0.469928	847	G	0.436608	902	G	0.331886
809	G	0.238869	848	G	0.12665	903	G	0.088777
810	T	0.722356	849	T	0.419492	904	T	0.572151
811	T	0.264468	850	T	-0.023813	905	T	0.202192
812	C	0.58736	851	C	0.184102	906	C	0.087338
813	T	0.170361	852	T	0.303661	907	C	0.023365
814	C	0.098007	853	C	0.159746	908	A	0.240252
815	C	0.011412	854	C	0.181878	909	A	0.115501
816	C	0.008047	855	C	0.320725	910	C	-0.130983
817	C	0.107174	856	C	0.09536	911	C	0.029852
818	G	1.68044	857	G	0.962936	912	G	0.38405
819	A	0.576841	858	A	0.476358	913	A	0.360939
820	A	1.14017	859	A	0.255189	914	A	0.144865
821	A	2.0177	860	A	1.07585	915	A	0.469704
822	G	0.098679	861	T	0.677211	916	C	1.46299
823	C	-0.030173	862	A	0.4681	917	A	1.16182
824	T	0.296932	863	G	0.197748	918	T	0.520383
825	A	0.559427	864	C	0.288852	919	G	0.388458
826	T	0.630886	865	T	0.169278	920	T	0.245925
827	T	1.20755	866	T	0.871237	921	C	0.848733
828	T	1.10683	867	T	2.156	922	G	0.572493
829	A	1.45806	868	A	1.99217	923	A	0.295983
830	G	0.910209	869	G	0.226102	924	A	1.04868
831	G	0.986131	870	G	0.160882	925	G	0.578663
832	T	-0.006454	871	G	0.03244	926	C	1.01651
833	A	0.077707	872	C	0.036741	927	A	1.0822
834	G	0.133768	873	T	0.523759	928	T	0.722436
835	C	0.16855	874	A	1.3153	929	G	0.20199
836	G	0.400209	875	G	0.623032	930	A	0.011415
837	C	0.252943	876	C	0.068021	931	C	-0.258901
838	C	0.046127	877	C	0.095292	932	C	-0.241348
839	T	0.304777	878	T	0.630464	933	T	0.013343
840	C	0.069853	879	C	0.246929	934	C	0.052241
841	G	0.055112	880	A	0.283459	935	T	0.150814
-	-	-	-	-	-	936	G	0.092974
842	T	0.013474	881	A	-0.031694	937	A	0.23813
843	G	0.077517	882	G	0.094639	938	T	0.006801
844	A	0.24108	883	G	0.143786	939	G	0.237025
845	A	1.0202	884	T	0.112569	940	A	0.058112
846	T	-999	885	G	0.788334	941	G	0.268926
847	T	0.639982	886	A	1.32466	942	A	-0.160477
848	C	0.004893	887	G	-0.237287	943	T	0.511346
849	A	0.171994	888	A	-0.241069	944	A	1.46056
850	T	0.047111	889	G	0.075063	945	G	-0.038105
851	C	0.045405	890	A	0.287388	946	T	-0.219044
852	T	0.001819	891	T	0.05551	947	T	-0.082289
853	C	0.02542	892	A	-0.240063	948	C	0.029882
854	C	-0.012631	893	C	0.071063	949	G	-0.127578
855	G	0.121018	894	G	-0.038478	950	T	-0.197112
856	G	0.127537	895	G	-0.02912	951	G	0.058452
857	G	0.143559	896	A	0.237054	952	A	0.117495
858	G	0.307856	897	G	0.002916	953	G	0.221616
859	G	0.549563	898	G	0.454694	954	G	0.353284
860	T	0.445802	899	T	0.127452	955	T	0.915589
861	A	1.41373	900	A	0.39908	956	A	0.60522
862	G	0.794218	901	G	0.032619	957	G	0.278863
863	A	0.846613	902	A	-0.118305	958	A	0.028998
864	G	0.513661	903	G	0.091869	959	G	0.048477
865	C	0.203632	904	C	0.55524	960	C	0.643911
-	-	-	-	-	-	961	G	0.134002
866	A	0.274481	905	A	0.260898	962	A	1.2138
867	C	0.930218	906	C	0.519692	963	C	1.98622
868	T	0.263678	907	T	0.343839	964	C	0.75835
869	G	0.079083	908	G	0.239668	965	G	0.232928
870	T	0.070583	909	A	0.20454	966	A	0.460535
871	T	0.066301	910	A	0.540754	967	T	-0.099427
872	T	0.065336	911	T	0.208708	968	T	0.438548
873	C	-0.02171	912	G	-0.075215	969	G	0.090124
874	G	-0.007969	913	T	-0.064755	970	G	0.21517
875	G	0.029797	914	C	-0.131243	971	G	0.014759
876	C	0.057898	915	C	-0.133137	972	A	-0.164969
877	A	0.091185	916	T	0.087729	973	A	0.066934
-	-	-	-	-	-	974	T	0.180272
-	-	-	-	-	-	975	C	0.245599
878	A	0.426321	917	A	0.154423	976	C	0.252005
879	G	0.068639	918	G	-0.078786	977	G	0.019027
880	G	0.000588	919	G	-0.220708	978	G	0.01244
881	G	0.047557	920	G	-0.018146	979	A	-0.066146
882	G	-0.048166	921	G	-0.09623	980	C	0.1281
883	G	0.019527	922	G	0.15264	981	T	-0.034945
884	T	0.041102	923	T	-0.1264	982	C	-0.042446
885	C	0.015095	-	-	-	983	C	-0.081148
886	A	1.48807	924	A	1.02134	984	G	0.08467
887	T	1.44132	925	T	0.032062	985	A	0.849163
888	C	0.211352	926	T	2.27612	986	G	0.159942
889	C	0.855484	927	G	0.339754	987	A	0.968253
890	C	1.0765	928	C	0.399603	988	G	0.000277
891	G	-0.022874	-	-	-	989	G	0.005994
892	A	0.056761	929	A	-0.086979	990	A	-0.106825
893	C	-0.062799	930	C	-0.400841	991	G	0.05351
894	T	0.575489	931	C	0.246606	992	T	0.025258
895	T	1.16889	932	T	0.922847	993	T	0.058632
896	A	1.88285	933	A	1.31208	994	C	0.13595
897	C	0.127563	934	C	0.156463	995	G	-0.024464
-	-	-	935	C	-0.166215	-	-	-
898	C	0.028804	936	G	-0.042649	996	C	0.039976
899	A	0.136853	937	A	0.106283	997	T	-0.072901
900	A	0.137819	938	A	0.068639	998	T	0.026993
901	C	0.046534	939	G	0.108446	999	C	-0.045447
902	C	-0.029103	940	A	-0.012381	1000	C	-0.052947
903	C	-0.037453	941	C	0.085591	1001	C	0.094731
904	G	0.012911	942	T	0.133445	1002	T	-0.162276
905	A	-0.0334	943	A	0.898405	1003	G	0.115846
906	T	0.055963	944	T	0.305967	1004	T	0.010383
907	G	0.011254	-	-	-	-	-	-
908	C	0.035567	945	C	0.767348	1005	C	-0.06568
909	A	0.494273	946	A	1.27056	1006	A	0.52778
910	A	2.79797	947	A	1.51121	1007	A	0.301541
911	A	2.65734	948	A	1.24615	1008	A	0.732872
912	C	1.3498	949	C	-0.04905	1009	C	-0.049492
913	T	0.773587	950	T	0.070062	1010	T	0.075084
914	G	0.74233	951	C	0.098862	1011	C	0.117703
915	C	0.247202	952	C	0.203121	1012	C	1.17254
916	G	0.959179	953	G	1.02503	1013	G	1.33677
917	A	1.61616	954	A	0.845332	1014	A	1.5825
918	A	1.97767	955	A	1.23389	1015	A	0.258816
-	-	-	-	-	-	1016	C	0.058279
919	T	2.07092	956	T	1.32641	1017	T	0.179737
920	A	1.63943	957	G	0.320549	1018	T	-0.00812
921	C	-0.028924	958	C	-0.020605	1019	A	0.084642
922	C	-0.008231	959	C	0.053545	1020	C	0.162183
923	G	0.058676	960	G	0.146106	1021	G	0.081868
924	G	0.044589	961	T	0.251377	1022	A	0.12011
925	A	0.077852	962	C	0.157361	1023	A	0.272129
926	G	0.037886	-	-	-	1024	C	-0.065905
927	A	0.709156	963	A	0.666401	1025	G	0.122122
928	A	1.31675	964	T	-0.101932	1026	T	0.034525
929	T	0.234626	965	C	-0.090546	1027	C	0.049616
930	G	0.443026	966	T	0.378073	1028	G	0.583276
931	T	0.46299	967	T	0.927226	1029	T	0.814601
932	T	0.838131	968	A	1.69615	1030	A	1.088
933	A	1.98574	969	T	0.138257	1031	G	0.596282
934	T	0.25334	970	A	1.10091	1032	A	0.241664
935	C	0.0292	971	C	0.197621	1033	C	0.370466
936	A	-0.025142	972	T	0.246869	1034	T	0.106829
937	C	-0.053479	973	T	0.247547	1035	C	0.18389
-	-	-	-	-	-	1036	A	0.33501
938	G	0.010615	974	G	0.112523	1037	G	0.264475
939	G	1.09383	975	G	0.070875	1038	G	0.23219
940	G	0.223464	976	G	0.240519	1039	G	0.398411
941	A	2.26851	977	A	1.8966	1040	A	2.24244
942	G	2.17953	978	G	1.25046	1041	G	0.765378
943	A	0.588111	979	T	0.532241	1042	T	0.019377
944	C	1.04451	980	C	0.664613	1043	C	0.081845
945	A	0.307383	981	A	1.35652	1044	C	0.236094
946	C	0.252912	982	G	0.179683	1045	G	0.045035
947	A	0.324859	983	A	0.148174	1046	G	0.115821
948	C	0.675603	984	C	0.251982	-	-	-
949	G	0.038256	985	T	0.092798	1047	T	-0.038535
950	G	0.091958	986	G	0.153415	1048	G	0.149722
951	C	0.071678	987	T	0.121298	1049	T	0.037588
952	G	0.02232	988	G	-0.171381	1050	G	0.000848
953	G	0.051289	989	G	0.078836	1051	C	0.144683
954	G	0.094605	990	G	0.016401	1052	G	0.152858
955	T	0.384284	991	T	0.513008	1053	G	0.035468
956	G	0.407678	992	G	1.12181	1054	G	0.135465
957	C	1.19496	993	A	2.91053	1055	G	0.386555
958	T	2.1146	994	T	1.56786	1056	T	1.7322
959	A	1.37958	995	A	0.994416	1057	A	0.952893
960	A	2.21766	996	A	1.43233	1058	A	2.76707
961	C	0.822338	997	G	1.05919	1059	G	0.676605
962	G	0.104913	998	A	0.17723	1060	C	-0.056994
963	T	-0.009128	999	T	-0.012124	1061	T	0.345098
964	C	-0.019493	1000	T	0.285782	1062	T	0.309946
965	C	-0.08069	1001	C	0.076192	1063	G	0.07236
966	G	-0.006106	1002	A	-0.045061	1064	T	0.085275
967	T	-0.023957	1003	T	-0.021524	1065	G	-0.035643
968	C	-0.022539	1004	A	0.193066	1066	C	0.065707
969	G	0.062075	1005	G	0.1805	1067	A	0.059753
970	T	0.094363	1006	T	-0.001919	1068	C	0.075603
971	G	0.119166	1007	C	0.20955	1069	C	0.203647
972	A	1.03752	1008	G	1.11143	1070	G	0.788319
973	A	2.52556	1009	A	1.64445	1071	T	2.50671
974	G	0.731921	1010	A	1.71198	1072	G	1.27876
975	A	2.15899	1011	A	2.51133	1073	A	3.15547
976	G	0.145252	1012	G	0.389664	1074	G	0.427886
977	G	0.27338	1013	G	0.051754	1075	G	1.39733
978	G	0.119221	1014	G	0.033788	1076	G	0.587319
979	A	0.32363	1015	C	0.150129	1077	A	1.82001
980	A	1.1277	1016	A	1.65408	1078	G	0.197069
981	A	1.21555	1017	A	1.54381	1079	A	0.251472
982	C	0.93604	1018	C	0.635127	1080	C	0.227758
983	A	0.291027	1019	A	0.5893	1081	A	2.06292
984	A	0.277595	1020	G	-0.011492	1082	A	1.36053
985	C	0.20189	1021	C	0.009707	1083	C	0.296968
986	C	-0.000297	1022	C	0.004185	1084	C	0.243249
987	C	0.062192	1023	C	-0.018181	1085	C	0.650106
988	A	0.015431	1024	A	0.401028	1086	A	1.94371
989	G	0.138308	1025	G	0.632015	1087	G	2.00829
990	A	0.433733	1026	A	1.96038	1088	A	0.813126
991	C	0.101693	1027	T	1.47578	-	-	-
992	C	0.063289	1028	C	0.290012	-	-	-
993	G	0.151175	1029	G	0.257488	1089	G	0.121841
994	C	0.292491	1030	T	0.183298	1090	C	-0.047262
995	C	0.127408	1031	C	0.365941	1091	C	0.038798
996	A	0.018694	1032	A	0.310694	1092	A	-0.099861
997	G	-0.035848	1033	G	0.003608	1093	G	0.056485
-	-	-	-	-	-	1094	G	-0.086655
998	C	0.042689	1034	C	0.050486	1095	T	0.103823
999	T	0.084385	1035	T	0.145133	1096	T	0.091331
1000	A	0.077743	1036	A	0.321155	1097	A	0.132758
1001	A	0.132993	1037	A	0.318173	1098	A	0.134517
1002	G	0.031831	1038	G	0.001101	1099	G	0.134149
1003	G	-0.011425	1039	G	0.001267	1100	G	-0.033548
1004	T	0.099671	1040	T	0.095796	1101	A	-0.067671
1005	C	0.161996	1041	C	0.093733	1102	C	0.051426
1006	C	0.156956	1042	C	-0.115053	1103	C	-0.164583
1007	C	0.254066	1043	C	-0.109436	1104	C	0.20363
1008	A	0.212558	1044	T	0.35387	1105	A	0.331668
1009	A	0.118608	1045	A	-0.043589	1106	A	0.151443
1010	A	0.067977	1046	A	-0.209779	1107	A	-0.036439
1011	G	0.139475	1047	A	0.129308	1108	G	0.205356
1012	T	0.773181	1048	T	1.806	1109	T	0.293001
1013	C	0.0102	1049	G	0.182877	1110	G	-0.068665
1014	A	0.03691	1050	T	-0.327154	1111	T	-0.408703
1015	T	0.080852	1051	A	-0.064811	1112	G	-0.126222
1016	G	0.095631	1052	A	0.167332	1113	G	-0.207481
1017	G	-0.070636	1053	G	0.009035	1114	A	-0.093695
1018	T	0.206998	1054	T	-0.083133	1115	T	-0.085053
1019	T	0.37083	1055	T	2.47752	1116	T	0.534009
1020	A	0.632179	1056	A	1.81341	1117	A	0.362858
1021	A	0.773409	1057	A	1.03613	1118	A	0.452492
1022	G	0.811244	1058	G	1.72817	1119	G	0.340543
1023	T	0.360137	1059	T	0.29262	1120	T	-0.009218
-	-	-	-	-	-	1121	G	1.24679
-	-	-	-	-	-	1122	T	0.257347
1024	G	0.539274	1060	G	0.798272	1123	G	0.008967
1025	G	1.1488	1061	G	0.584162	1124	A	-0.00309
-	-	-	-	-	-	1125	T	0.191956
1026	G	0.235443	1062	T	0.490445	1126	T	0.235931
1027	A	0.265616	1063	A	0.501062	1127	G	0.438177
1028	A	0.572996	1064	A	0.149002	1128	A	0.786676
1029	A	0.826508	1065	A	1.28615	1129	A	3.36411
1030	C	0.36679	1066	G	0.190309	1130	G	-0.032006
1031	G	0.490264	1067	G	0.371806	1131	A	-0.066653
1032	A	0.703397	1068	A	0.590605	1132	T	-0.121919
1033	T	0.381078	1069	T	0.762885	1133	T	1.19547
1034	G	0.189418	1070	G	-0.053119	1134	G	-0.064502
1035	T	0.234482	1071	T	0.009607	1135	T	-0.017202
1036	G	0.260009	1072	G	0.063028	1136	C	0.099063
1037	G	0.456165	1073	G	-0.033266	1137	T	0.158979
1038	G	0.642918	1074	G	-0.151735	1138	C	0.232505
1039	A	0.566632	1075	A	0.106517	1139	G	0.071881
1040	A	0.531431	1076	T	0.027344	1140	A	0.14031
1041	G	0.096553	1077	T	0.291713	1141	G	0.060557
1042	G	0.053513	1078	G	0.020547	1142	C	-0.147751
1043	C	0.054639	1079	C	-0.099733	1143	C	0.02928
1044	C	0.193131	1080	A	0.436123	1144	C	0.05824
1045	C	0.252261	1081	C	-0.065516	1145	T	1.59632
1046	A	0.539209	1082	A	0.509772	1146	A	0.847054
1047	G	0.283002	1083	G	1.05849	1147	A	1.46039
1048	A	0.293091	1084	A	0.268919	1148	A	0.774383
1049	C	0.095939	1085	C	0.020002	1149	C	0.579388
1050	A	0.097525	1086	A	0.259056	1150	A	0.283618
1051	G	0.095276	1087	A	0.313047	1151	G	0.029058
1052	C	0.123251	1088	C	0.12174	1152	C	0.038141
1053	C	0.020603	1089	C	-0.180164	1153	C	0.029646
1054	A	0.086125	1090	A	0.093794	1154	G	0.012079
1055	G	0.095495	1091	G	0.218416	1155	G	0.304294
1056	G	0.202267	1092	G	0.395501	1156	G	0.303971
1057	A	0.103043	1093	A	0.839569	1157	A	0.153694
1058	T	0.130469	1094	T	1.03141	1158	G	0.191677
1059	G	0.09666	1095	G	0.367225	1159	G	0.076591
1060	T	0.163723	1096	T	0.689227	1160	T	0.635718
1061	T	0.259343	1097	T	0.886797	1161	G	0.063095
1062	G	0.032675	1098	G	0.351397	1162	A	0.190316
1063	G	0.041863	1099	G	0.083335	1163	G	0.068211
1064	C	-0.041413	1100	C	0.158319	1164	C	0.377044
1065	T	0.765827	1101	T	1.43534	1165	T	2.07927
1066	T	3.47758	1102	T	2.19995	1166	T	5.14581
1067	A	4.09896	1103	A	2.43651	1167	A	3.44245
1068	G	2.77244	1104	G	1.16277	1168	G	2.5858
1069	A	1.87773	1105	A	0.980849	1169	A	1.81284
1070	A	1.50511	1106	A	1.74976	1170	A	1.64163
1071	G	1.00752	1107	G	0.579814	1171	G	0.719081
1072	C	1.03979	1108	C	1.18962	1172	C	1.17435
1073	A	0.105155	1109	A	0.34296	1173	A	-0.253653
1074	G	0.023749	1110	G	0.069644	1174	G	-0.014194
1075	C	0.038662	1111	C	0.128916	1175	C	-0.11787
1076	C	-0.011376	1112	C	-0.181638	1176	T	0.277261
1077	A	0.113232	1113	A	0.059276	1177	A	1.65539
1078	T	0.071945	1114	C	0.621339	1178	C	-0.058721
-	-	-	1115	T	0.09339	-	-	-
1079	C	0.014336	1116	C	0.112854	1179	C	0.160665
1080	A	-0.016858	1117	A	2.23107	1180	C	0.161804
1081	T	0.141753	1118	T	2.52368	1181	T	0.054145
1082	T	0.873717	1119	T	1.58695	1182	C	0.103691
1083	T	1.64337	1120	C	0.617472	1183	T	1.93456
1084	A	0.583588	1121	A	0.022662	1184	A	0.61104
1085	A	0.661982	1122	A	1.31496	1185	A	0.554584
1086	A	1.02551	1123	A	1.97189	1186	G	1.04872
1087	G	0.978333	1124	G	0.279905	1187	A	0.308408
1088	A	0.724223	1125	A	0.124486	1188	A	2.548
1089	A	1.90136	1126	G	-0.053145	1189	T	0.808929
1090	A	0.845463	1127	T	0.203137	1190	A	0.15834
1091	G	0.209843	1128	G	0.024307	1191	G	0.017386
1092	C	0.154301	1129	C	0.578566	1192	C	-0.048442
1093	G	0.334102	1130	G	0.668124	1193	G	0.458686
1094	T	0.678823	1131	T	2.40352	1194	T	0.835682
1095	A	1.51791	1132	A	2.25264	1195	A	1.02991
1096	A	1.53908	1133	A	2.21882	1196	A	1.80672
1097	T	0.709541	1134	T	0.351127	1197	C	0.333261
1098	A	1.72972	1135	A	1.12396	1198	A	1.5705
1099	G	0.028043	1136	G	0.045228	1199	G	0.011971
1100	C	0.130908	1137	C	0.445315	1200	C	0.023956
1101	T	0.128754	1138	T	0.098707	1201	T	0.207093
1102	C	0.294991	1139	C	0.373266	1202	T	0.486558
1103	A	1.02953	1140	A	1.02959	1203	A	1.20422
1104	C	0.504748	1141	C	0.448356	1204	C	0.115436
1105	T	0.096298	1142	T	0.370033	1205	C	0.01849
1106	G	0.029502	1143	G	0.01148	1206	G	0.068643
1107	G	-999	1144	G	-0.006156	1207	G	0.048088
1108	T	0.553671	1145	T	0.12136	1208	C	-0.019524
1109	C	1.00335	1146	C	0.941847	1209	C	1.13613
1110	G	0.745141	1147	G	0.690458	1210	G	1.52202
1111	A	1.70423	1148	A	1.62359	1211	A	2.23843
1112	G	0.386627	1149	G	0.17186	1212	G	-0.014595
1113	T	0.155056	1150	T	0.147072	1213	G	-0.072632
1114	C	0.063794	1151	G	-0.002114	1214	T	-0.064735
1115	G	0.055277	1152	A	0.032095	1215	T	0.030142
1116	G	0.09159	1153	T	0.039195	1216	C	0.04229
1117	C	0.000853	1154	C	-0.053222	1217	G	-0.035344
1118	C	0.075711	1155	C	0.075676	1218	A	-0.047913
1119	T	0.594	1156	T	-0.002464	1219	G	0.136368
1120	G	0.300107	1157	G	0.118453	1220	G	-0.007951
1121	C	0.810617	1158	C	0.063108	1221	C	-0.015802
1122	G	0.084162	1159	G	-0.10388	1222	G	0.066107
1123	C	0.262783	1160	C	0.142939	1223	T	0.013101
1124	G	0.463538	1161	C	0.281015	1224	C	0.047999
1125	G	0.87432	1162	G	1.68333	1225	G	0.572424
1126	A	1.01111	1163	A	0.883925	1226	A	0.666948
1127	A	1.18227	1164	A	2.97775	1227	A	1.60487
1128	G	1.91432	1165	G	0.592894	1228	A	0.750757
1129	A	2.0272	1166	A	0.584982	1229	A	1.95977
1130	T	0.61735	1167	T	0.111781	1230	T	1.28731
1131	G	0.840363	-	-	-	-	-	-
1132	T	0.015357	1168	T	0.444837	1231	G	0.483254
1133	A	0.05195	1169	T	0.193678	1232	A	0.277875
1134	A	0.092361	1170	C	0.665883	1233	T	0.282051
1135	C	0.003308	1171	C	0.484856	1234	C	0.622486
1136	G	-0.07503	1172	G	0.148609	1235	G	0.345595
1137	G	0.006371	1173	G	0.18122	1236	G	0.444769
1138	G	0.47926	1174	G	0.060984	1237	G	0.877507
1139	G	0.597106	1175	G	0.05828	1238	A	0.237728
1140	C	0.171384	1176	C	0.402096	1239	C	0.208384
1141	T	0.227524	1177	T	2.82327	1240	T	0.177683
1142	A	-0.088463	1178	A	0.230946	1241	C	0.292779
1143	A	0.020234	1179	A	0.403255	1242	A	0.021423
1144	A	0.219858	1180	A	0.09622	1243	A	0.360435
1145	C	0.092213	1181	A	-0.241718	1244	A	0.057411
1146	C	-0.023858	1182	C	0.040356	1245	T	-0.038519
1147	A	-0.030847	1183	T	0.112198	1246	C	-0.118165
1148	T	-0.00365	1184	T	0.045797	1247	C	0.231839
1149	G	0.05113	1185	A	-0.107477	1248	A	-0.094074
-	-	-	1186	C	-0.068302	1249	C	0.145498
1150	C	-0.016774	1187	T	0.189848	1250	C	0.020995
1151	A	0.064887	1188	A	-0.008798	1251	T	0.061158
1152	C	0.047795	1189	C	0.045931	1252	C	-0.080849
1153	C	-0.021429	1190	C	-0.189879	1253	C	0.05122
1154	G	-0.002098	1191	G	0.215255	1254	G	-0.004232
1155	A	0.154944	1192	A	0.300751	1255	A	0.341209
1156	A	0.042501	1193	A	0.474236	1256	G	0.006701
1157	G	-0.001353	1194	G	0.047081	1257	A	-0.027344
1158	C	0.000383	1195	C	0.052875	1258	C	0.098352
1159	T	0.023524	1196	T	0.408042	1259	C	0.141588
1160	G	0.032837	1197	A	0.232938	1260	T	0.049837
1161	C	0.072158	1198	C	0.32193	1261	G	-0.01169
1162	G	0.146609	1199	G	0.698035	-	-	-
1163	G	0.18131	1200	G	0.0649	1262	G	0.018519
1164	C	0.216236	1201	C	-0.015436	1263	C	0.396592
1165	A	0.93744	1202	A	0.242724	1264	G	0.527576
1166	G	0.400757	1203	T	0.082252	1265	G	0.188236
1167	C	0.286679	1204	C	-0.199085	1266	C	0.441992
1168	G	0.07372	-	-	-	1267	G	0.038187
1169	A	0.153638	-	-	-	1268	T	-0.034956
1170	C	0.051073	-	-	-	1269	G	0.061506
1171	G	-999	1205	A	0.040235	1270	T	0.008107
1172	C	0.102911	-	-	-	1271	C	0.319843
1173	T	-999	-	-	-	1272	T	1.7984
1174	T	-999	-	-	-	1273	T	2.3247
1175	A	1.59948	1206	G	1.28143	1274	A	3.41365
1176	T	1.3295	1207	T	1.15772	1275	T	0.877909
1177	G	0.04015	1208	A	1.72025	1276	G	0.430411
1178	C	-999	1209	A	1.11457	1277	A	0.017231
1179	G	0.079467	-	-	-	1278	C	-0.040388
1180	T	0.063789	-	-	-	1279	A	0.26728
1181	T	0.072781	1210	T	0.373389	1280	C	0.171436
1182	G	0.448316	1211	G	0.353276	1281	G	0.72756
-	-	-	-	-	-	1282	A	2.65161
1183	T	0.08595	1212	A	0.015245	1283	T	0.881118
1184	T	0.211609	1213	T	0.165391	1284	T	0.580563
1185	G	0.113493	1214	G	-0.041236	1285	C	1.29955
1186	G	0.136795	1215	G	0.060218	1286	C	1.65117
1187	G	0.243186	1216	G	0.392274	1287	G	1.11818
1188	T	0.070554	1217	T	0.097306	1288	T	0.444318
1189	A	0.439355	1218	A	1.75837	1289	A	2.71722
1190	G	0.037301	1219	G	0.067527	1290	G	-0.106294
1191	G	-0.018088	1220	G	0.141196	1291	G	0.042419
1192	G	0.011106	1221	G	-0.043732	1292	T	-0.077022
1193	G	0.062234	1222	G	-0.06321	1293	T	-0.006509
1194	A	1.20232	1223	A	0.67563	1294	G	0.086737
1195	G	0.212823	1224	G	0.257018	1295	G	0.028278
1196	C	0.203225	1225	C	0.165071	1296	C	0.723907
1197	G	0.780396	1226	T	1.26936	1297	A	1.9261
1198	T	0.065132	1227	T	0.316153	1298	T	1.24364
1199	T	0.005445	1228	C	0.010159	1299	A	0.569482
1200	C	0.02149	1229	C	-0.137376	1300	C	-0.103216
1201	T	0.077835	1230	C	0.097586	1301	T	0.061583
1202	G	0.65328	1231	A	0.012337	1302	G	0.070829
1203	T	0.159359	1232	T	-0.033061	1303	C	-0.133463
1204	A	0.890263	1233	A	0.047261	1304	A	0.045391
1205	A	1.3435	1234	C	0.126511	1305	T	0.072005
1206	G	0.473426	1235	G	0.499843	1306	G	0.192721
1207	C	0.053807	1236	G	0.296298	1307	G	-0.057636
1208	C	-0.004899	1237	G	0.299041	1308	G	0.69703
1209	T	0.180739	1238	T	0.610839	1309	T	1.03552
1210	G	1.68256	1239	T	2.46615	1310	G	0.32828
1211	C	-999	-	-	-	-	-	-
1212	G	0.883637	1240	G	0.296055	1311	G	0.374817
1213	A	0.363955	1241	A	0.388461	1312	A	0.413287
1214	A	0.380255	1242	A	0.149779	1313	A	0.206753
1215	G	-0.003857	1243	G	-0.031516	1314	G	-0.018419
1216	G	0.01551	1244	C	0.028279	1315	C	-0.046993
1217	T	0.036509	1245	A	0.1102	1316	A	-0.097186
1218	G	0.055278	1246	T	0.067564	1317	C	-0.000442
1219	T	0.017178	1247	G	0.228934	1318	G	0.036113
1220	G	-999	1248	A	0.169822	1319	G	0.009872
1221	C	0.129652	1249	C	0.330058	1320	G	0.122397
1222	T	0.425242	1250	C	0.006646	1321	T	0.207953
1223	G	1.06649	1251	G	0.228518	1322	G	0.422698
1224	T	0.657139	1252	T	2.21603	1323	A	1.14278
1225	G	1.04752	1253	A	1.30848	1324	G	0.639952
1226	A	1.50207	1254	A	1.65986	1325	A	0.351222
1227	G	0.32847	1255	G	-0.012744	1326	A	0.313169
1228	G	0.12982	1256	G	0.044454	1327	C	0.066983
1229	C	-999	1257	A	-0.021911	1328	T	0.109023
1230	A	0.110194	1258	C	-0.10304	1329	C	0.118277
1231	T	-0.017534	1259	A	0.070164	1330	G	0.028692
1232	G	-0.008757	1260	T	0.005077	1331	T	0.074269
1233	C	0.027419	1261	G	0.089146	1332	G	0.016338
1234	T	0.009365	1262	T	0.009258	1333	T	0.225181
1235	G	0.132664	1263	G	0.113553	1334	G	0.067568
1236	G	0.619097	1264	G	0.520401	1335	G	0.106859
1237	A	0.192872	1265	A	-0.035208	1336	A	0.740908
1238	G	0.104043	1266	C	-0.022115	1337	C	-0.037003
1239	G	-0.006602	1267	A	0.856048	1338	C	0.086403
1240	T	0.183521	1268	G	0.247418	1339	G	-0.026592
1241	A	0.979227	1269	T	-0.074743	1340	T	0.146154
1242	T	0.79868	1270	A	-0.063594	1341	G	0.003552
1243	C	0.07659	1271	T	0.09876	1342	C	0.064499
1244	A	0.069232	1272	G	0.024491	1343	A	0.365466
1245	G	-0.053138	1273	G	0.191666	1344	G	0.013344
1246	A	0.245634	1274	G	-0.006081	1345	C	0.526042
1247	A	0.331803	1275	A	0.469859	1346	A	1.29382
1248	G	1.5441	1276	G	1.09554	1347	A	1.6547
1249	T	0.37359	1277	T	1.03229	1348	C	1.986
1250	G	0.612369	1278	G	0.072237	1349	G	2.42534
1251	C	0.458464	1279	A	1.86435	1350	A	0.779844
1252	G	1.33705	1280	G	1.36945	1351	A	1.48046
1253	A	1.27191	1281	A	0.193694	1352	A	0.516428
1254	A	1.96341	1282	A	1.19193	1353	A	1.89658
1255	T	0.482263	1283	T	0.903983	1354	T	1.33659
1256	G	0.098198	1284	G	0.203762	1355	C	0.722859
1257	C	0.044724	1285	T	0.085419	1356	A	0.391579
1258	T	-0.028312	1286	T	0.14668	1357	T	0.871308
1259	G	0.259387	1287	G	0.274598	1358	G	0.251756
1260	A	0.307332	1288	G	-0.002819	1359	G	0.395185
1261	C	0.280394	1289	C	0.329804	1360	T	-0.051126
1262	A	0.951187	1290	A	1.05113	1361	C	0.286545
1263	T	2.03454	1291	T	0.521905	1362	T	0.094189
1264	A	2.04639	1292	G	0.390858	1363	C	0.211929
1265	A	1.99821	1293	A	0.260027	1364	A	0.521892
1266	G	2.70145	1294	G	1.07039	1365	G	0.723759
1267	T	0.033733	1295	T	0.346237	1366	T	0.210467
1268	A	2.56788	1296	A	0.491297	1367	A	0.352271
1269	A	1.97914	1297	G	0.256198	1368	G	0.132868
1270	C	0.950869	1298	C	0.318282	1369	C	1.7393
-	-	-	-	-	-	1370	A	0.379508
1271	G	1.02069	1299	G	0.843556	1371	G	0.577531
1272	A	1.01	1300	A	0.579758	1372	C	0.194771
1273	T	1.2614	1301	G	0.210113	1373	G	1.2041
1274	A	0.716143	1302	A	0.681998	1374	A	0.690192
1275	A	1.25442	-	-	-	1375	G	0.583827
-	-	-	-	-	-	1376	A	0.705721
1276	A	0.371037	1303	T	0.597033	1377	G	0.371859
1277	G	-0.020712	1304	G	0.095312	1378	T	0.38805
1278	C	0.027171	1305	T	0.086433	1379	C	0.218748
1279	G	0.062825	1306	G	-0.189794	1380	G	0.164807
1280	G	0.148036	1307	G	0.058205	1381	G	0.111202
1281	G	0.265784	1308	G	0.030567	1382	G	0.118437
1282	T	0.268637	1309	T	0.23335	1383	T	0.917799
1283	G	0.904374	1310	G	0.60356	1384	G	1.63525
1284	A	0.719468	1311	A	-999	1385	T	0.749727
1285	A	1.29172	1312	G	0.537849	1386	G	0.709733
1286	A	1.13192	1313	A	0.273687	1387	A	0.819906
1287	A	1.58555	1314	A	0.874191	1388	A	1.14297
1288	G	0.292539	1315	T	0.09357	1389	C	0.237168
1289	C	0.145038	1316	C	0.129547	1390	C	-0.017862
1290	C	-0.066896	1317	C	-0.045483	1391	C	0.071199
1291	C	-0.082581	1318	C	0.018133	1392	C	-0.055301
1292	G	-0.122101	1319	A	-0.068494	1393	G	0.037305
1293	C	0.128046	1320	C	0.084129	1394	A	-0.151964
1294	T	0.414674	1321	A	0.184987	1395	C	0.038669
1295	C	0.400695	1322	G	0.193377	1396	G	-0.054167
1296	G	0.593849	1323	G	0.153703	1397	G	0.096679
1297	C	0.515989	1324	C	0.209974	1398	C	-0.102804
1298	C	0.215853	1325	C	0.168542	1399	C	0.175253
1299	G	0.574793	1326	G	0.869864	1400	T	1.0292
1300	G	0.809574	1327	T	3.23187	1401	T	1.17149
1301	A	0.807902	1328	A	1.02748	1402	A	0.716927
1302	A	0.992556	1329	A	0.194968	1403	C	0.48009
1303	G	0.323656	1330	A	0.289349	1404	G	0.094594
1304	A	0.817415	1331	C	-0.001292	1405	C	0.196626
1305	C	0.109235	1332	C	-0.133305	1406	G	0.066205
1306	C	0.48795	1333	C	0.252574	1407	C	0.127562
1307	A	0.198792	1334	A	0.097677	1408	A	0.467484
1308	A	0.907776	1335	A	0.464102	1409	A	4.91197
1309	G	0.232364	1336	G	-0.019948	1410	G	0.143584
1310	G	0.289643	1337	G	0.162387	1411	G	0.04249
1311	G	0.485591	1338	T	-0.139991	1412	G	0.137814
1312	T	0.396621	1339	T	0.174676	1413	T	0.183175
1313	T	0.754597	1340	T	0.016763	1414	T	0.39657
1314	C	0.400623	1341	C	0.020866	1415	C	-0.062265
1315	C	0.894472	1342	C	0.111977	1416	C	0.09549
1316	T	0.614256	1343	A	-0.160607	1417	T	-0.041221
1317	G	0.315757	1344	G	0.137702	1418	C	-0.014036
1318	T	0.027832	1345	G	0.035943	1419	G	-0.063592
1319	C	0.084124	1346	G	0.01054	1420	G	0.025374
1320	C	0.176332	1347	G	0.997615	1421	C	0.601557
1321	A	1.01188	1348	A	1.69652	1422	A	0.610423
1322	A	0.849357	1349	A	1.9519	1423	C	0.860095
1323	C	0.770077	1350	G	0.260323	1424	T	1.09145
1324	G	0.81786	1351	G	0.149785	1425	G	1.39823
1325	T	0.301853	1352	T	0.01097	1426	T	0.79706
1326	T	2.58389	1353	T	0.333831	1427	C	1.66504
1327	A	2.29807	1354	C	0.966091	1428	A	0.970508
1328	A	1.26326	1355	G	0.466698	1429	A	2.98357
1329	T	0.519148	1356	T	0.09074	1430	T	1.39544
1330	C	0.146033	1357	C	-0.003112	1431	C	0.567477
1331	G	-0.024559	1358	C	-0.017431	1432	A	0.312382
1332	G	-0.016428	1359	G	0.283929	1433	G	0.107372
1333	G	-0.001354	1360	C	0.005088	1434	C	0.102348
1334	G	0.053773	1361	C	0.173218	1435	C	0.077168
1335	C	0.252974	1362	C	0.008684	1436	G	-0.025453
1336	A	1.0339	1363	T	0.066281	1437	A	-0.14846
1337	G	0.03461	1364	G	-0.053769	1438	G	0.001233
1338	G	0.009678	1365	G	-0.093239	1439	G	-0.081406
1339	G	0.104806	1366	G	-0.081537	1440	G	-0.095114
1340	T	0.425799	1367	T	0.18452	1441	T	-0.062604
1341	G	0.420837	1368	T	-0.185432	1442	T	0.114254
1342	A	0.119665	1369	A	-0.083633	1443	A	0.164368
1343	G	0.357242	1370	G	0.167628	1444	G	-0.018665
1344	T	0.063143	1371	T	-0.075945	1445	T	-0.02523
1345	C	0.051795	1372	C	0.060488	1446	C	-0.003148
1346	G	-0.074807	1373	G	-0.060443	1447	G	0.156704
1347	A	0.209191	1374	G	-0.007807	1448	A	0.061748
1348	C	0.034486	1375	G	0.132792	1449	T	0.11626
1349	C	0.010746	1376	A	0.625983	-	-	-
1350	C	-0.039235	1377	C	-0.005987	1450	C	0.038516
1351	C	0.024562	1378	C	0.093019	1451	C	0.062789
1352	T	0.240661	1379	T	0.139521	1452	T	0.138343
1353	A	0.306901	1380	A	0.258775	1453	A	0.336489
1354	A	0.335996	1381	A	0.253261	1454	A	0.320462
1355	G	0.049824	1382	G	0.023684	1455	G	0.023848
1356	G	-0.009606	1383	C	-0.032422	-	-	-
1357	C	0.037769	1384	T	0.039368	1456	T	0.051889
1358	G	0.15603	1385	G	0.012666	1457	C	0.030589
1359	A	0.451655	1386	A	0.46819	1458	T	0.126116
1360	G	0.485093	1387	G	-0.076755	1459	A	-0.075062
1361	G	0.147448	1388	G	0.01465	1460	A	0.14889
1362	C	0.078394	1389	C	-0.09018	1461	C	0.044403
1363	C	-0.013469	1390	C	0.002833	1462	C	0.115468
1364	G	0.375278	1391	G	0.113929	1463	G	0.939541
1365	A	0.734076	1392	A	0.743994	1464	T	2.88228
1366	A	0.926522	1393	A	0.707854	1465	A	2.45369
1367	A	1.36539	1394	A	0.796073	1466	A	3.88394
1368	G	-0.028075	1395	G	-0.040434	1467	T	1.22287
1369	G	0.005918	1396	G	0.011282	1468	T	0.874764
1370	C	0.083333	1397	C	0.067938	1469	C	0.02204
1371	G	0.125474	1398	G	0.150056	1470	G	0.610343
1372	T	0.206223	1399	T	0.092637	1471	A	0.437453
1373	A	0.430174	1400	A	0.259522	1472	A	0.728582
1374	G	-0.012419	1401	G	0.067628	1473	T	-0.019927
-	-	-	-	-	-	1474	T	-0.136649
-	-	-	-	-	-	1475	A	-0.06305
-	-	-	-	-	-	1476	G	0.182042
1375	T	0.088172	1402	G	0.024306	1477	A	0.221252
1376	C	0.039973	1403	T	0.098065	1478	T	-0.010979
1377	G	0.132062	1404	G	0.303825	1479	G	-0.021791
1378	A	0.345457	1405	A	0.374619	1480	A	0.57842
1379	T	1.00846	1406	T	1.02942	1481	A	0.963301
-	-	-	-	-	-	1482	A	0.712694
1380	G	-0.056009	1407	G	0.22862	1483	G	0.061093
1381	G	-0.044069	1408	G	0.143954	1484	G	-0.068343
1382	G	-999	1409	A	0.504388	1485	G	1.7771
1383	A	0.038222	1410	C	0.106028	1486	A	-0.030654
1384	A	0.0049	1411	A	-0.002379	1487	A	-0.289326
1385	A	0.108009	1412	A	-0.137069	1488	A	-0.203237
1386	C	0.035999	1413	C	-0.11543	1489	C	-0.190153
1387	A	0.075851	1414	A	-0.029226	1490	T	-0.222112
1388	G	0.142998	1415	G	0.095065	1491	G	-0.059831
1389	G	0.147738	1416	G	0.068628	1492	G	-0.069706
1390	T	0.18224	1417	T	-0.024652	1493	T	0.125039
1391	T	1.47934	1418	T	0.418576	1494	T	0.008629
1392	A	1.13801	1419	G	0.513847	1495	A	0.093205
1393	A	1.11637	1420	A	0.127483	1496	A	0.067666
1394	T	0.750967	1421	T	-0.090854	1497	T	0.034419
1395	A	0.706313	1422	A	0.151578	1498	A	-0.109591
1396	T	0.547997	1423	T	-0.007322	1499	T	-0.093859
1397	T	0.398305	1424	T	-0.03203	1500	T	-0.033398
1398	C	-0.024393	1425	C	0.018126	1501	C	0.043892
1399	C	-0.003794	1426	C	-0.13922	1502	C	-0.072485
1400	T	-0.050578	1427	T	0.003636	1503	A	-0.408644
1401	G	0.07703	1428	G	-0.017075	1504	G	-0.002177
1402	T	0.100532	1429	T	0.0057	1505	T	-0.037045
1403	A	0.200515	1430	A	0.015609	1506	A	-0.122731
1404	C	0.094847	1431	C	-0.04702	1507	C	-0.119686
1405	T	0.034198	1432	T	0.095685	1508	C	-0.232049
1406	T	0.07673	1433	A	0.10798	1509	T	-0.052042
1407	G	-0.016847	1434	C	-0.054323	1510	T	-0.027985
1408	G	-0.008207	1435	C	-0.045679	1511	C	-0.016937
1409	T	0.047657	1436	G	-0.032845	1512	T	0.058275
1410	G	0.052205	1437	A	0.445011	1513	T	-0.002231
1411	T	0.046662	1438	T	-0.061138	1514	G	-0.105022
1412	T	0.058894	1439	A	-0.212712	1515	C	0.094389
1413	A	0.079134	1440	A	-0.081217	1516	A	0.529688
1414	C	0.166742	1441	C	0.063787	1517	C	-0.082317
-	-	-	1442	C	-0.073507	1518	C	0.360331
-	-	-	1443	G	-999	-	-	-
-	-	-	1444	T	0.632891	-	-	-
-	-	-	1445	T	2.10997	-	-	-
-	-	-	1446	T	2.33129	-	-	-
-	-	-	1447	G	1.01749	-	-	-
1415	T	0.590859	1448	A	0.644955	-	-	-
1416	G	0.071219	1449	G	-0.137923	-	-	-
1417	C	0.124811	1450	A	0.011971	-	-	-
1418	G	0.075562	1451	G	0.369862	-	-	-
1419	A	0.082357	1452	A	0.278536	1519	A	0.617684
1420	A	0.171197	1453	A	-999	1520	A	1.2131
1421	G	0.031356	1454	G	0.162537	1521	A	0.201736
1422	G	0.026086	1455	G	0.200451	1522	C	0.106446
1423	G	-999	1456	G	0.104815	1523	G	0.675296
1424	G	-0.03919	1457	A	0.108357	1524	T	0.111763
1425	G	-0.012083	1458	T	0.262941	1525	C	0.210616
1426	G	-0.026157	1459	G	0.586142	1526	G	0.513297
1427	A	0.070364	1460	A	0.100265	1527	A	0.988858
1428	C	0.092617	1461	C	0.436022	1528	C	0.922181
1429	G	-0.01169	1462	A	-0.087875	1529	G	0.034266
1430	G	-0.005143	1463	C	0.114881	1530	C	0.020722
1431	A	0.067793	1464	A	0.049538	1531	T	0.188374
1432	G	0.051665	1465	G	0.158377	1532	T	-0.2649
1433	A	0.061353	1466	T	0.15446	1533	T	-0.168749
1434	A	0.206951	1467	A	0.401916	1534	A	0.042683
1435	G	-0.068808	1468	G	-0.101162	1535	G	-0.042451
1436	G	0.04305	1469	G	-0.016844	1536	G	0.0679
1437	C	-0.000553	1470	A	0.15336	1537	A	0.311836
1438	T	0.193316	1471	T	0.215166	1538	A	0.430572
1439	A	0.428025	1472	A	0.023689	1539	A	0.026253
1440	T	0.511073	1473	A	-0.021359	1540	C	0.070895
1441	G	-0.0038	1474	G	0.097718	1541	A	-0.070253
1442	T	0.031799	1475	C	0.029635	1542	C	0.130218
1443	T	-0.068358	1476	T	0.269118	1543	C	0.263949
1444	G	0.009761	1477	A	-0.168909	1544	G	-0.17271
1445	G	0.031865	1478	A	1.17078	1545	A	-0.000965
-	-	-	1479	G	0.174248	1546	G	0.034596
1446	C	-0.014236	1480	C	-0.120721	1547	C	0.061857
1447	C	0.002228	1481	A	0.011366	1548	G	-0.00779
1448	G	-0.001612	1482	C	-0.015712	1549	G	0.09052
1449	G	0.077148	1483	A	0.014735	1550	G	0.052185
1450	G	0.026704	1484	C	0.019462	1551	G	-0.010072
1451	C	0.70651	1485	T	2.07366	1552	C	-0.005184
1452	G	0.2074	1486	G	1.728	1553	C	0.96275
1453	A	1.58736	1487	T	1.29481	1554	T	2.0264
1454	C	1.05504	1488	T	3.09805	1555	T	1.32733
1455	G	1.45006	1489	G	1.40766	1556	C	1.32884
1456	G	1.03112	1490	G	2.12043	-	-	-
1457	T	0.459363	1491	T	1.2045	-	-	-
1458	T	1.73953	1492	T	2.55259	-	-	-
1459	G	0.760614	1493	A	1.98718	-	-	-
1460	T	0.83507	1494	T	0.472172	1557	G	0.072454
1461	C	-0.017108	1495	G	0.067879	-	-	-
1462	C	-0.109222	1496	T	-0.043422	-	-	-
1463	C	0.015275	1497	G	0.067184	-	-	-
1464	G	-0.064769	1498	T	0.001453	-	-	-
1465	G	0.018946	1499	G	0.07249	-	-	-
1466	T	0.13925	1500	C	-0.078425	-	-	-
1467	T	0.041051	1501	C	-0.028978	1558	C	-0.166114
1468	T	0.258288	1502	C	-0.143283	1559	C	0.181008
1469	A	1.17744	1503	A	0.047863	1560	C	0.05142
1470	A	0.918843	1504	A	0.223916	-	-	-
1471	G	0.096132	1505	G	0.054391	-	-	-
1472	C	0.037821	1506	C	0.00088	1561	C	-0.320455
1473	G	0.044781	1507	A	-0.126081	1562	G	-0.288115
1474	T	0.103134	1508	T	0.111496	1563	T	-0.124031
1475	G	0.206794	1509	T	0.714034	1564	C	0.052694
1476	T	0.086974	1510	G	0.654441	1565	G	0.101573
1477	A	0.256589	1511	A	0.526325	1566	A	0.337566
1478	G	0.084547	1512	G	0.146943	1567	A	2.07556
1479	G	0.05834	1513	G	-0.050705	1568	T	0.203732
1480	C	0.159372	1514	C	0.088952	1569	C	-0.026113
1481	T	0.27443	1515	A	-0.125791	1570	A	-0.044076
1482	G	0.087041	1516	G	0.09161	1571	C	0.065282
1483	G	-999	1517	T	-0.028298	1572	C	-0.448008
1484	T	0.033183	1518	C	-0.041127	1573	G	0.313047
1485	T	-0.069919	1519	A	-0.013068	1574	A	0.369896
1486	T	0.013147	1520	A	-0.053613	1575	A	0.097502
1487	T	0.0108	1521	A	-0.067349	1576	A	0.796516
1488	C	0.079969	1522	G	0.035103	1577	T	0.067508
1489	C	0.392212	1523	T	0.408051	1578	T	0.055738
1490	A	1.29952	1524	A	2.14829	1579	C	0.089523
1491	G	0.401096	1525	G	0.162111	1580	G	0.038378
1492	G	0.333302	1526	G	0.196725	1581	T	0.06058
1493	C	1.58797	1527	C	0.131687	1582	G	0.215279
1494	A	1.57251	1528	A	1.49742	1583	G	0.345816
1495	A	1.82207	1529	A	0.315594	1584	A	0.430038
1496	A	2.07279	1530	A	1.19158	1585	A	0.292569
1497	T	0.496526	1531	T	0.564251	-	-	-
1498	C	0.263571	1532	C	-0.056891	-	-	-
1499	C	0.001438	1533	C	-0.119703	-	-	-
1500	G	0.036386	1534	G	-0.011344	1586	G	-0.018358
1501	G	0.088582	1535	C	-0.005754	1587	C	-0.029362
1502	A	0.059548	1536	T	0.007635	1588	C	-0.126209
1503	A	0.092711	1537	T	-0.186174	-	-	-
1504	A	0.025017	1538	T	-0.01848	-	-	-
1505	A	0.077952	1539	G	0.180147	-	-	-
1506	T	0.136322	1540	A	0.431967	1589	G	0.671592
1507	C	0.530231	1541	T	0.737854	1590	T	1.17229
1508	A	2.47078	1542	A	2.65725	1591	A	1.66792
1509	A	2.22738	1543	A	1.15611	1592	A	1.91539
1510	G	1.23337	1544	T	0.524078	1593	C	2.4129
1511	G	0.23084	1545	G	-0.018624	1594	G	0.022613
1512	C	0.01152	1546	C	0.002932	1595	G	0.133256
1513	T	0.084515	1547	T	0.258631	1596	C	0.259921
1514	G	0.18036	1548	G	0.035171	1597	A	-0.110032
1515	A	0.704915	1549	G	0.588961	1598	C	0.262167
1516	G	1.22348	1550	G	0.147249	1599	G	0.150044
1517	G	0.508966	1551	A	0.109409	1600	A	0.138201
1518	C	0.041675	1552	T	0.121027	1601	A	0.48067
1519	G	0.040735	1553	G	0.126707	1602	G	0.047615
1520	T	0.293795	1554	T	0.069453	1603	C	-0.306427
1521	G	0.404672	1555	G	0.26158	1604	G	0.196886
1522	A	0.826898	1556	A	0.501944	1605	A	0.158725
1523	T	0.513149	1557	T	0.683949	1606	A	0.302837
1524	G	0.049482	1558	G	0.040128	1607	C	0.250231
1525	A	0.022717	1559	G	-0.02475	1608	G	0.342986
1526	C	0.053953	1560	G	0.049151	1609	A	1.0838
1527	G	0.058034	1561	G	-0.061812	1610	A	1.27914
1528	A	0.196458	1562	A	0.37043	1611	C	0.123431
1529	G	0.017448	1563	G	0.008797	1612	G	-0.134951
-	-	-	1564	C	0.103033	1613	G	-0.020252
1530	G	0.028621	1565	G	0.759364	1614	T	0.10584
1531	C	0.049092	1566	A	0.267104	1615	G	0.149729
1532	A	0.058161	1567	A	0.003079	1616	A	0.540472
1533	C	0.021165	1568	A	0.902224	1617	G	0.50436
1534	T	0.459395	1569	T	1.49842	1618	A	1.58726
1535	A	0.279814	1570	T	1.76139	-	-	-
1536	C	1.10149	1571	T	0.851615	1619	T	1.75906
1537	G	0.285341	1572	A	0.478335	1620	A	2.01315
1538	G	0.045832	1573	G	0.270157	1621	G	0.246875
1539	T	0.041967	1574	T	-0.000516	1622	G	0.710733
1540	G	-0.005799	1575	A	0.13229	1623	G	0.596329
1541	C	-0.07113	1576	G	-0.066086	1624	A	0.957156
1542	T	0.130132	1577	C	-0.006318	-	-	-
1543	G	0.066614	1578	G	0.047972	-	-	-
1544	A	0.03687	1579	A	0.294051	1625	A	0.524698
1545	A	0.071014	1580	A	0.032829	1626	A	0.117884
1546	G	0.03109	1581	G	0.529765	1627	C	0.076664
1547	C	0.072444	1582	T	-0.134839	1628	T	0.21784
1548	A	-0.040903	1583	A	-0.01945	1629	C	0.077085
1549	A	0.028614	1584	G	-0.02283	1630	G	-0.041427
1550	C	-0.005938	1585	C	0.027921	1631	G	0.060373
1551	A	0.143841	1586	T	0.278193	1632	C	0.421948
1552	A	0.842234	1587	G	0.190578	1633	G	0.583385
1553	A	0.754948	1588	A	0.473189	1634	G	0.115884
1554	T	0.894495	1589	T	-0.104965	1635	T	-0.041562
1555	G	0.071958	1590	T	0.163796	1636	A	0.445288
1556	C	0.113356	1591	T	0.031261	1637	C	0.102471
1557	C	0.086176	1592	C	0.348294	1638	C	0.030568
1558	C	0.121329	1593	A	0.709018	1639	T	0.09277
1559	T	0.280936	1594	C	-0.204425	1640	A	0.127613
1560	G	0.851152	1595	A	0.102583	1641	G	0.073095
1561	C	0.330399	1596	C	0.432452	1642	A	0.102029
1562	T	1.21127	1597	T	-0.103603	1643	G	0.044802
1563	T	0.141824	1598	G	-0.019451	1644	C	-0.085226
1564	C	0.154923	1599	T	0.21718	1645	C	0.893348
1565	C	0.270276	1600	C	1.44569	1646	C	0.683472
1566	A	0.856621	1601	A	0.780829	1647	G	0.434718
1567	G	0.346103	1602	A	2.08233	1648	T	0.929969
1568	G	1.21445	1603	G	1.16396	1649	G	1.80763
1569	A	1.07203	1604	A	0.125915	1650	A	0.598603
1570	A	1.50175	1605	A	2.1563	1651	A	0.967518
1571	A	1.77374	1606	A	0.851415	1652	A	0.24661
1572	A	2.04544	1607	A	1.76639	1653	A	3.54151
1573	G	1.72255	1608	G	0.520492	1654	G	1.04369
1574	C	0.040638	1609	T	-0.086232	-	-	-
1575	C	0.011027	1610	C	-0.214077	-	-	-
1576	T	-0.00031	1611	T	-0.022347	1655	A	0.07188
1577	C	0.067287	1612	C	0.267553	1656	C	0.759446
1578	T	0.151172	1613	T	0.145728	-	-	-
1579	A	0.425168	-	-	-	1657	A	-0.024487
1580	A	0.623762	1614	A	1.39589	-	-	-
1581	G	0.106128	1615	T	0.370362	-	-	-
1582	C	0.195556	1616	C	0.248146	-	-	-
1583	A	1.76071	-	-	-	-	-	-
1584	T	1.42437	-	-	-	-	-	-
1585	C	1.29822	1617	G	0.760719	-	-	-
1586	A	1.36715	1618	A	1.32319	1658	A	1.13512
1587	G	0.327968	1619	G	-0.036784	1659	G	0.028679
1588	G	0.483731	1620	G	-0.088766	1660	C	-0.086629
1589	T	-0.039693	1621	T	-0.027195	1661	A	-0.038945
1590	A	-0.023143	1622	T	0.201666	1662	A	-0.068324
1591	A	0.011311	1623	A	0.074149	1663	G	0.044377
1592	C	0.004926	1624	A	-0.015174	1664	A	-0.036817
1593	A	0.021668	1625	A	0.065789	1665	A	-0.04519
1594	T	-0.016351	1626	G	0.0527	1666	G	-0.069583
1595	C	0.022296	1627	G	0.120691	1667	C	0.144431
1596	A	0.050593	1628	T	0.096624	1668	T	0.212896
1597	A	0.236442	1629	A	0.208788	-	-	-
1598	A	0.413752	1630	C	-0.097179	-	-	-
1599	T	0.106566	1631	C	0.544862	-	-	-
1600	C	-0.022295	1632	C	0.13867	1669	C	-0.059361
1601	G	0.058804	1633	G	0.138555	1670	G	0.069001
1602	T	0.012264	1634	T	-0.118607	1671	T	-0.010164
1603	A	0.167381	1635	A	0.158599	1672	A	0.100998
1604	C	0.057402	1636	C	0.0542	1673	C	-0.237324
1605	C	-0.071642	1637	C	0.067472	1674	C	0.102391
1606	C	-0.018372	1638	G	0.004043	1675	G	-0.007222
1607	C	0.132532	1639	C	2.82377	1676	A	1.07988
1608	A	0.237051	1640	A	0.0925	1677	G	0.845666
1609	A	0.387364	1641	A	1.63778	1678	A	1.34169
1610	A	0.455355	1642	A	0.056412	1679	T	0.22587
1611	C	0.303641	1643	C	0.05036	1680	C	0.229268
1612	C	0.188792	1644	C	0.137666	1681	C	0.091595
1613	G	0.534046	1645	G	1.22009	1682	G	0.934972
1614	A	0.279481	1646	A	0.49681	1683	A	0.788493
1615	C	0.421513	1647	C	0.205948	1684	C	0.239683
1616	A	0.248571	1648	A	0.334764	1685	A	0.274501
1617	C	0.853113	1649	C	0.86213	1686	C	1.34829
1618	A	0.790678	1650	A	1.29451	1687	A	4.9873
1619	G	0.237269	1651	G	0.096832	1688	G	0.066518
1620	G	0.399638	1652	G	0.019764	1689	G	0.165041
1621	T	0.304904	1653	T	-0.011438	1690	T	0.506726
1622	G	0.1976	1654	G	-0.014783	1691	G	0.02296
1623	G	0.116709	1655	G	0.020555	1692	C	0.095299
1624	T	0.155493	1656	G	-0.006656	1693	G	0.05345
1625	C	0.053478	1657	T	0.668077	1694	C	0.293542
1626	A	0.378427	1658	G	0.565626	1695	T	2.17824
1627	G	0.198771	1659	A	0.523857	1696	G	0.00821
1628	G	0.317371	1660	G	0.71211	1697	G	-0.020841
1629	T	1.19932	1661	G	-0.060229	1698	C	0.214733
1630	A	1.23649	1662	A	0.842654	1699	A	1.78119
1631	G	0.897718	1663	G	0.095824	1700	G	1.22874
1632	A	0.63335	1664	A	0.581144	1701	A	1.63137
1633	G	1.04204	1665	G	1.00888	1702	G	0.787432
1634	A	1.81067	1666	T	0.055372	1703	C	1.94902
1635	A	2.09181	1667	A	1.23605	1704	A	1.88935
1636	T	1.18055	1668	T	0.029717	1705	A	0.943006
1637	A	1.24752	1669	C	-0.409014	1706	G	0.073157
1638	C	0.374885	1670	C	0.307863	1707	C	0.008954
1639	C	0.528473	1671	T	0.874126	1708	C	0.203626
1640	A	0.382482	1672	A	0.55573	1709	A	0.269532
1641	A	0.869142	1673	A	1.41495	1710	A	0.23661
1642	G	0.745698	1674	G	0.152027	1711	G	-0.054232
1643	G	0.123293	1675	G	-0.019448	1712	G	-0.014102
1644	C	0.526188	1676	C	0.034253	1713	C	-0.094992
1645	G	0.237049	1677	C	0.263411	1714	C	0.323368
1646	C	0.60875	1678	A	0.557722	1715	T	1.70163
-	-	-	-	-	-	1716	G	-0.065478
1647	T	0.610829	1679	G	0.517218	1717	T	-0.009961
1648	T	1.19772	1680	C	0.504622	1718	C	-0.085495
1649	G	0.357615	1681	G	0.63817	1719	G	-0.059568
1650	A	0.494416	1682	A	1.6724	1720	G	-0.04294
1651	G	0.175274	1683	G	-0.039346	1721	G	0.049614
1652	A	0.475009	1684	A	0.440415	1722	A	0.532547
1653	G	0.81788	1685	G	0.535396	1723	T	0.547321
1654	A	1.09754	1686	A	1.13136	1724	C	1.12481
-	-	-	-	-	-	1725	A	0.658497
1655	A	0.565588	1687	A	0.457362	1726	A	1.7734
1656	C	0.09016	1688	C	0.140787	1727	C	0.418277
1657	T	0.014812	1689	T	0.373224	1728	C	0.084952
1658	C	0.04591	1690	G	0.1876	1729	G	0.121515
1659	G	0.007304	1691	T	0.149446	1730	A	-0.005379
1660	G	0.026232	1692	T	0.104779	1731	C	-0.064142
1661	G	0.032211	1693	G	0.451383	1732	G	0.212632
1662	T	0.224283	1694	T	-0.09849	1733	T	-0.008955
1663	G	0.122031	1695	T	0.566798	1734	T	0.846815
1664	A	0.172166	1696	A	1.0075	1735	A	2.4225
1665	A	0.632645	1697	A	0.547558	1736	G	0.14566
1666	G	0.669371	1698	G	0.658488	1737	G	0.001176
1667	G	0.133438	1699	G	0.166941	1738	G	0.272657
1668	A	0.391872	1700	A	0.169764	1739	A	0.844644
1669	A	0.691396	1701	A	0.244671	1740	A	1.77488
1670	C	1.36206	1702	C	0.436063	1741	T	1.28827
1671	T	0.230026	1703	T	-0.052969	1742	T	2.46129
1672	A	1.43115	1704	C	0.202206	1743	C	2.28541
1673	G	0.615193	1705	G	0.302691	1744	G	1.38964
1674	G	0.269914	1706	G	0.112001	1745	G	0.29773
1675	C	0.077972	1707	C	0.341869	1746	C	0.261449
1676	A	0.85592	1708	A	0.30513	1747	A	0.31807
1677	A	1.71492	1709	A	0.525459	1748	A	1.28133
1678	A	2.73082	1710	A	0.257997	1749	G	1.15913
1679	A	2.51578	1711	A	2.29833	1750	T	0.403178
1680	T	1.72544	1712	T	1.51865	1751	T	1.93952
1681	G	0.879191	1713	G	0.738822	1752	A	1.25932
1682	G	0.88088	1714	A	0.314806	1753	G	1.0911
1683	T	0.217871	1715	C	0.118805	1754	T	-0.052431
1684	G	0.095022	1716	C	-0.311216	1755	C	0.015817
1685	C	-0.083373	1717	C	0.03006	1756	C	0.088478
1686	C	-0.000359	1718	C	-0.104992	1757	C	0.042438
1687	G	0.130292	1719	G	0.265917	1758	G	0.281842
1688	T	0.328805	1720	T	0.242707	1759	T	0.266051
1689	A	0.530536	1721	A	0.429307	1760	A	0.395272
1690	A	1.02337	1722	A	0.625877	1761	A	0.923548
1691	C	0.172692	1723	C	0.247016	1762	G	0.683707
1692	T	0.313339	1724	T	1.20888	1763	T	0.334554
1693	T	0.275225	1725	T	1.28157	1764	T	0.466432
1694	C	0.326089	1726	A	1.88241	1765	C	1.65177
1695	G	0.362538	1727	G	0.189186	1766	G	0.184807
1696	G	0.255987	1728	G	-0.012435	1767	C	0.345163
1697	G	0.270794	1729	G	0.037576	1768	G	0.269185
1698	A	0.505455	1730	A	-0.279823	1769	A	0.774984
1699	G	0.322644	1731	T	0.583664	1770	T	0.81121
1700	A	0.512247	1732	A	0.208887	1771	A	0.499162
1701	A	0.692613	1733	A	0.788199	1772	A	1.356
1702	G	0.306131	1734	G	-0.025756	1773	G	-0.015031
1703	G	0.089801	1735	G	0.176368	1774	G	0.039337
1704	C	0.220101	-	-	-	1775	G	0.115232
1705	A	0.262537	-	-	-	1776	A	0.236675
1706	C	0.374009	-	-	-	1777	T	1.18168
1707	G	0.16275	-	-	-	1778	G	0.206681
1708	C	0.092964	-	-	-	1779	C	-0.128097
-	-	-	-	-	-	1780	C	0.113673
1709	T	-0.024678	-	-	-	1781	T	0.056037
1710	G	0.052134	-	-	-	1782	G	0.052657
1711	A	0.124687	-	-	-	1783	C	0.04069
1712	T	0.136793	-	-	-	1784	T	0.135084
1713	A	0.314407	-	-	-	1785	C	0.038674
1714	T	0.651798	-	-	-	1786	T	0.646845
1715	G	0.175902	-	-	-	-	-	-
1716	T	0.06217	-	-	-	-	-	-
1717	A	0.119865	-	-	-	-	-	-
1718	G	-0.033666	1736	G	0.057319	-	-	-
1719	G	0.048342	1737	G	-0.069922	-	-	-
1720	T	0.114549	1738	T	0.447816	1787	T	1.22786
1721	G	0.153116	1739	G	0.106636	1788	G	0.052406
1722	A	0.518018	-	-	-	-	-	-
1723	G	-999	-	-	-	-	-	-
1724	G	0.259203	-	-	-	-	-	-
1725	T	0.368923	-	-	-	-	-	-
1726	C	-999	-	-	-	-	-	-
1727	C	0.089761	-	-	-	-	-	-
1728	C	1.09226	-	-	-	-	-	-
1729	T	0.930455	1740	C	0.093831	-	-	-
1730	C	0.330995	1741	C	0.125032	-	-	-
1731	G	0.375596	1742	A	0.197772	-	-	-
1732	C	0.951839	1743	C	0.019123	-	-	-
1733	G	0.088129	-	-	-	-	-	-
1734	G	0.059305	1744	C	0.005871	-	-	-
1735	A	-999	1745	A	1.66189	1789	A	0.456272
1736	T	0.228784	1746	T	3.2746	1790	C	0.631772
1737	G	0.118703	1747	C	1.42546	1791	C	0.605366
1738	G	0.147727	-	-	-	1792	G	0.105698
1739	A	0.138324	1748	A	1.89035	1793	A	0.128177
1740	G	0.00058	1749	G	-0.09259	1794	G	-0.068206
1741	C	0.053171	1750	G	0.005544	1795	C	0.174143
1742	T	0.121635	1751	T	-0.120781	1796	A	0.021
1743	G	0.07956	1752	G	0.247607	1797	G	0.135843
1744	A	0.035493	-	-	-	-	-	-
1745	A	0.45926	-	-	-	-	-	-
1746	A	0.376992	-	-	-	-	-	-
1747	T	0.011425	1753	G	-0.015605	1798	G	0.037697
1748	C	0.064124	1754	C	0.067359	1799	T	-0.01618
1749	A	-0.005792	-	-	-	-	-	-
1750	G	0.637296	-	-	-	-	-	-
1751	T	0.632325	-	-	-	-	-	-
1752	C	0.750451	1755	C	0.720507	1800	C	1.25679
1753	G	0.862991	1756	G	0.510138	1801	G	0.480031
1754	A	0.879196	1757	C	0.882285	1802	C	0.606563
1755	A	1.40309	1758	A	0.6092	1803	A	1.62331
1756	G	1.23049	1759	G	0.497087	1804	G	1.38157
1757	A	1.51961	1760	A	0.098586	1805	T	0.495983
1758	T	0.432365	1761	G	0.464399	1806	G	0.36505
1759	A	0.535308	1762	A	0.222984	1807	A	0.447819
1760	C	0.053881	1763	A	1.001	1808	C	0.708191
1761	C	-0.001367	1764	T	1.0372	1809	T	0.24634
1762	A	-0.044923	1765	A	0.717924	1810	C	0.811833
1763	G	0.008395	1766	G	0.216331	1811	G	0.938055
1764	C	0.006586	1767	G	-0.023907	1812	G	0.012338
1765	T	-0.025441	1768	C	0.024807	1813	A	0.109618
1766	G	-0.015386	1769	C	-0.164431	1814	C	0.326124
1767	G	0.012738	1770	C	-0.243854	1815	G	0.092433
1768	C	0.03837	1771	A	0.039224	1816	C	0.042105
1769	T	0.022195	1772	A	0.505906	1817	T	0.009246
1770	G	0.406297	1773	G	0.236109	1818	C	-0.090332
1771	C	0.365249	1774	C	0.044401	1819	C	0.270607
1772	A	2.01588	1775	G	1.65164	1820	G	0.45969
1773	A	1.34973	1776	A	1.04935	1821	A	1.24344
1774	C	1.2987	1777	C	2.01858	1822	C	0.476093
1775	T	0.761625	1778	T	1.43258	1823	T	0.70479
1776	G	0.443996	1779	G	0.581023	1824	G	-0.085592
1777	T	0.42453	1780	T	0.300827	1825	T	-0.05488
1778	T	1.0082	1781	T	0.952231	1826	C	0.04552
1779	T	0.627274	1782	T	0.778532	1827	T	0.499622
1780	A	2.46206	1783	A	3.07608	1828	A	0.959637
1781	T	1.04136	1784	C	0.214599	1829	G	1.22897
1782	T	2.55478	1785	C	1.40672	1830	T	0.584237
1783	A	1.3817	1786	A	0.521434	1831	A	1.54719
1784	A	1.66443	1787	A	0.627774	1832	A	1.27199
1785	A	0.787235	1788	A	0.511917	1833	C	2.57883
1786	A	1.47626	1789	A	0.868813	1834	A	-0.144151
1787	A	1.67311	1790	A	0.129628	1835	A	0.068027
1788	C	1.29052	1791	C	1.41113	1836	C	-0.011566
1789	A	0.169682	1792	A	0.14414	1837	A	0.435263
1790	C	0.478523	1793	T	2.4633	1838	T	0.61987
1791	A	1.43559	1794	A	3.54825	1839	A	1.1221
1792	G	0.302615	1795	G	0.146756	1840	G	0.015768
1793	C	0.060778	1796	G	0.29426	1841	G	0.038686
1794	A	0.335511	1797	T	-0.142023	1842	T	0.014545
1795	C	0.503135	1798	T	0.226218	1843	G	0.025935
1796	T	0.560711	1799	T	0.22936	1844	A	0.137278
1797	G	0.208038	1800	C	0.177254	1845	C	0.182295
1798	T	0.115526	1801	T	0.094093	1846	C	0.046209
1799	G	0.349769	1802	G	0.192803	1847	G	0.063185
1800	C	0.215691	1803	C	0.113584	1848	C	0.584333
1801	A	0.403778	1804	T	1.58489	1849	A	-0.00596
1802	A	1.42077	1805	A	0.35568	1850	A	0.45422
1803	A	1.30479	1806	A	2.46617	1851	A	0.532989
1804	C	0.359316	1807	G	0.520707	1852	T	0.218279
1805	A	0.215266	1808	T	0.171297	1853	C	0.022377
1806	C	0.182551	1809	C	0.040321	1854	C	0.115643
1807	G	0.623291	1810	G	0.122007	1855	G	0.139396
1808	A	0.762784	1811	C	0.397584	1856	C	1.67748
1809	A	0.893189	1812	A	0.564699	1857	A	1.047
1810	A	1.00135	1813	A	1.20891	1858	A	1.25316
1811	G	0.310809	1814	G	0.540317	1859	G	-0.125815
1812	T	0.108107	1815	A	0.23288	1860	G	-0.001531
1813	G	0.107479	1816	C	0.680656	1861	A	0.12743
1814	G	0.524389	1817	G	0.746193	1862	C	0.589818
1815	A	0.416182	1818	A	0.807464	1863	T	0.22306
1816	C	0.689172	1819	T	0.855606	1864	C	0.415652
1817	G	0.914191	1820	G	0.860799	1865	G	1.6398
1818	T	0.628186	1821	T	0.178854	1866	T	1.04384
1819	A	1.65263	1822	A	1.92468	1867	A	1.40189
1820	T	1.0595	1823	T	0.691931	1868	C	0.188975
1821	A	1.34649	1824	A	0.843325	1869	G	0.004855
1822	C	0.366452	1825	G	0.284109	1870	G	-0.037202
1823	G	0.099397	1826	G	0.31258	1871	T	-0.08664
1824	G	0.089656	1827	A	0.458922	1872	C	-0.098544
1825	T	0.166341	1828	G	0.10454	1873	A	-0.18453
1826	G	0.324622	1829	C	0.085573	1874	C	-0.078373
1827	T	0.214352	1830	T	0.401268	1875	T	0.217928
1828	G	0.781867	1831	G	0.659005	1876	G	0.137094
1829	A	0.539762	1832	A	0.321482	1877	A	0.079853
1830	C	0.498201	1833	C	-0.060976	1878	A	2.10496
1831	G	0.060153	1834	G	0.219002	1879	T	0.265657
1832	C	0.078905	1835	C	-0.136353	1880	C	-0.22008
1833	C	0.034344	1836	C	0.230037	1881	C	-0.01585
[truncated: 1,097 more rows]
