# Supplementary material for: Model-Free RNA Sequence and Structure Alignment Informed by SHAPE Probing Reveals a Conserved Alternate Secondary Structure for 16S rRNA
Source: PLoS Comput Biol. 2015 May 20;11(5):e1004126. doi: 10.1371/journal.pcbi.1004126 (PMC4438973; doi:10.1371/journal.pcbi.1004126)
Supplement: S1 Dataset — (ZIP) [file pcbi.1004126.s003.zip › align_1_DATA/2014-12-29_align_1_alignments_and_predictions/2014-09-04_16S_msa.aln]

#CLUSTAL FORMAT for T-COFFEE Version_11.00.8cbe486 [http://www.tcoffee.org] [MODE:  ], CPU=0.01 sec, SCORE=968, Nseq=3, Len=1582 

ecoli16S        --AAATTGAAGAGTTTGATCATGGCTCAGATTGAACGCTGGCGGCAGGCC
cdiff16S        TTTTATTTGAGAGTTTGATCCTGGCTCAGGATGAACGCTGGCGGCGTGCC
hvol_16S        ----ATT---CCGGTTGATCCTGCCGGAGGT-CATTGCTATTGGGGTCCG
                    ***     * ****** ** *  **    *  ***   **    * 

ecoli16S        --TAACACATGCAAGTCGAACGGTAACAGGAAGAAGCTTGCTTCTTTGCT
cdiff16S        --TAACACATGCAAGTTGA------GC--G----AT-TTACTTC---GGT
hvol_16S        ATTTAGCCATGCTAGTTG--------CACG----AG---------TTCAT
                  * *  ***** *** *        *  *    *              *

ecoli16S        GACGAGTGGCGGACGGGTGAGTAATGTCTGGG-AAACTGCCTGATGGAGG
cdiff16S        AAAGAGCGGCGGACGGGTGAGTAACGCGTGGGTAACCTACCCTGTACACA
hvol_16S        -ACTCGTGGCGAAAAGCTCAGTAACACGTGGCCAAACTACCCTACAGAGA
                 *   * **** *  * * *****    ***  ** ** **      *  

ecoli16S        GGGATAACTACTGGAAACGGTAGCTAATACCGCAT------AACGT--CG
cdiff16S        CGGATAACATACCGAAAGGTATGCTAATACGGGAT------AATATATTT
hvol_16S        ACGATAACCTCGGGAAACTGAGGCTAATAGTTCATACGGGAGTCATGCTG
                  ******     ****     *******    **          *    

ecoli16S        CAA-GACCAAAGAGGGGGACCT----TCGGGCCTCTTGCCATCGGATGTG
cdiff16S        GAGAGGCATCT----CTTAAATATCAAAGGTGAGCCAGT-ACAGGATGGA
hvol_16S        GAATGCCGACT----CCC--CGA--AACGCTCAGGC-GCTGTAGGATGTG
                 *  * *                     *        *     *****  

ecoli16S        CCCAGATGGGATTAGCTAGTAGGTGGGGTAACGGCTCACCTAGGCGACGA
cdiff16S        CCCGCGTCTGATTAGCTAGTTGGTAAGGTAACGGCTTACCAAGGCGACGA
hvol_16S        GCTGCGGCCGATTAGGTAGACGGTGGGGTAACGGCCCACCGTGCCGATAA
                 *       ****** ***  ***  *********  ***  * ***  *

ecoli16S        TCCCTAGCTGGTCTGAGAGGATGACCAGCCACACTGGAACTGAGACACGG
cdiff16S        TCAGTAGCCGACCTGAGAGGGTGATCGGCCACATTGGAACTGAGACACGG
hvol_16S        TCGGTACGGGTTGTGAGAGCAAGAGCCCGGAGACGGAATCTGAGACAAGA
                **  **   *   ******   ** *    * *  * * ******** * 

ecoli16S        TCCAGACTCCTACGGGAGGCAGCAGTGGGGAATATTGCACAATGGGCGCA
cdiff16S        TCCAAACTCCTACGGGAGGCAGCAGTGGGGAATATTGCACAATGGGCGAA
hvol_16S        TTCCGGGCCCTACGGGGCGCAGCAGGCGCGAAACCTTTACACTGCACGCA
                * *     ********  *******  * ***   *  *** **  ** *

ecoli16S        AGCCTGATGCAGCCATGCCGCGTGTATGAAGAAGGCCTTCGGGTTGTAAA
cdiff16S        AGCCTGATGCAGCAACGCCGCGTGAGTGATGAAGGCCTTCGGGTCGTAAA
hvol_16S        AGTGCGATAAGGGGA--CCCCA--AGTG--CGAGGGCAT---ATAGTCCT
                **   ***   *  *  ** *     **    *** * *    * **   

ecoli16S        GTACTTTCAGCGGGGAGGAAGGGAGTAAAGTTAATACCTTTGCTCATTGA
cdiff16S        --ACTCTGTCCTC------AAGG----AAGATAAT-------------GA
hvol_16S        C-GCTTTTCTCGACC-GTAAGGCGGT------------------------
                   ** *   *        * *                            

ecoli16S        CGTTACCCGCAGAAGAAGCACC-GGCTAACTCCGTGCCAGCAGCCGCGGT
cdiff16S        CGGTACTTGAGGAGGAAGCCCC-GGCTAACTACGTGCCAGCAGCCGCGGT
hvol_16S        -------CGAGGAATAAGAGCTGGGCAAGACCGGTGCCAGCCGCCGCGGT
                        *  **  ***  *  *** *     ******** ********

ecoli16S        AATACGGAGGGTGCAAGCGTTAATCGGAATTACTGGGCGTAAAGCGCACG
cdiff16S        AATACGTAGGGGGCTAGCGTTATCCGGATTTACTGGGCGTAAAGGGTGCG
hvol_16S        AATACCGGCAGCTCAAGTGATGACCGATATTATTGGGCCTAAAGCGTCCG
                *****     *  * ** * *   **   *** ***** ***** *  **

ecoli16S        CAGGCGGTTTGTTAAGTCAGATGTGAAATCCCCGGGCTCAACCTGGGAAC
cdiff16S        TAGGCGGTCTTTCAAGTCAGGAGTGAAAGGCTACGGCTCAACCGTAGTA-
hvol_16S        TAGCCGGCCACGAAGGTTCATCGGGAAATCCGCCAGCTCAACTGGCGGGC
                 ** ***      * **     * ****  *    *******    *   

ecoli16S        TGC-ATCTGATACTGGCAAGCTTGAGTCTCGTAGAGGGGGGTAGAATTCC
cdiff16S        AGC-TCTTGAAACTGGGAGACTTGAGTGCAGGAGAGGAGAGTGGAATTCC
hvol_16S        GTCCGGTGAAAACCACGTGGCTTGGGACCGGAAGGCTCGAGGGGTACGTC
                  *      * **       **** *    * **    * *  * *   *

ecoli16S        AGGTGTAGCGGTGAAATGCGTAGAGATCTGGAGGAATACCGGTGGCGAAG
cdiff16S        TAGTGTAGCGGTGAAATGCGTAGATATTAGGAGGAACACCAGTTGCGAAG
hvol_16S        CGGGGTAGGAGTGAAATCCCGTAATCCTGGACGGACCACCGATGGCGAAA
                  * ****  ******* *    *     *  ***  ***  * ***** 

ecoli16S        GCGGCCCCCTGGACGAAGACTGACGCTCAGGTGCGAAAGCGTGGGGAGCA
cdiff16S        GCGGCTCTCTGGACTGTAACTGACGCTGAGGCACGAAAGCGTGGGGAGCA
hvol_16S        GCACCTCGAGAAGACGGATCCGACGGTGAGGGACGAAAGCTAGGGTCTCG
                **  * *            * **** * ***  *******  ***   * 

ecoli16S        AACAGGATTAGATACCCTGGTAGTCCACGCCGTAAACGATGTCGACTTGG
cdiff16S        AACAGGATTAGATACCCTGGTAGTCCACGCTGTAAACGATGAGTACTAGG
hvol_16S        AACCGGATTAGATACCCGGGTAGTCCTAGCTGTAAACGATGCTCGCTAGG
                *** ************* ********  ** **********    ** **

ecoli16S        AG--GTTGTGCCCTTGAG--GCGTGGCTTCCGGAGCTAACGCGTTAAGTC
cdiff16S        TG---TCGGGGGTTACCC--CCTTCGGTGCCGCAGCTAACGCATTAAGTA
hvol_16S        TGTGACACAGGCTACGAGCCTGTGTTGTGCCGTAGGGAAGCCGAGAAGCG
                 *       *                 * *** **  **  *   ***  

ecoli16S        GACCGCCTGGGGAGTACGGCCGCAAGGTTAAAACTCAAATGAATTGACG-
cdiff16S        CTCCGCCTGGGAAGTACGCTCGCAAGAGTGAAACTCAAAGGAATTGACG-
hvol_16S        AGCCGCCTGGGAAGTACGTCCGCAAGGATGAAACTTAAAGGAATTGGCGG
                  ********* ******  ******  * ***** *** ****** ** 

ecoli16S        GGGGCCCGCACAAGCGGTGGAGCATGTGGTTTAATTCGATGCAACGCGAA
cdiff16S        GGGACCCGCACAAGTAGCGGAGCATGTGGTTTAATTCGAAGCAACGCGAA
hvol_16S        GGGAGCACTACAACCGGAGGAGCCTGCGGTTTAATTGGACTCAACGCCGG
                ***  *   ****   * ***** ** ********* **  ******   

ecoli16S        GAACCTTACCTGGTCTTGACATC-CACGG---AAGTTTTCAGAGATGAGA
cdiff16S        GAACCTTACCTAAGCTTGACATCCCAATG---ACATCTCCTTAATCGGAG
hvol_16S        ACATCTCACCAGCTC-CGACTA--CAGTGATGAC--GATCAG--GTT--G
                  * ** ***    *  ***    **  *   *      *          

ecoli16S        ATGTGCCTTCGGGAACCG-TGAGACAGGTGCTGCATGGCTGTCGTCAGCT
cdiff16S        AGTTCCCTTCGGGGACATTGGTGACAGGTGGTGCATGGTTGTCGTCAGCT
hvol_16S        ATGACCTTATCACGACGCTGTAGAGAGGAGGTGCATGGCCGCCGTCAGCT
                *    * *      **      ** *** * *******  * ********

ecoli16S        CGTGTTGTGAAATGTTGGGTTAAGTCCCGCAACGAGCGCAACCCTTATCC
cdiff16S        CGTGTCGTGAGATGTTGGGTTAAGTCCCGCAACGAGCGCAACCCTTGTCT
hvol_16S        CGTACCGTGAGGCGTCCTGTTAAGTCAGGCAACGAGCGAGACCCGCACTT
                ***   ****   **   ********  **********  ****      

ecoli16S        TTTGTTGCCAGC----GGT----CCGGCCGGGAACTCAAAGGAGACTGCC
cdiff16S        TTAGTTGCCATC----ATT----AAGT-TGGGCACTCTAGAGAGACTGCC
hvol_16S        CTAATTGCCAGCAGCAGTTTCGACTGGCTGGGTACATTAGAAGGACTGCC
                 *  ****** *      *      *   *** **   *    *******

ecoli16S        AGTGATAAACTGGAGGAAGGTGGGGATGACGTCAAGTCATCATGGCCCTT
cdiff16S        AGGGATAACCTGGAGGAAGGTGGGGATGACGTCAAATCATCATGCCCCTT
hvol_16S        GCTGCTAAAGCGGAGGAAGGAACGGGCAACGGTAGGTCAGTATGCCCCGA
                   * ***   *********   **   ***  *  ***  *** ***  

ecoli16S        ACGACCAGGGCTACACACGTGCTACAATGGCGCATACAAAGAGAAGCGAC
cdiff16S        ATGCTTAGGGCTACACACGTGCTACAATGGGTAGTACAGAGGGTTGCCAA
hvol_16S        ATGAGCTGGGCTACACGCGGGCTACAATGGTCGAGACAATGGGTTGCTAT
                * *    ********* ** **********     ***  * *  ** * 

ecoli16S        CTCGCGAGAGCAAGCGGACCTCATAAAGTGCGTCGTAGTCCGGATTGGAG
cdiff16S        GCCGTAAGGTGGAGCTAATCCCTTAAAGCTACTCTCAGTTCGGATTGTAG
hvol_16S        CTCGAAAGAGAACGCTAATCTCCTAAACTCGATCGTAGTTCGGATTGAGG
                  **  **     **  * * * ****     **  *** *******  *

ecoli16S        TCTGCAACTCGACTCCATGAAGTCGGAATCGCTAGTAATCGTGGATCAGA
cdiff16S        GCTGAAACTCGCCTACATGAAGCTGGAGTTACTAGTAATCGCAGATCAGA
hvol_16S        GCTGAAACTCGCCCTCATGAAGCTGGATTCGGTAGTAATCGCATTTCAAT
                 *** ****** *  *******  *** *   *********    ***  

ecoli16S        ATGCCACGGTGAATACGTTCCCGGGCCTTGTACACACCGCCCGTCACACC
cdiff16S        ATGCTGCGGTGAATGCGTTCCCGGGTCTTGTACACACCGCCCGTCACACC
hvol_16S        AGAGTGCGGTGAATACGTCCCTGCTCCTTGCACACACCGCCCGTCAAAGC
                *     ******** *** ** *   **** *************** * *

ecoli16S        ATGGGAGTGGGTTGCAAAAGAAGTAGGTAGCTTAACCTTCGGGAGGGCGC
cdiff16S        ACGGGAGTTGGAGACGCCCGAAGCCGATTATCTAACCTTTTGGAAGAAGT
hvol_16S        ACCCGAGTGAGGTCC-------GG--ATGAGGCCACC------ACACGGT
                *   ****  *   *       *    *      ***      *    * 

ecoli16S        TTACCACTTTGTGATTCATGACTGGGGTGAAGTCGTAACAAGGTAACCGT
cdiff16S        CGTCGAAGGTGGAATCAATAACTGGGGTGAAGTCGTAACAAGGTAGCCGT
hvol_16S        GGTCGAATCTGGGCTTCGCAAGGGGGCTTAAGTCGTAACAAGGTAGCCGT
                   * *   **   *     *  *** * **************** ****

ecoli16S        AGGGGAACCTGCGGTTGGATCACCTCC-TTA-
cdiff16S        ATCGGAAGGTGCGGCTGGATCACCTCCTTTCT
hvol_16S        AGGGGAATCTGCGGCTGGATCACCTCCTG---
                *  ****  ***** ************     
