# Supplementary material for: Model-Free RNA Sequence and Structure Alignment Informed by SHAPE Probing Reveals a Conserved Alternate Secondary Structure for 16S rRNA
Source: PLoS Comput Biol. 2015 May 20;11(5):e1004126. doi: 10.1371/journal.pcbi.1004126 (PMC4438973; doi:10.1371/journal.pcbi.1004126)
Supplement: S1 Dataset — (ZIP) [file pcbi.1004126.s003.zip › align_1_DATA/2014-12-29_align_1_alignments_and_predictions/2014-09-04_23S_msa.aln]

#CLUSTAL FORMAT for T-COFFEE Version_11.00.8cbe486 [http://www.tcoffee.org] [MODE:  ], CPU=0.01 sec, SCORE=951, Nseq=3, Len=3095 

ecoli23S        -GG-TTAAGCGACTAAGCGTAC--ACGGTGGATGCCCTGGCAGTCAGAGG
cdiff23S        TGG-TCAAGTTATTAAGGGTGC--AGGGCGGATGCCTTGGCACTAGGAGC
hvol_23S        TATATCAACTGGCTACTGTGCCAGCTGGTGGATAGCTCGGCTCGA-GAGC
                    * **     **      *    ** ****  *  ***     *** 

ecoli23S        CGATGAAGGACGTGCTAATCTGCGATAAGCGTCGGTAAGGTGATATGAAC
cdiff23S        CGATGAAGGACGTGATAAGCTGCGATAAGCTTCGGGGAGTTGCACGTAAA
hvol_23S        CGATGACGGACGTGCCAAGCTGCGATAAGCCTCAGGGACCCGCATGGAGG
                ****** *******  ** *********** ** *  *   *     *  

ecoli23S        CGTTATAACCGGCGATTTCCGAATGGGGAAACCCAG--TGTGTTTCGACA
cdiff23S        CTTT-GATCCGAAGATTTCCGAATGAGGAAACTCACTTAGAGTAATGTCT
hvol_23S        GAAA-GAACTGAGGATCTCCGAATGGGAATCCCCAC--------------
                      * * *  *** ******** * *  * **               

ecoli23S        CACTATCATTAACTGAATCCATAGGTTAATGAGGCGAACCGGGGGAACTG
cdiff23S        AAGTATCATTAAGTGAATACATAGCTTAATGAGGGGAACTCAGGGAACTG
hvol_23S        -----GCAAT-------TGCCTCGCGCAATG-G-GGAACGTTCCGAATTG
                      ** *       * * * *   **** *  ****     *** **

ecoli23S        AAACATCTAAGTACCCCGAGGAAAAGAAATCAACCG--AGATTCCCCCAG
cdiff23S        AAACATCTAAGTACCTGAAGGAAGAGAAA-GAAATT--CGATTCCGTAAG
hvol_23S        AAACATCTTAGTAGGAACAGGAAAAGAAA-GCAATCCGCGATGTCGTTAG
                ******** ****     ***** *****   *      ***  *   **

ecoli23S        TAGCGGCGAGCGAACGGGGAGCAGCCCAGAGC------------------
cdiff23S        TAGCGGCGAGCGAACGCGGATTAGCCCAAACCAATAAAGTTTTC-TTTAT
hvol_23S        TAACGGCGAGTAAACGCGACACAGTCCAAACCG---AAGCCTTCGGGCAA
                ** *******  **** *    ** *** * *                  

ecoli23S        -------------CTG-----AATCAGTGTGTGTGTTAGTGGAAGC-GTC
cdiff23S        TGGGGT-TGCGGACATATCATAACGAAGAGGTATCGTAATTGAAGAGGTT
hvol_23S        TGTGGTGTACGGACTACCCATAACGGACCTGGGTCTTATGTGAAGTCTCC
                             *       **       *  *  **   ****     

ecoli23S        TGGAAAGGCGCGCGATACAGGGTGACAGCCCCGTACACAAAAATGCACAT
cdiff23S        TGGAAAGACCCACCACAGAAGGTAATAGTCCTGTATGTT-AAACGAGAAG
hvol_23S        TGGAACGGAGCGTGATACAGGGTGAAAACCCCGTAACAT--AAGAACCAG
                ***** *   *   * * * *** * *  ** ***      **     * 

ecoli23S        GCTGT-GAGCTCGAT--GAGTAGGGCGGGACACGTGGTATCCTGTCTGAA
cdiff23S        ACTTTAGATATGATCCAGAGTACCACGGGACACGTGAAACCCTGTGGGAA
hvol_23S        ATCCCGGGGTTGTTCCAGAATAGCGGGGG--TTGGATATCCCTCGTGAAT
                      *   *      ** **    ***    *      ***     * 

ecoli23S        TATGGGGGGACCATCCTCCAAGGCTAAATACTCCTGACTGACCGATAGTG
cdiff23S        GCAGGAGGGACCACCATCCAAGGCTAAATACTACCTAGTGACCGATAGCG
hvol_23S        TTCGCAGGCATCAACTGCGAAGACTAAACACT-CCTCGAGACCGATAGCG
                   *  ** * ** *  * *** ***** *** *     ********* *

ecoli23S        AACCAGTACCGTGAGGGAAAGGCGAAAAGAACCCCGGCGAGGGGAGTGAA
cdiff23S        TA-TAGTACCGTGAGGGAAAGGTGAAAAGAACCCCGG-GAGGGGAGTGAA
hvol_23S        AACAAGTAGCGTGAGCGAACGCTGAAAAGCACCCCGAACAGGGCGGTGCA
                 *  **** ****** *** *  ****** ******   ****  *** *

ecoli23S        AAAGAACCTGAA---------------ACC--GTGTACG-------T---
cdiff23S        ATAGAACCTGAA---------------ACC--CTGCACT-------T---
hvol_23S        ATAGGGCTTGAAATCAGTTGGCGATAGAGCGACGTGGCATACAAGGTCAC
                * **  * ****               * *       *        *   

ecoli23S        ---ACAA----GCA--G--TGGGAGC---AC-GCTT---------AGGC-
cdiff23S        ---ACAA----GCT--G--TGGAAGC---AC-ATTT---------CTT--
hvol_23S        TCGACGAAAGAACTGGGAGCG-ATCCCGTAGTATGACTCGAGTGAAGCCG
                   ** *     *   *   *    *   *                    

ecoli23S        GTGTGACTGCGTACCTTTTGTATAATGGGTCAGCGACTTATATTCTGTAG
cdiff23S        GTGTGACCGCGTACTTTTTGTAGAACGGGCCAACGAGTTACGTTAAGTAG
hvol_23S        ATGTTACGTCGTACGTTTTGAAAAACGAACCATGGAGTGCATCTGACTGG
                 *** **  ***** ***** * ** *   **  ** *     *   * *

ecoli23S        CAAGGTTAACC-G--AAT-AGGGGAGCCGAAGGGAAACCGA---------
cdiff23S        CAAGGTTAAGCACTTAAGGTGTGGAGCCGTAGCGAAAGCGA---------
hvol_23S        CGAGTCTAAGGGGTGAACCCCCGGAGGCATAGGGAAACCGATACGGCCGC
                * **  ***      **     **** *  ** **** ***         

ecoli23S        -G--TCTTAACTG----GGCGT--TA--AGTTGC--AGG-----GTATA-
cdiff23S        -G--TTTTAACTG----AGCGT--TC--AGTTAC--TTG-----ACGTA-
hvol_23S        AGTCTTTGACCAGGGCCACCGTCTTCAAGGGCGGGGAGCCAACCGGATGC
                 *  * * * * *      ***  *    *                 *  

ecoli23S        GACCCGAAACCCGGTGATCTAGCCATGGGCAGGTTGAAGGTTGGGTAACA
cdiff23S        GACCCGAAACCGGGCGACCTACCCATGAGCAGGATGAAGCGAAAGTAAAA
hvol_23S        GACCCGAAACCAAGTGATCTACGCCGGAGCAGGGCGAAGCGTGGCGAAAG
                ***********  * ** ***  *  * *****  ****       **  

ecoli23S        CTAACTGGAGGACCGAA--CCGACTAATGTTGAAAAATTAGCGGATGACT
cdiff23S        TTTCGTGGAGGTCCGAA--CCCACGAGCGTTGAAAAGCTCGGGGATGACT
hvol_23S        CTGCGTGGAGGCCCGTTAGAGTTGGTGTCCTACAATACCCTCTCGTGACT
                 *   ****** ***               *  **          *****

ecoli23S        TGTGGCTGGGGGTGAAAGGCCAATCAAACCGGGAGATAGCTGGTTCTCCC
cdiff23S        TGTGGGTAGCGGTGAAATTCCAATCGAGCCCGGAGATAGCTGGTTCTCCC
hvol_23S        CTGGTGTAGGGGTGAAAGGCCCATCGAACTTGGCAACAGCTGGTTCCAAC
                   *  * * *******  ** *** * *  **  * *********   *

ecoli23S        CGAAAGCTATTTAGGTAGCGCCTCG-TGAATTCATCTCCGGGGGTAGAGC
cdiff23S        CGAAATAGCTTTAGGGCTAGCCTCA-AGGTGAGAGATACGGAGGTAGAGC
hvol_23S        CGAAACATGTCGAAGCATGACCTCTGATGAGATAGTTCGTGAGGTAGAGC
                *****    *  * *     ****         *  *   * ********

ecoli23S        -ACTGTTTCGGCA--AGGGGGTCATCCCGACTTAC-CAACCCGATGCAAA
cdiff23S        -ACTGAATGTCCT--AGGGGGT-ATTGC-ACCTACCGAAGACTAT-CAAA
hvol_23S        GACCGATTGGGAATCCGGACTCCGAGAGGAGTTCG-CTTCCCTGT-CAAA
                 ** *  *        **           *  *        *  * ****

ecoli23S        CTGCGAA-TACCGGAGAATGTTATCAC-GGGAGACACACGGCGGGTGCTA
cdiff23S        CTCCGAA-TGCCGTC-ATCTTATACTT-GGGAGTCAGACTGTGGGTGATA
hvol_23S        CTCCGAACTTACGAACGTCGTAGACTCAGGGAGTCCGG-TGTGCGGGGTA
                ** **** *  **       *   *   ***** *     * * * * **

ecoli23S        ACGTCCGTCGTGAAGAGGGAAACAACCCAGACCGCCAG-CTAAGGTCCCA
cdiff23S        AGATTCATAGTCGAAAGGGCAACAGCCCAGATCGTCAG-CTAAGGTCCCT
hvol_23S        AGCTTGTGCACCGTGAGGGAGACAACCCAGA--GCCAGGTTAAGGACCCA
                *  *           ****  *** ******  * ***  ***** *** 

ecoli23S        AAGTCATGGTTAAGT--GG-GAAACGATGTGGGAAGGCCCAGACAGCCAG
cdiff23S        AAATGTAAGTTAAGT--GG-TAAAGGATGTGGGATTGCACAGACAACCAG
hvol_23S        AAGTGTGGATTAAGTGTGATTGAAGATTGTCTCGAGCCCTAAACAGCCGG
                ** *     ******  *    **   ***       *  * *** ** *

ecoli23S        GATGTTGGCTTAGAAGCAGCCAT-CATTTAAAGAAAGCGTAATAGCTCAC
cdiff23S        GATGTTGGCTTAGAAGCAGCCACTCATTCAAAGAGTGCGTAATAGCTCAC
hvol_23S        GAGGTGAGCTTAGAAGCAGCTAC-CCTCTAAGAATAGCGTAACAGCTTAC
                ** **  ************* *  * *  **  *  ****** **** **

ecoli23S        TGGTCGAGTCGGCCTGCGCGGAAGATGTAACGGGGCTAAACCATG-CACC
cdiff23S        TGGTCGAGTGATCCTGCGCCGAAGAT-TTCCGGGGCTAAAACTTACTACC
hvol_23S        CGGCCGAGGTTCGAGGCGTCGAAAAT-GATCGGGACTCAAATCCACCTCC
                 ** ****       ***  *** **    **** ** **        **

ecoli23S        GAAGCTGCGGCAGCGACGCTTATGCGTTG-TTGGGTAGGGGAGCGTTCTG
cdiff23S        GAAGCTACGGCATC---A---GTAA--TG-ATGGGTAGGGGAGCTTCCCA
hvol_23S        GAGACCTG-GCGGCGTGTCTTATGACACGATTCCGTAGGTTGGCATACTG
                **  *    **  *        *     *  *  *****   ** * *  

ecoli23S        TAAGCCTGCGAAGGTGTGCTGTGAGGCATGCTGGAGGTATCAGAAGTGCG
cdiff23S        TACGGGTT-GAAGCATGACCGTAAGGACATGTGGACAGTATGGGAGTGAG
hvol_23S        CATGGGTG-GAAGCACGGGTGAGAACTCGTGTGGACCGTGCAGCAACGAA
                 * *  *  ****       *  *       ****       * *  *  

ecoli23S        AATGCTGACATAAGTAAC-GATAA-AGCGGGTGAAAAGCCCGCTCGCCGG
cdiff23S        AATGTTGGCATGAGTAGC-GAGA--TGTGGGTGAGAATCCCACAGGCCGT
hvol_23S        AATCATGGTCTCAGTAGCAGCGAGAGTCGGGTGTGAACCCCGACGGCCTT
                ***  **   * **** * *  *     *****  ** ***    ***  

ecoli23S        AAGACCAAGGGTTCCTGTCCAACGTTAATCGGGGCAGGGTGAGTCGACCC
cdiff23S        AAACCCAAGGTTTCCAGGGGAAGGTTCGTCCGCCCTGGGTTAGTCGGGAC
hvol_23S        ACGCGCAAGGGTTCCTCGGCACTGTCAATCAGCCGAGGGTTAGTCGAT-C
                *    ***** ****     *  **   ** *    **** *****   *

ecoli23S        CTAAGGCGAGGCCGAAAGGCGTAG---TCGAT-GGGAAACAGGTTAATAT
cdiff23S        CTAAGCTGAGGCCGAAAGGCGTAG---GTGAT-GGACAACAGGTTGATAT
hvol_23S        CTAAG-TCTAACCGTAATTCGAATTAGATGAAAGGGAAACTGGTTAATAT
                *****      *** **  ** *      **  **  *** **** ****

ecoli23S        TCCTGTACTTGGTGTTAC------TGCGAAGGGGGGACGGAGAAGGCTAT
cdiff23S        TCCTGTACTACCGATAACCGTTTGAGAGAAGGGATGACACAGTAGGATAA
hvol_23S        TCCAGTACCTTCTTGCACC---------AAACGTCGACGCTTTAGGAAAC
                *** ****        **          **  *  ***     ***  * 

ecoli23S        GTTGG-CCGGGCGACGGTTGTCCCGGTTTAAGCGTGTAGGCTGGTTTTCC
cdiff23S        GCTAAGCACACTGTTGGTTATGTGTGCCCAAGCATTGAGGCAGTCAAAGT
hvol_23S        ACCGAGCGGGGCCTTC----G------CCC--CGTCGAATCACCGAAATT
                      *                         * *  *  *         

ecoli23S        AGGCAAATCCGGAAAATCAAGGCTGAGGCGTGATGACGAG-GCACTACGG
cdiff23S        AGGCAAATCCGCTTTGATAATGCTGGGATGTGATGGGGAGCGAAATTTAG
hvol_23S        CGTGGAA---GCC---GTAACGGCACGAAGCGAACGAACGGTGAGA-TAG
                 *   **   *       ** *    *  * **      *   *     *

ecoli23S        TGCTGAAGCAACAAATGCCCTGCTTCCAGGAAAAGCCTCTAAGCATCAGG
cdiff23S        TAGCGAAGTAGCTGATTTCACACTGTCAAGAAAAGTCTCT-ATC--GAGG
hvol_23S        GGA--AACTCGGCGGTACCTAGAGCCCGTGAAAAG--AC-A------AGC
                     **        *  *       *  ******   *        ** 

ecoli23S        TAACATCAAATCGTACCCCAAACCGACACAGGTGGTCAGGTAGAGAATAC
cdiff23S        TTAAAGGTACCCGTACCGCAAACCGACACAGGTGGGTGAGGAGAGTATCC
hvol_23S        AAGAAGCT---CGTACCGAGATCCGACACAGGTGCGCTGGCAGAGCAAGC
                    *      ******   * ************     * **** *  *

ecoli23S        CAAGGCGC-TTGAGAGA-ACTCGGGTGAAGGAACTAGGCAAAATGGTGCC
cdiff23S        TAAGGCCA-GCGAGAGA-ACTGTTGTTAAGGAACTCGGCAAAATGACCCC
hvol_23S        CAAGGCCTGTCGGGATCAACCGACGTTAGGGAATTCGGCAAGTTAGTCCC
                 *****     * **   **    ** * **** * *****  *    **

ecoli23S        GTAACTTCGGGAGAAGGCACGC-TGATATGTAGGTGAGGTCCCTCGCGGA
cdiff23S        GTAACTTAGGGATAAGG---------------GGTG-------CCAC-CA
hvol_23S        GTAAGTTCGCGATAAGGGATGCCTGCTCT-----TG-------------A
                **** ** * ** ****                 **             *

ecoli23S        TGGAGCTGAAATCAGTCGAAGATACCAGCTGGCTGCAACTGTTTATTAAA
cdiff23S        TC-AGGTG---GC---CGCAGAGAATAGGCCCAAGCGACTGTTTACCAAA
hvol_23S        CCGAGCAG---GT---CGCAGTGACTCGGACGCTCCGACTGTCTAGTAAC
                   **  *        ** **  *   *       * ***** **  ** 

ecoli23S        AACACAGCACTGTGCAAACACGAAAGTGGACGTATACGGTGTGACGCCTG
cdiff23S        AACATAGGTTTCTGCTAAGTCGCAAGACGATGTATAGGAGCTGACGCCTG
hvol_23S        AACATAGGTGACCGCAAATCCGCAAGGACTCGTACGGTCACTGAATCCTG
                **** **      ** **  ** ***     ***       ***  ****

ecoli23S        CCCGGTGCCGGAAGGTTAATTGATGGGGTTAGCGCAAGCGAAGCTCTTGA
cdiff23S        CCCGGTGCTGGAAGGTTAAGGGGATCTGTTAGAGCAATCGAAGCAGTGAA
hvol_23S        CCCAGTGC-----------GGGTATCTGA-ACACCCATTACAAT-GGGA-
                *** ****             *     *  *   * *    *        

ecoli23S        TCGAAGCCCCGGTAAACGGCGGCCGTAACTATAACGGTCCTAAGGTAGCG
cdiff23S        CTTAAGCCCCAGTAAACGGCGGCCGTAACTATAACGGTCCTAAGGTAGCG
hvol_23S        -CGAAGGACCCGTCAACGGCGGGGGTAACTATGACCCTCTTAAGGTAGCG
                   ***  ** ** ********  ******** **  ** **********

ecoli23S        AAATTCCTTGTCGGGTAAGTTCCGACCTGCACGAATGGCGTAATGATGGC
cdiff23S        AAATTCCTTGTCGGGTAAGTTCCGACCCGCACGAAAGGCGTAACGATTTG
hvol_23S        TAGTACCTTGCCGCTTCAGTAGCGGCTTGCATGAATGGATCAACGAGAGC
                 * * ***** **  * ***  ** *  *** *** **   ** **    

ecoli23S        CAGGCTGTCTCCACCCGAGACTCAGTGAAATTGAACTCGCTGTGAAGATG
cdiff23S        GGCACTGTCTCAACAACAGACTCGGTGAAATTGTAATTCCGGTGAAGATG
hvol_23S        GTCACTGTCCCAACGTTGGGCCCGGTGAACAGTACGTTCCAGTGCGGAGT
                    ***** * **    * * * *****       *  * ***  **  

ecoli23S        CAGTGTACCCGCGGCAAGACGGAAAGACCCCGTGAACCTTTACTATAGCT
cdiff23S        CCGGATACCTGCGACAGGACGGAAAGACCCCATGGAGCTTTACTGTAGCT
hvol_23S        CTGGAGACCCCCAAGGGGAAGCGAAGACCCTATAGAGCTTTACTGCAGGC
                * *   ***  *     ** *  *******  *  * *******  **  

ecoli23S        TGACACTGAACATTGAGCCTTGATGTGTAGGATAGGTGGGAGGCTTTGAA
cdiff23S        TGACATTGGGTCTTGGTACTACATGTACAGGATAGGTGGGAGGCTTTGAA
hvol_23S        TGTCGCTGAGACGTGGTCGCTAATGTGCAGCATAGGTAGGAGCCATT-AC
                ** *  **     **       ****  ** ****** **** * ** * 

ecoli23S        GTGT----GGACGCCAGTC-TGCATGGAGCCGACCTTGAAATACCACCCT
cdiff23S        ACCA----GGACGCCAGTT-TTGGCGGAGCCATCCTTGGGATACCACCCT
hvol_23S        ACAGGTACCCGCGCCAGCGGGCCACCGAGGCAGCATTGAAATACTACCCG
                           ******         *** *  * ***  **** **** 

ecoli23S        TTAATGTTTGATGTTCTAACGTTGACCCGT-AATCCGGGTTGCGGACAGT
cdiff23S        TGTAGTACTGGGACTCTAACCATAGGCCATGAATCTGGTCTTGGGACACT
hvol_23S        TTAGTGACTGCGACTCT---CA-----C-----TCCTGGCGGAGGACACC
                *       **    ***          *     **  *     *****  

ecoli23S        GTCTGGTGGGTAGTTTGACTGGGGCGGT-CTCCTCCTAAAGAGTAACGGA
cdiff23S        GTCAGGTGGGCAGTTTGACTGGGGCGGT-CGCCTCCCAAAAGGTAACGGA
hvol_23S        GGTAGCCGGGCAGTTTGACTGGGGCGGTACGCGCTCGAAAAGATATCGAG
                *   *  *** ***************** * *   * ***   ** **  

ecoli23S        GGAGCACGAAGGTTGGCTAATCCTGGTCGGACATCAGGAGG-TTAGTGCA
cdiff23S        GGCGCTCAAAGGTTCTCTCAGTACGGTCGGAAATC-GTACGTAGAGTGTA
hvol_23S        CGCGCCCAAAGATTTCCTCACGCGAGTCGGGAACTCGTGGA-AGAGCGCA
                 * ** * *** **  ** *     *****  *   *       ** * *

ecoli23S        ATGGCATAAGCCAGCTTGACTGCGAGCGTGACGGCGCGAGCAGGTG---C
cdiff23S        AAGGCAAAAGAGAGCTTGATTGCAAGACATACAGGTCGAGCAAGGA---T
hvol_23S        AGAGCAAACGGAAGTCTGACAGTGACATTCCCAACGAGTGTCGCTGACGC
                *  *** * *  **  ***  *  *      *     * *          

ecoli23S        GAAAGCAGGTCATAGTGATCC--GGTGGTTCTGAATGGAAGGGCCATCGC
cdiff23S        GAAAATCGGACTTAGTGATCC--GGTGGTTCTGCGTGGAAGGGCCATCGC
hvol_23S        GAAAGCGTGGTCTAGCGAACCTACGAGGTTCA---TTCATGGGACC-CGT
                ****    *   *** ** **   * *****    *  * *** *  ** 

ecoli23S        TCAACGGATAAAAGGTACTCCGGGGATAACAGGCTGATACCGCCCAAGAG
cdiff23S        TCAACGGATAAAAGCTACCCTGGGGATAACAGGCTTATCTCCCCCAAGAG
hvol_23S        AGATGACAGAAAAGCTACCTTAGGGATAACAGAGTCGTCACCGGCAAGAG
                  *    * ***** ***    **********  *  *  *   ******

ecoli23S        TTCATATCGACGGCGGTGTTTGGCACCTCGATGTCGGCTCATCACATCCT
cdiff23S        TCCACATCGACGGGGAGGTTTGGCACCTCGATGTCGGCTCATCACATCCT
hvol_23S        CACATATCGACCCGGTGGCTTGCTACCTCGATGTCGGTTCCCTCCATCCT
                  ** ******   *  * ***  ************* **    ******

ecoli23S        GGGGCTGAAGTAGGTCCCAAGGGTATGGCTGTTCGCCATTTAAAGTGGTA
cdiff23S        GGGGCTGTAGTAGGTCCCAAGGGTTGGGCTGTTCGCCCATTAAAGTGGTA
hvol_23S        GCCTGTGCAGAAGCAGGCAAGGGTGAGGTTGTTCGCCTATTAAAGGAGGT
                *    ** ** **    *******  ** ********  ******  *  

ecoli23S        CGCGAGCTGGGTTTAGAACGTCGTGAGACAGTTCGGTCCCTATCTGCCGT
cdiff23S        CGCGAGCTGGGTTCAGAACGTCGTGAGACAGTTCGGTCCCTATCCGTCGC
hvol_23S        CGTGAGCTGGGTTTAGACCGTCGTGAGACAGGTCGGCTGCTATCTATTGG
                ** ********** *** ************* ****   *****    * 

ecoli23S        GGGCGCTG--GAGAACTGAGGGGGGCTGCTC-CTAGTACGAGAGG-ACCG
cdiff23S        AGGCGTAG--GAAATTTGAGAAGACCTGTCC-TTAGTACGAGAGG-ACCG
hvol_23S        GGGTGTTAAGGAACTT-GACGTGAACGTTCGTATAGTACGAGAGGAACTA
                 ** *     **     **   *  *       ************ **  

ecoli23S        GAGTGGACGCATCACTGGTGTTCGGGTTGTCATGCCAATGGCAC-TGCCC
cdiff23S        GGATGGACGTACCTCTGGTGTACCAGTTGTCCTGCCAAGGGCAT-GGCTG
hvol_23S        CGAATGG-GTGCCACTGGTGTACCGGTTGTCC-GAG-AGGGCAGATGCCG
                     *  *   * ******* *  ******  *   * ****   **  

ecoli23S        GGTAGCTAAATGCGGAAGAGATAAGTGCTGAAAGCATCTAAGCACGAAAC
cdiff23S        GGTAGCTATGTGCGGAATGGATAAGCGCTGAAAGCATCTAAGCGCGAAGC
hvol_23S        GGCAGCTACGCACC-ACGGGGTAAGAGCTGAACGCATCTAAGCTCGAAAC
                ** *****    *  *   * **** ****** ********** **** *

ecoli23S        TTGCCCCGAGATGAGTTCTCCCTGACCCTTTAAGGGTCCTGAAGGAACGT
cdiff23S        CAACTTCAAGATAAGATTTCCC---ACCG-CAAGGGT----AAGACCCCA
hvol_23S        CCACA-CG-GAAAAGAAGTTCC---ACTG-------------AGGACACT
                   *  *  **  **   * **    *               **      

ecoli23S        TGAAGACGACGACGTTGATAGGCCGGGTGTGTAAGCGCAG--------CG
cdiff23S        GAAAGACTATCTGGTTGATAGGTCGAAGGTGTAAGTGCAG--------CA
hvol_23S        CGTAGAAGACGAGTTCGATAGACTCGGGGTGTACG--CAACGAGGTAACG
                   ***  *     * *****       ***** *  **         * 

ecoli23S        ATGCGTTGAGCTAACCGGTACTAATGAACCGTGAGGCTTAACCTT
cdiff23S        ATGTATTTAGCTTATCGATACTAATAGGTCGAG-GACTTGACCAA
hvol_23S        AGTTGTTAAGCCCGCGAGCACTAACA-GTCCAA--GCCACATT-C
                *    ** ***        *****     *      *   *    
