# Supplementary material for: Model-Free RNA Sequence and Structure Alignment Informed by SHAPE Probing Reveals a Conserved Alternate Secondary Structure for 16S rRNA
Source: PLoS Comput Biol. 2015 May 20;11(5):e1004126. doi: 10.1371/journal.pcbi.1004126 (PMC4438973; doi:10.1371/journal.pcbi.1004126)
Supplement: S1 Dataset — (ZIP) [file pcbi.1004126.s003.zip › align_1_DATA/2014-12-29_align_1_alignments_and_predictions/2014-09-04_cdiff_hvol_16S_clustalw.aln]

CLUSTALW format pairwise alignment

SEQ1  TTTTATTTGAGAGTTTGATCCTGGCTCAGGATGAACGCTGGCGGCGTGC--CTAACACAT
SEQ2  ----ATTCC---GGTTGATCCTGCCGGAGG-TCATTGCTATTGGGGTCCGATTTAGCCAT

SEQ1  GCAAGTTGAGCGATTTACTTCGGTAAAGAGCGGCGGACGGGTGAGTAACGCGTGGGTAAC
SEQ2  GCTAGTTGCACGAG----TT-CAT-ACTCGTGGCGAAAAGCTCAGTAACACGTGGCCAAA

SEQ1  CTACCCTGTACACACGGATAACATACCGAAAGGTATGCTA-------ATACGGGATAATA
SEQ2  CTACCCTACAGAGAACGATAACCTCGGGAAACTGAGGCTAATAGTTCATACGGGA-GTCA

SEQ1  TATTTGAGAGGCATCTCTTAAATATCAAAGGTGAGCCAGTACAGGATGGACCCGCGTCTG
SEQ2  TGCTGGAATGCCGACTCCC--CGA--AACGCTCAGGCGCTGTAGGATGTGGCTGCGGCCG

SEQ1  ATTAGCTAGTTGGTAAGGTAACGGCTTACCAAGGCGACGATCAGTAGCCGACCTGAGAGG
SEQ2  ATTAGGTAGACGGTGGGGTAACGGCCCACCGTGCCGATAATCGGTACGGGTTGTGAGAGC

SEQ1  GTGATCGGCCACATTGGAACTGAGACACGGTCCAAACTCCTACGGGAGGCAGCAGTGGGG
SEQ2  AAGAGCCCGGAGACGGAATCTGAGACAAGATTCCGGGCCCTACGGGGCGCAGCAGGCGCG

SEQ1  AATATTGCACAATGGGCGAAAGCCTGATGCAGCAACGCCGCGTGAGTGATGAAGGCCTTC
SEQ2  AAACCTTTACACTGCACGCAAGTGCGATAAGGGGAC--CCC--AAGTGCG--AGGGCATA

SEQ1  GGGTCGTAAAACTCTGTCCTCAAGGAAGATAATGACGGTACTTGAGGAGGAAGCCCCGGC
SEQ2  TAGTCCT----CGCTTTTCTC---GACCGTAAG-GCGGT---CGAGGAATAAGAGCTGGG

SEQ1  TAACTACG-TGCCAGCAGCCGCGGTAATACGTAGGGGGCTAGCGTTATCCGGATTTACTG
SEQ2  CAAGACCGGTGCCAGCCGCCGCGGTAATACCGGCAGCTCAAGTGATGACCGATATTATTG

SEQ1  GGCGTAAAGGGTGCGTAGGCGGTCTTTCAAGTCAGGAGTGAAAGGCTACGGCTCAACCGT
SEQ2  GGCCTAAAGCGTCCGTAGCCGGCCACGAAGGTTCATCGGGAAATCCGCCAGCTCAACTGG

SEQ1  AGTAAG--CTCTTGAAACTGGGAGACTTGAGTGCAGGAGAGGAGAGTGGAATTCCTAGTG
SEQ2  CGGGCGTCCGGTGAAAACCACGTGGCTTGGGACCGGAAGGCTCGAGGGGTACGTCCGGGG

SEQ1  TAGCGGTGAAATG-CGTAGATATTAGGAGGAACACCAGTTGCGAAGGCGGCTCTCTGGAC
SEQ2  TAGGAGTGAAATCCCGTA-ATCCTGGACGGACCACCGATGGCGAAAGCACCTCGAGAAGA

SEQ1  TGTAACTGACGCTGAGGCACGAAAGCGTGGGGAGCAAACAGGATTAGATACCCTGGTAGT
SEQ2  CGGATCCGACGGTGAGGGACGAAAGCTAGGGTCTCGAACCGGATTAGATACCCGGGTAGT

SEQ1  CCACGCTGTAAACGATGAGTACTAGGTGT--CGGGGGTTAC---CCCCTTCGGTGCCGCA
SEQ2  CCTAGCTGTAAACGATGCTCGCTAGGTGTGACACAGGCTACGAGCCTGTGTTGTGCCGTA

SEQ1  GCTAACGCATTAAGTACTCCGCCTGGGAAGTACGCTCGCAAGAGTGAAACTCAAAGGAAT
SEQ2  GGGAAGCCGAGAAGCGAGCCGCCTGGGAAGTACGTCCGCAAGGATGAAACTTAAAGGAAT

SEQ1  TGAC-GGGGACCCGCACAAGTAGCGGAGCATGTGGTTTAATTCGAAGCAACGCGAAGAAC
SEQ2  TGGCGGGGGAGCACTACAACCGGAGGAGCCTGCGGTTTAATTGGACTCAACGCCGGACAT

SEQ1  CTTACCTAAGCT-TGACATCCCA-ATGAC-ATCTCCTTAATCGGAGAGTTCCCTTCGGGG
SEQ2  CTCACC--AGCTCCGACTACAGTGATGACGATCAGGTTGAT------GA-CCTTATCACG

SEQ1  ACATTGGTGACAGGTGGTGCATGGTTGTCGTCAGCTCGTGTCGTGAGATGTTGGGTTAAG
SEQ2  ACGCTGTAGAGAGGAGGTGCATGGCCGCCGTCAGCTCGTACCGTGAGGCGTCCTGTTAAG

SEQ1  TCCCGCAACGAGCGCAACCCTTGTCTTTAGTTGCC---ATCA-TTAAGTT-----GGGCA
SEQ2  TCAGGCAACGAGCGAGACCCGCACTTCTAATTGCCAGCAGCAGTTTCGACTGGCTGGGTA

SEQ1  CTCTAGAGAGACTGCCAGGGATAACCTGGAGGAAGGTGGGGATGACGTCAAATCATCATG
SEQ2  CATTAGAAGGACTGCCGCTGCTAAAGCGGAGGAAGGAACGGGCAACGGTAGGTCAGTATG

SEQ1  CCCCTTATGCTTAGGGCTACACACGTGCTACAATGGGTAGTACAGAGGGTTGCCAAGCCG
SEQ2  CCCCGAATGAGCTGGGCTACACGCGGGCTACAATGGTCGAGACAATGGGTTGCTATCTCG

SEQ1  TAAGGTGGAGCTAATCCCTTAAAGCTACTCTCAGTTCGGATTGTAGGCTGAAACTCGCCT
SEQ2  AAAGAGAACGCTAATCTCCTAAACTCGATCGTAGTTCGGATTGAGGGCTGAAACTCGCCC

SEQ1  ACATGAAGCTGGAGTTACTAGTAATCGCAGATCAGAATGCTGCGGTGAATGCGTTCCCGG
SEQ2  TCATGAAGCTGGATTCGGTAGTAATCGCATTTCAATAGAGTGCGGTGAATACGTCCCTGC

SEQ1  GTCTTGTACACACCGCCCGTCACACCACGGGAGTTGGAGACGCCCGAAGCCGATTATCTA
SEQ2  TCCTTGCACACACCGCCCGTCAAAGCACCCGAGT----GAGGTCC---G--GATGAGGCC

SEQ1  ACCTTTTGGAAGAAGTCGTCGAAGGTGGAATCAATAACTGGGGTGAAGTCGTAACAAGGT
SEQ2  ACC------ACACGGTGGTCGAATCTGGGCTTCGCAAGGGGGCTTAAGTCGTAACAAGGT

SEQ1  AGCCGTATCGGAAGGTGCGGCTGGATCACCTCCTTTCT                      
SEQ2  AGCCGTAGGGGAATCTGCGGCTGGATCACCTCC--T-G                      
