# Supplementary material for: Model-Free RNA Sequence and Structure Alignment Informed by SHAPE Probing Reveals a Conserved Alternate Secondary Structure for 16S rRNA
Source: PLoS Comput Biol. 2015 May 20;11(5):e1004126. doi: 10.1371/journal.pcbi.1004126 (PMC4438973; doi:10.1371/journal.pcbi.1004126)
Supplement: S1 Dataset — (ZIP) [file pcbi.1004126.s003.zip › align_1_DATA/2014-12-29_align_1_alignments_and_predictions/2014-09-04_cdiff_hvol_16S_wSHAPE.txt]

2014-09-03_shape_align_gotoh_wOutput.py	021914_rRNA_check\cdiff_16S_allSHAPE.txt	021914_rRNA_check\hvol_16S_allSHAPE.txt	Y	2014-09-04_cdiff_hvol_16S
2014-09-04_cdiff_hvol_16S	1	T	-999.000000	1	T	-999.000000
2	T	-999.000000	2	T	-999.000000
3	T	0.854675	3	T	0.854675
4	T	-1.032315	4	T	-1.032315
5	A	1.174659	5	A	1.174659
6	T	-0.615292	6	T	-0.615292
7	T	2.752357	7	T	2.752357
8	T	1.106321	8	T	1.106321
9	G	1.696195	9	G	1.696195
10	A	0.468807	10	A	0.468807
11	G	0.057906	11	G	0.057906
12	A	0.252881	12	A	0.252881
13	G	0.447353	13	G	0.447353
14	T	1.717486	14	T	1.717486
15	T	0.098293	15	T	0.098293
16	T	0.370301	16	T	0.370301
17	G	0.278915	17	G	0.278915
18	A	-0.315295	18	A	-0.315295
19	T	0.094106	19	T	0.094106
20	C	0.047510	20	C	0.047510
21	C	0.305490	21	C	0.305490
22	T	1.282090	22	T	1.282090
23	G	0.305021	23	G	0.305021
24	G	0.105565	24	G	0.105565
25	C	-0.088515	25	C	-0.088515
26	T	0.656954	26	T	0.656954
27	C	0.392698	27	C	0.392698
28	A	0.859867	28	A	0.859867
29	G	0.204261	29	G	0.204261
30	G	-0.312256	30	G	-0.312256
31	A	0.123190	31	A	0.123190
32	T	0.541328	32	T	0.541328
33	G	0.403070	33	G	0.403070
34	A	-0.002163	34	A	-0.002163
35	A	-0.199531	35	A	-0.199531
36	C	-0.215922	36	C	-0.215922
37	G	-0.024861	37	G	-0.024861
38	C	0.459921	38	C	0.459921
39	T	1.906810	39	T	1.906810
40	G	1.260974	40	G	1.260974
41	G	-0.047806	41	G	-0.047806
42	C	0.245204	42	C	0.245204
43	G	-0.029331	43	G	-0.029331
44	G	0.288607	44	G	0.288607
45	C	0.023449	45	C	0.023449
46	G	0.135092	46	G	0.135092
47	T	0.227271	47	T	0.227271
48	G	0.316203	48	G	0.316203
49	C	0.091253	49	C	0.091253
-	-	-	-	-	-
-	-	-	-	-	-
50	C	0.236568	50	C	0.236568
51	T	2.206134	51	T	2.206134
52	A	1.883686	52	A	1.883686
53	A	0.383933	53	A	0.383933
54	C	0.269302	54	C	0.269302
55	A	-0.169944	55	A	-0.169944
56	C	0.328454	56	C	0.328454
57	A	0.528189	57	A	0.528189
58	T	0.655443	58	T	0.655443
59	G	0.219313	59	G	0.219313
60	C	0.212718	60	C	0.212718
61	A	1.053060	61	A	1.053060
62	A	2.714632	62	A	2.714632
63	G	1.935965	63	G	1.935965
64	T	0.761363	64	T	0.761363
65	T	3.206196	65	T	3.206196
66	G	1.916288	66	G	1.916288
67	A	1.800548	67	A	1.800548
68	G	0.203111	68	G	0.203111
69	C	0.119008	69	C	0.119008
70	G	-0.074344	70	G	-0.074344
71	A	0.171143	71	A	0.171143
72	T	0.091624	72	T	0.091624
73	T	-0.030437	73	T	-0.030437
74	T	0.015499	74	T	0.015499
75	A	-0.107735	75	A	-0.107735
76	C	0.112704	76	C	0.112704
77	T	0.347837	77	T	0.347837
78	T	0.356750	78	T	0.356750
79	C	1.848103	79	C	1.848103
80	G	0.145046	80	G	0.145046
81	G	0.090144	81	G	0.090144
82	T	0.262389	82	T	0.262389
83	A	0.280757	83	A	0.280757
84	A	0.354639	84	A	0.354639
85	A	0.141499	85	A	0.141499
86	G	0.476265	86	G	0.476265
87	A	0.243563	87	A	0.243563
88	G	0.113744	88	G	0.113744
89	C	0.179744	89	C	0.179744
90	G	0.802930	90	G	0.802930
91	G	0.420538	91	G	0.420538
92	C	0.620371	92	C	0.620371
93	G	0.203019	93	G	0.203019
94	G	0.446164	94	G	0.446164
95	A	0.404020	95	A	0.404020
96	C	0.300431	96	C	0.300431
97	G	0.843943	97	G	0.843943
98	G	0.545390	98	G	0.545390
99	G	0.373357	99	G	0.373357
100	T	0.358791	100	T	0.358791
101	G	1.598343	101	G	1.598343
102	A	1.694582	102	A	1.694582
103	G	1.587908	103	G	1.587908
104	T	0.728466	104	T	0.728466
105	A	1.318617	105	A	1.318617
106	A	0.671934	106	A	0.671934
107	C	0.725436	107	C	0.725436
108	G	-0.042342	108	G	-0.042342
109	C	-0.020593	109	C	-0.020593
110	G	0.037356	110	G	0.037356
111	T	0.171403	111	T	0.171403
112	G	-0.044420	112	G	-0.044420
113	G	-0.063860	113	G	-0.063860
114	G	-0.035357	114	G	-0.035357
115	T	0.292277	115	T	0.292277
116	A	0.645682	116	A	0.645682
117	A	-0.126301	117	A	-0.126301
118	C	0.004696	118	C	0.004696
119	C	-0.016359	119	C	-0.016359
120	T	0.046798	120	T	0.046798
121	A	0.328276	121	A	0.328276
122	C	-0.088730	122	C	-0.088730
123	C	0.254689	123	C	0.254689
124	C	-0.107374	124	C	-0.107374
125	T	0.055601	125	T	0.055601
126	G	0.010909	126	G	0.010909
127	T	-0.071523	127	T	-0.071523
128	A	-0.246293	128	A	-0.246293
129	C	1.957329	129	C	1.957329
130	A	0.567491	130	A	0.567491
131	C	0.179318	131	C	0.179318
132	A	0.486230	132	A	0.486230
133	C	0.575491	133	C	0.575491
134	G	0.174612	134	G	0.174612
135	G	0.222413	135	G	0.222413
136	A	-0.122298	136	A	-0.122298
137	T	0.073958	137	T	0.073958
138	A	0.174881	138	A	0.174881
139	A	-0.074584	139	A	-0.074584
140	C	-0.340927	140	C	-0.340927
141	A	-0.344283	141	A	-0.344283
142	T	-0.162867	142	T	-0.162867
143	A	-0.195141	143	A	-0.195141
144	C	-0.077564	144	C	-0.077564
145	C	-0.081806	145	C	-0.081806
146	G	0.280644	146	G	0.280644
147	A	1.020638	147	A	1.020638
148	A	-0.062560	148	A	-0.062560
149	A	0.426188	149	A	0.426188
150	G	0.118110	150	G	0.118110
151	G	0.043570	151	G	0.043570
152	T	0.085532	152	T	0.085532
153	A	-0.086152	153	A	-0.086152
154	T	-0.021066	154	T	-0.021066
155	G	-0.011352	155	G	-0.011352
156	C	0.070568	156	C	0.070568
157	T	0.595644	157	T	0.595644
158	A	0.106656	158	A	0.106656
-	-	-	-	-	-
-	-	-	-	-	-
-	-	-	-	-	-
-	-	-	-	-	-
-	-	-	-	-	-
-	-	-	-	-	-
-	-	-	-	-	-
159	A	0.378478	159	A	0.378478
160	T	0.304618	160	T	0.304618
161	A	0.052112	161	A	0.052112
162	C	0.323641	162	C	0.323641
163	G	0.309018	163	G	0.309018
164	G	0.456040	164	G	0.456040
165	G	0.729529	165	G	0.729529
166	A	0.757411	166	A	0.757411
167	T	2.091741	167	T	2.091741
168	A	0.769980	168	A	0.769980
169	A	0.160819	169	A	0.160819
170	T	1.122813	170	T	1.122813
171	A	-0.169030	171	A	-0.169030
172	T	-0.201410	172	T	-0.201410
173	A	0.164131	173	A	0.164131
174	T	-0.255305	174	T	-0.255305
175	T	0.046155	175	T	0.046155
176	T	0.083352	176	T	0.083352
177	G	0.245904	177	G	0.245904
178	A	0.046906	178	A	0.046906
179	G	-0.002295	179	G	-0.002295
180	A	0.038586	180	A	0.038586
181	G	0.167328	181	G	0.167328
182	G	0.286477	182	G	0.286477
183	C	0.321941	183	C	0.321941
184	A	2.412793	184	A	2.412793
185	T	0.039513	185	T	0.039513
186	C	-0.052795	186	C	-0.052795
187	T	-0.100791	187	T	-0.100791
188	C	-0.069425	188	C	-0.069425
189	T	-0.053959	189	T	-0.053959
190	T	0.046116	190	T	0.046116
191	A	-999.000000	191	A	-999.000000
192	A	0.041310	192	A	0.041310
193	A	0.128208	193	A	0.128208
194	T	0.584261	194	T	0.584261
195	A	0.332010	195	A	0.332010
196	T	0.504256	196	T	0.504256
197	C	3.082189	197	C	3.082189
198	A	1.076877	198	A	1.076877
199	A	0.360415	199	A	0.360415
200	A	0.247621	200	A	0.247621
201	G	1.003985	201	G	1.003985
202	G	0.819399	202	G	0.819399
203	T	0.720644	203	T	0.720644
204	G	0.734230	204	G	0.734230
205	A	0.732369	205	A	0.732369
206	G	0.534629	206	G	0.534629
207	C	0.199126	207	C	0.199126
208	C	0.859965	208	C	0.859965
209	A	0.496961	209	A	0.496961
210	G	0.195696	210	G	0.195696
211	T	-0.209795	211	T	-0.209795
212	A	-0.232612	212	A	-0.232612
213	C	-0.159568	213	C	-0.159568
214	A	-0.167567	214	A	-0.167567
215	G	-0.031121	215	G	-0.031121
216	G	-0.017388	216	G	-0.017388
217	A	-0.037195	217	A	-0.037195
218	T	-0.006414	218	T	-0.006414
219	G	-0.131952	219	G	-0.131952
220	G	-0.070430	220	G	-0.070430
221	A	0.057923	221	A	0.057923
222	C	-0.004199	222	C	-0.004199
223	C	-0.221509	223	C	-0.221509
224	C	-0.015306	224	C	-0.015306
225	G	-0.030277	225	G	-0.030277
226	C	0.134324	226	C	0.134324
227	G	0.199346	227	G	0.199346
228	T	0.247892	228	T	0.247892
229	C	0.550083	229	C	0.550083
230	T	0.673256	230	T	0.673256
231	G	0.608483	231	G	0.608483
232	A	0.443391	232	A	0.443391
233	T	-0.111288	233	T	-0.111288
234	T	0.173503	234	T	0.173503
235	A	1.929371	235	A	1.929371
236	G	0.029357	236	G	0.029357
237	C	0.179633	237	C	0.179633
238	T	0.102704	238	T	0.102704
239	A	0.988464	239	A	0.988464
240	G	0.237993	240	G	0.237993
241	T	-0.031410	241	T	-0.031410
242	T	0.141585	242	T	0.141585
243	G	0.014750	243	G	0.014750
244	G	0.065280	244	G	0.065280
245	T	-0.081908	245	T	-0.081908
246	A	-0.209204	246	A	-0.209204
247	A	0.031662	247	A	0.031662
248	G	-0.052736	248	G	-0.052736
249	G	-0.016518	249	G	-0.016518
250	T	-0.240518	250	T	-0.240518
251	A	0.235100	251	A	0.235100
252	A	0.123092	252	A	0.123092
253	C	-0.018787	253	C	-0.018787
254	G	-0.021150	254	G	-0.021150
255	G	-0.033030	255	G	-0.033030
256	C	0.034333	256	C	0.034333
257	T	-0.118721	257	T	-0.118721
258	T	0.058596	258	T	0.058596
259	A	0.010859	259	A	0.010859
260	C	-0.127709	260	C	-0.127709
261	C	0.068410	261	C	0.068410
262	A	0.116834	262	A	0.116834
263	A	0.450723	263	A	0.450723
264	G	0.146617	264	G	0.146617
265	G	-0.035974	265	G	-0.035974
266	C	0.496173	266	C	0.496173
267	G	0.569749	267	G	0.569749
268	A	1.770112	268	A	1.770112
269	C	1.052655	269	C	1.052655
270	G	0.498873	270	G	0.498873
271	A	0.893850	271	A	0.893850
272	T	0.258432	272	T	0.258432
273	C	0.357874	273	C	0.357874
274	A	0.297466	274	A	0.297466
275	G	0.521861	275	G	0.521861
276	T	0.629369	276	T	0.629369
277	A	1.413472	277	A	1.413472
278	G	0.059754	278	G	0.059754
279	C	-0.134794	279	C	-0.134794
280	C	0.255892	280	C	0.255892
281	G	0.481052	281	G	0.481052
282	A	0.680011	282	A	0.680011
283	C	0.029726	283	C	0.029726
284	C	0.131870	284	C	0.131870
285	T	1.227186	285	T	1.227186
286	G	0.793730	286	G	0.793730
287	A	1.016034	287	A	1.016034
288	G	0.603276	288	G	0.603276
289	A	1.544109	289	A	1.544109
290	G	0.230617	290	G	0.230617
291	G	0.178520	291	G	0.178520
292	G	0.278846	292	G	0.278846
293	T	0.598943	293	T	0.598943
294	G	0.606606	294	G	0.606606
295	A	2.102104	295	A	2.102104
296	T	0.697067	296	T	0.697067
297	C	0.077041	297	C	0.077041
298	G	0.290182	298	G	0.290182
299	G	0.085490	299	G	0.085490
300	C	0.014374	300	C	0.014374
301	C	0.453855	301	C	0.453855
302	A	1.659353	302	A	1.659353
303	C	0.298068	303	C	0.298068
304	A	1.269139	304	A	1.269139
305	T	0.383805	305	T	0.383805
306	T	1.745108	306	T	1.745108
307	G	1.386595	307	G	1.386595
308	G	0.403559	308	G	0.403559
309	A	1.705486	309	A	1.705486
310	A	1.030132	310	A	1.030132
311	C	1.050209	311	C	1.050209
312	T	1.118277	312	T	1.118277
313	G	1.728448	313	G	1.728448
314	A	0.798523	314	A	0.798523
315	G	1.640780	315	G	1.640780
316	A	0.209650	316	A	0.209650
317	C	1.028397	317	C	1.028397
318	A	0.492049	318	A	0.492049
319	C	0.955897	319	C	0.955897
320	G	0.538869	320	G	0.538869
321	G	0.166681	321	G	0.166681
322	T	0.024265	322	T	0.024265
323	C	-0.072201	323	C	-0.072201
324	C	0.040679	324	C	0.040679
325	A	0.490850	325	A	0.490850
326	A	1.778313	326	A	1.778313
327	A	0.661309	327	A	0.661309
328	C	0.059731	328	C	0.059731
329	T	-0.077474	329	T	-0.077474
330	C	0.087388	330	C	0.087388
331	C	-0.116463	331	C	-0.116463
332	T	0.196127	332	T	0.196127
333	A	0.302178	333	A	0.302178
334	C	0.580462	334	C	0.580462
335	G	0.293824	335	G	0.293824
336	G	0.078919	336	G	0.078919
337	G	0.113155	337	G	0.113155
338	A	0.187003	338	A	0.187003
339	G	0.102576	339	G	0.102576
340	G	0.092353	340	G	0.092353
341	C	0.139649	341	C	0.139649
342	A	0.505075	342	A	0.505075
343	G	0.080195	343	G	0.080195
344	C	0.003081	344	C	0.003081
345	A	0.088931	345	A	0.088931
346	G	0.189264	346	G	0.189264
347	T	0.163275	347	T	0.163275
348	G	-0.097340	348	G	-0.097340
349	G	0.045308	349	G	0.045308
350	G	-0.045140	350	G	-0.045140
351	G	0.427573	351	G	0.427573
352	A	0.662768	352	A	0.662768
353	A	2.179644	353	A	2.179644
354	T	1.812249	354	T	1.812249
355	A	2.051646	355	A	2.051646
356	T	0.182404	356	T	0.182404
357	T	0.401350	357	T	0.401350
358	G	-0.007135	358	G	-0.007135
359	C	0.155749	359	C	0.155749
360	A	-0.008847	360	A	-0.008847
361	C	0.523858	361	C	0.523858
362	A	0.501153	362	A	0.501153
363	A	1.659822	363	A	1.659822
364	T	1.057957	364	T	1.057957
365	G	-0.088049	365	G	-0.088049
366	G	0.032012	366	G	0.032012
367	G	-0.002857	367	G	-0.002857
368	C	-0.026132	368	C	-0.026132
369	G	0.330331	369	G	0.330331
370	A	0.575461	370	A	0.575461
371	A	0.207645	371	A	0.207645
372	A	0.261112	372	A	0.261112
373	G	0.053596	373	G	0.053596
374	C	-0.025780	374	C	-0.025780
375	C	-0.066925	375	C	-0.066925
376	T	0.423102	376	T	0.423102
377	G	0.494280	377	G	0.494280
378	A	1.049261	378	A	1.049261
379	T	0.492092	379	T	0.492092
380	G	0.055796	380	G	0.055796
381	C	0.508367	381	C	0.508367
382	A	0.726715	382	A	0.726715
383	G	0.155648	383	G	0.155648
384	C	0.135248	384	C	0.135248
385	A	0.126405	385	A	0.126405
386	A	0.658739	386	A	0.658739
387	C	0.206095	387	C	0.206095
388	G	-0.018630	388	G	-0.018630
389	C	-0.093494	389	C	-0.093494
390	C	-0.008593	390	C	-0.008593
391	G	0.171053	391	G	0.171053
392	C	0.283293	392	C	0.283293
393	G	2.169902	393	G	2.169902
394	T	0.872442	394	T	0.872442
395	G	0.501277	395	G	0.501277
396	A	0.172360	396	A	0.172360
397	G	0.220120	397	G	0.220120
398	T	-0.038050	398	T	-0.038050
399	G	0.024338	399	G	0.024338
400	A	0.612819	400	A	0.612819
401	T	0.556067	401	T	0.556067
402	G	0.530945	402	G	0.530945
403	A	0.079268	403	A	0.079268
404	A	0.461659	404	A	0.461659
405	G	0.001076	405	G	0.001076
406	G	-0.045099	406	G	-0.045099
407	C	0.086815	407	C	0.086815
408	C	-0.011186	408	C	-0.011186
409	T	0.284221	409	T	0.284221
410	T	0.495730	410	T	0.495730
411	C	1.187114	411	C	1.187114
412	G	0.282441	412	G	0.282441
413	G	-0.174986	413	G	-0.174986
414	G	0.223401	414	G	0.223401
415	T	0.005732	415	T	0.005732
416	C	0.166744	416	C	0.166744
417	G	0.030372	417	G	0.030372
418	T	0.400699	418	T	0.400699
419	A	0.537229	419	A	0.537229
420	A	0.070455	420	A	0.070455
421	A	-0.004039	421	A	-0.004039
422	A	-0.236359	422	A	-0.236359
423	C	0.066049	423	C	0.066049
424	T	0.020396	424	T	0.020396
425	C	0.355047	425	C	0.355047
426	T	2.351472	426	T	2.351472
427	G	2.815969	427	G	2.815969
428	T	-0.032318	428	T	-0.032318
429	C	-0.235712	429	C	-0.235712
430	C	-0.241555	430	C	-0.241555
431	T	-0.004486	431	T	-0.004486
432	C	-0.261390	432	C	-0.261390
433	A	-0.034178	433	A	-0.034178
434	A	-0.113086	434	A	-0.113086
435	G	0.650386	435	G	0.650386
436	G	0.617154	436	G	0.617154
437	A	0.210517	437	A	0.210517
438	A	2.192528	438	A	2.192528
439	G	1.051572	439	G	1.051572
440	A	0.860387	440	A	0.860387
441	T	3.118695	441	T	3.118695
442	A	1.770215	442	A	1.770215
443	A	2.465909	443	A	2.465909
444	T	1.631573	444	T	1.631573
445	G	3.570625	445	G	3.570625
446	A	0.664515	446	A	0.664515
447	C	1.463012	447	C	1.463012
448	G	0.627542	448	G	0.627542
449	G	0.037610	449	G	0.037610
450	T	0.080420	450	T	0.080420
451	A	0.419795	451	A	0.419795
452	C	0.237858	452	C	0.237858
453	T	0.157964	453	T	0.157964
454	T	0.027635	454	T	0.027635
455	G	0.180096	455	G	0.180096
456	A	0.112472	456	A	0.112472
457	G	0.087715	457	G	0.087715
458	G	0.226307	458	G	0.226307
459	A	0.175570	459	A	0.175570
460	G	0.443851	460	G	0.443851
461	G	0.997418	461	G	0.997418
462	A	2.112039	462	A	2.112039
463	A	1.038226	463	A	1.038226
464	G	0.175154	464	G	0.175154
465	C	-0.078089	465	C	-0.078089
466	C	0.092963	466	C	0.092963
467	C	0.015831	467	C	0.015831
468	C	-0.074614	468	C	-0.074614
469	G	0.555252	469	G	0.555252
470	G	0.683759	470	G	0.683759
471	C	0.477023	471	C	0.477023
472	T	0.730696	472	T	0.730696
473	A	0.741053	473	A	0.741053
474	A	0.796270	474	A	0.796270
475	C	0.314914	475	C	0.314914
476	T	0.030488	476	T	0.030488
477	A	0.189215	477	A	0.189215
478	C	0.068281	478	C	0.068281
479	G	0.123432	479	G	0.123432
-	-	-	-	-	-
480	T	0.095697	480	T	0.095697
481	G	0.321607	481	G	0.321607
482	C	0.519886	482	C	0.519886
483	C	0.328631	483	C	0.328631
484	A	1.541750	484	A	1.541750
485	G	0.106973	485	G	0.106973
486	C	0.165266	486	C	0.165266
487	A	0.741148	487	A	0.741148
488	G	0.426364	488	G	0.426364
489	C	0.145054	489	C	0.145054
490	C	2.971585	490	C	2.971585
491	G	0.088829	491	G	0.088829
492	C	0.373774	492	C	0.373774
493	G	0.104012	493	G	0.104012
494	G	0.585825	494	G	0.585825
495	T	0.330986	495	T	0.330986
496	A	1.660687	496	A	1.660687
497	A	1.160339	497	A	1.160339
498	T	0.314129	498	T	0.314129
499	A	0.136812	499	A	0.136812
500	C	0.121480	500	C	0.121480
501	G	0.079151	501	G	0.079151
502	T	0.057673	502	T	0.057673
503	A	0.187658	503	A	0.187658
504	G	0.034518	504	G	0.034518
505	G	0.109857	505	G	0.109857
506	G	0.080840	506	G	0.080840
507	G	0.116237	507	G	0.116237
508	G	-0.024914	508	G	-0.024914
509	C	0.100758	509	C	0.100758
510	T	0.803387	510	T	0.803387
511	A	0.757828	511	A	0.757828
512	G	0.179991	512	G	0.179991
513	C	-0.151361	513	C	-0.151361
514	G	0.149829	514	G	0.149829
515	T	0.011442	515	T	0.011442
516	T	0.144662	516	T	0.144662
517	A	0.470018	517	A	0.470018
518	T	0.158897	518	T	0.158897
519	C	0.343907	519	C	0.343907
520	C	0.671063	520	C	0.671063
521	G	0.522483	521	G	0.522483
522	G	0.440776	522	G	0.440776
523	A	0.452692	523	A	0.452692
524	T	0.112249	524	T	0.112249
525	T	0.218581	525	T	0.218581
526	T	0.448645	526	T	0.448645
527	A	0.895168	527	A	0.895168
528	C	0.703905	528	C	0.703905
529	T	1.402752	529	T	1.402752
530	G	0.101964	530	G	0.101964
531	G	0.187164	531	G	0.187164
532	G	0.017132	532	G	0.017132
533	C	0.209527	533	C	0.209527
534	G	0.177165	534	G	0.177165
535	T	0.389806	535	T	0.389806
536	A	0.270117	536	A	0.270117
537	A	0.640160	537	A	0.640160
538	A	1.202039	538	A	1.202039
539	G	0.788881	539	G	0.788881
540	G	0.598801	540	G	0.598801
541	G	0.048026	541	G	0.048026
542	T	-0.073449	542	T	-0.073449
543	G	0.034097	543	G	0.034097
544	C	-0.072669	544	C	-0.072669
545	G	0.047020	545	G	0.047020
546	T	-0.002689	546	T	-0.002689
547	A	0.166453	547	A	0.166453
548	G	0.092105	548	G	0.092105
549	G	0.089370	549	G	0.089370
550	C	0.198681	550	C	0.198681
551	G	0.296156	551	G	0.296156
552	G	0.004065	552	G	0.004065
553	T	0.029943	553	T	0.029943
554	C	-0.043448	554	C	-0.043448
555	T	0.003155	555	T	0.003155
556	T	0.023331	556	T	0.023331
557	T	-0.013826	557	T	-0.013826
558	C	-0.036013	558	C	-0.036013
559	A	-0.162867	559	A	-0.162867
560	A	-0.023197	560	A	-0.023197
561	G	0.297566	561	G	0.297566
562	T	-0.024719	562	T	-0.024719
563	C	0.039680	563	C	0.039680
564	A	-0.242960	564	A	-0.242960
565	G	0.032579	565	G	0.032579
566	G	0.063059	566	G	0.063059
567	A	0.037958	567	A	0.037958
568	G	0.031682	568	G	0.031682
569	T	0.281487	569	T	0.281487
570	G	1.122990	570	G	1.122990
571	A	0.834010	571	A	0.834010
572	A	1.627386	572	A	1.627386
573	A	1.682925	573	A	1.682925
574	G	1.214102	574	G	1.214102
575	G	0.180599	575	G	0.180599
576	C	-0.069605	576	C	-0.069605
577	T	-0.048078	577	T	-0.048078
578	A	-0.009244	578	A	-0.009244
579	C	0.028332	579	C	0.028332
580	G	-0.099599	580	G	-0.099599
581	G	-0.038880	581	G	-0.038880
582	C	1.039388	582	C	1.039388
583	T	1.801811	583	T	1.801811
584	C	0.351102	584	C	0.351102
585	A	1.091046	585	A	1.091046
586	A	1.034365	586	A	1.034365
587	C	-0.084012	587	C	-0.084012
588	C	0.067284	588	C	0.067284
589	G	-0.083384	589	G	-0.083384
590	T	-0.034554	590	T	-0.034554
591	A	-0.077968	591	A	-0.077968
592	G	0.154002	592	G	0.154002
593	T	0.395315	593	T	0.395315
594	A	1.206837	594	A	1.206837
595	A	3.784393	595	A	3.784393
596	G	-0.182168	596	G	-0.182168
-	-	-	-	-	-
-	-	-	-	-	-
597	C	-0.144241	597	C	-0.144241
598	T	-0.007387	598	T	-0.007387
599	C	-0.001383	599	C	-0.001383
600	T	-0.110945	600	T	-0.110945
601	T	-0.111498	601	T	-0.111498
602	G	0.013498	602	G	0.013498
603	A	0.051333	603	A	0.051333
604	A	0.162148	604	A	0.162148
605	A	-0.020268	605	A	-0.020268
606	C	0.189982	606	C	0.189982
607	T	0.004130	607	T	0.004130
608	G	-0.196047	608	G	-0.196047
609	G	0.093872	609	G	0.093872
610	G	-0.069974	610	G	-0.069974
611	A	0.060237	611	A	0.060237
612	G	0.035473	612	G	0.035473
613	A	0.013468	613	A	0.013468
614	C	0.003054	614	C	0.003054
615	T	0.342039	615	T	0.342039
616	T	2.299939	616	T	2.299939
617	G	0.401077	617	G	0.401077
618	A	-0.027038	618	A	-0.027038
619	G	0.036835	619	G	0.036835
620	T	0.136778	620	T	0.136778
621	G	0.000316	621	G	0.000316
622	C	0.120455	622	C	0.120455
623	A	0.136487	623	A	0.136487
624	G	0.182521	624	G	0.182521
625	G	0.374070	625	G	0.374070
626	A	0.521422	626	A	0.521422
627	G	0.254535	627	G	0.254535
628	A	0.579978	628	A	0.579978
629	G	0.344540	629	G	0.344540
630	G	0.122805	630	G	0.122805
631	A	-0.035625	631	A	-0.035625
632	G	0.099275	632	G	0.099275
633	A	0.202380	633	A	0.202380
634	G	0.119802	634	G	0.119802
635	T	0.485053	635	T	0.485053
636	G	0.446472	636	G	0.446472
637	G	0.420865	637	G	0.420865
638	A	0.867426	638	A	0.867426
639	A	1.773020	639	A	1.773020
640	T	1.050395	640	T	1.050395
641	T	0.206615	641	T	0.206615
642	C	-0.011526	642	C	-0.011526
643	C	-0.029998	643	C	-0.029998
644	T	0.134567	644	T	0.134567
645	A	0.511531	645	A	0.511531
646	G	0.390360	646	G	0.390360
647	T	-0.014817	647	T	-0.014817
648	G	0.675095	648	G	0.675095
649	T	0.142972	649	T	0.142972
650	A	1.096190	650	A	1.096190
651	G	0.312720	651	G	0.312720
652	C	0.375464	652	C	0.375464
653	G	0.152094	653	G	0.152094
654	G	0.583515	654	G	0.583515
655	T	0.343284	655	T	0.343284
656	G	2.126546	656	G	2.126546
657	A	0.970096	657	A	0.970096
658	A	1.194949	658	A	1.194949
659	A	1.282938	659	A	1.282938
660	T	2.304226	660	T	2.304226
661	G	0.449221	661	G	0.449221
-	-	-	-	-	-
662	C	0.259113	662	C	0.259113
663	G	1.056441	663	G	1.056441
664	T	1.006204	664	T	1.006204
665	A	2.121062	665	A	2.121062
666	G	0.923038	666	G	0.923038
667	A	0.540067	667	A	0.540067
668	T	1.116636	668	T	1.116636
669	A	0.332372	669	A	0.332372
670	T	-0.028652	670	T	-0.028652
671	T	0.491853	671	T	0.491853
672	A	0.508325	672	A	0.508325
673	G	0.219543	673	G	0.219543
674	G	0.526499	674	G	0.526499
675	A	0.188512	675	A	0.188512
676	G	0.216264	676	G	0.216264
677	G	0.586071	677	G	0.586071
678	A	1.648080	678	A	1.648080
679	A	0.209209	679	A	0.209209
680	C	0.650550	680	C	0.650550
681	A	0.371618	681	A	0.371618
682	C	0.046897	682	C	0.046897
683	C	0.704827	683	C	0.704827
684	A	0.985247	684	A	0.985247
685	G	0.868349	685	G	0.868349
686	T	-0.015313	686	T	-0.015313
687	T	0.697327	687	T	0.697327
688	G	0.213206	688	G	0.213206
689	C	0.059804	689	C	0.059804
690	G	0.599171	690	G	0.599171
691	A	0.147835	691	A	0.147835
692	A	0.639938	692	A	0.639938
693	G	1.026134	693	G	1.026134
694	G	0.102577	694	G	0.102577
695	C	1.026943	695	C	1.026943
696	G	0.552066	696	G	0.552066
697	G	0.155342	697	G	0.155342
698	C	0.032682	698	C	0.032682
699	T	0.109047	699	T	0.109047
700	C	0.017062	700	C	0.017062
701	T	0.057658	701	T	0.057658
702	C	-0.021769	702	C	-0.021769
703	T	0.438993	703	T	0.438993
704	G	0.242313	704	G	0.242313
705	G	0.510000	705	G	0.510000
706	A	0.669854	706	A	0.669854
707	C	0.079640	707	C	0.079640
708	T	0.397613	708	T	0.397613
709	G	0.218375	709	G	0.218375
710	T	0.376511	710	T	0.376511
711	A	1.493597	711	A	1.493597
712	A	0.738716	712	A	0.738716
713	C	0.197552	713	C	0.197552
714	T	0.629818	714	T	0.629818
715	G	0.300662	715	G	0.300662
716	A	0.276503	716	A	0.276503
717	C	-0.020736	717	C	-0.020736
718	G	0.028375	718	G	0.028375
719	C	0.162754	719	C	0.162754
720	T	0.028477	720	T	0.028477
721	G	0.034116	721	G	0.034116
722	A	0.822628	722	A	0.822628
723	G	0.207401	723	G	0.207401
724	G	0.065345	724	G	0.065345
725	C	0.313761	725	C	0.313761
726	A	0.299181	726	A	0.299181
727	C	0.259140	727	C	0.259140
728	G	1.505176	728	G	1.505176
729	A	1.097445	729	A	1.097445
730	A	0.503801	730	A	0.503801
731	A	0.156071	731	A	0.156071
732	G	-0.016892	732	G	-0.016892
733	C	-0.030382	733	C	-0.030382
734	G	0.047574	734	G	0.047574
735	T	0.130291	735	T	0.130291
736	G	-0.039052	736	G	-0.039052
737	G	0.000570	737	G	0.000570
738	G	-0.037403	738	G	-0.037403
739	G	0.227235	739	G	0.227235
740	A	1.633275	740	A	1.633275
741	G	0.169848	741	G	0.169848
742	C	0.029236	742	C	0.029236
743	A	-0.060768	743	A	-0.060768
744	A	-0.111448	744	A	-0.111448
745	A	0.261238	745	A	0.261238
746	C	0.038967	746	C	0.038967
747	A	0.200344	747	A	0.200344
748	G	0.019579	748	G	0.019579
749	G	0.130710	749	G	0.130710
750	A	-0.098004	750	A	-0.098004
751	T	-0.261338	751	T	-0.261338
752	T	0.402052	752	T	0.402052
753	A	0.965459	753	A	0.965459
754	G	0.752338	754	G	0.752338
755	A	0.280347	755	A	0.280347
756	T	0.039784	756	T	0.039784
757	A	0.497398	757	A	0.497398
758	C	-0.146817	758	C	-0.146817
759	C	-0.101887	759	C	-0.101887
760	C	0.004587	760	C	0.004587
761	T	0.179895	761	T	0.179895
762	G	0.193908	762	G	0.193908
763	G	1.068386	763	G	1.068386
764	T	-0.161461	764	T	-0.161461
765	A	0.642901	765	A	0.642901
766	G	0.409924	766	G	0.409924
767	T	-0.013853	767	T	-0.013853
768	C	0.027302	768	C	0.027302
769	C	0.057773	769	C	0.057773
770	A	-0.101946	770	A	-0.101946
771	C	0.168552	771	C	0.168552
772	G	-0.013097	772	G	-0.013097
773	C	0.005925	773	C	0.005925
774	T	0.360993	774	T	0.360993
775	G	1.867663	775	G	1.867663
776	T	3.750921	776	T	3.750921
777	A	0.861608	777	A	0.861608
778	A	2.533661	778	A	2.533661
779	A	0.930516	779	A	0.930516
780	C	1.391213	780	C	1.391213
781	G	2.404102	781	G	2.404102
782	A	1.449914	782	A	1.449914
783	T	1.757865	783	T	1.757865
784	G	0.201981	784	G	0.201981
785	A	-0.089168	785	A	-0.089168
786	G	0.096260	786	G	0.096260
787	T	-0.049130	787	T	-0.049130
788	A	0.151551	788	A	0.151551
789	C	0.213557	789	C	0.213557
790	T	1.140814	790	T	1.140814
791	A	0.956702	791	A	0.956702
792	G	0.076396	792	G	0.076396
793	G	0.153144	793	G	0.153144
794	T	-0.067107	794	T	-0.067107
795	G	0.218115	795	G	0.218115
796	T	0.158532	796	T	0.158532
-	-	-	-	-	-
-	-	-	-	-	-
797	C	0.289338	797	C	0.289338
798	G	-0.075498	798	G	-0.075498
799	G	-0.129915	799	G	-0.129915
800	G	-0.028256	800	G	-0.028256
801	G	-0.086559	801	G	-0.086559
802	G	-0.001220	802	G	-0.001220
803	T	0.455903	803	T	0.455903
804	T	1.531870	804	T	1.531870
805	A	1.480392	805	A	1.480392
806	C	-0.052415	806	C	-0.052415
-	-	-	-	-	-
-	-	-	-	-	-
-	-	-	-	-	-
807	C	-0.031758	807	C	-0.031758
808	C	-0.015876	808	C	-0.015876
809	C	-0.010380	809	C	-0.010380
810	C	0.031004	810	C	0.031004
811	T	-999.000000	811	T	-999.000000
812	T	1.631014	812	T	1.631014
813	C	0.261821	813	C	0.261821
814	G	0.141736	814	G	0.141736
815	G	0.114535	815	G	0.114535
816	T	0.087807	816	T	0.087807
817	G	-0.023970	817	G	-0.023970
818	C	-0.221834	818	C	-0.221834
819	C	0.658938	819	C	0.658938
820	G	0.238262	820	G	0.238262
821	C	0.412790	821	C	0.412790
822	A	1.404688	822	A	1.404688
823	G	0.014484	823	G	0.014484
824	C	0.103897	824	C	0.103897
825	T	2.435384	825	T	2.435384
826	A	1.257023	826	A	1.257023
827	A	1.176291	827	A	1.176291
828	C	1.615686	828	C	1.615686
829	G	0.119420	829	G	0.119420
830	C	0.175693	830	C	0.175693
831	A	2.082193	831	A	2.082193
832	T	0.674815	832	T	0.674815
833	T	2.113475	833	T	2.113475
834	A	1.275302	834	A	1.275302
835	A	0.470276	835	A	0.470276
836	G	-0.019650	836	G	-0.019650
837	T	0.093156	837	T	0.093156
838	A	0.058032	838	A	0.058032
839	C	0.053375	839	C	0.053375
840	T	-0.044656	840	T	-0.044656
841	C	0.093957	841	C	0.093957
842	C	0.169779	842	C	0.169779
843	G	0.042346	843	G	0.042346
844	C	0.062750	844	C	0.062750
845	C	0.095080	845	C	0.095080
846	T	0.380396	846	T	0.380396
847	G	0.225636	847	G	0.225636
848	G	0.043980	848	G	0.043980
849	G	0.102288	849	G	0.102288
850	A	0.561463	850	A	0.561463
851	A	1.640230	851	A	1.640230
852	G	1.311544	852	G	1.311544
853	T	0.697299	853	T	0.697299
854	A	1.187631	854	A	1.187631
855	C	0.383750	855	C	0.383750
856	G	0.108480	856	G	0.108480
857	C	0.202928	857	C	0.202928
858	T	0.158602	858	T	0.158602
859	C	0.092729	859	C	0.092729
860	G	0.321353	860	G	0.321353
861	C	0.991836	861	C	0.991836
862	A	1.286544	862	A	1.286544
863	A	0.795329	863	A	0.795329
864	G	0.299889	864	G	0.299889
865	A	0.070530	865	A	0.070530
866	G	0.249306	866	G	0.249306
867	T	0.137045	867	T	0.137045
868	G	0.710037	868	G	0.710037
869	A	1.466943	869	A	1.466943
870	A	0.827049	870	A	0.827049
871	A	-0.097847	871	A	-0.097847
872	C	0.177393	872	C	0.177393
873	T	0.315312	873	T	0.315312
874	C	0.411282	874	C	0.411282
875	A	0.953093	875	A	0.953093
876	A	1.290246	876	A	1.290246
877	A	0.842843	877	A	0.842843
878	G	0.628189	878	G	0.628189
879	G	0.307352	879	G	0.307352
880	A	0.764952	880	A	0.764952
881	A	1.466076	881	A	1.466076
882	T	0.416278	882	T	0.416278
883	T	0.495809	883	T	0.495809
884	G	0.173074	884	G	0.173074
885	A	0.250235	885	A	0.250235
886	C	0.148746	886	C	0.148746
-	-	-	-	-	-
887	G	0.191076	887	G	0.191076
888	G	0.122128	888	G	0.122128
889	G	0.079396	889	G	0.079396
890	G	0.253847	890	G	0.253847
891	A	0.278490	891	A	0.278490
892	C	0.183782	892	C	0.183782
893	C	0.516979	893	C	0.516979
894	C	0.222321	894	C	0.222321
895	G	0.332911	895	G	0.332911
896	C	0.149858	896	C	0.149858
897	A	0.796646	897	A	0.796646
898	C	0.446880	898	C	0.446880
899	A	0.434514	899	A	0.434514
900	A	0.412323	900	A	0.412323
901	G	0.238254	901	G	0.238254
902	T	0.136144	902	T	0.136144
903	A	0.297061	903	A	0.297061
904	G	0.078849	904	G	0.078849
905	C	0.251699	905	C	0.251699
906	G	0.414716	906	G	0.414716
907	G	0.280911	907	G	0.280911
908	A	0.273373	908	A	0.273373
909	G	0.124310	909	G	0.124310
910	C	0.243929	910	C	0.243929
911	A	0.192563	911	A	0.192563
912	T	0.149868	912	T	0.149868
913	G	0.161786	913	G	0.161786
914	T	0.373063	914	T	0.373063
915	G	0.098665	915	G	0.098665
916	G	0.565544	916	G	0.565544
917	T	0.265120	917	T	0.265120
918	T	1.892657	918	T	1.892657
919	T	3.009650	919	T	3.009650
920	A	3.014540	920	A	3.014540
921	A	1.763844	921	A	1.763844
922	T	0.122032	922	T	0.122032
923	T	0.467698	923	T	0.467698
924	C	0.418656	924	C	0.418656
925	G	0.675653	925	G	0.675653
926	A	0.547482	926	A	0.547482
927	A	0.796827	927	A	0.796827
928	G	0.364035	928	G	0.364035
929	C	2.094109	929	C	2.094109
930	A	1.607052	930	A	1.607052
931	A	0.439768	931	A	0.439768
932	C	1.484964	932	C	1.484964
933	G	0.325967	933	G	0.325967
934	C	0.063373	934	C	0.063373
935	G	0.319194	935	G	0.319194
936	A	0.243848	936	A	0.243848
937	A	0.377897	937	A	0.377897
938	G	0.449064	938	G	0.449064
939	A	0.465527	939	A	0.465527
940	A	0.186528	940	A	0.186528
941	C	0.012961	941	C	0.012961
942	C	1.118649	942	C	1.118649
943	T	3.656866	943	T	3.656866
944	T	0.744853	944	T	0.744853
945	A	0.196649	945	A	0.196649
946	C	0.058086	946	C	0.058086
947	C	-0.054577	947	C	-0.054577
948	T	-0.051217	948	T	-0.051217
949	A	0.056473	949	A	0.056473
950	A	-0.527677	950	A	-0.527677
951	G	0.086644	951	G	0.086644
952	C	0.241902	952	C	0.241902
953	T	1.088939	953	T	1.088939
-	-	-	-	-	-
954	T	2.290620	954	T	2.290620
955	G	0.576633	955	G	0.576633
956	A	0.074368	956	A	0.074368
957	C	0.063852	957	C	0.063852
958	A	0.797511	958	A	0.797511
959	T	0.230092	959	T	0.230092
960	C	0.042125	960	C	0.042125
961	C	-0.257023	961	C	-0.257023
962	C	-0.075369	962	C	-0.075369
963	A	0.155093	963	A	0.155093
-	-	-	-	-	-
964	A	-0.139409	964	A	-0.139409
965	T	-0.065691	965	T	-0.065691
966	G	0.417938	966	G	0.417938
967	A	0.409720	967	A	0.409720
968	C	-0.078814	968	C	-0.078814
-	-	-	-	-	-
969	A	2.540304	969	A	2.540304
970	T	0.021223	970	T	0.021223
971	C	-0.143981	971	C	-0.143981
972	T	-0.032884	972	T	-0.032884
973	C	0.051423	973	C	0.051423
974	C	-0.243106	974	C	-0.243106
975	T	0.914901	975	T	0.914901
976	T	1.234896	976	T	1.234896
977	A	0.881818	977	A	0.881818
978	A	0.378891	978	A	0.378891
979	T	1.330379	979	T	1.330379
980	C	0.532288	980	C	0.532288
981	G	0.125668	981	G	0.125668
982	G	-0.112183	982	G	-0.112183
983	A	-0.013673	983	A	-0.013673
984	G	0.098397	984	G	0.098397
985	A	0.154185	985	A	0.154185
986	G	0.151225	986	G	0.151225
987	T	1.006346	987	T	1.006346
988	T	0.626416	988	T	0.626416
989	C	0.091114	989	C	0.091114
990	C	-0.030805	990	C	-0.030805
991	C	-0.142619	991	C	-0.142619
992	T	0.310382	992	T	0.310382
993	T	0.465738	993	T	0.465738
994	C	2.147689	994	C	2.147689
995	G	0.249314	995	G	0.249314
996	G	-0.065045	996	G	-0.065045
997	G	-0.120688	997	G	-0.120688
998	G	0.127912	998	G	0.127912
999	A	-0.097427	999	A	-0.097427
1000	C	-0.107769	1000	C	-0.107769
1001	A	0.143830	1001	A	0.143830
1002	T	-0.076221	1002	T	-0.076221
1003	T	-0.007889	1003	T	-0.007889
1004	G	0.095157	1004	G	0.095157
1005	G	0.050522	1005	G	0.050522
1006	T	0.371706	1006	T	0.371706
1007	G	0.468966	1007	G	0.468966
1008	A	0.306227	1008	A	0.306227
1009	C	1.458492	1009	C	1.458492
1010	A	0.822436	1010	A	0.822436
1011	G	-0.003316	1011	G	-0.003316
1012	G	0.541902	1012	G	0.541902
1013	T	0.476969	1013	T	0.476969
1014	G	-0.062465	1014	G	-0.062465
1015	G	0.136473	1015	G	0.136473
1016	T	0.520935	1016	T	0.520935
1017	G	0.165728	1017	G	0.165728
1018	C	0.298685	1018	C	0.298685
1019	A	0.022606	1019	A	0.022606
1020	T	-0.093138	1020	T	-0.093138
1021	G	0.110291	1021	G	0.110291
1022	G	0.161151	1022	G	0.161151
1023	T	0.102736	1023	T	0.102736
1024	T	0.417390	1024	T	0.417390
1025	G	0.176038	1025	G	0.176038
1026	T	-0.059127	1026	T	-0.059127
1027	C	-0.018032	1027	C	-0.018032
1028	G	0.022874	1028	G	0.022874
1029	T	-0.070923	1029	T	-0.070923
1030	C	0.305233	1030	C	0.305233
1031	A	3.463082	1031	A	3.463082
1032	G	0.046144	1032	G	0.046144
1033	C	0.141363	1033	C	0.141363
1034	T	0.180711	1034	T	0.180711
1035	C	0.255480	1035	C	0.255480
1036	G	0.442935	1036	G	0.442935
1037	T	0.488231	1037	T	0.488231
1038	G	1.821965	1038	G	1.821965
1039	T	0.555309	1039	T	0.555309
1040	C	2.554041	1040	C	2.554041
1041	G	1.000292	1041	G	1.000292
1042	T	0.749759	1042	T	0.749759
1043	G	0.943756	1043	G	0.943756
1044	A	1.784691	1044	A	1.784691
1045	G	0.283416	1045	G	0.283416
1046	A	0.876031	1046	A	0.876031
1047	T	1.276450	1047	T	1.276450
1048	G	0.983307	1048	G	0.983307
1049	T	1.383813	1049	T	1.383813
1050	T	2.188339	1050	T	2.188339
1051	G	0.567850	1051	G	0.567850
1052	G	0.286532	1052	G	0.286532
1053	G	0.360629	1053	G	0.360629
1054	T	0.840723	1054	T	0.840723
1055	T	2.956531	1055	T	2.956531
1056	A	0.566738	1056	A	0.566738
1057	A	1.777003	1057	A	1.777003
1058	G	2.386389	1058	G	2.386389
1059	T	0.057187	1059	T	0.057187
1060	C	-0.095453	1060	C	-0.095453
1061	C	0.184100	1061	C	0.184100
1062	C	-0.059290	1062	C	-0.059290
1063	G	0.007580	1063	G	0.007580
1064	C	-0.158040	1064	C	-0.158040
1065	A	0.639980	1065	A	0.639980
1066	A	0.468646	1066	A	0.468646
1067	C	-0.167899	1067	C	-0.167899
1068	G	0.043460	1068	G	0.043460
1069	A	0.151381	1069	A	0.151381
1070	G	-0.056495	1070	G	-0.056495
1071	C	0.263608	1071	C	0.263608
1072	G	0.220349	1072	G	0.220349
1073	C	0.693125	1073	C	0.693125
1074	A	0.802326	1074	A	0.802326
1075	A	1.625065	1075	A	1.625065
1076	C	0.075201	1076	C	0.075201
1077	C	-0.158864	1077	C	-0.158864
1078	C	0.032526	1078	C	0.032526
1079	T	2.287013	1079	T	2.287013
1080	T	4.311382	1080	T	4.311382
1081	G	0.536946	1081	G	0.536946
1082	T	0.016556	1082	T	0.016556
1083	C	0.090844	1083	C	0.090844
1084	T	-0.013579	1084	T	-0.013579
1085	T	-0.036496	1085	T	-0.036496
1086	T	0.090524	1086	T	0.090524
1087	A	0.082033	1087	A	0.082033
1088	G	0.170072	1088	G	0.170072
1089	T	-0.073163	1089	T	-0.073163
1090	T	0.139622	1090	T	0.139622
1091	G	-0.051825	1091	G	-0.051825
1092	C	-0.124608	1092	C	-0.124608
1093	C	-0.473669	1093	C	-0.473669
-	-	-	-	-	-
-	-	-	-	-	-
-	-	-	-	-	-
1094	A	1.360688	1094	A	1.360688
1095	T	0.328832	1095	T	0.328832
1096	C	-0.019189	1096	C	-0.019189
1097	A	0.292448	1097	A	0.292448
-	-	-	-	-	-
1098	T	-0.041727	1098	T	-0.041727
1099	T	0.864770	1099	T	0.864770
1100	A	0.112434	1100	A	0.112434
1101	A	0.294552	1101	A	0.294552
1102	G	0.794517	1102	G	0.794517
1103	T	0.203541	1103	T	0.203541
1104	T	0.521472	1104	T	0.521472
-	-	-	-	-	-
-	-	-	-	-	-
-	-	-	-	-	-
-	-	-	-	-	-
-	-	-	-	-	-
1105	G	-0.027609	1105	G	-0.027609
1106	G	-0.069921	1106	G	-0.069921
1107	G	0.127399	1107	G	0.127399
1108	C	0.082289	1108	C	0.082289
1109	A	0.296076	1109	A	0.296076
1110	C	0.753566	1110	C	0.753566
1111	T	0.043026	1111	T	0.043026
1112	C	0.055136	1112	C	0.055136
1113	T	0.046560	1113	T	0.046560
1114	A	-0.118399	1114	A	-0.118399
1115	G	0.115440	1115	G	0.115440
1116	A	-0.248171	1116	A	-0.248171
1117	G	-0.314237	1117	G	-0.314237
1118	A	0.112400	1118	A	0.112400
1119	G	0.196241	1119	G	0.196241
1120	A	0.409500	1120	A	0.409500
1121	C	0.126671	1121	C	0.126671
1122	T	0.844828	1122	T	0.844828
1123	G	0.030283	1123	G	0.030283
1124	C	-0.316673	1124	C	-0.316673
1125	C	0.019048	1125	C	0.019048
1126	A	-0.129639	1126	A	-0.129639
1127	G	0.105789	1127	G	0.105789
1128	G	0.000757	1128	G	0.000757
1129	G	0.186241	1129	G	0.186241
1130	A	0.727981	1130	A	0.727981
1131	T	0.679994	1131	T	0.679994
1132	A	1.276082	1132	A	1.276082
1133	A	2.701497	1133	A	2.701497
1134	C	0.132031	1134	C	0.132031
1135	C	-0.008113	1135	C	-0.008113
1136	T	0.075753	1136	T	0.075753
1137	G	-0.023805	1137	G	-0.023805
1138	G	0.360833	1138	G	0.360833
1139	A	0.177674	1139	A	0.177674
1140	G	0.183988	1140	G	0.183988
1141	G	0.364582	1141	G	0.364582
1142	A	0.162023	1142	A	0.162023
1143	A	0.346988	1143	A	0.346988
1144	G	0.147695	1144	G	0.147695
1145	G	0.929000	1145	G	0.929000
1146	T	0.909447	1146	T	0.909447
1147	G	0.052217	1147	G	0.052217
1148	G	-0.017989	1148	G	-0.017989
1149	G	0.084121	1149	G	0.084121
1150	G	0.335319	1150	G	0.335319
1151	A	1.554473	1151	A	1.554473
1152	T	0.713976	1152	T	0.713976
1153	G	0.057442	1153	G	0.057442
1154	A	0.257381	1154	A	0.257381
1155	C	0.013185	1155	C	0.013185
1156	G	0.152284	1156	G	0.152284
1157	T	0.068530	1157	T	0.068530
1158	C	0.326352	1158	C	0.326352
1159	A	0.315091	1159	A	0.315091
1160	A	0.461505	1160	A	0.461505
1161	A	1.708967	1161	A	1.708967
1162	T	1.058217	1162	T	1.058217
1163	C	1.005183	1163	C	1.005183
1164	A	0.365356	1164	A	0.365356
1165	T	0.259383	1165	T	0.259383
1166	C	-0.013454	1166	C	-0.013454
1167	A	0.530871	1167	A	0.530871
1168	T	0.877701	1168	T	0.877701
1169	G	0.281327	1169	G	0.281327
1170	C	-0.093000	1170	C	-0.093000
1171	C	-0.234640	1171	C	-0.234640
1172	C	0.101289	1172	C	0.101289
1173	C	0.050892	1173	C	0.050892
1174	T	3.701652	1174	T	3.701652
1175	T	3.655262	1175	T	3.655262
1176	A	1.460641	1176	A	1.460641
1177	T	0.441565	1177	T	0.441565
1178	G	-0.090012	1178	G	-0.090012
1179	C	-0.122668	1179	C	-0.122668
1180	T	0.037751	1180	T	0.037751
1181	T	-0.010473	1181	T	-0.010473
1182	A	0.268373	1182	A	0.268373
1183	G	0.109357	1183	G	0.109357
1184	G	0.019945	1184	G	0.019945
1185	G	0.492161	1185	G	0.492161
1186	C	0.021636	1186	C	0.021636
1187	T	2.429986	1187	T	2.429986
1188	A	0.187897	1188	A	0.187897
1189	C	1.060012	1189	C	1.060012
1190	A	-0.316621	1190	A	-0.316621
1191	C	-0.034809	1191	C	-0.034809
1192	A	-0.122227	1192	A	-0.122227
1193	C	-0.013126	1193	C	-0.013126
1194	G	-0.028763	1194	G	-0.028763
1195	T	-0.308931	1195	T	-0.308931
1196	G	0.042676	1196	G	0.042676
1197	C	-0.298269	1197	C	-0.298269
1198	T	1.197873	1198	T	1.197873
1199	A	0.900458	1199	A	0.900458
1200	C	1.751057	1200	C	1.751057
1201	A	0.898474	1201	A	0.898474
1202	A	1.497551	1202	A	1.497551
1203	T	1.526649	1203	T	1.526649
1204	G	0.013345	1204	G	0.013345
1205	G	-0.108152	1205	G	-0.108152
1206	G	0.137549	1206	G	0.137549
1207	T	-0.279888	1207	T	-0.279888
1208	A	0.138471	1208	A	0.138471
1209	G	0.010904	1209	G	0.010904
1210	T	-0.265269	1210	T	-0.265269
1211	A	0.131428	1211	A	0.131428
1212	C	0.432299	1212	C	0.432299
1213	A	0.585913	1213	A	0.585913
1214	G	0.503753	1214	G	0.503753
1215	A	0.139399	1215	A	0.139399
1216	G	-0.089344	1216	G	-0.089344
1217	G	-0.014972	1217	G	-0.014972
1218	G	0.080761	1218	G	0.080761
1219	T	0.126902	1219	T	0.126902
1220	T	0.567249	1220	T	0.567249
1221	G	0.016111	1221	G	0.016111
1222	C	-0.005582	1222	C	-0.005582
1223	C	0.200944	1223	C	0.200944
1224	A	1.070633	1224	A	1.070633
1225	A	0.931353	1225	A	0.931353
1226	G	0.047574	1226	G	0.047574
1227	C	-0.128994	1227	C	-0.128994
1228	C	0.107662	1228	C	0.107662
1229	G	0.068319	1229	G	0.068319
1230	T	0.761967	1230	T	0.761967
1231	A	0.831008	1231	A	0.831008
1232	A	1.253837	1232	A	1.253837
1233	G	0.115723	1233	G	0.115723
1234	G	-0.082761	1234	G	-0.082761
1235	T	0.020448	1235	T	0.020448
1236	G	0.221156	1236	G	0.221156
1237	G	0.146584	1237	G	0.146584
1238	A	0.550755	1238	A	0.550755
1239	G	0.033679	1239	G	0.033679
1240	C	-0.006481	1240	C	-0.006481
1241	T	2.307560	1241	T	2.307560
1242	A	0.164360	1242	A	0.164360
1243	A	1.006432	1243	A	1.006432
1244	T	0.815617	1244	T	0.815617
1245	C	-0.047500	1245	C	-0.047500
1246	C	-0.154001	1246	C	-0.154001
1247	C	-0.041967	1247	C	-0.041967
1248	T	0.119490	1248	T	0.119490
1249	T	2.400280	1249	T	2.400280
1250	A	0.914753	1250	A	0.914753
1251	A	0.553445	1251	A	0.553445
1252	A	0.773953	1252	A	0.773953
1253	G	0.091479	1253	G	0.091479
1254	C	-0.312531	1254	C	-0.312531
1255	T	0.046356	1255	T	0.046356
1256	A	-0.271538	1256	A	-0.271538
1257	C	-0.036861	1257	C	-0.036861
1258	T	0.135930	1258	T	0.135930
1259	C	0.099544	1259	C	0.099544
1260	T	0.621879	1260	T	0.621879
1261	C	0.067579	1261	C	0.067579
1262	A	0.100385	1262	A	0.100385
1263	G	0.646539	1263	G	0.646539
1264	T	0.960379	1264	T	0.960379
1265	T	1.738807	1265	T	1.738807
1266	C	0.369108	1266	C	0.369108
1267	G	0.204467	1267	G	0.204467
1268	G	0.229464	1268	G	0.229464
1269	A	0.167097	1269	A	0.167097
1270	T	-0.093379	1270	T	-0.093379
1271	T	-0.018428	1271	T	-0.018428
1272	G	-0.034614	1272	G	-0.034614
1273	T	0.037280	1273	T	0.037280
1274	A	0.059879	1274	A	0.059879
1275	G	0.051159	1275	G	0.051159
1276	G	-0.009995	1276	G	-0.009995
1277	C	0.689308	1277	C	0.689308
1278	T	1.847555	1278	T	1.847555
1279	G	1.544122	1279	G	1.544122
1280	A	2.299846	1280	A	2.299846
1281	A	1.402056	1281	A	1.402056
1282	A	1.341956	1282	A	1.341956
1283	C	3.182491	1283	C	3.182491
1284	T	1.042389	1284	T	1.042389
1285	C	1.374640	1285	C	1.374640
1286	G	0.004101	1286	G	0.004101
1287	C	-0.139289	1287	C	-0.139289
1288	C	-0.042115	1288	C	-0.042115
1289	T	-0.027241	1289	T	-0.027241
1290	A	0.158439	1290	A	0.158439
1291	C	0.089332	1291	C	0.089332
1292	A	0.033389	1292	A	0.033389
1293	T	0.062410	1293	T	0.062410
1294	G	0.204180	1294	G	0.204180
1295	A	-0.036721	1295	A	-0.036721
1296	A	0.278092	1296	A	0.278092
1297	G	0.012609	1297	G	0.012609
1298	C	0.209505	1298	C	0.209505
1299	T	0.140351	1299	T	0.140351
1300	G	0.187184	1300	G	0.187184
1301	G	1.228722	1301	G	1.228722
1302	A	3.441223	1302	A	3.441223
1303	G	0.184131	1303	G	0.184131
1304	T	0.039681	1304	T	0.039681
1305	T	-0.011412	1305	T	-0.011412
1306	A	0.249193	1306	A	0.249193
1307	C	1.070294	1307	C	1.070294
1308	T	0.987501	1308	T	0.987501
1309	A	1.589815	1309	A	1.589815
1310	G	0.652997	1310	G	0.652997
1311	T	0.281189	1311	T	0.281189
1312	A	0.789518	1312	A	0.789518
1313	A	-0.045795	1313	A	-0.045795
1314	T	0.016388	1314	T	0.016388
1315	C	0.138909	1315	C	0.138909
1316	G	0.012040	1316	G	0.012040
1317	C	0.080182	1317	C	0.080182
1318	A	0.415127	1318	A	0.415127
1319	G	0.677725	1319	G	0.677725
1320	A	0.750181	1320	A	0.750181
1321	T	1.507389	1321	T	1.507389
1322	C	0.691031	1322	C	0.691031
1323	A	1.710821	1323	A	1.710821
1324	G	3.578740	1324	G	3.578740
1325	A	1.512472	1325	A	1.512472
1326	A	2.215032	1326	A	2.215032
1327	T	1.774468	1327	T	1.774468
1328	G	0.247703	1328	G	0.247703
1329	C	0.107735	1329	C	0.107735
1330	T	0.010910	1330	T	0.010910
1331	G	0.006453	1331	G	0.006453
1332	C	-0.015593	1332	C	-0.015593
1333	G	-0.050502	1333	G	-0.050502
1334	G	0.140498	1334	G	0.140498
1335	T	0.272300	1335	T	0.272300
1336	G	0.466687	1336	G	0.466687
1337	A	1.084928	1337	A	1.084928
1338	A	1.664746	1338	A	1.664746
1339	T	1.894546	1339	T	1.894546
1340	G	0.495427	1340	G	0.495427
1341	C	0.100858	1341	C	0.100858
1342	G	0.390929	1342	G	0.390929
1343	T	0.078964	1343	T	0.078964
1344	T	0.208609	1344	T	0.208609
1345	C	0.078794	1345	C	0.078794
1346	C	0.262638	1346	C	0.262638
1347	C	0.136604	1347	C	0.136604
1348	G	0.125900	1348	G	0.125900
1349	G	0.262308	1349	G	0.262308
1350	G	0.375236	1350	G	0.375236
1351	T	-0.108397	1351	T	-0.108397
1352	C	0.741762	1352	C	0.741762
1353	T	2.590310	1353	T	2.590310
1354	T	2.613855	1354	T	2.613855
1355	G	1.865312	1355	G	1.865312
1356	T	0.579070	1356	T	0.579070
1357	A	0.356808	1357	A	0.356808
1358	C	1.344847	1358	C	1.344847
1359	A	0.060964	1359	A	0.060964
1360	C	0.180245	1360	C	0.180245
1361	A	0.529602	1361	A	0.529602
1362	C	0.295959	1362	C	0.295959
1363	C	1.495121	1363	C	1.495121
1364	G	1.276545	1364	G	1.276545
1365	C	0.028973	1365	C	0.028973
1366	C	0.112311	1366	C	0.112311
1367	C	0.132965	1367	C	0.132965
1368	G	0.228489	1368	G	0.228489
1369	T	0.228782	1369	T	0.228782
1370	C	0.101342	1370	C	0.101342
1371	A	-0.002577	1371	A	-0.002577
1372	C	-0.017143	1372	C	-0.017143
1373	A	0.357586	1373	A	0.357586
1374	C	0.238917	1374	C	0.238917
1375	C	0.076815	1375	C	0.076815
1376	A	0.310693	1376	A	0.310693
1377	C	0.019037	1377	C	0.019037
1378	G	0.030947	1378	G	0.030947
1379	G	-0.033834	1379	G	-0.033834
1380	G	0.076115	1380	G	0.076115
1381	A	0.392966	1381	A	0.392966
1382	G	0.234013	1382	G	0.234013
1383	T	-0.040408	1383	T	-0.040408
1384	T	0.205204	1384	T	0.205204
1385	G	0.483373	1385	G	0.483373
1386	G	0.214574	1386	G	0.214574
1387	A	0.571213	1387	A	0.571213
1388	G	0.312648	1388	G	0.312648
1389	A	-0.038822	1389	A	-0.038822
1390	C	0.356882	1390	C	0.356882
1391	G	-0.039848	1391	G	-0.039848
1392	C	-0.018979	1392	C	-0.018979
1393	C	0.012368	1393	C	0.012368
1394	C	0.131881	1394	C	0.131881
1395	G	0.108294	1395	G	0.108294
1396	A	0.455650	1396	A	0.455650
1397	A	0.989989	1397	A	0.989989
1398	G	-0.048173	1398	G	-0.048173
1399	C	-0.075769	1399	C	-0.075769
1400	C	0.144736	1400	C	0.144736
1401	G	0.098789	1401	G	0.098789
1402	A	0.378933	1402	A	0.378933
1403	T	-0.060123	1403	T	-0.060123
1404	T	0.138415	1404	T	0.138415
1405	A	3.063450	1405	A	3.063450
1406	T	0.049920	1406	T	0.049920
1407	C	0.795044	1407	C	0.795044
1408	T	0.492965	1408	T	0.492965
1409	A	0.237469	1409	A	0.237469
1410	A	1.749653	1410	A	1.749653
1411	C	-0.056850	1411	C	-0.056850
1412	C	0.184386	1412	C	0.184386
1413	T	0.257963	1413	T	0.257963
1414	T	1.456484	1414	T	1.456484
1415	T	2.678010	1415	T	2.678010
1416	T	2.099009	1416	T	2.099009
1417	G	-0.128511	1417	G	-0.128511
1418	G	-0.022747	1418	G	-0.022747
1419	A	0.198696	1419	A	0.198696
1420	A	0.315680	1420	A	0.315680
1421	G	0.215604	1421	G	0.215604
1422	A	0.045436	1422	A	0.045436
1423	A	0.253210	1423	A	0.253210
1424	G	0.207876	1424	G	0.207876
1425	T	0.083158	1425	T	0.083158
1426	C	0.466042	1426	C	0.466042
1427	G	0.127051	1427	G	0.127051
1428	T	0.019312	1428	T	0.019312
1429	C	0.171994	1429	C	0.171994
1430	G	0.121542	1430	G	0.121542
1431	A	0.163701	1431	A	0.163701
1432	A	0.273325	1432	A	0.273325
1433	G	-0.127390	1433	G	-0.127390
1434	G	0.026072	1434	G	0.026072
1435	T	0.146655	1435	T	0.146655
1436	G	-0.260107	1436	G	-0.260107
1437	G	0.365102	1437	G	0.365102
1438	A	0.718455	1438	A	0.718455
1439	A	0.581996	1439	A	0.581996
1440	T	0.185331	1440	T	0.185331
1441	C	-0.333093	1441	C	-0.333093
1442	A	-0.030260	1442	A	-0.030260
1443	A	0.382982	1443	A	0.382982
1444	T	0.421625	1444	T	0.421625
1445	A	0.634096	1445	A	0.634096
1446	A	0.313764	1446	A	0.313764
1447	C	0.258775	1447	C	0.258775
1448	T	0.317974	1448	T	0.317974
1449	G	0.292523	1449	G	0.292523
1450	G	-0.029254	1450	G	-0.029254
1451	G	0.104927	1451	G	0.104927
1452	G	0.047123	1452	G	0.047123
1453	T	0.149335	1453	T	0.149335
1454	G	0.929664	1454	G	0.929664
1455	A	0.981893	1455	A	0.981893
1456	A	3.065465	1456	A	3.065465
1457	G	1.729069	1457	G	1.729069
1458	T	0.451314	1458	T	0.451314
1459	C	0.188568	1459	C	0.188568
1460	G	1.252744	1460	G	1.252744
1461	T	-999.000000	1461	T	-999.000000
1462	A	1.257021	1462	A	1.257021
1463	A	0.675232	1463	A	0.675232
1464	C	2.853295	1464	C	2.853295
1465	A	1.993200	1465	A	1.993200
1466	A	0.718542	1466	A	0.718542
1467	G	0.389531	1467	G	0.389531
1468	G	0.461165	1468	G	0.461165
1469	T	0.604537	1469	T	0.604537
1470	A	0.591376	1470	A	0.591376
1471	G	-0.016892	1471	G	-0.016892
1472	C	0.293128	1472	C	0.293128
1473	C	-0.099853	1473	C	-0.099853
1474	G	0.238449	1474	G	0.238449
1475	T	0.191220	1475	T	0.191220
1476	A	0.250082	1476	A	0.250082
1477	T	0.282940	1477	T	0.282940
1478	C	0.398621	1478	C	0.398621
1479	G	-0.124032	1479	G	-0.124032
1480	G	0.468398	1480	G	0.468398
1481	A	-999.000000	1481	A	-999.000000
1482	A	-999.000000	1482	A	-999.000000
1483	G	-0.107912	1483	G	-0.107912
1484	G	0.347583	1484	G	0.347583
1485	T	0.052696	1485	T	0.052696
1486	G	-0.096868	1486	G	-0.096868
1487	C	-0.159942	1487	C	-0.159942
1488	G	-0.085348	1488	G	-0.085348
1489	G	0.070031	1489	G	0.070031
1490	C	0.015239	1490	C	0.015239
1491	T	-0.066167	1491	T	-0.066167
1492	G	0.764930	1492	G	0.764930
1493	G	-0.516663	1493	G	-0.516663
1494	A	0.146727	1494	A	0.146727
1495	T	0.944919	1495	T	0.944919
1496	C	0.163899	1496	C	0.163899
1497	A	-999.000000	1497	A	-999.000000
1498	C	-999.000000	1498	C	-999.000000
1499	C	-999.000000	1499	C	-999.000000
1500	T	-999.000000	1500	T	-999.000000
1501	C	-999.000000	1501	C	-999.000000
1502	C	-999.000000	1502	C	-999.000000
1503	T	-999.000000	1503	T	-999.000000
1504	T	-999.000000	1504	T	-999.000000
1505	T	-999.000000	1505	T	-999.000000
1506	C	-999.000000	1506	C	-999.000000
1507	T	-999.000000	1507	T	-999.000000
