# Supplementary material for: Model-Free RNA Sequence and Structure Alignment Informed by SHAPE Probing Reveals a Conserved Alternate Secondary Structure for 16S rRNA
Source: PLoS Comput Biol. 2015 May 20;11(5):e1004126. doi: 10.1371/journal.pcbi.1004126 (PMC4438973; doi:10.1371/journal.pcbi.1004126)
Supplement: S1 Dataset — (ZIP) [file pcbi.1004126.s003.zip › align_1_DATA/2014-12-29_align_1_alignments_and_predictions/2014-09-04_cdiff_hvol_23S_clustalw.aln]

CLUSTALW format pairwise alignment

SEQ1  TGG-TCAAGTTATTAAGGGTGCAG--GGCGGATGCCTTGGCACTAGGAGCCGATGAAGGA
SEQ2  TATATCAACTGGCTACTGTGCCAGCTGGTGGATAGCTCGGCTCGA-GAGCCGATGACGGA

SEQ1  CGTGATAAGCTGCGATAAGCTTCGGGGAGTTGCACGTAAACTTTGATCCGAAGATTTCCG
SEQ2  CGTGCCAAGCTGCGATAAGCCTCAGGGACCCGCATGGAGGGAAAGAACTGAGGATCTCCG

SEQ1  AATGAGGAAACTCACTTAGAGTAATGTCTAAGTATCATTAAGTGAATACATAGCTTAATG
SEQ2  AATGGGAATCCCCAC-------------------GCAAT-------TGCCTCGCGCAATG

SEQ1  AGGGGAACTCAGGGAACTGAAACATCTAAGTACCTGAAGGAAGAGAAAGAAATTCG--AT
SEQ2  --GGGAACGTTCCGAATTGAAACATCTTAGTAGGAACAGGAAAAGAAAGCAATCCGCGAT

SEQ1  TCCGTAAGTAGCGGCGAGCGAACGCGGATTAGCCCAAACCAATAAAGTTTTC-TTTATTG
SEQ2  GTCGTTAGTAACGGCGAGTAAACGCGACACAGTCCAAACCG---AAGCCTTCGGGCAATG

SEQ1  GGGT-TGCGGACATATCATAACGAAGAGGTATCGTAATTGAAGAGGTTTGGAAAGACCCA
SEQ2  TGGTGTACGGACTACCCATAACGGACCTGGGTCTTATGTGAAGTCTCCTGGAACGGAGCG

SEQ1  CCACAGAAGGTAATAGTCCTGTATGTTAAACGAGAAGACTTTAGATATGATCCAGAGTAC
SEQ2  TGATACAGGGTGAAAACCCCGTAACAT-AAGAACCAGATCCCGGGGTTGTTCCAGAATAG

SEQ1  CACGGGACACGTGAAACCCTGTGGGAAGCAGGAGGGACCACCATCCAAGGCTAAATACTA
SEQ2  CGGGGG--TTGGATATCCCTCGTGAATTTCGCAGGCATCAACTGCGAAGACTAAACACT-

SEQ1  CCTAGTGACCGATAGCGTATA-GTACCGTGAGGGAAAGGTGAAAAGAACCCCGGG-AGGG
SEQ2  CCTCGAGACCGATAGCGAACAAGTAGCGTGAGCGAACGCTGAAAAGCACCCCGAACAGGG

SEQ1  GAGTGAAATAGAACCTGA-A--------------ACC--CTGCACTTACAA---------
SEQ2  CGGTGCAATAGGGCTTGAAATCAGTTGGCGATAGAGCGACGTGGCATACAAGGTCACTCG

SEQ1  ------G--CT--GTG-GAAGC---AC-ATTTCTTGTGTG------A----CCG-CGTAC
SEQ2  ACGAAAGAACTGGGAGCGATCCCGTAGTATGACTCGAGTGAAGCCGATGTTACGTCGTAC

SEQ1  TTTTTGTAGAACGGGCCAACGAGTTACGTTAAGTAGCAAGGTTAAGCACTTAAGGTGTGG
SEQ2  GTTTTGAAAAACGAACCATGGAGTGCATCTGACTGGCGAGTCTAAGGGGTGAACCCCCGG

SEQ1  AGCCGTAGCGAAAGCGA------------GTTTTAACT--G--AGCGT--TCA--GTTAC
SEQ2  AGGCATAGGGAAACCGATACGGCCGCAGTCTTTGACCAGGGCCACCGTCTTCAAGGGCGG

SEQ1  TT-G---A--CG-TA-GACCCGAAACCGGGCGACCTACCCATGAGCAGGATGAAGCGAAA
SEQ2  GGAGCCAACCGGATGCGACCCGAAACCAAGTGATCTACGCCGGAGCAGGGCGAAGCGTGG

SEQ1  GTAAAATTTCGTGGAGGTCCG--AACCCACGAGCGTTGAAAAGCTCGGGGATGACTTGTG
SEQ2  CGAAAGCTGCGTGGAGGCCCGTTAGAGTTGGTGTCCTACAATACCCTCTCGTGACTCTGG

SEQ1  GGTAGCGGTGAAATTCCAATCGAGCCCGGAGATAGCTGGTTCTCCCCGAAATAGCTTTAG
SEQ2  TGTAGGGGTGAAAGGCCCATCGAACTTGGCAACAGCTGGTTCCAACCGAAACATGTCGAA

SEQ1  GGCTAGCCTCA-AGGTGAGAGATACGGAGGTAGAGC-ACTGAAT--G--TCCTAGGGGGT
SEQ2  GCATGACCTCTGATGAGATAGTTCGTGAGGTAGAGCGACCGATTGGGAATCCGGACTCCG

SEQ1  ATTGCACCTACCGAAGACTATCAAACTCCGAA--TGCCGTCATCTTATACTT-GGGAGTC
SEQ2  AGAGGAGTT-CGCTTCCCTGTCAAACTCCGAACTTACGAACGTCGTAGACTCAGGGAGTC

SEQ1  AGACTGTGGGTGATAAGATTCATAGTCGAAAGGGCAACAGCCCAGATCGTCAG-CTAAGG
SEQ2  CGG-TGTGCGGGGTAAGCTTGTGCACCGTGAGGGAGACAACCCAGA--GCCAGGTTAAGG

SEQ1  TCCCTAAATGTAAGTTAA--GTGG-TAAAGGATGTGGGATTGCACAGACAACCAGGATGT
SEQ2  ACCCAAAGTGTGGATTAAGTGTGATTGAAGATTGTCTCGAGCCCTAAACAGCCGGGAGGT

SEQ1  TGGCTTAGAAGCAGCCACTCATTCAAAGAGT-GCGTAATAGCTCACTGGTCGAGTGATCC
SEQ2  GAGCTTAGAAGCAGCTACCC--TCTAAGAATAGCGTAACAGCTTACCGGCCGAGGTTCGA

SEQ1  TGCGCCGAAGATTTCCGGGGCTAAAACTTACTACCGA-AGCT-ACGGCATCAGTAATGAT
SEQ2  GGCGTCGAAAATGATCGGGACTCAAATCCACCTCCGAGACCTGGCGGCGTGTCTTATGAC

SEQ1  GGG------TAGGGGAGCTTCCCATACGGGTTGAAGCATGACCGTAAGGACATGTGGACA
SEQ2  ACGATTCCGTAGGTTGGCATACTGCATGGGTGGAAGCACGGGTGAGAACTCGTGTGGACC

SEQ1  GTATGGGAGTGAGAATGTTGGCATGAGTAG---CGAGATGTGGGTGAGAATCCCACAGGC
SEQ2  GTGCAGCAACGAAAATCATGGTCTCAGTAGCAGCGAGAGTCGGGTGTGAACCCCGACGGC

SEQ1  CGTAAACCCAAGGTTTCCAGGGGAAGGTTCGTCCGCCCTGGGTTAGTCGGGACCTAAGCT
SEQ2  CTTACGCGCAAGGGTTCCTCGGCACTGTCAATCAGCCGAGGGTTAGTCGAT-CCTAAG-T

SEQ1  GAGGCCGAAAGGCG---TAGGTGAT-GGACAACAGGTTGATATTCCTGTACTACCGATAA
SEQ2  CTAACCGTAATTCGAATTAGATGAAAGGGAAACTGGTTAATATTCCAGTACCTTCTTGCA

SEQ1  CCGTTTGAGAGAAGGGATGACACAGTAGGATAAGCTAAGCACACTGTTGGTTATGTGTGC
SEQ2  CC---------AAACGTCGACGCTTTAGGAAACACCGAGCGGGGCCTTC---------G-

SEQ1  CCAAGCATTGAGGCAGTCAAAGTAGGCAAATCCGCTTTGATAATGCTGGGATGTGATGGG
SEQ2  CCC--CGTCGAATCACCGAAATTCGTGGAA---GCC--G-TAACGGCACGAAGCGAACGA

SEQ1  GAGCGAAATTTAGTAGCGAAGTAGCTGATTTCACACTGTCAAGAAAAGTCTCTATCGAGG
SEQ2  ACGGTGAGA-TAGGGA--AACTCGGCGGTACCTAGAGCCCGTGAAAAG--AC-A---AGC

SEQ1  TTAAAGGTACCCGTACCGCAAACCGACACAGGTGGGTGAGGAGAGTATCCTAAGGCCAG-
SEQ2  AAGAAGCT---CGTACCGAGATCCGACACAGGTGCGCTGGCAGAGCAAGCCAAGGCCTGT

SEQ1  CGAGAG-AACTGTTGTTAAGGAACTCGGCAAAATGACCCCGTAACTTAGGGATAAGGGGT
SEQ2  CGGGATCAACCGACGTTAGGGAATTCGGCAAGTTAGTCCCGTAAGTTCGCGATAAGGGAT

SEQ1  GCCA-C-C---ATC-AGGTGGCCGCAGAGAATAGGCCCAAGCGACTGTTTACCAAAAACA
SEQ2  GCCTGCTCTTGACCGAGCAGGTCGCAGTGACTCGGACGCTCCGACTGTCTAGTAACAACA

SEQ1  TAGGTTTCTGCTAAGTCGCAAGACGATGTATAGGAGCTGACGCCTGCCCGGTGCTGGAAG
SEQ2  TAGGTGACCGCAAATCCGCAAGGACTCGTACGGTCACTGAATCCTGCCCAGTGC------

SEQ1  GTTAAGGGGATCTGTTAGAGCAATCGAAGCAGTGAACTTAAGCCCCAGTAAACGGCGGCC
SEQ2  -----GGGTATCTGA-ACACCCATTACAAT-GGGA--CGAAGGACCCGTCAACGGCGGGG

SEQ1  GTAACTATAACGGTCCTAAGGTAGCGAAATTCCTTGTCGGGTAAGTTCCGACCCGCACGA
SEQ2  GTAACTATGACCCTCTTAAGGTAGCGTAGTACCTTGCCGCTTCAGTAGCGGCTTGCATGA

SEQ1  AAGGCGTAACGATTTGGGCACTGTCTCAACAACAGACTCGGTGAAATTGTAA-TTCCGGT
SEQ2  ATGGATCAACGAGAGCGTCACTGTCCCAACGTTGGGCCCGGTGAA-CAGTACGTTCCAGT

SEQ1  GAAGATGCCGGATACCTGCGACAGGACGGAAAGACCCCATGGAGCTTTACTGTAGCTTGA
SEQ2  GCGGAGTCTGGAGACCCCCAAGGGGAAGCGAAGACCCTATAGAGCTTTACTGCAGGCTGT

SEQ1  CATTGGGTCTTGGTACTACATGTACAGGATAGGTGGGAGGCTTTGAAACCAGGAC----G
SEQ2  CGCTGAGACGTGGTCGCTAATGTGCAGCATAGGTAGGAGCCATT-ACACAGGTACCCGCG

SEQ1  CCAGT-TTTGGCGGAGCCATCCTTGGGATACCACCCTTGTAGT-ACTGGGACTCTAACCA
SEQ2  CCAGCGGGCCACCGAGGCAGCATTGAAATACTACCCGT-TAGTGACTGCGACTCT---CA

SEQ1  TAGGCCATGAATCTGGTCTTGGGACACTGTCAGGTGGGCAGTTTGACTGGGGCGGT-CGC
SEQ2  -----C-----TCCTGGCGGAGGACACCGGTAGCCGGGCAGTTTGACTGGGGCGGTACGC

SEQ1  CTCCCAAAAGGTAACGGAGGCGCTCAAAGGTTCTCTCAGTACGGTCGGAAA-TCGTACGT
SEQ2  GCTCGAAAAGATATCGAGCGCGCCCAAAGATTTCCTCACGCGAGTCGGGAACTCGT-GGA

SEQ1  AGAGTGTAAAGGCAAAAGAGAGCTTGATTGCAAGACATACAGGTCGAGCAAGGATGA---
SEQ2  AGAGCGCAAGAGCAAACGGAAGTCTGACAGT--GACATTCCCAACGAGTGTCGCTGACGC

SEQ1  -AAATCG-GACTTAGTGATCC--GGTGGTTCTGCGTGGAAGGGCCATCGCTCAACGGATA
SEQ2  GAAAGCGTGGTCTAGCGAACCTACGAGGTTCA---TTCATGGGACC-CGTAGATGACAGA

SEQ1  AAAGCTACCCTGGGGATAACAGGCTTATCTCCCCCAAGAGTCCACATCGACGGGGAGGTT
SEQ2  AAAGCTACCTTAGGGATAACAGAGTCGTCACCGGCAAGAGCACATATCGACCCGGTGGCT

SEQ1  TGGCACCTCGATGTCGGCTCATCACATCCTGGGGCTGTAGTAGGTCCCAAGGGTTGGGCT
SEQ2  TGCTACCTCGATGTCGGTTCCCTCCATCCTGCCTGTGCAGAAGCAGGCAAGGGTGAGGTT

SEQ1  GTTCGCCCATTAAAGTGGTACGCGAGCTGGGTTCAGAACGTCGTGAGACAGTTCGGTCCC
SEQ2  GTTCGCCTATTAAAGGAGGTCGTGAGCTGGGTTTAGACCGTCGTGAGACAGGTCGGCTGC

SEQ1  TATCCGTCGCAGGCGT--AGGAAATTTGAGAAGACCTGTCCT-TAGTACGAGAGG-ACCG
SEQ2  TATCTATTGGGGGTGTTAAGGAACTT-GACGTGAACGTTCGTATAGTACGAGAGGAACTA

SEQ1  GGATGGACGTACCTCTGGTGTACCAGTTGTCCTGCCAAGGGCAT-GGCTGGGTAGCTATG
SEQ2  CGAATGG-GTGCCACTGGTGTACCGGTTGTCC-GAG-AGGGCAGATGCCGGGCAGCTACG

SEQ1  TGCGGAATGGATAAGCGCTGAAAGCATCTAAGCGCGAAGCCAACTTCAAGATAAGATTTC
SEQ2  CACC-ACGGGGTAAGAGCTGAACGCATCTAAGCTCGAAACCCAC-ACG-GAAAAGAAGTT

SEQ1  CCACCGCAAGGGTAAGACCCCAGAAAGACTATCTGGTTGATAGGTCGAAGGTGTAAGTGC
SEQ2  CCACTG--A-GG--ACACTCGTAGAAGACGAGTTCG---ATAGACTCGGGGTGTACG--C

SEQ1  AGCAATGT-A--TTTAGCTTAT----CGA-TACTAATAGGTCGAGGACTTGACCAA    
SEQ2  AACGAGGTAACGAGTTGTTAAGCCCGCGAGCACTAACA-GTCCAAG-CCACATTC-    
