# Supplementary material for: Model-Free RNA Sequence and Structure Alignment Informed by SHAPE Probing Reveals a Conserved Alternate Secondary Structure for 16S rRNA
Source: PLoS Comput Biol. 2015 May 20;11(5):e1004126. doi: 10.1371/journal.pcbi.1004126 (PMC4438973; doi:10.1371/journal.pcbi.1004126)
Supplement: S1 Dataset — (ZIP) [file pcbi.1004126.s003.zip › align_1_DATA/2014-12-29_align_1_alignments_and_predictions/2014-09-04_cdiff_hvol_23S_wSHAPE.txt]

2014-09-03_shape_align_gotoh_wOutput.py	cdiff_23S_allSHAPE.txt	hvol_23S_allSHAPE.txt	Y	2014-09-04_cdiff_hvol_23S
2014-09-04_cdiff_hvol_23S	1	T	-999.000000	1	T	-999.000000
2	G	-999.000000	2	G	-999.000000
3	G	-999.000000	3	G	-999.000000
-	-	-	-	-	-
4	T	-999.000000	4	T	-999.000000
5	C	-999.000000	5	C	-999.000000
6	A	-999.000000	6	A	-999.000000
7	A	-999.000000	7	A	-999.000000
8	G	-999.000000	8	G	-999.000000
9	T	-999.000000	9	T	-999.000000
10	T	-999.000000	10	T	-999.000000
11	A	2.955855	11	A	2.955855
12	T	-999.000000	12	T	-999.000000
13	T	-999.000000	13	T	-999.000000
14	A	-999.000000	14	A	-999.000000
15	A	1.495695	15	A	1.495695
16	G	1.580195	16	G	1.580195
17	G	-0.210142	17	G	-0.210142
18	G	1.285830	18	G	1.285830
19	T	0.245247	19	T	0.245247
20	G	0.137812	20	G	0.137812
21	C	1.201272	21	C	1.201272
22	A	-0.593191	22	A	-0.593191
23	G	0.292791	23	G	0.292791
-	-	-	-	-	-
-	-	-	-	-	-
24	G	0.055575	24	G	0.055575
25	G	0.334546	25	G	0.334546
26	C	0.045063	26	C	0.045063
27	G	0.314331	27	G	0.314331
28	G	1.006226	28	G	1.006226
29	A	0.473470	29	A	0.473470
30	T	1.188762	30	T	1.188762
31	G	0.303038	31	G	0.303038
32	C	-0.030919	32	C	-0.030919
33	C	0.761146	33	C	0.761146
34	T	0.507706	34	T	0.507706
35	T	0.501210	35	T	0.501210
36	G	-0.096577	36	G	-0.096577
37	G	0.245218	37	G	0.245218
38	C	-0.020238	38	C	-0.020238
39	A	0.031251	39	A	0.031251
40	C	0.235413	40	C	0.235413
41	T	0.180776	41	T	0.180776
42	A	0.100290	42	A	0.100290
43	G	0.018679	43	G	0.018679
44	G	0.220745	44	G	0.220745
45	A	0.176548	45	A	0.176548
46	G	0.353505	46	G	0.353505
47	C	-0.102567	47	C	-0.102567
48	C	0.443921	48	C	0.443921
49	G	0.042566	49	G	0.042566
50	A	-0.246799	50	A	-0.246799
51	T	-0.294811	51	T	-0.294811
52	G	0.278871	52	G	0.278871
53	A	0.175404	53	A	0.175404
54	A	0.427343	54	A	0.427343
55	G	0.180209	55	G	0.180209
56	G	-0.086754	56	G	-0.086754
57	A	-0.044941	57	A	-0.044941
58	C	0.152435	58	C	0.152435
59	G	0.361401	59	G	0.361401
60	T	-0.239689	60	T	-0.239689
61	G	0.351561	61	G	0.351561
62	A	1.805382	62	A	1.805382
63	T	2.148190	63	T	2.148190
64	A	0.322186	64	A	0.322186
65	A	0.170510	65	A	0.170510
66	G	0.060029	66	G	0.060029
67	C	0.030124	67	C	0.030124
68	T	-0.079884	68	T	-0.079884
69	G	0.270355	69	G	0.270355
70	C	-0.012838	70	C	-0.012838
71	G	0.257372	71	G	0.257372
72	A	0.961955	72	A	0.961955
73	T	0.338885	73	T	0.338885
74	A	0.002356	74	A	0.002356
75	A	0.231614	75	A	0.231614
76	G	0.046804	76	G	0.046804
77	C	0.163654	77	C	0.163654
78	T	-0.127463	78	T	-0.127463
79	T	0.137003	79	T	0.137003
80	C	0.125803	80	C	0.125803
81	G	-0.076865	81	G	-0.076865
82	G	-0.019157	82	G	-0.019157
83	G	0.035391	83	G	0.035391
84	G	-0.094330	84	G	-0.094330
85	A	1.185523	85	A	1.185523
86	G	0.194244	86	G	0.194244
87	T	-0.083574	87	T	-0.083574
88	T	0.008713	88	T	0.008713
89	G	0.110082	89	G	0.110082
90	C	0.878606	90	C	0.878606
91	A	0.856613	91	A	0.856613
92	C	4.515632	92	C	4.515632
93	G	1.861390	93	G	1.861390
94	T	1.374879	94	T	1.374879
95	A	0.258329	95	A	0.258329
96	A	0.017134	96	A	0.017134
97	A	-0.060627	97	A	-0.060627
98	C	-0.034906	98	C	-0.034906
99	T	-0.053102	99	T	-0.053102
100	T	0.372746	100	T	0.372746
101	T	-0.048766	101	T	-0.048766
102	G	0.141409	102	G	0.141409
103	A	-0.105584	103	A	-0.105584
104	T	0.030020	104	T	0.030020
105	C	-0.352776	105	C	-0.352776
106	C	-0.262674	106	C	-0.262674
107	G	0.349580	107	G	0.349580
108	A	0.066828	108	A	0.066828
109	A	0.096500	109	A	0.096500
110	G	-0.044253	110	G	-0.044253
111	A	0.096038	111	A	0.096038
112	T	0.005700	112	T	0.005700
113	T	0.075847	113	T	0.075847
114	T	0.148493	114	T	0.148493
115	C	0.105886	115	C	0.105886
116	C	0.036722	116	C	0.036722
117	G	0.074992	117	G	0.074992
118	A	0.540830	118	A	0.540830
119	A	0.309093	119	A	0.309093
120	T	-0.020656	120	T	-0.020656
121	G	0.616745	121	G	0.616745
122	A	0.084455	122	A	0.084455
123	G	0.152787	123	G	0.152787
124	G	0.035931	124	G	0.035931
125	A	1.356295	125	A	1.356295
126	A	-0.118660	126	A	-0.118660
127	A	-0.068654	127	A	-0.068654
128	C	0.024393	128	C	0.024393
129	T	0.092002	129	T	0.092002
130	C	0.095529	130	C	0.095529
131	A	0.004816	131	A	0.004816
132	C	0.093125	132	C	0.093125
133	T	-0.109746	133	T	-0.109746
134	T	0.057681	134	T	0.057681
135	A	0.105503	135	A	0.105503
136	G	-0.196904	136	G	-0.196904
137	A	-0.003056	137	A	-0.003056
138	G	0.344851	138	G	0.344851
139	T	0.522214	139	T	0.522214
140	A	0.690384	140	A	0.690384
141	A	1.070729	141	A	1.070729
142	T	0.732681	142	T	0.732681
143	G	0.686489	143	G	0.686489
144	T	-0.111008	144	T	-0.111008
145	C	-0.305691	145	C	-0.305691
146	T	0.094570	146	T	0.094570
147	A	0.034339	147	A	0.034339
148	A	-0.415653	148	A	-0.415653
149	G	0.016699	149	G	0.016699
150	T	0.118511	150	T	0.118511
151	A	0.064263	151	A	0.064263
152	T	0.352854	152	T	0.352854
153	C	0.115902	153	C	0.115902
154	A	-0.164244	154	A	-0.164244
155	T	-0.042230	155	T	-0.042230
156	T	-0.046767	156	T	-0.046767
157	A	0.090219	157	A	0.090219
158	A	-0.097155	158	A	-0.097155
159	G	0.032911	159	G	0.032911
160	T	-0.183527	160	T	-0.183527
161	G	0.561747	161	G	0.561747
162	A	-0.043854	162	A	-0.043854
163	A	0.795402	163	A	0.795402
164	T	0.179819	164	T	0.179819
165	A	0.193262	165	A	0.193262
166	C	0.735049	166	C	0.735049
167	A	1.091713	167	A	1.091713
168	T	0.157118	168	T	0.157118
169	A	0.460993	169	A	0.460993
170	G	-0.022018	170	G	-0.022018
171	C	-0.264530	171	C	-0.264530
172	T	-0.005545	172	T	-0.005545
173	T	0.044699	173	T	0.044699
174	A	0.102532	174	A	0.102532
175	A	-0.015369	175	A	-0.015369
176	T	0.051335	176	T	0.051335
177	G	0.003266	177	G	0.003266
178	A	0.225306	178	A	0.225306
179	G	0.353294	179	G	0.353294
180	G	-0.043671	180	G	-0.043671
181	G	-0.230054	181	G	-0.230054
182	G	0.238335	182	G	0.238335
183	A	0.468225	183	A	0.468225
184	A	0.102109	184	A	0.102109
185	C	0.161637	185	C	0.161637
186	T	0.156498	186	T	0.156498
187	C	0.060148	187	C	0.060148
188	A	-0.016390	188	A	-0.016390
189	G	0.198783	189	G	0.198783
190	G	-0.038643	190	G	-0.038643
191	G	-0.089144	191	G	-0.089144
192	A	0.173384	192	A	0.173384
193	A	0.195527	193	A	0.195527
194	C	0.240280	194	C	0.240280
195	T	0.146694	195	T	0.146694
196	G	0.661451	196	G	0.661451
197	A	0.504660	197	A	0.504660
198	A	0.420320	198	A	0.420320
199	A	0.473663	199	A	0.473663
200	C	0.409984	200	C	0.409984
201	A	0.486479	201	A	0.486479
202	T	0.410782	202	T	0.410782
203	C	-0.092809	203	C	-0.092809
204	T	0.513525	204	T	0.513525
205	A	0.029854	205	A	0.029854
206	A	0.183446	206	A	0.183446
207	G	-0.000696	207	G	-0.000696
208	T	-0.183499	208	T	-0.183499
209	A	-0.014062	209	A	-0.014062
210	C	-0.226947	210	C	-0.226947
211	C	-0.084670	211	C	-0.084670
212	T	-0.155868	212	T	-0.155868
213	G	-0.214072	213	G	-0.214072
214	A	0.218698	214	A	0.218698
215	A	-0.085333	215	A	-0.085333
216	G	0.543301	216	G	0.543301
217	G	0.367192	217	G	0.367192
218	A	0.418751	218	A	0.418751
219	A	0.602860	219	A	0.602860
220	G	0.601162	220	G	0.601162
221	A	-0.047006	221	A	-0.047006
222	G	0.530397	222	G	0.530397
223	A	0.101033	223	A	0.101033
224	A	0.935517	224	A	0.935517
225	A	-0.137042	225	A	-0.137042
226	G	1.394614	226	G	1.394614
227	A	0.060743	227	A	0.060743
228	A	1.447382	228	A	1.447382
229	A	4.789534	229	A	4.789534
230	T	0.636843	230	T	0.636843
231	T	0.381323	231	T	0.381323
232	C	0.126301	232	C	0.126301
233	G	0.609773	233	G	0.609773
-	-	-	-	-	-
-	-	-	-	-	-
234	A	0.441740	234	A	0.441740
235	T	-0.130584	235	T	-0.130584
236	T	0.031841	236	T	0.031841
237	C	0.151922	237	C	0.151922
238	C	-0.051873	238	C	-0.051873
239	G	0.141237	239	G	0.141237
240	T	-0.307925	240	T	-0.307925
241	A	0.178857	241	A	0.178857
242	A	0.061250	242	A	0.061250
243	G	0.371738	243	G	0.371738
244	T	0.140308	244	T	0.140308
245	A	0.450880	245	A	0.450880
246	G	-0.067570	246	G	-0.067570
247	C	-0.047511	247	C	-0.047511
248	G	1.409774	248	G	1.409774
249	G	0.055145	249	G	0.055145
250	C	1.412595	250	C	1.412595
251	G	0.580741	251	G	0.580741
252	A	2.249416	252	A	2.249416
253	G	0.066411	253	G	0.066411
254	C	-0.019394	254	C	-0.019394
255	G	0.031997	255	G	0.031997
256	A	0.257949	256	A	0.257949
257	A	0.309429	257	A	0.309429
258	C	0.202348	258	C	0.202348
259	G	0.119319	259	G	0.119319
260	C	0.302197	260	C	0.302197
261	G	-0.082598	261	G	-0.082598
262	G	0.022865	262	G	0.022865
263	A	0.046270	263	A	0.046270
264	T	0.019434	264	T	0.019434
265	T	0.456325	265	T	0.456325
266	A	0.513011	266	A	0.513011
267	G	0.055941	267	G	0.055941
268	C	-0.072140	268	C	-0.072140
269	C	-0.213113	269	C	-0.213113
270	C	-0.299919	270	C	-0.299919
271	A	0.110971	271	A	0.110971
272	A	0.194568	272	A	0.194568
273	A	0.190918	273	A	0.190918
274	C	0.002088	274	C	0.002088
275	C	0.161085	275	C	0.161085
276	A	0.373348	276	A	0.373348
277	A	-0.086772	277	A	-0.086772
278	T	0.165304	278	T	0.165304
279	A	0.276341	279	A	0.276341
280	A	-0.040075	280	A	-0.040075
281	A	-0.151882	281	A	-0.151882
282	G	0.556162	282	G	0.556162
283	T	0.270860	283	T	0.270860
284	T	-0.074149	284	T	-0.074149
285	T	1.217561	285	T	1.217561
286	T	0.498507	286	T	0.498507
287	C	0.309441	287	C	0.309441
-	-	-	-	-	-
288	T	0.098730	288	T	0.098730
289	T	-0.120396	289	T	-0.120396
290	T	-0.044734	290	T	-0.044734
291	A	0.022206	291	A	0.022206
292	T	0.813571	292	T	0.813571
293	T	0.165715	293	T	0.165715
294	G	-0.146887	294	G	-0.146887
295	G	0.111028	295	G	0.111028
296	G	-0.035944	296	G	-0.035944
297	G	0.158898	297	G	0.158898
298	T	-0.074321	298	T	-0.074321
-	-	-	-	-	-
299	T	0.072614	299	T	0.072614
300	G	0.293885	300	G	0.293885
301	C	-999.000000	301	C	-999.000000
302	G	-0.015807	302	G	-0.015807
303	G	0.030064	303	G	0.030064
304	A	-0.192356	304	A	-0.192356
305	C	-0.058527	305	C	-0.058527
306	A	-0.023854	306	A	-0.023854
307	T	0.174952	307	T	0.174952
308	A	-0.081082	308	A	-0.081082
309	T	0.010367	309	T	0.010367
310	C	0.743927	310	C	0.743927
311	A	0.701195	311	A	0.701195
312	T	0.956866	312	T	0.956866
313	A	3.464778	313	A	3.464778
314	A	1.133827	314	A	1.133827
315	C	0.990216	315	C	0.990216
316	G	0.142896	316	G	0.142896
317	A	0.193554	317	A	0.193554
318	A	0.434598	318	A	0.434598
319	G	0.333192	319	G	0.333192
320	A	0.797592	320	A	0.797592
321	G	-0.015949	321	G	-0.015949
322	G	0.102683	322	G	0.102683
323	T	-0.331572	323	T	-0.331572
324	A	0.029340	324	A	0.029340
325	T	0.156282	325	T	0.156282
326	C	-0.237867	326	C	-0.237867
327	G	0.243012	327	G	0.243012
328	T	0.363367	328	T	0.363367
329	A	0.000801	329	A	0.000801
330	A	0.570600	330	A	0.570600
331	T	0.018023	331	T	0.018023
332	T	-0.254817	332	T	-0.254817
333	G	-0.080345	333	G	-0.080345
334	A	-0.056736	334	A	-0.056736
335	A	-0.113412	335	A	-0.113412
336	G	0.336649	336	G	0.336649
337	A	1.739551	337	A	1.739551
338	G	0.001615	338	G	0.001615
339	G	0.145543	339	G	0.145543
340	T	-0.216224	340	T	-0.216224
341	T	-0.190408	341	T	-0.190408
342	T	-0.089230	342	T	-0.089230
343	G	0.197441	343	G	0.197441
344	G	-0.023225	344	G	-0.023225
345	A	0.038739	345	A	0.038739
346	A	-0.029585	346	A	-0.029585
347	A	0.254320	347	A	0.254320
348	G	-0.221708	348	G	-0.221708
349	A	-0.044141	349	A	-0.044141
350	C	-0.190973	350	C	-0.190973
351	C	-0.038439	351	C	-0.038439
352	C	-0.403636	352	C	-0.403636
353	A	0.297129	353	A	0.297129
354	C	-0.161144	354	C	-0.161144
355	C	-0.082339	355	C	-0.082339
356	A	0.503166	356	A	0.503166
357	C	-0.088688	357	C	-0.088688
358	A	0.761148	358	A	0.761148
359	G	0.386355	359	G	0.386355
360	A	-0.080635	360	A	-0.080635
361	A	0.050411	361	A	0.050411
362	G	0.013950	362	G	0.013950
363	G	-0.077726	363	G	-0.077726
364	T	-0.167949	364	T	-0.167949
365	A	0.188422	365	A	0.188422
366	A	0.083088	366	A	0.083088
367	T	-0.000420	367	T	-0.000420
368	A	-0.215964	368	A	-0.215964
369	G	-0.180074	369	G	-0.180074
370	T	-0.019905	370	T	-0.019905
371	C	-0.064047	371	C	-0.064047
372	C	-0.090669	372	C	-0.090669
373	T	0.105851	373	T	0.105851
374	G	0.106864	374	G	0.106864
375	T	-0.148459	375	T	-0.148459
376	A	0.276469	376	A	0.276469
377	T	-0.084361	377	T	-0.084361
378	G	0.645183	378	G	0.645183
379	T	0.039907	379	T	0.039907
380	T	0.277715	380	T	0.277715
381	A	2.062719	381	A	2.062719
382	A	2.677448	382	A	2.677448
383	A	0.159425	383	A	0.159425
384	C	0.118279	384	C	0.118279
385	G	-0.193138	385	G	-0.193138
386	A	-0.086920	386	A	-0.086920
387	G	-0.150279	387	G	-0.150279
388	A	0.234163	388	A	0.234163
389	A	0.827864	389	A	0.827864
390	G	-0.053052	390	G	-0.053052
391	A	0.056246	391	A	0.056246
392	C	0.028365	392	C	0.028365
393	T	0.008836	393	T	0.008836
394	T	0.271520	394	T	0.271520
395	T	0.852913	395	T	0.852913
396	A	1.173448	396	A	1.173448
397	G	0.321308	397	G	0.321308
398	A	-0.148537	398	A	-0.148537
399	T	-0.071394	399	T	-0.071394
400	A	0.078525	400	A	0.078525
401	T	0.122863	401	T	0.122863
402	G	0.412145	402	G	0.412145
403	A	1.231084	403	A	1.231084
404	T	-0.042972	404	T	-0.042972
405	C	-0.239744	405	C	-0.239744
406	C	-0.111159	406	C	-0.111159
407	A	-0.046437	407	A	-0.046437
408	G	0.480322	408	G	0.480322
409	A	0.397891	409	A	0.397891
410	G	0.223612	410	G	0.223612
411	T	0.019018	411	T	0.019018
412	A	0.115310	412	A	0.115310
413	C	-0.077027	413	C	-0.077027
414	C	0.077039	414	C	0.077039
415	A	-0.001786	415	A	-0.001786
416	C	-0.014942	416	C	-0.014942
417	G	-0.067665	417	G	-0.067665
418	G	0.010292	418	G	0.010292
419	G	0.415869	419	G	0.415869
420	A	0.419157	420	A	0.419157
421	C	0.681648	421	C	0.681648
422	A	1.298599	422	A	1.298599
423	C	1.818378	423	C	1.818378
424	G	2.686468	424	G	2.686468
425	T	0.970627	425	T	0.970627
426	G	1.109420	426	G	1.109420
427	A	0.564390	427	A	0.564390
428	A	0.661829	428	A	0.661829
429	A	0.629190	429	A	0.629190
430	C	0.207750	430	C	0.207750
431	C	-0.079586	431	C	-0.079586
432	C	0.149751	432	C	0.149751
433	T	0.557242	433	T	0.557242
434	G	0.121314	434	G	0.121314
435	T	0.176910	435	T	0.176910
436	G	0.066265	436	G	0.066265
437	G	0.102448	437	G	0.102448
438	G	0.421545	438	G	0.421545
439	A	0.094025	439	A	0.094025
440	A	0.250676	440	A	0.250676
441	G	0.153863	441	G	0.153863
442	C	0.494545	442	C	0.494545
443	A	0.837982	443	A	0.837982
444	G	0.122259	444	G	0.122259
445	G	0.181275	445	G	0.181275
446	A	0.168354	446	A	0.168354
447	G	0.088499	447	G	0.088499
448	G	-0.003594	448	G	-0.003594
449	G	0.127940	449	G	0.127940
450	A	1.595719	450	A	1.595719
451	C	0.052097	451	C	0.052097
452	C	0.198193	452	C	0.198193
453	A	1.554064	453	A	1.554064
454	C	0.119283	454	C	0.119283
455	C	-0.146024	455	C	-0.146024
456	A	-999.000000	456	A	-999.000000
457	T	0.030521	457	T	0.030521
458	C	0.038605	458	C	0.038605
459	C	-0.069752	459	C	-0.069752
460	A	0.174180	460	A	0.174180
461	A	0.380561	461	A	0.380561
462	G	0.042601	462	G	0.042601
463	G	0.041899	463	G	0.041899
464	C	-0.276298	464	C	-0.276298
465	T	0.496282	465	T	0.496282
466	A	-0.081873	466	A	-0.081873
467	A	-0.046940	467	A	-0.046940
468	A	0.105958	468	A	0.105958
469	T	0.887457	469	T	0.887457
470	A	-0.077053	470	A	-0.077053
471	C	0.019288	471	C	0.019288
472	T	0.023220	472	T	0.023220
473	A	0.128551	473	A	0.128551
474	C	-0.350066	474	C	-0.350066
475	C	0.066119	475	C	0.066119
476	T	0.071548	476	T	0.071548
477	A	0.023343	477	A	0.023343
478	G	0.093396	478	G	0.093396
479	T	-0.085854	479	T	-0.085854
480	G	0.160334	480	G	0.160334
481	A	1.646756	481	A	1.646756
482	C	-0.129453	482	C	-0.129453
483	C	0.388760	483	C	0.388760
484	G	0.863283	484	G	0.863283
485	A	1.325221	485	A	1.325221
486	T	0.463103	486	T	0.463103
487	A	1.840231	487	A	1.840231
488	G	-0.059505	488	G	-0.059505
489	C	0.336192	489	C	0.336192
490	G	-999.000000	490	G	-999.000000
491	T	1.038066	491	T	1.038066
492	A	0.572941	492	A	0.572941
493	T	0.273070	493	T	0.273070
494	A	1.553414	494	A	1.553414
-	-	-	-	-	-
495	G	0.636418	495	G	0.636418
496	T	0.005688	496	T	0.005688
497	A	0.510202	497	A	0.510202
498	C	-0.075964	498	C	-0.075964
499	C	0.372257	499	C	0.372257
500	G	0.580570	500	G	0.580570
501	T	0.540841	501	T	0.540841
502	G	1.012668	502	G	1.012668
503	A	1.582108	503	A	1.582108
504	G	0.050878	504	G	0.050878
505	G	-0.014810	505	G	-0.014810
506	G	0.181104	506	G	0.181104
507	A	0.150504	507	A	0.150504
508	A	0.803641	508	A	0.803641
509	A	0.326755	509	A	0.326755
510	G	0.159256	510	G	0.159256
511	G	0.108938	511	G	0.108938
512	T	0.119100	512	T	0.119100
513	G	1.473062	513	G	1.473062
514	A	0.290464	514	A	0.290464
515	A	0.671177	515	A	0.671177
516	A	0.000319	516	A	0.000319
517	A	1.478558	517	A	1.478558
518	G	1.831659	518	G	1.831659
519	A	0.487482	519	A	0.487482
520	A	0.811053	520	A	0.811053
521	C	0.073859	521	C	0.073859
522	C	0.040915	522	C	0.040915
523	C	0.107425	523	C	0.107425
524	C	-0.000072	524	C	-0.000072
525	G	0.236750	525	G	0.236750
526	G	1.126100	526	G	1.126100
527	G	1.213552	527	G	1.213552
-	-	-	-	-	-
528	A	1.962411	528	A	1.962411
529	G	0.010178	529	G	0.010178
530	G	0.134929	530	G	0.134929
531	G	0.312239	531	G	0.312239
532	G	0.041433	532	G	0.041433
533	A	1.154396	533	A	1.154396
534	G	1.496253	534	G	1.496253
535	T	0.710018	535	T	0.710018
536	G	1.357590	536	G	1.357590
537	A	0.171692	537	A	0.171692
538	A	0.180874	538	A	0.180874
539	A	0.693138	539	A	0.693138
540	T	2.631438	540	T	2.631438
541	A	2.388471	541	A	2.388471
542	G	2.424346	542	G	2.424346
543	A	1.048658	543	A	1.048658
544	A	0.264148	544	A	0.264148
545	C	-0.074087	545	C	-0.074087
546	C	0.163606	546	C	0.163606
547	T	0.631700	547	T	0.631700
548	G	1.592185	548	G	1.592185
549	A	0.684040	549	A	0.684040
-	-	-	-	-	-
550	A	-0.119080	550	A	-0.119080
-	-	-	-	-	-
-	-	-	-	-	-
-	-	-	-	-	-
-	-	-	-	-	-
-	-	-	-	-	-
-	-	-	-	-	-
-	-	-	-	-	-
-	-	-	-	-	-
-	-	-	-	-	-
-	-	-	-	-	-
-	-	-	-	-	-
-	-	-	-	-	-
-	-	-	-	-	-
-	-	-	-	-	-
551	A	0.239295	551	A	0.239295
552	C	0.037256	552	C	0.037256
553	C	-0.110936	553	C	-0.110936
-	-	-	-	-	-
-	-	-	-	-	-
554	C	0.204166	554	C	0.204166
555	T	-0.005523	555	T	-0.005523
556	G	0.229423	556	G	0.229423
557	C	0.573430	557	C	0.573430
558	A	-0.126046	558	A	-0.126046
559	C	-0.125772	559	C	-0.125772
560	T	0.645153	560	T	0.645153
561	T	2.309917	561	T	2.309917
562	A	1.238858	562	A	1.238858
563	C	1.755926	563	C	1.755926
564	A	1.174510	564	A	1.174510
565	A	1.777524	565	A	1.777524
-	-	-	-	-	-
-	-	-	-	-	-
-	-	-	-	-	-
-	-	-	-	-	-
-	-	-	-	-	-
-	-	-	-	-	-
-	-	-	-	-	-
-	-	-	-	-	-
-	-	-	-	-	-
-	-	-	-	-	-
-	-	-	-	-	-
-	-	-	-	-	-
-	-	-	-	-	-
-	-	-	-	-	-
-	-	-	-	-	-
566	G	0.555746	566	G	0.555746
-	-	-	-	-	-
-	-	-	-	-	-
567	C	0.421538	567	C	0.421538
568	T	1.641143	568	T	1.641143
-	-	-	-	-	-
-	-	-	-	-	-
569	G	0.425243	569	G	0.425243
570	T	0.109271	570	T	0.109271
571	G	0.209084	571	G	0.209084
-	-	-	-	-	-
572	G	0.391032	572	G	0.391032
573	A	0.582947	573	A	0.582947
574	A	0.384058	574	A	0.384058
575	G	0.289367	575	G	0.289367
576	C	0.190913	576	C	0.190913
-	-	-	-	-	-
-	-	-	-	-	-
-	-	-	-	-	-
577	A	-0.587066	577	A	-0.587066
578	C	0.049666	578	C	0.049666
-	-	-	-	-	-
579	A	0.644869	579	A	0.644869
580	T	0.008991	580	T	0.008991
581	T	2.251962	581	T	2.251962
582	T	0.673706	582	T	0.673706
583	C	3.225739	583	C	3.225739
584	T	1.393439	584	T	1.393439
585	T	0.719200	585	T	0.719200
586	G	0.108881	586	G	0.108881
587	T	-0.038205	587	T	-0.038205
588	G	0.060229	588	G	0.060229
589	T	0.176979	589	T	0.176979
590	G	0.113229	590	G	0.113229
-	-	-	-	-	-
-	-	-	-	-	-
-	-	-	-	-	-
-	-	-	-	-	-
-	-	-	-	-	-
-	-	-	-	-	-
591	A	0.151422	591	A	0.151422
-	-	-	-	-	-
-	-	-	-	-	-
-	-	-	-	-	-
-	-	-	-	-	-
592	C	0.240488	592	C	0.240488
593	C	0.260911	593	C	0.260911
594	G	0.176457	594	G	0.176457
-	-	-	-	-	-
595	C	0.054054	595	C	0.054054
596	G	1.387211	596	G	1.387211
597	T	0.567986	597	T	0.567986
598	A	1.194669	598	A	1.194669
599	C	0.295981	599	C	0.295981
600	T	0.485470	600	T	0.485470
601	T	0.979513	601	T	0.979513
602	T	1.880847	602	T	1.880847
603	T	1.556091	603	T	1.556091
604	T	1.402416	604	T	1.402416
605	G	1.565190	605	G	1.565190
606	T	0.053302	606	T	0.053302
607	A	0.273742	607	A	0.273742
608	G	0.298641	608	G	0.298641
609	A	0.464416	609	A	0.464416
610	A	0.311852	610	A	0.311852
611	C	0.304964	611	C	0.304964
612	G	0.332052	612	G	0.332052
613	G	0.130075	613	G	0.130075
614	G	0.109448	614	G	0.109448
615	C	0.100276	615	C	0.100276
616	C	0.120645	616	C	0.120645
617	A	0.142922	617	A	0.142922
618	A	0.451049	618	A	0.451049
619	C	0.501407	619	C	0.501407
620	G	0.837493	620	G	0.837493
621	A	0.306648	621	A	0.306648
622	G	0.903763	622	G	0.903763
623	T	0.324734	623	T	0.324734
624	T	0.124439	624	T	0.124439
625	A	-0.168532	625	A	-0.168532
626	C	-0.050309	626	C	-0.050309
627	G	-0.182913	627	G	-0.182913
628	T	-0.067550	628	T	-0.067550
629	T	0.027643	629	T	0.027643
630	A	0.012850	630	A	0.012850
631	A	0.012041	631	A	0.012041
632	G	-0.048590	632	G	-0.048590
633	T	-0.124741	633	T	-0.124741
634	A	0.353949	634	A	0.353949
635	G	0.040925	635	G	0.040925
636	C	0.331678	636	C	0.331678
637	A	1.073601	637	A	1.073601
638	A	1.434594	638	A	1.434594
639	G	0.107144	639	G	0.107144
640	G	0.055677	640	G	0.055677
641	T	0.016272	641	T	0.016272
642	T	0.508077	642	T	0.508077
643	A	0.502304	643	A	0.502304
644	A	0.556342	644	A	0.556342
645	G	0.106005	645	G	0.106005
646	C	-0.037590	646	C	-0.037590
647	A	0.328026	647	A	0.328026
648	C	0.041161	648	C	0.041161
649	T	2.731831	649	T	2.731831
650	T	2.275855	650	T	2.275855
651	A	3.692983	651	A	3.692983
652	A	1.552996	652	A	1.552996
653	G	0.362741	653	G	0.362741
654	G	0.099929	654	G	0.099929
655	T	-0.081140	655	T	-0.081140
656	G	-0.030001	656	G	-0.030001
657	T	-999.000000	657	T	-999.000000
658	G	-0.022941	658	G	-0.022941
659	G	-0.020436	659	G	-0.020436
660	A	0.096344	660	A	0.096344
661	G	0.033825	661	G	0.033825
662	C	0.032449	662	C	0.032449
663	C	0.273432	663	C	0.273432
664	G	0.889010	664	G	0.889010
665	T	0.964422	665	T	0.964422
666	A	1.443116	666	A	1.443116
667	G	0.104342	667	G	0.104342
668	C	0.380977	668	C	0.380977
669	G	0.436979	669	G	0.436979
670	A	0.332811	670	A	0.332811
671	A	0.578565	671	A	0.578565
672	A	0.533694	672	A	0.533694
673	G	0.227620	673	G	0.227620
674	C	0.283923	674	C	0.283923
675	G	0.985772	675	G	0.985772
676	A	1.980620	676	A	1.980620
-	-	-	-	-	-
-	-	-	-	-	-
-	-	-	-	-	-
-	-	-	-	-	-
-	-	-	-	-	-
-	-	-	-	-	-
-	-	-	-	-	-
-	-	-	-	-	-
-	-	-	-	-	-
-	-	-	-	-	-
-	-	-	-	-	-
-	-	-	-	-	-
677	G	0.216729	677	G	0.216729
678	T	0.111568	678	T	0.111568
679	T	0.331027	679	T	0.331027
680	T	1.197810	680	T	1.197810
681	T	0.995065	681	T	0.995065
682	A	3.194812	682	A	3.194812
683	A	0.774578	683	A	0.774578
684	C	1.779300	684	C	1.779300
685	T	1.311093	685	T	1.311093
-	-	-	-	-	-
-	-	-	-	-	-
686	G	1.347774	686	G	1.347774
-	-	-	-	-	-
-	-	-	-	-	-
687	A	0.702025	687	A	0.702025
688	G	0.250182	688	G	0.250182
689	C	0.186392	689	C	0.186392
690	G	0.483315	690	G	0.483315
691	T	0.596151	691	T	0.596151
-	-	-	-	-	-
-	-	-	-	-	-
692	T	1.145430	692	T	1.145430
693	C	-999.000000	693	C	-999.000000
694	A	1.134923	694	A	1.134923
-	-	-	-	-	-
-	-	-	-	-	-
695	G	0.156299	695	G	0.156299
696	T	-0.113194	696	T	-0.113194
697	T	-0.165390	697	T	-0.165390
698	A	-0.079703	698	A	-0.079703
699	C	0.271584	699	C	0.271584
700	T	-0.005032	700	T	-0.005032
701	T	-0.209953	701	T	-0.209953
-	-	-	-	-	-
702	G	0.222705	702	G	0.222705
-	-	-	-	-	-
-	-	-	-	-	-
-	-	-	-	-	-
703	A	0.215539	703	A	0.215539
-	-	-	-	-	-
-	-	-	-	-	-
704	C	0.122447	704	C	0.122447
705	G	-0.019891	705	G	-0.019891
-	-	-	-	-	-
706	T	0.142196	706	T	0.142196
707	A	1.309093	707	A	1.309093
-	-	-	-	-	-
708	G	0.934304	708	G	0.934304
709	A	0.899943	709	A	0.899943
710	C	0.117355	710	C	0.117355
711	C	0.053881	711	C	0.053881
712	C	0.588704	712	C	0.588704
713	G	0.785589	713	G	0.785589
714	A	0.398205	714	A	0.398205
715	A	0.087453	715	A	0.087453
716	A	1.027087	716	A	1.027087
717	C	-0.128808	717	C	-0.128808
718	C	0.128641	718	C	0.128641
719	G	-0.009011	719	G	-0.009011
720	G	-0.032123	720	G	-0.032123
721	G	0.073385	721	G	0.073385
722	C	-0.089123	722	C	-0.089123
723	G	0.513623	723	G	0.513623
724	A	0.895519	724	A	0.895519
725	C	0.206824	725	C	0.206824
726	C	-0.200051	726	C	-0.200051
727	T	-0.032069	727	T	-0.032069
728	A	0.100684	728	A	0.100684
729	C	0.030996	729	C	0.030996
730	C	-0.187909	730	C	-0.187909
731	C	0.010841	731	C	0.010841
732	A	0.013718	732	A	0.013718
733	T	-0.027855	733	T	-0.027855
734	G	-0.181103	734	G	-0.181103
735	A	0.039692	735	A	0.039692
736	G	-0.011090	736	G	-0.011090
737	C	1.473279	737	C	1.473279
738	A	2.856020	738	A	2.856020
739	G	0.177569	739	G	0.177569
740	G	-0.155972	740	G	-0.155972
741	A	0.069259	741	A	0.069259
742	T	0.208643	742	T	0.208643
743	G	-0.087904	743	G	-0.087904
744	A	-0.047925	744	A	-0.047925
745	A	-0.040032	745	A	-0.040032
746	G	-0.055759	746	G	-0.055759
747	C	-0.253165	747	C	-0.253165
748	G	0.043065	748	G	0.043065
749	A	-0.025928	749	A	-0.025928
750	A	-0.387454	750	A	-0.387454
751	A	0.025567	751	A	0.025567
752	G	0.143451	752	G	0.143451
753	T	0.574509	753	T	0.574509
754	A	-0.027137	754	A	-0.027137
755	A	0.542212	755	A	0.542212
756	A	0.405675	756	A	0.405675
757	A	1.593222	757	A	1.593222
758	T	0.153498	758	T	0.153498
759	T	-0.069917	759	T	-0.069917
760	T	-0.086498	760	T	-0.086498
761	C	0.115249	761	C	0.115249
762	G	0.036347	762	G	0.036347
763	T	0.150325	763	T	0.150325
764	G	-0.014724	764	G	-0.014724
765	G	0.226773	765	G	0.226773
766	A	1.161760	766	A	1.161760
767	G	0.066259	767	G	0.066259
768	G	0.832027	768	G	0.832027
769	T	-0.005941	769	T	-0.005941
770	C	-0.037899	770	C	-0.037899
771	C	0.345332	771	C	0.345332
772	G	1.378764	772	G	1.378764
-	-	-	-	-	-
-	-	-	-	-	-
773	A	1.304783	773	A	1.304783
774	A	0.440976	774	A	0.440976
775	C	-0.081927	775	C	-0.081927
776	C	-0.238067	776	C	-0.238067
777	C	0.153330	777	C	0.153330
778	A	1.450750	778	A	1.450750
779	C	0.257240	779	C	0.257240
780	G	-0.013213	780	G	-0.013213
781	A	0.118716	781	A	0.118716
782	G	-0.068089	782	G	-0.068089
783	C	0.445244	783	C	0.445244
784	G	1.307851	784	G	1.307851
785	T	0.600500	785	T	0.600500
786	T	2.493170	786	T	2.493170
787	G	2.985408	787	G	2.985408
788	A	0.442599	788	A	0.442599
789	A	1.287566	789	A	1.287566
790	A	1.424153	790	A	1.424153
791	A	1.835908	791	A	1.835908
792	G	0.043812	792	G	0.043812
793	C	0.139669	793	C	0.139669
794	T	0.062753	794	T	0.062753
795	C	-0.042318	795	C	-0.042318
796	G	-0.040206	796	G	-0.040206
797	G	-0.135544	797	G	-0.135544
798	G	-0.054974	798	G	-0.054974
799	G	0.125922	799	G	0.125922
800	A	0.351124	800	A	0.351124
801	T	0.851537	801	T	0.851537
802	G	0.602803	802	G	0.602803
803	A	1.191933	803	A	1.191933
804	C	-0.027479	804	C	-0.027479
805	T	0.038556	805	T	0.038556
806	T	-0.024214	806	T	-0.024214
807	G	0.047035	807	G	0.047035
808	T	-0.113629	808	T	-0.113629
809	G	-0.007981	809	G	-0.007981
810	G	0.007759	810	G	0.007759
811	G	0.104803	811	G	0.104803
812	T	-0.025663	812	T	-0.025663
813	A	0.456636	813	A	0.456636
814	G	0.436583	814	G	0.436583
815	C	2.635909	815	C	2.635909
816	G	0.230616	816	G	0.230616
817	G	0.256637	817	G	0.256637
818	T	0.151146	818	T	0.151146
819	G	1.114152	819	G	1.114152
820	A	0.931818	820	A	0.931818
821	A	1.465728	821	A	1.465728
822	A	1.715301	822	A	1.715301
823	T	2.199043	823	T	2.199043
824	T	0.088248	824	T	0.088248
825	C	0.632181	825	C	0.632181
826	C	0.589947	826	C	0.589947
827	A	0.805236	827	A	0.805236
828	A	2.150323	828	A	2.150323
829	T	1.425484	829	T	1.425484
830	C	2.613983	830	C	2.613983
831	G	1.963563	831	G	1.963563
832	A	2.168247	832	A	2.168247
833	G	0.142453	833	G	0.142453
834	C	-0.007073	834	C	-0.007073
835	C	-0.038369	835	C	-0.038369
836	C	0.266262	836	C	0.266262
837	G	0.217656	837	G	0.217656
838	G	-0.005751	838	G	-0.005751
839	A	2.470322	839	A	2.470322
840	G	0.897269	840	G	0.897269
841	A	3.303057	841	A	3.303057
842	T	1.561715	842	T	1.561715
843	A	0.999058	843	A	0.999058
844	G	0.298959	844	G	0.298959
845	C	1.083463	845	C	1.083463
846	T	0.734801	846	T	0.734801
847	G	0.436608	847	G	0.436608
848	G	0.126650	848	G	0.126650
849	T	0.419492	849	T	0.419492
850	T	-0.023813	850	T	-0.023813
851	C	0.184102	851	C	0.184102
852	T	0.303661	852	T	0.303661
853	C	0.159746	853	C	0.159746
854	C	0.181878	854	C	0.181878
855	C	0.320725	855	C	0.320725
856	C	0.095360	856	C	0.095360
857	G	0.962936	857	G	0.962936
858	A	0.476358	858	A	0.476358
859	A	0.255189	859	A	0.255189
860	A	1.075848	860	A	1.075848
861	T	0.677211	861	T	0.677211
862	A	0.468100	862	A	0.468100
863	G	0.197748	863	G	0.197748
864	C	0.288852	864	C	0.288852
865	T	0.169278	865	T	0.169278
866	T	0.871237	866	T	0.871237
867	T	2.156000	867	T	2.156000
868	A	1.992171	868	A	1.992171
869	G	0.226102	869	G	0.226102
870	G	0.160882	870	G	0.160882
871	G	0.032440	871	G	0.032440
872	C	0.036741	872	C	0.036741
873	T	0.523759	873	T	0.523759
874	A	1.315296	874	A	1.315296
875	G	0.623032	875	G	0.623032
876	C	0.068021	876	C	0.068021
877	C	0.095292	877	C	0.095292
878	T	0.630464	878	T	0.630464
879	C	0.246929	879	C	0.246929
880	A	0.283459	880	A	0.283459
-	-	-	-	-	-
881	A	-0.031694	881	A	-0.031694
882	G	0.094639	882	G	0.094639
883	G	0.143786	883	G	0.143786
884	T	0.112569	884	T	0.112569
885	G	0.788334	885	G	0.788334
886	A	1.324659	886	A	1.324659
887	G	-0.237287	887	G	-0.237287
888	A	-0.241069	888	A	-0.241069
889	G	0.075063	889	G	0.075063
890	A	0.287388	890	A	0.287388
891	T	0.055510	891	T	0.055510
892	A	-0.240063	892	A	-0.240063
893	C	0.071063	893	C	0.071063
894	G	-0.038478	894	G	-0.038478
895	G	-0.029120	895	G	-0.029120
896	A	0.237054	896	A	0.237054
897	G	0.002916	897	G	0.002916
898	G	0.454694	898	G	0.454694
899	T	0.127452	899	T	0.127452
900	A	0.399080	900	A	0.399080
901	G	0.032619	901	G	0.032619
902	A	-0.118305	902	A	-0.118305
903	G	0.091869	903	G	0.091869
904	C	0.555240	904	C	0.555240
-	-	-	-	-	-
905	A	0.260898	905	A	0.260898
906	C	0.519692	906	C	0.519692
907	T	0.343839	907	T	0.343839
908	G	0.239668	908	G	0.239668
909	A	0.204540	909	A	0.204540
910	A	0.540754	910	A	0.540754
911	T	0.208708	911	T	0.208708
-	-	-	-	-	-
-	-	-	-	-	-
912	G	-0.075215	912	G	-0.075215
-	-	-	-	-	-
-	-	-	-	-	-
913	T	-0.064755	913	T	-0.064755
914	C	-0.131243	914	C	-0.131243
915	C	-0.133137	915	C	-0.133137
916	T	0.087729	916	T	0.087729
917	A	0.154423	917	A	0.154423
918	G	-0.078786	918	G	-0.078786
919	G	-0.220708	919	G	-0.220708
920	G	-0.018146	920	G	-0.018146
921	G	-0.096230	921	G	-0.096230
922	G	0.152640	922	G	0.152640
923	T	-0.126400	923	T	-0.126400
924	A	1.021341	924	A	1.021341
925	T	0.032062	925	T	0.032062
926	T	2.276121	926	T	2.276121
927	G	0.339754	927	G	0.339754
928	C	0.399603	928	C	0.399603
929	A	-0.086979	929	A	-0.086979
930	C	-0.400841	930	C	-0.400841
931	C	0.246606	931	C	0.246606
932	T	0.922847	932	T	0.922847
933	A	1.312079	933	A	1.312079
934	C	0.156463	934	C	0.156463
935	C	-0.166215	935	C	-0.166215
936	G	-0.042649	936	G	-0.042649
937	A	0.106283	937	A	0.106283
938	A	0.068639	938	A	0.068639
939	G	0.108446	939	G	0.108446
940	A	-0.012381	940	A	-0.012381
941	C	0.085591	941	C	0.085591
942	T	0.133445	942	T	0.133445
943	A	0.898405	943	A	0.898405
944	T	0.305967	944	T	0.305967
945	C	0.767348	945	C	0.767348
946	A	1.270564	946	A	1.270564
947	A	1.511215	947	A	1.511215
948	A	1.246155	948	A	1.246155
949	C	-0.049050	949	C	-0.049050
950	T	0.070062	950	T	0.070062
951	C	0.098862	951	C	0.098862
952	C	0.203121	952	C	0.203121
953	G	1.025026	953	G	1.025026
954	A	0.845332	954	A	0.845332
955	A	1.233894	955	A	1.233894
-	-	-	-	-	-
-	-	-	-	-	-
956	T	1.326414	956	T	1.326414
957	G	0.320549	957	G	0.320549
958	C	-0.020605	958	C	-0.020605
959	C	0.053545	959	C	0.053545
960	G	0.146106	960	G	0.146106
961	T	0.251377	961	T	0.251377
962	C	0.157361	962	C	0.157361
963	A	0.666401	963	A	0.666401
964	T	-0.101932	964	T	-0.101932
965	C	-0.090546	965	C	-0.090546
966	T	0.378073	966	T	0.378073
967	T	0.927226	967	T	0.927226
968	A	1.696153	968	A	1.696153
969	T	0.138257	969	T	0.138257
970	A	1.100905	970	A	1.100905
971	C	0.197621	971	C	0.197621
972	T	0.246869	972	T	0.246869
973	T	0.247547	973	T	0.247547
-	-	-	-	-	-
974	G	0.112523	974	G	0.112523
975	G	0.070875	975	G	0.070875
976	G	0.240519	976	G	0.240519
977	A	1.896603	977	A	1.896603
978	G	1.250458	978	G	1.250458
979	T	0.532241	979	T	0.532241
980	C	0.664613	980	C	0.664613
981	A	1.356521	981	A	1.356521
982	G	0.179683	982	G	0.179683
983	A	0.148174	983	A	0.148174
984	C	0.251982	984	C	0.251982
985	T	0.092798	985	T	0.092798
986	G	0.153415	986	G	0.153415
987	T	0.121298	987	T	0.121298
988	G	-0.171381	988	G	-0.171381
989	G	0.078836	989	G	0.078836
990	G	0.016401	990	G	0.016401
991	T	0.513008	991	T	0.513008
992	G	1.121810	992	G	1.121810
993	A	2.910529	993	A	2.910529
994	T	1.567860	994	T	1.567860
995	A	0.994416	995	A	0.994416
996	A	1.432327	996	A	1.432327
997	G	1.059192	997	G	1.059192
998	A	0.177230	998	A	0.177230
999	T	-0.012124	999	T	-0.012124
1000	T	0.285782	1000	T	0.285782
1001	C	0.076192	1001	C	0.076192
1002	A	-0.045061	1002	A	-0.045061
1003	T	-0.021524	1003	T	-0.021524
1004	A	0.193066	1004	A	0.193066
1005	G	0.180500	1005	G	0.180500
1006	T	-0.001919	1006	T	-0.001919
1007	C	0.209550	1007	C	0.209550
1008	G	1.111433	1008	G	1.111433
1009	A	1.644453	1009	A	1.644453
1010	A	1.711982	1010	A	1.711982
1011	A	2.511329	1011	A	2.511329
1012	G	0.389664	1012	G	0.389664
1013	G	0.051754	1013	G	0.051754
1014	G	0.033788	1014	G	0.033788
1015	C	0.150129	1015	C	0.150129
1016	A	1.654081	1016	A	1.654081
1017	A	1.543808	1017	A	1.543808
1018	C	0.635127	1018	C	0.635127
1019	A	0.589300	1019	A	0.589300
1020	G	-0.011492	1020	G	-0.011492
1021	C	0.009707	1021	C	0.009707
1022	C	0.004185	1022	C	0.004185
1023	C	-0.018181	1023	C	-0.018181
1024	A	0.401028	1024	A	0.401028
1025	G	0.632015	1025	G	0.632015
1026	A	1.960384	1026	A	1.960384
1027	T	1.475778	1027	T	1.475778
1028	C	0.290012	1028	C	0.290012
1029	G	0.257488	1029	G	0.257488
1030	T	0.183298	1030	T	0.183298
1031	C	0.365941	1031	C	0.365941
1032	A	0.310694	1032	A	0.310694
1033	G	0.003608	1033	G	0.003608
-	-	-	-	-	-
1034	C	0.050486	1034	C	0.050486
1035	T	0.145133	1035	T	0.145133
1036	A	0.321155	1036	A	0.321155
1037	A	0.318173	1037	A	0.318173
1038	G	0.001101	1038	G	0.001101
1039	G	0.001267	1039	G	0.001267
1040	T	0.095796	1040	T	0.095796
1041	C	0.093733	1041	C	0.093733
1042	C	-0.115053	1042	C	-0.115053
1043	C	-0.109436	1043	C	-0.109436
1044	T	0.353870	1044	T	0.353870
1045	A	-0.043589	1045	A	-0.043589
1046	A	-0.209779	1046	A	-0.209779
1047	A	0.129308	1047	A	0.129308
1048	T	1.806001	1048	T	1.806001
1049	G	0.182877	1049	G	0.182877
1050	T	-0.327154	1050	T	-0.327154
1051	A	-0.064811	1051	A	-0.064811
1052	A	0.167332	1052	A	0.167332
1053	G	0.009035	1053	G	0.009035
1054	T	-0.083133	1054	T	-0.083133
1055	T	2.477520	1055	T	2.477520
1056	A	1.813407	1056	A	1.813407
1057	A	1.036127	1057	A	1.036127
-	-	-	-	-	-
-	-	-	-	-	-
1058	G	1.728173	1058	G	1.728173
1059	T	0.292620	1059	T	0.292620
1060	G	0.798272	1060	G	0.798272
1061	G	0.584162	1061	G	0.584162
-	-	-	-	-	-
1062	T	0.490445	1062	T	0.490445
1063	A	0.501062	1063	A	0.501062
1064	A	0.149002	1064	A	0.149002
1065	A	1.286154	1065	A	1.286154
1066	G	0.190309	1066	G	0.190309
1067	G	0.371806	1067	G	0.371806
1068	A	0.590605	1068	A	0.590605
1069	T	0.762885	1069	T	0.762885
1070	G	-0.053119	1070	G	-0.053119
1071	T	0.009607	1071	T	0.009607
1072	G	0.063028	1072	G	0.063028
1073	G	-0.033266	1073	G	-0.033266
1074	G	-0.151735	1074	G	-0.151735
1075	A	0.106517	1075	A	0.106517
1076	T	0.027344	1076	T	0.027344
1077	T	0.291713	1077	T	0.291713
1078	G	0.020547	1078	G	0.020547
1079	C	-0.099733	1079	C	-0.099733
1080	A	0.436123	1080	A	0.436123
1081	C	-0.065516	1081	C	-0.065516
1082	A	0.509772	1082	A	0.509772
1083	G	1.058491	1083	G	1.058491
1084	A	0.268919	1084	A	0.268919
1085	C	0.020002	1085	C	0.020002
1086	A	0.259056	1086	A	0.259056
1087	A	0.313047	1087	A	0.313047
1088	C	0.121740	1088	C	0.121740
1089	C	-0.180164	1089	C	-0.180164
1090	A	0.093794	1090	A	0.093794
1091	G	0.218416	1091	G	0.218416
1092	G	0.395501	1092	G	0.395501
1093	A	0.839569	1093	A	0.839569
1094	T	1.031409	1094	T	1.031409
1095	G	0.367225	1095	G	0.367225
1096	T	0.689227	1096	T	0.689227
1097	T	0.886797	1097	T	0.886797
1098	G	0.351397	1098	G	0.351397
1099	G	0.083335	1099	G	0.083335
1100	C	0.158319	1100	C	0.158319
1101	T	1.435342	1101	T	1.435342
1102	T	2.199951	1102	T	2.199951
1103	A	2.436513	1103	A	2.436513
1104	G	1.162771	1104	G	1.162771
1105	A	0.980849	1105	A	0.980849
1106	A	1.749764	1106	A	1.749764
1107	G	0.579814	1107	G	0.579814
1108	C	1.189620	1108	C	1.189620
1109	A	0.342960	1109	A	0.342960
1110	G	0.069644	1110	G	0.069644
1111	C	0.128916	1111	C	0.128916
1112	C	-0.181638	1112	C	-0.181638
1113	A	0.059276	1113	A	0.059276
1114	C	0.621339	1114	C	0.621339
1115	T	0.093390	1115	T	0.093390
1116	C	0.112854	1116	C	0.112854
1117	A	2.231071	1117	A	2.231071
1118	T	2.523677	1118	T	2.523677
1119	T	1.586954	1119	T	1.586954
1120	C	0.617472	1120	C	0.617472
1121	A	0.022662	1121	A	0.022662
1122	A	1.314960	1122	A	1.314960
1123	A	1.971885	1123	A	1.971885
1124	G	0.279905	1124	G	0.279905
1125	A	0.124486	1125	A	0.124486
1126	G	-0.053145	1126	G	-0.053145
1127	T	0.203137	1127	T	0.203137
-	-	-	-	-	-
1128	G	0.024307	1128	G	0.024307
1129	C	0.578566	1129	C	0.578566
1130	G	0.668124	1130	G	0.668124
1131	T	2.403517	1131	T	2.403517
1132	A	2.252640	1132	A	2.252640
1133	A	2.218816	1133	A	2.218816
1134	T	0.351127	1134	T	0.351127
1135	A	1.123955	1135	A	1.123955
1136	G	0.045228	1136	G	0.045228
1137	C	0.445315	1137	C	0.445315
1138	T	0.098707	1138	T	0.098707
1139	C	0.373266	1139	C	0.373266
1140	A	1.029587	1140	A	1.029587
1141	C	0.448356	1141	C	0.448356
1142	T	0.370033	1142	T	0.370033
1143	G	0.011480	1143	G	0.011480
1144	G	-0.006156	1144	G	-0.006156
1145	T	0.121360	1145	T	0.121360
1146	C	0.941847	1146	C	0.941847
1147	G	0.690458	1147	G	0.690458
1148	A	1.623592	1148	A	1.623592
1149	G	0.171860	1149	G	0.171860
1150	T	0.147072	1150	T	0.147072
1151	G	-0.002114	1151	G	-0.002114
1152	A	0.032095	1152	A	0.032095
1153	T	0.039195	1153	T	0.039195
1154	C	-0.053222	1154	C	-0.053222
1155	C	0.075676	1155	C	0.075676
1156	T	-0.002464	1156	T	-0.002464
1157	G	0.118453	1157	G	0.118453
1158	C	0.063108	1158	C	0.063108
1159	G	-0.103880	1159	G	-0.103880
1160	C	0.142939	1160	C	0.142939
1161	C	0.281015	1161	C	0.281015
1162	G	1.683327	1162	G	1.683327
1163	A	0.883925	1163	A	0.883925
1164	A	2.977750	1164	A	2.977750
1165	G	0.592894	1165	G	0.592894
1166	A	0.584982	1166	A	0.584982
1167	T	0.111781	1167	T	0.111781
1168	T	0.444837	1168	T	0.444837
1169	T	0.193678	1169	T	0.193678
1170	C	0.665883	1170	C	0.665883
1171	C	0.484856	1171	C	0.484856
1172	G	0.148609	1172	G	0.148609
1173	G	0.181220	1173	G	0.181220
1174	G	0.060984	1174	G	0.060984
1175	G	0.058280	1175	G	0.058280
1176	C	0.402096	1176	C	0.402096
1177	T	2.823267	1177	T	2.823267
1178	A	0.230946	1178	A	0.230946
1179	A	0.403255	1179	A	0.403255
1180	A	0.096220	1180	A	0.096220
1181	A	-0.241718	1181	A	-0.241718
1182	C	0.040356	1182	C	0.040356
1183	T	0.112198	1183	T	0.112198
1184	T	0.045797	1184	T	0.045797
1185	A	-0.107477	1185	A	-0.107477
1186	C	-0.068302	1186	C	-0.068302
1187	T	0.189848	1187	T	0.189848
1188	A	-0.008798	1188	A	-0.008798
1189	C	0.045931	1189	C	0.045931
1190	C	-0.189879	1190	C	-0.189879
1191	G	0.215255	1191	G	0.215255
1192	A	0.300751	1192	A	0.300751
-	-	-	-	-	-
1193	A	0.474236	1193	A	0.474236
1194	G	0.047081	1194	G	0.047081
1195	C	0.052875	1195	C	0.052875
1196	T	0.408042	1196	T	0.408042
-	-	-	-	-	-
1197	A	0.232938	1197	A	0.232938
1198	C	0.321930	1198	C	0.321930
1199	G	0.698035	1199	G	0.698035
1200	G	0.064900	1200	G	0.064900
1201	C	-0.015436	1201	C	-0.015436
1202	A	0.242724	1202	A	0.242724
1203	T	0.082252	1203	T	0.082252
1204	C	-0.199085	1204	C	-0.199085
1205	A	0.040235	1205	A	0.040235
1206	G	1.281426	1206	G	1.281426
1207	T	1.157724	1207	T	1.157724
1208	A	1.720245	1208	A	1.720245
1209	A	1.114567	1209	A	1.114567
1210	T	0.373389	1210	T	0.373389
1211	G	0.353276	1211	G	0.353276
1212	A	0.015245	1212	A	0.015245
1213	T	0.165391	1213	T	0.165391
1214	G	-0.041236	1214	G	-0.041236
1215	G	0.060218	1215	G	0.060218
1216	G	0.392274	1216	G	0.392274
-	-	-	-	-	-
-	-	-	-	-	-
-	-	-	-	-	-
-	-	-	-	-	-
-	-	-	-	-	-
-	-	-	-	-	-
1217	T	0.097306	1217	T	0.097306
1218	A	1.758373	1218	A	1.758373
1219	G	0.067527	1219	G	0.067527
1220	G	0.141196	1220	G	0.141196
1221	G	-0.043732	1221	G	-0.043732
1222	G	-0.063210	1222	G	-0.063210
1223	A	0.675630	1223	A	0.675630
1224	G	0.257018	1224	G	0.257018
1225	C	0.165071	1225	C	0.165071
1226	T	1.269360	1226	T	1.269360
1227	T	0.316153	1227	T	0.316153
1228	C	0.010159	1228	C	0.010159
1229	C	-0.137376	1229	C	-0.137376
1230	C	0.097586	1230	C	0.097586
1231	A	0.012337	1231	A	0.012337
1232	T	-0.033061	1232	T	-0.033061
1233	A	0.047261	1233	A	0.047261
1234	C	0.126511	1234	C	0.126511
1235	G	0.499843	1235	G	0.499843
1236	G	0.296298	1236	G	0.296298
1237	G	0.299041	1237	G	0.299041
1238	T	0.610839	1238	T	0.610839
1239	T	2.466149	1239	T	2.466149
1240	G	0.296055	1240	G	0.296055
1241	A	0.388461	1241	A	0.388461
1242	A	0.149779	1242	A	0.149779
1243	G	-0.031516	1243	G	-0.031516
1244	C	0.028279	1244	C	0.028279
1245	A	0.110200	1245	A	0.110200
1246	T	0.067564	1246	T	0.067564
1247	G	0.228934	1247	G	0.228934
1248	A	0.169822	1248	A	0.169822
1249	C	0.330058	1249	C	0.330058
1250	C	0.006646	1250	C	0.006646
1251	G	0.228518	1251	G	0.228518
1252	T	2.216030	1252	T	2.216030
1253	A	1.308484	1253	A	1.308484
1254	A	1.659858	1254	A	1.659858
1255	G	-0.012744	1255	G	-0.012744
1256	G	0.044454	1256	G	0.044454
1257	A	-0.021911	1257	A	-0.021911
1258	C	-0.103040	1258	C	-0.103040
1259	A	0.070164	1259	A	0.070164
1260	T	0.005077	1260	T	0.005077
1261	G	0.089146	1261	G	0.089146
1262	T	0.009258	1262	T	0.009258
1263	G	0.113553	1263	G	0.113553
1264	G	0.520401	1264	G	0.520401
1265	A	-0.035208	1265	A	-0.035208
1266	C	-0.022115	1266	C	-0.022115
1267	A	0.856048	1267	A	0.856048
1268	G	0.247418	1268	G	0.247418
1269	T	-0.074743	1269	T	-0.074743
1270	A	-0.063594	1270	A	-0.063594
1271	T	0.098760	1271	T	0.098760
1272	G	0.024491	1272	G	0.024491
1273	G	0.191666	1273	G	0.191666
1274	G	-0.006081	1274	G	-0.006081
1275	A	0.469859	1275	A	0.469859
1276	G	1.095536	1276	G	1.095536
1277	T	1.032288	1277	T	1.032288
1278	G	0.072237	1278	G	0.072237
1279	A	1.864347	1279	A	1.864347
1280	G	1.369450	1280	G	1.369450
1281	A	0.193694	1281	A	0.193694
1282	A	1.191930	1282	A	1.191930
1283	T	0.903983	1283	T	0.903983
1284	G	0.203762	1284	G	0.203762
1285	T	0.085419	1285	T	0.085419
1286	T	0.146680	1286	T	0.146680
1287	G	0.274598	1287	G	0.274598
1288	G	-0.002819	1288	G	-0.002819
1289	C	0.329804	1289	C	0.329804
1290	A	1.051129	1290	A	1.051129
1291	T	0.521905	1291	T	0.521905
1292	G	0.390858	1292	G	0.390858
1293	A	0.260027	1293	A	0.260027
1294	G	1.070391	1294	G	1.070391
1295	T	0.346237	1295	T	0.346237
1296	A	0.491297	1296	A	0.491297
1297	G	0.256198	1297	G	0.256198
-	-	-	-	-	-
-	-	-	-	-	-
-	-	-	-	-	-
1298	C	0.318282	1298	C	0.318282
1299	G	0.843556	1299	G	0.843556
1300	A	0.579758	1300	A	0.579758
1301	G	0.210113	1301	G	0.210113
1302	A	0.681998	1302	A	0.681998
1303	T	0.597033	1303	T	0.597033
1304	G	0.095312	1304	G	0.095312
1305	T	0.086433	1305	T	0.086433
1306	G	-0.189794	1306	G	-0.189794
1307	G	0.058205	1307	G	0.058205
1308	G	0.030567	1308	G	0.030567
1309	T	0.233350	1309	T	0.233350
1310	G	0.603560	1310	G	0.603560
1311	A	-999.000000	1311	A	-999.000000
1312	G	0.537849	1312	G	0.537849
1313	A	0.273687	1313	A	0.273687
1314	A	0.874191	1314	A	0.874191
1315	T	0.093570	1315	T	0.093570
1316	C	0.129547	1316	C	0.129547
1317	C	-0.045483	1317	C	-0.045483
1318	C	0.018133	1318	C	0.018133
1319	A	-0.068494	1319	A	-0.068494
1320	C	0.084129	1320	C	0.084129
1321	A	0.184987	1321	A	0.184987
1322	G	0.193377	1322	G	0.193377
1323	G	0.153703	1323	G	0.153703
1324	C	0.209974	1324	C	0.209974
1325	C	0.168542	1325	C	0.168542
1326	G	0.869864	1326	G	0.869864
1327	T	3.231868	1327	T	3.231868
1328	A	1.027482	1328	A	1.027482
1329	A	0.194968	1329	A	0.194968
1330	A	0.289349	1330	A	0.289349
1331	C	-0.001292	1331	C	-0.001292
1332	C	-0.133305	1332	C	-0.133305
1333	C	0.252574	1333	C	0.252574
1334	A	0.097677	1334	A	0.097677
1335	A	0.464102	1335	A	0.464102
1336	G	-0.019948	1336	G	-0.019948
1337	G	0.162387	1337	G	0.162387
1338	T	-0.139991	1338	T	-0.139991
1339	T	0.174676	1339	T	0.174676
1340	T	0.016763	1340	T	0.016763
1341	C	0.020866	1341	C	0.020866
1342	C	0.111977	1342	C	0.111977
1343	A	-0.160607	1343	A	-0.160607
1344	G	0.137702	1344	G	0.137702
1345	G	0.035943	1345	G	0.035943
1346	G	0.010540	1346	G	0.010540
1347	G	0.997615	1347	G	0.997615
1348	A	1.696521	1348	A	1.696521
1349	A	1.951898	1349	A	1.951898
1350	G	0.260323	1350	G	0.260323
1351	G	0.149785	1351	G	0.149785
1352	T	0.010970	1352	T	0.010970
1353	T	0.333831	1353	T	0.333831
1354	C	0.966091	1354	C	0.966091
1355	G	0.466698	1355	G	0.466698
1356	T	0.090740	1356	T	0.090740
1357	C	-0.003112	1357	C	-0.003112
1358	C	-0.017431	1358	C	-0.017431
1359	G	0.283929	1359	G	0.283929
1360	C	0.005088	1360	C	0.005088
1361	C	0.173218	1361	C	0.173218
1362	C	0.008684	1362	C	0.008684
1363	T	0.066281	1363	T	0.066281
1364	G	-0.053769	1364	G	-0.053769
1365	G	-0.093239	1365	G	-0.093239
1366	G	-0.081537	1366	G	-0.081537
1367	T	0.184520	1367	T	0.184520
1368	T	-0.185432	1368	T	-0.185432
1369	A	-0.083633	1369	A	-0.083633
1370	G	0.167628	1370	G	0.167628
1371	T	-0.075945	1371	T	-0.075945
1372	C	0.060488	1372	C	0.060488
1373	G	-0.060443	1373	G	-0.060443
1374	G	-0.007807	1374	G	-0.007807
1375	G	0.132792	1375	G	0.132792
1376	A	0.625983	1376	A	0.625983
1377	C	-0.005987	1377	C	-0.005987
1378	C	0.093019	1378	C	0.093019
1379	T	0.139521	1379	T	0.139521
1380	A	0.258775	1380	A	0.258775
1381	A	0.253261	1381	A	0.253261
1382	G	0.023684	1382	G	0.023684
1383	C	-0.032422	1383	C	-0.032422
1384	T	0.039368	1384	T	0.039368
1385	G	0.012666	1385	G	0.012666
1386	A	0.468190	1386	A	0.468190
1387	G	-0.076755	1387	G	-0.076755
1388	G	0.014650	1388	G	0.014650
1389	C	-0.090180	1389	C	-0.090180
1390	C	0.002833	1390	C	0.002833
1391	G	0.113929	1391	G	0.113929
1392	A	0.743994	1392	A	0.743994
1393	A	0.707854	1393	A	0.707854
1394	A	0.796073	1394	A	0.796073
1395	G	-0.040434	1395	G	-0.040434
1396	G	0.011282	1396	G	0.011282
1397	C	0.067938	1397	C	0.067938
1398	G	0.150056	1398	G	0.150056
-	-	-	-	-	-
-	-	-	-	-	-
-	-	-	-	-	-
1399	T	0.092637	1399	T	0.092637
1400	A	0.259522	1400	A	0.259522
1401	G	0.067628	1401	G	0.067628
1402	G	0.024306	1402	G	0.024306
1403	T	0.098065	1403	T	0.098065
1404	G	0.303825	1404	G	0.303825
1405	A	0.374619	1405	A	0.374619
1406	T	1.029418	1406	T	1.029418
-	-	-	-	-	-
1407	G	0.228620	1407	G	0.228620
1408	G	0.143954	1408	G	0.143954
1409	A	0.504388	1409	A	0.504388
1410	C	0.106028	1410	C	0.106028
1411	A	-0.002379	1411	A	-0.002379
1412	A	-0.137069	1412	A	-0.137069
1413	C	-0.115430	1413	C	-0.115430
1414	A	-0.029226	1414	A	-0.029226
1415	G	0.095065	1415	G	0.095065
1416	G	0.068628	1416	G	0.068628
1417	T	-0.024652	1417	T	-0.024652
1418	T	0.418576	1418	T	0.418576
1419	G	0.513847	1419	G	0.513847
1420	A	0.127483	1420	A	0.127483
1421	T	-0.090854	1421	T	-0.090854
1422	A	0.151578	1422	A	0.151578
1423	T	-0.007322	1423	T	-0.007322
1424	T	-0.032030	1424	T	-0.032030
1425	C	0.018126	1425	C	0.018126
1426	C	-0.139220	1426	C	-0.139220
1427	T	0.003636	1427	T	0.003636
1428	G	-0.017075	1428	G	-0.017075
1429	T	0.005700	1429	T	0.005700
1430	A	0.015609	1430	A	0.015609
1431	C	-0.047020	1431	C	-0.047020
1432	T	0.095685	1432	T	0.095685
1433	A	0.107980	1433	A	0.107980
1434	C	-0.054323	1434	C	-0.054323
1435	C	-0.045679	1435	C	-0.045679
1436	G	-0.032845	1436	G	-0.032845
1437	A	0.445011	1437	A	0.445011
1438	T	-0.061138	1438	T	-0.061138
1439	A	-0.212712	1439	A	-0.212712
1440	A	-0.081217	1440	A	-0.081217
1441	C	0.063787	1441	C	0.063787
1442	C	-0.073507	1442	C	-0.073507
1443	G	-999.000000	1443	G	-999.000000
1444	T	0.632891	1444	T	0.632891
1445	T	2.109973	1445	T	2.109973
1446	T	2.331289	1446	T	2.331289
1447	G	1.017491	1447	G	1.017491
1448	A	0.644955	1448	A	0.644955
1449	G	-0.137923	1449	G	-0.137923
1450	A	0.011971	1450	A	0.011971
1451	G	0.369862	1451	G	0.369862
1452	A	0.278536	1452	A	0.278536
1453	A	-999.000000	1453	A	-999.000000
1454	G	0.162537	1454	G	0.162537
1455	G	0.200451	1455	G	0.200451
1456	G	0.104815	1456	G	0.104815
1457	A	0.108357	1457	A	0.108357
1458	T	0.262941	1458	T	0.262941
1459	G	0.586142	1459	G	0.586142
1460	A	0.100265	1460	A	0.100265
1461	C	0.436022	1461	C	0.436022
1462	A	-0.087875	1462	A	-0.087875
1463	C	0.114881	1463	C	0.114881
1464	A	0.049538	1464	A	0.049538
1465	G	0.158377	1465	G	0.158377
1466	T	0.154460	1466	T	0.154460
1467	A	0.401916	1467	A	0.401916
1468	G	-0.101162	1468	G	-0.101162
1469	G	-0.016844	1469	G	-0.016844
1470	A	0.153360	1470	A	0.153360
1471	T	0.215166	1471	T	0.215166
1472	A	0.023689	1472	A	0.023689
1473	A	-0.021359	1473	A	-0.021359
1474	G	0.097718	1474	G	0.097718
1475	C	0.029635	1475	C	0.029635
1476	T	0.269118	1476	T	0.269118
1477	A	-0.168909	1477	A	-0.168909
1478	A	1.170782	1478	A	1.170782
1479	G	0.174248	1479	G	0.174248
1480	C	-0.120721	1480	C	-0.120721
1481	A	0.011366	1481	A	0.011366
1482	C	-0.015712	1482	C	-0.015712
1483	A	0.014735	1483	A	0.014735
1484	C	0.019462	1484	C	0.019462
1485	T	2.073658	1485	T	2.073658
1486	G	1.727997	1486	G	1.727997
1487	T	1.294810	1487	T	1.294810
1488	T	3.098049	1488	T	3.098049
1489	G	1.407664	1489	G	1.407664
1490	G	2.120432	1490	G	2.120432
1491	T	1.204502	1491	T	1.204502
1492	T	2.552585	1492	T	2.552585
1493	A	1.987182	1493	A	1.987182
1494	T	0.472172	1494	T	0.472172
1495	G	0.067879	1495	G	0.067879
1496	T	-0.043422	1496	T	-0.043422
1497	G	0.067184	1497	G	0.067184
1498	T	0.001453	1498	T	0.001453
1499	G	0.072490	1499	G	0.072490
1500	C	-0.078425	1500	C	-0.078425
1501	C	-0.028978	1501	C	-0.028978
1502	C	-0.143283	1502	C	-0.143283
1503	A	0.047863	1503	A	0.047863
1504	A	0.223916	1504	A	0.223916
1505	G	0.054391	1505	G	0.054391
1506	C	0.000880	1506	C	0.000880
1507	A	-0.126081	1507	A	-0.126081
1508	T	0.111496	1508	T	0.111496
1509	T	0.714034	1509	T	0.714034
1510	G	0.654441	1510	G	0.654441
1511	A	0.526325	1511	A	0.526325
1512	G	0.146943	1512	G	0.146943
1513	G	-0.050705	1513	G	-0.050705
1514	C	0.088952	1514	C	0.088952
1515	A	-0.125791	1515	A	-0.125791
1516	G	0.091610	1516	G	0.091610
1517	T	-0.028298	1517	T	-0.028298
1518	C	-0.041127	1518	C	-0.041127
1519	A	-0.013068	1519	A	-0.013068
1520	A	-0.053613	1520	A	-0.053613
1521	A	-0.067349	1521	A	-0.067349
1522	G	0.035103	1522	G	0.035103
1523	T	0.408051	1523	T	0.408051
1524	A	2.148294	1524	A	2.148294
1525	G	0.162111	1525	G	0.162111
1526	G	0.196725	1526	G	0.196725
1527	C	0.131687	1527	C	0.131687
1528	A	1.497421	1528	A	1.497421
1529	A	0.315594	1529	A	0.315594
1530	A	1.191583	1530	A	1.191583
1531	T	0.564251	1531	T	0.564251
1532	C	-0.056891	1532	C	-0.056891
1533	C	-0.119703	1533	C	-0.119703
1534	G	-0.011344	1534	G	-0.011344
1535	C	-0.005754	1535	C	-0.005754
1536	T	0.007635	1536	T	0.007635
1537	T	-0.186174	1537	T	-0.186174
1538	T	-0.018480	1538	T	-0.018480
1539	G	0.180147	1539	G	0.180147
1540	A	0.431967	1540	A	0.431967
1541	T	0.737854	1541	T	0.737854
1542	A	2.657248	1542	A	2.657248
1543	A	1.156113	1543	A	1.156113
1544	T	0.524078	1544	T	0.524078
1545	G	-0.018624	1545	G	-0.018624
1546	C	0.002932	1546	C	0.002932
1547	T	0.258631	1547	T	0.258631
1548	G	0.035171	1548	G	0.035171
1549	G	0.588961	1549	G	0.588961
1550	G	0.147249	1550	G	0.147249
1551	A	0.109409	1551	A	0.109409
1552	T	0.121027	1552	T	0.121027
1553	G	0.126707	1553	G	0.126707
1554	T	0.069453	1554	T	0.069453
1555	G	0.261580	1555	G	0.261580
1556	A	0.501944	1556	A	0.501944
1557	T	0.683949	1557	T	0.683949
1558	G	0.040128	1558	G	0.040128
1559	G	-0.024750	1559	G	-0.024750
1560	G	0.049151	1560	G	0.049151
1561	G	-0.061812	1561	G	-0.061812
1562	A	0.370430	1562	A	0.370430
1563	G	0.008797	1563	G	0.008797
1564	C	0.103033	1564	C	0.103033
1565	G	0.759364	1565	G	0.759364
1566	A	0.267104	1566	A	0.267104
1567	A	0.003079	1567	A	0.003079
1568	A	0.902224	1568	A	0.902224
1569	T	1.498417	1569	T	1.498417
1570	T	1.761394	1570	T	1.761394
1571	T	0.851615	1571	T	0.851615
1572	A	0.478335	1572	A	0.478335
1573	G	0.270157	1573	G	0.270157
1574	T	-0.000516	1574	T	-0.000516
1575	A	0.132290	1575	A	0.132290
1576	G	-0.066086	1576	G	-0.066086
1577	C	-0.006318	1577	C	-0.006318
1578	G	0.047972	1578	G	0.047972
1579	A	0.294051	1579	A	0.294051
1580	A	0.032829	1580	A	0.032829
1581	G	0.529765	1581	G	0.529765
1582	T	-0.134839	1582	T	-0.134839
1583	A	-0.019450	1583	A	-0.019450
1584	G	-0.022830	1584	G	-0.022830
1585	C	0.027921	1585	C	0.027921
1586	T	0.278193	1586	T	0.278193
1587	G	0.190578	1587	G	0.190578
1588	A	0.473189	1588	A	0.473189
1589	T	-0.104965	1589	T	-0.104965
1590	T	0.163796	1590	T	0.163796
1591	T	0.031261	1591	T	0.031261
1592	C	0.348294	1592	C	0.348294
1593	A	0.709018	1593	A	0.709018
1594	C	-0.204425	1594	C	-0.204425
1595	A	0.102583	1595	A	0.102583
1596	C	0.432452	1596	C	0.432452
1597	T	-0.103603	1597	T	-0.103603
1598	G	-0.019451	1598	G	-0.019451
1599	T	0.217180	1599	T	0.217180
1600	C	1.445693	1600	C	1.445693
1601	A	0.780829	1601	A	0.780829
1602	A	2.082331	1602	A	2.082331
1603	G	1.163957	1603	G	1.163957
1604	A	0.125915	1604	A	0.125915
1605	A	2.156302	1605	A	2.156302
1606	A	0.851415	1606	A	0.851415
1607	A	1.766389	1607	A	1.766389
1608	G	0.520492	1608	G	0.520492
1609	T	-0.086232	1609	T	-0.086232
1610	C	-0.214077	1610	C	-0.214077
1611	T	-0.022347	1611	T	-0.022347
1612	C	0.267553	1612	C	0.267553
1613	T	0.145728	1613	T	0.145728
1614	A	1.395888	1614	A	1.395888
1615	T	0.370362	1615	T	0.370362
1616	C	0.248146	1616	C	0.248146
1617	G	0.760719	1617	G	0.760719
1618	A	1.323192	1618	A	1.323192
1619	G	-0.036784	1619	G	-0.036784
1620	G	-0.088766	1620	G	-0.088766
1621	T	-0.027195	1621	T	-0.027195
1622	T	0.201666	1622	T	0.201666
1623	A	0.074149	1623	A	0.074149
1624	A	-0.015174	1624	A	-0.015174
1625	A	0.065789	1625	A	0.065789
1626	G	0.052700	1626	G	0.052700
1627	G	0.120691	1627	G	0.120691
1628	T	0.096624	1628	T	0.096624
1629	A	0.208788	1629	A	0.208788
1630	C	-0.097179	1630	C	-0.097179
1631	C	0.544862	1631	C	0.544862
1632	C	0.138670	1632	C	0.138670
1633	G	0.138555	1633	G	0.138555
1634	T	-0.118607	1634	T	-0.118607
1635	A	0.158599	1635	A	0.158599
1636	C	0.054200	1636	C	0.054200
1637	C	0.067472	1637	C	0.067472
1638	G	0.004043	1638	G	0.004043
1639	C	2.823768	1639	C	2.823768
1640	A	0.092500	1640	A	0.092500
1641	A	1.637782	1641	A	1.637782
1642	A	0.056412	1642	A	0.056412
1643	C	0.050360	1643	C	0.050360
1644	C	0.137666	1644	C	0.137666
1645	G	1.220091	1645	G	1.220091
1646	A	0.496810	1646	A	0.496810
1647	C	0.205948	1647	C	0.205948
1648	A	0.334764	1648	A	0.334764
1649	C	0.862130	1649	C	0.862130
1650	A	1.294509	1650	A	1.294509
1651	G	0.096832	1651	G	0.096832
1652	G	0.019764	1652	G	0.019764
1653	T	-0.011438	1653	T	-0.011438
1654	G	-0.014783	1654	G	-0.014783
1655	G	0.020555	1655	G	0.020555
1656	G	-0.006656	1656	G	-0.006656
1657	T	0.668077	1657	T	0.668077
1658	G	0.565626	1658	G	0.565626
1659	A	0.523857	1659	A	0.523857
1660	G	0.712110	1660	G	0.712110
1661	G	-0.060229	1661	G	-0.060229
1662	A	0.842654	1662	A	0.842654
1663	G	0.095824	1663	G	0.095824
1664	A	0.581144	1664	A	0.581144
1665	G	1.008884	1665	G	1.008884
1666	T	0.055372	1666	T	0.055372
1667	A	1.236045	1667	A	1.236045
1668	T	0.029717	1668	T	0.029717
1669	C	-0.409014	1669	C	-0.409014
1670	C	0.307863	1670	C	0.307863
1671	T	0.874126	1671	T	0.874126
1672	A	0.555730	1672	A	0.555730
1673	A	1.414946	1673	A	1.414946
1674	G	0.152027	1674	G	0.152027
1675	G	-0.019448	1675	G	-0.019448
1676	C	0.034253	1676	C	0.034253
1677	C	0.263411	1677	C	0.263411
1678	A	0.557722	1678	A	0.557722
1679	G	0.517218	1679	G	0.517218
-	-	-	-	-	-
1680	C	0.504622	1680	C	0.504622
1681	G	0.638170	1681	G	0.638170
1682	A	1.672401	1682	A	1.672401
1683	G	-0.039346	1683	G	-0.039346
1684	A	0.440415	1684	A	0.440415
1685	G	0.535396	1685	G	0.535396
-	-	-	-	-	-
1686	A	1.131365	1686	A	1.131365
1687	A	0.457362	1687	A	0.457362
1688	C	0.140787	1688	C	0.140787
1689	T	0.373224	1689	T	0.373224
1690	G	0.187600	1690	G	0.187600
1691	T	0.149446	1691	T	0.149446
1692	T	0.104779	1692	T	0.104779
1693	G	0.451383	1693	G	0.451383
1694	T	-0.098490	1694	T	-0.098490
1695	T	0.566798	1695	T	0.566798
1696	A	1.007496	1696	A	1.007496
1697	A	0.547558	1697	A	0.547558
1698	G	0.658488	1698	G	0.658488
1699	G	0.166941	1699	G	0.166941
1700	A	0.169764	1700	A	0.169764
1701	A	0.244671	1701	A	0.244671
1702	C	0.436063	1702	C	0.436063
1703	T	-0.052969	1703	T	-0.052969
1704	C	0.202206	1704	C	0.202206
1705	G	0.302691	1705	G	0.302691
1706	G	0.112001	1706	G	0.112001
1707	C	0.341869	1707	C	0.341869
1708	A	0.305130	1708	A	0.305130
1709	A	0.525459	1709	A	0.525459
1710	A	0.257997	1710	A	0.257997
1711	A	2.298334	1711	A	2.298334
1712	T	1.518650	1712	T	1.518650
1713	G	0.738822	1713	G	0.738822
1714	A	0.314806	1714	A	0.314806
1715	C	0.118805	1715	C	0.118805
1716	C	-0.311216	1716	C	-0.311216
1717	C	0.030060	1717	C	0.030060
1718	C	-0.104992	1718	C	-0.104992
1719	G	0.265917	1719	G	0.265917
1720	T	0.242707	1720	T	0.242707
1721	A	0.429307	1721	A	0.429307
1722	A	0.625877	1722	A	0.625877
1723	C	0.247016	1723	C	0.247016
1724	T	1.208880	1724	T	1.208880
1725	T	1.281570	1725	T	1.281570
1726	A	1.882411	1726	A	1.882411
1727	G	0.189186	1727	G	0.189186
1728	G	-0.012435	1728	G	-0.012435
1729	G	0.037576	1729	G	0.037576
1730	A	-0.279823	1730	A	-0.279823
1731	T	0.583664	1731	T	0.583664
1732	A	0.208887	1732	A	0.208887
1733	A	0.788199	1733	A	0.788199
1734	G	-0.025756	1734	G	-0.025756
1735	G	0.176368	1735	G	0.176368
1736	G	0.057319	1736	G	0.057319
1737	G	-0.069922	1737	G	-0.069922
1738	T	0.447816	1738	T	0.447816
1739	G	0.106636	1739	G	0.106636
1740	C	0.093831	1740	C	0.093831
1741	C	0.125032	1741	C	0.125032
1742	A	0.197772	1742	A	0.197772
-	-	-	-	-	-
1743	C	0.019123	1743	C	0.019123
-	-	-	-	-	-
1744	C	0.005871	1744	C	0.005871
-	-	-	-	-	-
-	-	-	-	-	-
-	-	-	-	-	-
1745	A	1.661885	1745	A	1.661885
1746	T	3.274600	1746	T	3.274600
1747	C	1.425465	1747	C	1.425465
-	-	-	-	-	-
1748	A	1.890350	1748	A	1.890350
1749	G	-0.092590	1749	G	-0.092590
1750	G	0.005544	1750	G	0.005544
1751	T	-0.120781	1751	T	-0.120781
1752	G	0.247607	1752	G	0.247607
1753	G	-0.015605	1753	G	-0.015605
1754	C	0.067359	1754	C	0.067359
1755	C	0.720507	1755	C	0.720507
1756	G	0.510138	1756	G	0.510138
1757	C	0.882285	1757	C	0.882285
1758	A	0.609200	1758	A	0.609200
1759	G	0.497087	1759	G	0.497087
1760	A	0.098586	1760	A	0.098586
1761	G	0.464399	1761	G	0.464399
1762	A	0.222984	1762	A	0.222984
1763	A	1.001005	1763	A	1.001005
1764	T	1.037200	1764	T	1.037200
1765	A	0.717924	1765	A	0.717924
1766	G	0.216331	1766	G	0.216331
1767	G	-0.023907	1767	G	-0.023907
1768	C	0.024807	1768	C	0.024807
1769	C	-0.164431	1769	C	-0.164431
1770	C	-0.243854	1770	C	-0.243854
1771	A	0.039224	1771	A	0.039224
1772	A	0.505906	1772	A	0.505906
1773	G	0.236109	1773	G	0.236109
1774	C	0.044401	1774	C	0.044401
1775	G	1.651636	1775	G	1.651636
1776	A	1.049346	1776	A	1.049346
1777	C	2.018582	1777	C	2.018582
1778	T	1.432583	1778	T	1.432583
1779	G	0.581023	1779	G	0.581023
1780	T	0.300827	1780	T	0.300827
1781	T	0.952231	1781	T	0.952231
1782	T	0.778532	1782	T	0.778532
1783	A	3.076076	1783	A	3.076076
1784	C	0.214599	1784	C	0.214599
1785	C	1.406718	1785	C	1.406718
1786	A	0.521434	1786	A	0.521434
1787	A	0.627774	1787	A	0.627774
1788	A	0.511917	1788	A	0.511917
1789	A	0.868813	1789	A	0.868813
1790	A	0.129628	1790	A	0.129628
1791	C	1.411129	1791	C	1.411129
1792	A	0.144140	1792	A	0.144140
1793	T	2.463297	1793	T	2.463297
1794	A	3.548254	1794	A	3.548254
1795	G	0.146756	1795	G	0.146756
1796	G	0.294260	1796	G	0.294260
1797	T	-0.142023	1797	T	-0.142023
1798	T	0.226218	1798	T	0.226218
1799	T	0.229360	1799	T	0.229360
1800	C	0.177254	1800	C	0.177254
1801	T	0.094093	1801	T	0.094093
1802	G	0.192803	1802	G	0.192803
1803	C	0.113584	1803	C	0.113584
1804	T	1.584887	1804	T	1.584887
1805	A	0.355680	1805	A	0.355680
1806	A	2.466171	1806	A	2.466171
1807	G	0.520707	1807	G	0.520707
1808	T	0.171297	1808	T	0.171297
1809	C	0.040321	1809	C	0.040321
1810	G	0.122007	1810	G	0.122007
1811	C	0.397584	1811	C	0.397584
1812	A	0.564699	1812	A	0.564699
1813	A	1.208915	1813	A	1.208915
1814	G	0.540317	1814	G	0.540317
1815	A	0.232880	1815	A	0.232880
1816	C	0.680656	1816	C	0.680656
1817	G	0.746193	1817	G	0.746193
1818	A	0.807464	1818	A	0.807464
1819	T	0.855606	1819	T	0.855606
1820	G	0.860799	1820	G	0.860799
1821	T	0.178854	1821	T	0.178854
1822	A	1.924676	1822	A	1.924676
1823	T	0.691931	1823	T	0.691931
1824	A	0.843325	1824	A	0.843325
1825	G	0.284109	1825	G	0.284109
1826	G	0.312580	1826	G	0.312580
1827	A	0.458922	1827	A	0.458922
1828	G	0.104540	1828	G	0.104540
1829	C	0.085573	1829	C	0.085573
1830	T	0.401268	1830	T	0.401268
1831	G	0.659005	1831	G	0.659005
1832	A	0.321482	1832	A	0.321482
1833	C	-0.060976	1833	C	-0.060976
1834	G	0.219002	1834	G	0.219002
1835	C	-0.136353	1835	C	-0.136353
1836	C	0.230037	1836	C	0.230037
1837	T	1.246667	1837	T	1.246667
1838	G	0.344362	1838	G	0.344362
1839	C	0.023380	1839	C	0.023380
1840	C	0.324695	1840	C	0.324695
1841	C	0.000791	1841	C	0.000791
1842	G	0.258885	1842	G	0.258885
1843	G	0.153174	1843	G	0.153174
1844	T	0.144180	1844	T	0.144180
1845	G	0.088155	1845	G	0.088155
1846	C	-0.003532	1846	C	-0.003532
1847	T	-0.025959	1847	T	-0.025959
1848	G	0.036483	1848	G	0.036483
1849	G	0.381094	1849	G	0.381094
1850	A	1.437403	1850	A	1.437403
1851	A	1.167517	1851	A	1.167517
1852	G	-0.004654	1852	G	-0.004654
1853	G	0.016335	1853	G	0.016335
1854	T	-0.018658	1854	T	-0.018658
1855	T	0.348670	1855	T	0.348670
1856	A	0.161352	1856	A	0.161352
1857	A	0.429029	1857	A	0.429029
1858	G	-0.005464	1858	G	-0.005464
1859	G	0.012470	1859	G	0.012470
1860	G	-0.094819	1860	G	-0.094819
1861	G	-0.103435	1861	G	-0.103435
1862	A	0.034319	1862	A	0.034319
1863	T	0.081149	1863	T	0.081149
1864	C	-0.073431	1864	C	-0.073431
1865	T	0.150920	1865	T	0.150920
1866	G	0.079746	1866	G	0.079746
1867	T	0.197635	1867	T	0.197635
1868	T	0.136047	1868	T	0.136047
1869	A	0.303127	1869	A	0.303127
1870	G	-0.017963	1870	G	-0.017963
1871	A	0.004183	1871	A	0.004183
[truncated: 1,057 more rows]
