# Supplementary material for: Model-Free RNA Sequence and Structure Alignment Informed by SHAPE Probing Reveals a Conserved Alternate Secondary Structure for 16S rRNA
Source: PLoS Comput Biol. 2015 May 20;11(5):e1004126. doi: 10.1371/journal.pcbi.1004126 (PMC4438973; doi:10.1371/journal.pcbi.1004126)
Supplement: S1 Dataset — (ZIP) [file pcbi.1004126.s003.zip › align_1_DATA/2014-12-29_align_1_alignments_and_predictions/2014-09-04_ecoli_cdiff_16S_clustalw.aln]

CLUSTALW format pairwise alignment

SEQ1  --AAATTGAAGAGTTTGATCATGGCTCAGATTGAACGCTGGCGGCAGGCCTAACACATGC
SEQ2  TTTTATTTGAGAGTTTGATCCTGGCTCAGGATGAACGCTGGCGGCGTGCCTAACACATGC

SEQ1  AAGTCGAACGGTAACAGGAAGAAGCTTGCTTCTTTGCTGACGAGTGGCGGACGGGTGAGT
SEQ2  AAGTTGA------GC--G----AT-TTACTTC---GGTAAAGAGCGGCGGACGGGTGAGT

SEQ1  AATGTCTGGG-AAACTGCCTGATGGAGGGGGATAACTACTGGAAACGGTAGCTAATACCG
SEQ2  AACGCGTGGGTAACCTACCCTGTACACACGGATAACATACCGAAAGGTATGCTAATACGG

SEQ1  CATAACGTCGCAAGACCAAAGAGG-----GGGACCT-T---CGGGCCTCTTGCCATCGGA
SEQ2  GATAATAT------ATTTGAGAGGCATCTCTTAAATATCAAAGGTGAGCCAGT-ACAGGA

SEQ1  TGTGCCCAGATGGGATTAGCTAGTAGGTGGGGTAACGGCTCACCTAGGCGACGATCCCTA
SEQ2  TGGACCCGCGTCTGATTAGCTAGTTGGTAAGGTAACGGCTTACCAAGGCGACGATCAGTA

SEQ1  GCTGGTCTGAGAGGATGACCAGCCACACTGGAACTGAGACACGGTCCAGACTCCTACGGG
SEQ2  GCCGACCTGAGAGGGTGATCGGCCACATTGGAACTGAGACACGGTCCAAACTCCTACGGG

SEQ1  AGGCAGCAGTGGGGAATATTGCACAATGGGCGCAAGCCTGATGCAGCCATGCCGCGTGTA
SEQ2  AGGCAGCAGTGGGGAATATTGCACAATGGGCGAAAGCCTGATGCAGCAACGCCGCGTGAG

SEQ1  TGAAGAAGGCCTTCGGGTTGTAAAGTACTTTCAGCGGGGAGGAAGGGAGTAAAGTTAATA
SEQ2  TGATGAAGGCCTTCGGGTCGTAAA--ACTCTGTCCTC------AAGG----AAGATAAT-

SEQ1  CCTTTGCTCATTGACGTTACCCGCAGAAGAAGCACCGGCTAACTCCGTGCCAGCAGCCGC
SEQ2  ------------GACGGTACTTGAGGAGGAAGCCCCGGCTAACTACGTGCCAGCAGCCGC

SEQ1  GGTAATACGGAGGGTGCAAGCGTTAATCGGAATTACTGGGCGTAAAGCGCACGCAGGCGG
SEQ2  GGTAATACGTAGGGGGCTAGCGTTATCCGGATTTACTGGGCGTAAAGGGTGCGTAGGCGG

SEQ1  TTTGTTAAGTCAGATGTGAAATCCCCGGGCTCAACCTGGGAACTGCATCTGATACTGGCA
SEQ2  TCTTTCAAGTCAGGAGTGAAAGGCTACGGCTCAACCGTAGTA-AGCTCTTGAAACTGGGA

SEQ1  AGCTTGAGTCTCGTAGAGGGGGGTAGAATTCCAGGTGTAGCGGTGAAATGCGTAGAGATC
SEQ2  GACTTGAGTGCAGGAGAGGAGAGTGGAATTCCTAGTGTAGCGGTGAAATGCGTAGATATT

SEQ1  TGGAGGAATACCGGTGGCGAAGGCGGCCCCCTGGACGAAGACTGACGCTCAGGTGCGAAA
SEQ2  AGGAGGAACACCAGTTGCGAAGGCGGCTCTCTGGACTGTAACTGACGCTGAGGCACGAAA

SEQ1  GCGTGGGGAGCAAACAGGATTAGATACCCTGGTAGTCCACGCCGTAAACGATGTCGACTT
SEQ2  GCGTGGGGAGCAAACAGGATTAGATACCCTGGTAGTCCACGCTGTAAACGATGAGTACTA

SEQ1  GGAGGTTGTGCCCTTGAGGCGTGGCTTCCGGAGCTAACGCGTTAAGTCGACCGCCTGGGG
SEQ2  GGTG-TCGGGGGTTACCCCCTTCGGTGCCGCAGCTAACGCATTAAGTACTCCGCCTGGGA

SEQ1  AGTACGGCCGCAAGGTTAAAACTCAAATGAATTGACGGGGGCCCGCACAAGCGGTGGAGC
SEQ2  AGTACGCTCGCAAGAGTGAAACTCAAAGGAATTGACGGGGACCCGCACAAGTAGCGGAGC

SEQ1  ATGTGGTTTAATTCGATGCAACGCGAAGAACCTTACCTGGTCTTGACATC-CACGGAAGT
SEQ2  ATGTGGTTTAATTCGAAGCAACGCGAAGAACCTTACCTAAGCTTGACATCCCAATGACAT

SEQ1  TTTCAGAGATGAGAATGTGCCTTCGGGAACCGT-GAGACAGGTGCTGCATGGCTGTCGTC
SEQ2  CTCCTTAATCGGAGAGTTCCCTTCGGGGACATTGGTGACAGGTGGTGCATGGTTGTCGTC

SEQ1  AGCTCGTGTTGTGAAATGTTGGGTTAAGTCCCGCAACGAGCGCAACCCTTATCCTTTGTT
SEQ2  AGCTCGTGTCGTGAGATGTTGGGTTAAGTCCCGCAACGAGCGCAACCCTTGTCTTTAGTT

SEQ1  GCCAGCGGTCCGGCCGGGAACTCAAAGGAGACTGCCAGTGATAAACTGGAGGAAGGTGGG
SEQ2  GCCATCATTAAGT-TGGGCACTCTAGAGAGACTGCCAGGGATAACCTGGAGGAAGGTGGG

SEQ1  GATGACGTCAAGTCATCATGGCCCTTACGACCAGGGCTACACACGTGCTACAATGGCGCA
SEQ2  GATGACGTCAAATCATCATGCCCCTTATGCTTAGGGCTACACACGTGCTACAATGGGTAG

SEQ1  TACAAAGAGAAGCGACCTCGCGAGAGCAAGCGGACCTCATAAAGTGCGTCGTAGTCCGGA
SEQ2  TACAGAGGGTTGCCAAGCCGTAAGGTGGAGCTAATCCCTTAAAGCTACTCTCAGTTCGGA

SEQ1  TTGGAGTCTGCAACTCGACTCCATGAAGTCGGAATCGCTAGTAATCGTGGATCAGAATGC
SEQ2  TTGTAGGCTGAAACTCGCCTACATGAAGCTGGAGTTACTAGTAATCGCAGATCAGAATGC

SEQ1  CACGGTGAATACGTTCCCGGGCCTTGTACACACCGCCCGTCACACCATGGGAGTGGGTTG
SEQ2  TGCGGTGAATGCGTTCCCGGGTCTTGTACACACCGCCCGTCACACCACGGGAGTTGGAGA

SEQ1  CAAAAGAAGTAGGTAGCTTAACCTTCGGGAGGGCGCTTACCACTTTGTGATTCATGACTG
SEQ2  CGCCCGAAGCCGATTATCTAACCTTTTGGAAGAAGTCGTCGAAGGTGGAATCAATAACTG

SEQ1  GGGTGAAGTCGTAACAAGGTAACCGTAGGGGAACCTGCGGTTGGATCACCTCC-TT-A  
SEQ2  GGGTGAAGTCGTAACAAGGTAGCCGTATCGGAAGGTGCGGCTGGATCACCTCCTTTCT  
