# Supplementary material for: Model-Free RNA Sequence and Structure Alignment Informed by SHAPE Probing Reveals a Conserved Alternate Secondary Structure for 16S rRNA
Source: PLoS Comput Biol. 2015 May 20;11(5):e1004126. doi: 10.1371/journal.pcbi.1004126 (PMC4438973; doi:10.1371/journal.pcbi.1004126)
Supplement: S1 Dataset — (ZIP) [file pcbi.1004126.s003.zip › align_1_DATA/2014-12-29_align_1_alignments_and_predictions/2014-09-04_ecoli_cdiff_23S_clustalw.aln]

CLUSTALW format pairwise alignment

SEQ1  -GGTTAAGCGACTAAGCGTACACGGTGGATGCCCTGGCAGTCAGAGGCGATGAAGGACGT
SEQ2  TGGTCAAGTTATTAAGGGTGCAGGGCGGATGCCTTGGCACTAGGAGCCGATGAAGGACGT

SEQ1  GCTAATCTGCGATAAGCGTCGGTAAGGTGATATGAACCGTTATAACCGGCGATTTCCGAA
SEQ2  GATAAGCTGCGATAAGCTTCGGGGAGTTGCACGTAAACTTT-GATCCGAAGATTTCCGAA

SEQ1  TGGGGAAACCCAG-T-GTGTTTCGACACACTATCATTAACTGAATCCATAGGTTAATGAG
SEQ2  TGAGGAAACTCACTTAGAGTAATGTCTAAGTATCATTAAGTGAATACATAGCTTAATGAG

SEQ1  GCGAACCGGGGGAACTGAAACATCTAAGTACCCCGAGGAAAAGAAATCAACCGAGATTCC
SEQ2  GGGAACTCAGGGAACTGAAACATCTAAGTACCTGAAGGAAGAGAAA-GAAATTCGATTCC

SEQ1  CCCAGTAGCGGCGAGCGAACGGGGAGCAGCCCAGAGC-----------CTGAATCAGTGT
SEQ2  GTAAGTAGCGGCGAGCGAACGCGGATTAGCCCAAACCAATAAAGTTTTCTTTATTGGGGT

SEQ1  -----------------------GTGTGTTAGTGGAAG-CGTCTGGAAAGGCGCGCGATA
SEQ2  TGCGGACATATCATAACGAAGAGGTATCGTAATTGAAGAGGTTTGGAAAGACCCACCACA

SEQ1  CAGGGTGACAGCCCCGTACACAAAAATGCACATGCTGT-GAGCTCGAT--GAGTAGGGCG
SEQ2  GAAGGTAATAGTCCTGTATGTT-AAACGAGAAGACTTTAGATATGATCCAGAGTACCACG

SEQ1  GGACACGTGGTATCCTGTCTGAATATGGGGGGACCATCCTCCAAGGCTAAATACTCCTGA
SEQ2  GGACACGTGAAACCCTGTGGGAAGCAGGAGGGACCACCATCCAAGGCTAAATACTACCTA

SEQ1  CTGACCGATAGTGAACCAGTACCGTGAGGGAAAGGCGAAAAGAACCCCGGCGAGGGGAGT
SEQ2  GTGACCGATAGCGTA-TAGTACCGTGAGGGAAAGGTGAAAAGAACCCCGG-GAGGGGAGT

SEQ1  GAAAAAGAACCTGAAACCGTGTACGTACAAGCAGTGGGAGCACGCTTAGGCGTGTGACTG
SEQ2  GAAATAGAACCTGAAACCCTGCACTTACAAGCTGTGGAAGCACATTTCTT-GTGTGACCG

SEQ1  CGTACCTTTTGTATAATGGGTCAGCGACTTATATTCTGTAGCAAGGTTAACCG---AATA
SEQ2  CGTACTTTTTGTAGAACGGGCCAACGAGTTACGTTAAGTAGCAAGGTTAAGCACTTAAGG

SEQ1  -GGGGAGCCGAAGGGAAACCGAGTCTTAACTGGGCGTTAAGTTGCAGGGTATAGACCCGA
SEQ2  TGTGGAGCCGTAGCGAAAGCGAGTTTTAACTGAGCGTTCAGTTACTTGACGTAGACCCGA

SEQ1  AACCCGGTGATCTAGCCATGGGCAGGTTGAAGGTTGGGTAACACTAACTGGAGGACCGAA
SEQ2  AACCGGGCGACCTACCCATGAGCAGGATGAAGCGAAAGTAAAATTTCGTGGAGGTCCGAA

SEQ1  CCGACTAATGTTGAAAAATTAGCGGATGACTTGTGGCTGGGGGTGAAAGGCCAATCAAAC
SEQ2  CCCACGAGCGTTGAAAAGCTCGGGGATGACTTGTGGGTAGCGGTGAAATTCCAATCGAGC

SEQ1  CGGGAGATAGCTGGTTCTCCCCGAAAGCTATTTAGGTAGCGCCTCGTGAATTCATCTCCG
SEQ2  CCGGAGATAGCTGGTTCTCCCCGAAATAGCTTTAGGGCTAGCCTCAAGGTGAGAGATACG

SEQ1  GGGGTAGAGCACTGTTTCGGCAAGGGGGTCATCCCGACTTACC-AACCCGATGCAAACTG
SEQ2  GAGGTAGAGCACTGAATGTCCTAGGGGGT-ATTGC-ACCTACCGAAGACTAT-CAAACTC

SEQ1  CGAATACCGGAGAATGTTAT-CACGGGAGACACACGGCGGGTGCTAACGTCCGTCGTGAA
SEQ2  CGAATGCCGTC--ATCTTATACTTGGGAGTCAGACTGTGGGTGATAAGATTCATAGTCGA

SEQ1  GAGGGAAACAACCCAGACCGCCAGCTAAGGTCCCAAAGTCATGGTTAAGTGGGAAACGAT
SEQ2  AAGGGCAACAGCCCAGATCGTCAGCTAAGGTCCCTAAATGTAAGTTAAGTGGTAAAGGAT

SEQ1  GTGGGAAGGCCCAGACAGCCAGGATGTTGGCTTAGAAGCAGCCA-TCATTTAAAGAAAGC
SEQ2  GTGGGATTGCACAGACAACCAGGATGTTGGCTTAGAAGCAGCCACTCATTCAAAGAGTGC

SEQ1  GTAATAGCTCACTGGTCGAGTCGGCCTGCGCGGAAGATGTAACGGGGCTAAACCATGC-A
SEQ2  GTAATAGCTCACTGGTCGAGTGATCCTGCGCCGAAGAT-TTCCGGGGCTAAAACTTACTA

SEQ1  CCGAAGCTGCGGCAGCGACGCTTATGCGTTGTTGGGTAGGGGAGCGTTCTGTAAGCCTGC
SEQ2  CCGAAGCTACGGCATC--A----GTAA--TGATGGGTAGGGGAGCTTCCCATACGGGTT-

SEQ1  GAAGGTGTGCTGTGAGG-CATGCTGGAG-GTATCAGAAGTGCGAATGCTGACATAAGTAA
SEQ2  GAAGCATGACCGTAAGGACATG-TGGACAGTATGGG-AGTGAGAATGTTGGCATGAGTAG

SEQ1  CGATAAAGCGGGTGAAAAGCCCGCTCGCCGGAAGACCAAGGGTTCCTGTCCAACGTTAAT
SEQ2  CGAGA-TGTGGGTGAGAATCCCACAGGCCGTAAACCCAAGGTTTCCAGGGGAAGGTTCGT

SEQ1  CGGGGCAGGGTGAGTCGACCCCTAAGGCGAGGCCGAAAGGCGTAGTCGATGGGAAACAGG
SEQ2  CCGCCCTGGGTTAGTCGGGACCTAAGCTGAGGCCGAAAGGCGTAGGTGATGGACAACAGG

SEQ1  TTAATATTCCTGTACTTGGTGTTAC------TGCGAAGGGGGGACGGAGAAGGCTATGTT
SEQ2  TTGATATTCCTGTACTACCGATAACCGTTTGAGAGAAGGGATGACACAGTAGGATAAGCT

SEQ1  G-GCCGGGCGACGGTTGTCCCGGTTTAAGCGTGTAGGCTGGTTTTCCAGGCAAATCCGGA
SEQ2  AAGCACACTGTTGGTTATGTGTGCCCAAGCATTGAGGCAGTCAAAGTAGGCAAATCCGCT

SEQ1  AAATCAAGGCTGAGGCGTGATGACGAG-GCACTACGGTGCTGAAGCAACAAATGCCCTGC
SEQ2  TTGATAATGCTGGGATGTGATGGGGAGCGAAATTTAGTAGCGAAGTAGCTGATTTCACAC

SEQ1  TTCCAGGAAAAGCCTCTAAGCATCAGGTAACATCAAATCGTACCCCAAACCGACACAGGT
SEQ2  TGTCAAGAAAAGTCTCT-ATC--GAGGTTAAAGGTACCCGTACCGCAAACCGACACAGGT

SEQ1  GGTCAGGTAGAGAATACCAAGGCGCTTGAGAGAACTCGGGTGAAGGAACTAGGCAAAATG
SEQ2  GGGTGAGGAGAGTATCCTAAGGCCAGCGAGAGAACTGTTGTTAAGGAACTCGGCAAAATG

SEQ1  GTGCCGTAACTTCGGGAGAAGGCACGCTGATATGTAGGTGAGGTCCCTCGCGGATGGAGC
SEQ2  ACCCCGTAACTTAGGGATAA--------G----G--GGTG------C-CAC-CATC-AGG

SEQ1  TGAAATCAGTCGAAGATACCAGCTGGCTGCAACTGTTTATTAAAAACACAGCACTGTGCA
SEQ2  TG---GC---CGCAGAGAATAGGCCCAAGCGACTGTTTACCAAAAACATAGGTTTCTGCT

SEQ1  AACACGAAAGTGGACGTATACGGTGTGACGCCTGCCCGGTGCCGGAAGGTTAATTGATGG
SEQ2  AAGTCGCAAGACGATGTATAGGAGCTGACGCCTGCCCGGTGCTGGAAGGTTAAGGGGATC

SEQ1  GGTTAGCGCAAGCGAAGCTCTTGATCGAAGCCCCGGTAAACGGCGGCCGTAACTATAACG
SEQ2  TGTTAGAGCAATCGAAGCAGTGAACTTAAGCCCCAGTAAACGGCGGCCGTAACTATAACG

SEQ1  GTCCTAAGGTAGCGAAATTCCTTGTCGGGTAAGTTCCGACCTGCACGAATGGCGTAATGA
SEQ2  GTCCTAAGGTAGCGAAATTCCTTGTCGGGTAAGTTCCGACCCGCACGAAAGGCGTAACGA

SEQ1  --TGGCCAGGCTGTCTCCACCCGAGACTCAGTGAAATTGAACTCGCTGTGAAGATGCAGT
SEQ2  TTTGGGCA--CTGTCTCAACAACAGACTCGGTGAAATTGTAATTCCGGTGAAGATGCCGG

SEQ1  GTACCCGCGGCAAGACGGAAAGACCCCGTGAACCTTTACTATAGCTTGACACTGAACATT
SEQ2  ATACCTGCGACAGGACGGAAAGACCCCATGGAGCTTTACTGTAGCTTGACATTGGGTCTT

SEQ1  GAGCCTTGATGTGTAGGATAGGTGGGAGGCTTTGAAGTGTGGACGCCAGTCTGCATGGAG
SEQ2  GGTACTACATGTACAGGATAGGTGGGAGGCTTTGAAACCAGGACGCCAGTTTTGGCGGAG

SEQ1  CCGACCTTGAAATACCACCCTTTAATGTTTGATGTTCTAACGTTGACCCGT-AATCCGGG
SEQ2  CCATCCTTGGGATACCACCCTTGTAGTACTGGGACTCTAACCATAGGCCATGAATCTGGT

SEQ1  TTGCGGACAGTGTCTGGTGGGTAGTTTGACTGGGGCGGTCTCCTCCTAAAGAGTAACGGA
SEQ2  CTTGGGACACTGTCAGGTGGGCAGTTTGACTGGGGCGGTCGCCTCCCAAAAGGTAACGGA

SEQ1  GGAGCACGAAGGTTGGCTAATCCTGGTCGGACATCAGGAGGT-TAGTGCAATGGCATAAG
SEQ2  GGCGCTCAAAGGTTCTCTCAGTACGGTCGGAAATC-GTACGTAGAGTGTAAAGGCAAAAG

SEQ1  CCAGCTTGACTGCGAGCGTGACGGCGCGAGCAGGTGCGAAAGCAGGTCATAGTGATCCGG
SEQ2  AGAGCTTGATTGCAAGACATACAGGTCGAGCAAGGATGAAAATCGGACTTAGTGATCCGG

SEQ1  TGGTTCTGAATGGAAGGGCCATCGCTCAACGGATAAAAGGTACTCCGGGGATAACAGGCT
SEQ2  TGGTTCTGCGTGGAAGGGCCATCGCTCAACGGATAAAAGCTACCCTGGGGATAACAGGCT

SEQ1  GATACCGCCCAAGAGTTCATATCGACGGCGGTGTTTGGCACCTCGATGTCGGCTCATCAC
SEQ2  TATCTCCCCCAAGAGTCCACATCGACGGGGAGGTTTGGCACCTCGATGTCGGCTCATCAC

SEQ1  ATCCTGGGGCTGAAGTAGGTCCCAAGGGTATGGCTGTTCGCCATTTAAAGTGGTACGCGA
SEQ2  ATCCTGGGGCTGTAGTAGGTCCCAAGGGTTGGGCTGTTCGCCCATTAAAGTGGTACGCGA

SEQ1  GCTGGGTTTAGAACGTCGTGAGACAGTTCGGTCCCTATCTGCCGTGGGCGCTGGAGAACT
SEQ2  GCTGGGTTCAGAACGTCGTGAGACAGTTCGGTCCCTATCCGTCGCAGGCGTAGGAAATTT

SEQ1  GAGGGGGGCTGCTCCTAGTACGAGAGGACCGGAGTGGACGCATCACTGGTGTTCGGGTTG
SEQ2  GAGAAGACCTGTCCTTAGTACGAGAGGACCGGGATGGACGTACCTCTGGTGTACCAGTTG

SEQ1  TCATGCCAATGGCACTGCCCGGTAGCTAAATGCGGAAGAGATAAGTGCTGAAAGCATCTA
SEQ2  TCCTGCCAAGGGCATGGCTGGGTAGCTATGTGCGGAATGGATAAGCGCTGAAAGCATCTA

SEQ1  AGCACGAAACTTGCCCCGAGATGAGTTCTCCCTGACCCTTTAAGGGTCCTGAAGGAACGT
SEQ2  AGCGCGAAGCCAACTTCAAGATAAGATTTCCC---ACCG-CAAGGGT----AAGACCCCA

SEQ1  TGAAGACGACGACGTTGATAGGCCGGGTGTGTAAGCGCAGCGATGCGTTGAGCTAACCGG
SEQ2  GAAAGACTATCTGGTTGATAGGTCGAAGGTGTAAGTGCAGCAATGTATTTAGCTTATCGA

SEQ1  TACTAATGAACCGTGAGGCTTAACCTT                                 
SEQ2  TACTAATAGGTCGAG-GACTTGACCAA                                 
