# Supplementary material for: Model-Free RNA Sequence and Structure Alignment Informed by SHAPE Probing Reveals a Conserved Alternate Secondary Structure for 16S rRNA
Source: PLoS Comput Biol. 2015 May 20;11(5):e1004126. doi: 10.1371/journal.pcbi.1004126 (PMC4438973; doi:10.1371/journal.pcbi.1004126)
Supplement: S1 Dataset — (ZIP) [file pcbi.1004126.s003.zip › align_1_DATA/2014-12-29_align_1_alignments_and_predictions/2014-09-04_ecoli_hvol_16S_clustalw.aln]

CLUSTALW format pairwise alignment

SEQ1  AAATTGAAGAGTTTGATCATGGCTCAGATTGAACGCTGGCGGCAGGCCTA--ACACATGC
SEQ2  --A-TT--CCGGTTGATCCTGCCGGAGGTC-ATTGCTATTGGGGTCCGATTTAGCCATGC

SEQ1  AAGTCGAACGGTAACAGGAAGAAGCTTGCTTCTTTGCTGACGAGTGGCGGACGGGTGAGT
SEQ2  TAGT-----TG---CACG----A---------GTTCAT-ACTCGTGGCGAAAAGCTCAGT

SEQ1  AATGTCTGG-GAAACTGCCTGATGGAGGGGGATAACTACTGGAAACGGTAGCTAATACCG
SEQ2  AACACGTGGCCAAACTACCCTACAGAGAACGATAACCTCGGGAAACTGAGGCTAATAGTT

SEQ1  CATAA---CG---T-C-GCAA-GACCAAAGAGGGGGACCTTCGGGCCTCTTGCCATCGGA
SEQ2  CATACGGGAGTCATGCTGGAATGCCGACTCCCCGAAACGCTCAGGC-----GCTGTAGGA

SEQ1  TGTGCCCAGATGGGATTAGCTAGTAGGTGGGGTAACGGCTCACCTAGGCGACGATCCCTA
SEQ2  TGTGGCTGCGGCCGATTAGGTAGACGGTGGGGTAACGGCCCACCGTGCCGATAATCGGTA

SEQ1  GCTGGTCTGAGAGGATGACCAGCCACACTGGAACTGAGACACGGTCCAGACTCCTACGGG
SEQ2  CGGGTTGTGAGAGCAAGAGCCCGGAGACGGAATCTGAGACAAGATTCCGGGCCCTACGGG

SEQ1  AGGCAGCAGTGGGGAATATTGCACAATGGGCGCAAGCCTGATGCAGCCATGCCGCGTGTA
SEQ2  GCGCAGCAGGCGCGAAACCTTTACACTGCACGCAAGTGCGAT-AAGGGGA-CCCCAAG--

SEQ1  TGAAGAAGGCCTTCGGGTTGTAAAGTACTTTCAGCGGGGAGGAAGGGAGTAAAGTTAATA
SEQ2  TG--CGAGGGCAT---ATAGTCCTC-GCTTTTCTCGACC-GTAAGGCGGTCGAG------

SEQ1  CCTTTGCTCATTGACGTTACCCGCAGAAGAAGCAC-CGGCTAACTCCGTGCCAGCAGCCG
SEQ2  -------------------------GAATAAGAGCTGGGCAAGACCGGTGCCAGCCGCCG

SEQ1  CGGTAATACGGAGGGTGCAAGCGTTAATCGGAATTACTGGGCGTAAAGCGCACGCAGGCG
SEQ2  CGGTAATACCGGCAGCTCAAGTGATGACCGATATTATTGGGCCTAAAGCGTCCGTAGCCG

SEQ1  GTTTGTTAAGTCAGATGTGAAATCCCCGGGCTCAACCTGGGAACTGCATCTGA-TACTGG
SEQ2  GCCACGAAGGTTCATCGGGAAATCCGCCAGCTCAACTGGCGGGCGTCCGGTGAAAACCAC

SEQ1  CAAGCTTGAGTCTCGTAGAGGGGGGTAGAATTCCAGGTGTAGCGGTGAAATGCGTAGAGA
SEQ2  GTGGCTTGGGACCGGAAGGCTCGAGGGGTACGTCCGGGGTAGGAGTGAAATCCCGTA--A

SEQ1  TC-TGGA-GGAATACCGGTGGCGAAGGCGGC-CCCCTGGACGAAGACTGACGCTCAGGTG
SEQ2  TCCTGGACGGACCACCGATGGCGAAAGCACCTCGAGAAGACGGATCC-GACGGTGAGGGA

SEQ1  CGAAAGCGTGGGGAGCAAACAGGATTAGATACCCTGGTAGTCCACGCCGTAAACGATGTC
SEQ2  CGAAAGCTAGGGTCTCGAACCGGATTAGATACCCGGGTAGTCCTAGCTGTAAACGATGCT

SEQ1  GACTTGGAG--GTTGTGCCCTTGAGGC-GTGGCTT-CCGGAGCTAACGCGTTAAGTCGAC
SEQ2  CGCTAGGTGTGACACAGGCTACGAGCCTGTGTTGTGCCGTAGGGAAGCCGAGAAGCGAGC

SEQ1  CGCCTGGGGAGTACGGCCGCAAGGTTAAAACTCAAATGAATTGACGGGGGCCCGC-ACAA
SEQ2  CGCCTGGGAAGTACGTCCGCAAGGATGAAACTTAAAGGAATTGGCGGGGGAGCACTACAA

SEQ1  GCGGTGGAGCATGTGGTTTAATTCGATGCAACGCGAAGAACCTTACCTGGTCTTGACATC
SEQ2  CCGGAGGAGCCTGCGGTTTAATTGGACTCAACGCCGGACATCTCACCAGCTC-CGAC-TA

SEQ1  CACGGAAGT-TTTCAGAGATGAGAATGTGCCTT-CGGGAACCGTGAGACAGGTGCTGCAT
SEQ2  CAGTGATGACGATCAG-G-TT-G-ATGACCTTATCACGACGCTGTAGAGAGGAGGTGCAT

SEQ1  GGCTGTCGTCAGCTCGTGTTGTGAAATGTTGGGTTAAGTCCCGCAACGAGCGCAACCCTT
SEQ2  GGCCGCCGTCAGCTCGTACCGTGAGGCGTCCTGTTAAGTCAGGCAACGAGCGAGACCCGC

SEQ1  ATCCTTTGTTGCCAGC----GG-T---CCGGCCGGGAACTCAAAGGAGACTGCCAGTGAT
SEQ2  ACTTCTAATTGCCAGCAGCAGTTTCGACTGGCTGGGTACATTAGAAGGACTGCCGCTGCT

SEQ1  AAACTGGAGGAAGGTGGGGATGACGTCAAGTCATCATGGCCCTTACGACCAGGGCTACAC
SEQ2  AAAGCGGAGGAAGGAACGGGCAACGGTAGGTCAGTATGCCCCGAATGAGCTGGGCTACAC

SEQ1  ACGTGCTACAATGGCGCATACAAAGAGAAGCGACCTCGCGAGAGCAAGCGGACCTCATAA
SEQ2  GCGGGCTACAATGGTCGAGACAATGGGTTGCTATCTCGAAAGAGAACGCTAATCTCCTAA

SEQ1  AGTGCGTCGTAGTCCGGATTGGAGTCTGCAACTCGACTCCATGAAGTCGGAATCGCTAGT
SEQ2  ACTCGATCGTAGTTCGGATTGAGGGCTGAAACTCGCCCTCATGAAGCTGGATTCGGTAGT

SEQ1  AATCGTGGATCAGAATGCCACGGTGAATACGTTCCCGGGCCTTGTACACACCGCCCGTCA
SEQ2  AATCGCATTTCAATAGAGTGCGGTGAATACGTCCCTGCTCCTTGCACACACCGCCCGTCA

SEQ1  CACCATGGGAGTGGGTTGCAAAAGAAGTAGGTAGCTTAACCTTCGGGAGGGCGCTTACCA
SEQ2  AAGCACCCGAGTGAGGTCC-------GGATGAGGCC--ACCACACGGTGGTCG------A

SEQ1  CTTTGTGATTCATGACTGGGGTGAAGTCGTAACAAGGTAACCGTAGGGGAACCTGCGGTT
SEQ2  ATCTGGGCTTCGCAAGGGGGCTTAAGTCGTAACAAGGTAGCCGTAGGGGAATCTGCGGCT

SEQ1  GGATCACCTCCTTA                                              
SEQ2  GGATCACCTCC-TG                                              
