# Supplementary material for: Model-Free RNA Sequence and Structure Alignment Informed by SHAPE Probing Reveals a Conserved Alternate Secondary Structure for 16S rRNA
Source: PLoS Comput Biol. 2015 May 20;11(5):e1004126. doi: 10.1371/journal.pcbi.1004126 (PMC4438973; doi:10.1371/journal.pcbi.1004126)
Supplement: S1 Dataset — (ZIP) [file pcbi.1004126.s003.zip › align_1_DATA/2014-12-29_align_1_alignments_and_predictions/2014-09-04_ecoli_hvol_16S_wSHAPE.txt]

2014-09-03_shape_align_gotoh_wOutput.py	021914_rRNA_check\ecoli_16S_allSHAPE.txt	021914_rRNA_check\hvol_16S_allSHAPE.txt	Y	2014-09-04_ecoli_hvol_16S
2014-09-04_ecoli_hvol_16S	1	A	-999	1	A	-999
2	A	-999	2	A	-999
3	A	-999	3	A	-999
4	T	-999	4	T	-999
5	T	-999	5	T	-999
6	G	-999	6	G	-999
7	A	-999	7	A	-999
8	A	-999	8	A	-999
9	G	-999	9	G	-999
10	A	-999	10	A	-999
11	G	0.136315	11	G	0.136315
12	T	-0.126482	12	T	-0.126482
13	T	0.012447	13	T	0.012447
14	T	0.063785	14	T	0.063785
15	G	-0.0344	15	G	-0.0344
16	A	0.187053	16	A	0.187053
17	T	0.179499	17	T	0.179499
18	C	0.093544	18	C	0.093544
19	A	0.030528	19	A	0.030528
20	T	1.270522	20	T	1.270522
21	G	0.043679	21	G	0.043679
22	G	0.041655	22	G	0.041655
23	C	0.07312	23	C	0.07312
24	T	0.321744	24	T	0.321744
25	C	0.530741	25	C	0.530741
26	A	2.260646	26	A	2.260646
27	G	0.113004	27	G	0.113004
28	A	0.049251	28	A	0.049251
29	T	-0.045515	29	T	-0.045515
30	T	0.528962	30	T	0.528962
31	G	1.105663	31	G	1.105663
32	A	0.146905	32	A	0.146905
33	A	0.122691	33	A	0.122691
34	C	0.037297	34	C	0.037297
35	G	0.304705	35	G	0.304705
36	C	0.138492	36	C	0.138492
37	T	0.999174	37	T	0.999174
38	G	2.200856	38	G	2.200856
39	G	0.362139	39	G	0.362139
40	C	0.108103	40	C	0.108103
41	G	-0.047987	41	G	-0.047987
42	G	-0.045105	42	G	-0.045105
43	C	0.098757	43	C	0.098757
44	A	0.251531	44	A	0.251531
45	G	0.102343	45	G	0.102343
46	G	0.044775	46	G	0.044775
47	C	0.111356	47	C	0.111356
48	C	0.56339	48	C	0.56339
49	T	2.543144	49	T	2.543144
50	A	2.068434	50	A	2.068434
-	-	-	-	-	-
-	-	-	-	-	-
51	A	1.55103	51	A	1.55103
52	C	0.222969	52	C	0.222969
53	A	0.10614	53	A	0.10614
54	C	0.233651	54	C	0.233651
55	A	0.916057	55	A	0.916057
56	T	0.284325	56	T	0.284325
57	G	0.201221	57	G	0.201221
58	C	0.265312	58	C	0.265312
59	A	1.274018	59	A	1.274018
60	A	3.23213	60	A	3.23213
61	G	0.208218	61	G	0.208218
62	T	0.118124	62	T	0.118124
63	C	0.047674	63	C	0.047674
64	G	0.453815	64	G	0.453815
65	A	1.022165	65	A	1.022165
66	A	0.367122	66	A	0.367122
67	C	-999	67	C	-999
68	G	0.332147	68	G	0.332147
69	G	0.258098	69	G	0.258098
70	T	0.216879	70	T	0.216879
71	A	0.584253	71	A	0.584253
72	A	0.307876	72	A	0.307876
73	C	0.045344	73	C	0.045344
74	A	0.020963	74	A	0.020963
75	G	0.005651	75	G	0.005651
76	G	0.016283	76	G	0.016283
77	A	0.040077	77	A	0.040077
78	A	0.024418	78	A	0.024418
79	G	-999	79	G	-999
80	A	-999	80	A	-999
81	A	0.049407	81	A	0.049407
82	G	0.117805	82	G	0.117805
83	C	0.173978	83	C	0.173978
84	T	0.736849	84	T	0.736849
85	T	0.916482	85	T	0.916482
86	G	0.163584	86	G	0.163584
87	C	0.075037	87	C	0.075037
88	T	0.001372	88	T	0.001372
89	T	-999	89	T	-999
90	C	-999	90	C	-999
91	T	0.043239	91	T	0.043239
92	T	0.147099	92	T	0.147099
93	T	-999	93	T	-999
94	G	0.132739	94	G	0.132739
95	C	0.079287	95	C	0.079287
96	T	0.043076	96	T	0.043076
97	G	0.128767	97	G	0.128767
98	A	0.211785	98	A	0.211785
99	C	0.210862	99	C	0.210862
100	G	0.468795	100	G	0.468795
101	A	0.564167	101	A	0.564167
102	G	0.439505	102	G	0.439505
103	T	0.224905	103	T	0.224905
104	G	0.229202	104	G	0.229202
105	G	0.614314	105	G	0.614314
106	C	0.240226	106	C	0.240226
107	G	0.055669	107	G	0.055669
108	G	0.539489	108	G	0.539489
109	A	0.753084	109	A	0.753084
110	C	0.413825	110	C	0.413825
111	G	0.661446	111	G	0.661446
112	G	0.627914	112	G	0.627914
113	G	0.791851	113	G	0.791851
114	T	0.229492	114	T	0.229492
115	G	0.304239	115	G	0.304239
116	A	1.373543	116	A	1.373543
117	G	1.529488	117	G	1.529488
118	T	1.336621	118	T	1.336621
119	A	2.218815	119	A	2.218815
120	A	2.903027	120	A	2.903027
121	T	1.116601	121	T	1.116601
122	G	0.457051	122	G	0.457051
123	T	-0.006052	123	T	-0.006052
124	C	0.01024	124	C	0.01024
125	T	-0.036161	125	T	-0.036161
126	G	-0.008861	126	G	-0.008861
127	G	0.07652	127	G	0.07652
-	-	-	-	-	-
128	G	0.062165	128	G	0.062165
129	A	0.650238	129	A	0.650238
130	A	1.679108	130	A	1.679108
131	A	-999	131	A	-999
132	C	0.402734	132	C	0.402734
133	T	0.986559	133	T	0.986559
134	G	0.846394	134	G	0.846394
135	C	0.301824	135	C	0.301824
136	C	0.116457	136	C	0.116457
137	T	0.097207	137	T	0.097207
138	G	0.033692	138	G	0.033692
139	A	-0.018087	139	A	-0.018087
140	T	0.014485	140	T	0.014485
141	G	0.008287	141	G	0.008287
142	G	-999	142	G	-999
143	A	-0.005024	143	A	-0.005024
144	G	-0.022314	144	G	-0.022314
145	G	-0.026681	145	G	-0.026681
146	G	-0.032583	146	G	-0.032583
147	G	-0.063037	147	G	-0.063037
148	G	-0.011774	148	G	-0.011774
149	A	-0.00714	149	A	-0.00714
150	T	-0.002623	150	T	-0.002623
151	A	0.116377	151	A	0.116377
152	A	0.125708	152	A	0.125708
153	C	0.044216	153	C	0.044216
154	T	-0.067395	154	T	-0.067395
155	A	0.021174	155	A	0.021174
156	C	-0.103199	156	C	-0.103199
157	T	-0.018542	157	T	-0.018542
158	G	-0.060808	158	G	-0.060808
159	G	0.075112	159	G	0.075112
160	A	0.434792	160	A	0.434792
161	A	0.628788	161	A	0.628788
162	A	0.690536	162	A	0.690536
163	C	0.278429	163	C	0.278429
164	G	0.032348	164	G	0.032348
165	G	0.036223	165	G	0.036223
166	T	-0.006839	166	T	-0.006839
167	A	0.050133	167	A	0.050133
168	G	0.018532	168	G	0.018532
169	C	0.007332	169	C	0.007332
170	T	0.235831	170	T	0.235831
171	A	0.157944	171	A	0.157944
172	A	0.345787	172	A	0.345787
173	T	0.899012	173	T	0.899012
174	A	0.717762	174	A	0.717762
175	C	0.075752	175	C	0.075752
176	C	0.050842	176	C	0.050842
177	G	1.733586	177	G	1.733586
178	C	2.69086	178	C	2.69086
179	A	0.171153	179	A	0.171153
180	T	0.294756	180	T	0.294756
181	A	0.330475	181	A	0.330475
182	A	0.312332	182	A	0.312332
-	-	-	-	-	-
-	-	-	-	-	-
-	-	-	-	-	-
183	C	-999	183	C	-999
184	G	-0.014653	184	G	-0.014653
-	-	-	-	-	-
-	-	-	-	-	-
-	-	-	-	-	-
185	T	0.013901	185	T	0.013901
-	-	-	-	-	-
186	C	0.018543	186	C	0.018543
-	-	-	-	-	-
187	G	0.127965	187	G	0.127965
188	C	1.147639	188	C	1.147639
189	A	0.773868	189	A	0.773868
190	A	1.192461	190	A	1.192461
-	-	-	-	-	-
191	G	-0.04042	191	G	-0.04042
192	A	0.014508	192	A	0.014508
193	C	0.038492	193	C	0.038492
194	C	0.17392	194	C	0.17392
195	A	0.113601	195	A	0.113601
196	A	0.1467	196	A	0.1467
197	A	0.121084	197	A	0.121084
198	G	-999	198	G	-999
199	A	0.112824	199	A	0.112824
200	G	0.057329	200	G	0.057329
201	G	0.048207	201	G	0.048207
202	G	0.019949	202	G	0.019949
203	G	0.058581	203	G	0.058581
204	G	0.201944	204	G	0.201944
205	A	1.379775	205	A	1.379775
206	C	0.006355	206	C	0.006355
207	C	-0.073818	207	C	-0.073818
208	T	-999	208	T	-999
209	T	0.361912	209	T	0.361912
210	C	0.246405	210	C	0.246405
211	G	0.24958	211	G	0.24958
212	G	0.288438	212	G	0.288438
213	G	0.051205	213	G	0.051205
214	C	0.026179	214	C	0.026179
215	C	-0.036974	215	C	-0.036974
216	T	-0.027707	216	T	-0.027707
217	C	-999	217	C	-999
218	T	-0.012767	218	T	-0.012767
219	T	0.156237	219	T	0.156237
220	G	0.007334	220	G	0.007334
221	C	0.083443	221	C	0.083443
222	C	-0.071754	222	C	-0.071754
223	A	-0.036424	223	A	-0.036424
224	T	-0.06981	224	T	-0.06981
225	C	-0.081062	225	C	-0.081062
226	G	-999	226	G	-999
227	G	0.311033	227	G	0.311033
228	A	0.565635	228	A	0.565635
229	T	0.892329	229	T	0.892329
230	G	0.250062	230	G	0.250062
231	T	0.201857	231	T	0.201857
232	G	0.528483	232	G	0.528483
233	C	-0.011198	233	C	-0.011198
234	C	0.009549	234	C	0.009549
235	C	-0.002028	235	C	-0.002028
236	A	0.06092	236	A	0.06092
237	G	0.142779	237	G	0.142779
238	A	0.393741	238	A	0.393741
239	T	1.13269	239	T	1.13269
240	G	-0.046697	240	G	-0.046697
241	G	0.004246	241	G	0.004246
242	G	0.080623	242	G	0.080623
243	A	0.173782	243	A	0.173782
244	T	0.236454	244	T	0.236454
245	T	0.586623	245	T	0.586623
246	A	1.781409	246	A	1.781409
247	G	0.003751	247	G	0.003751
248	C	0.141789	248	C	0.141789
249	T	0.083053	249	T	0.083053
250	A	-999	250	A	-999
251	G	0.22141	251	G	0.22141
252	T	0.048424	252	T	0.048424
253	A	-999	253	A	-999
254	G	0.058553	254	G	0.058553
255	G	0.037459	255	G	0.037459
256	T	0.03301	256	T	0.03301
257	G	0.003218	257	G	0.003218
258	G	-0.005049	258	G	-0.005049
259	G	0.005218	259	G	0.005218
260	G	0.045686	260	G	0.045686
261	T	0.036909	261	T	0.036909
262	A	0.29312	262	A	0.29312
263	A	0.518508	263	A	0.518508
264	C	0.328248	264	C	0.328248
265	G	0.334205	265	G	0.334205
266	G	0.296685	266	G	0.296685
267	C	0.005557	267	C	0.005557
268	T	0.001862	268	T	0.001862
269	C	-0.108895	269	C	-0.108895
270	A	0.022541	270	A	0.022541
271	C	-0.019033	271	C	-0.019033
272	C	-0.062463	272	C	-0.062463
273	T	-999	273	T	-999
274	A	-0.028728	274	A	-0.028728
275	G	-0.046597	275	G	-0.046597
276	G	0.020646	276	G	0.020646
277	C	0.167719	277	C	0.167719
278	G	0.079448	278	G	0.079448
279	A	0.800324	279	A	0.800324
280	C	1.583331	280	C	1.583331
281	G	0.451471	281	G	0.451471
282	A	0.432128	282	A	0.432128
283	T	0.011682	283	T	0.011682
284	C	0.013735	284	C	0.013735
285	C	-0.047406	285	C	-0.047406
286	C	0.030154	286	C	0.030154
287	T	0.352746	287	T	0.352746
288	A	1.18334	288	A	1.18334
289	G	0.137751	289	G	0.137751
290	C	0.060381	290	C	0.060381
291	T	0.142142	291	T	0.142142
292	G	0.071798	292	G	0.071798
293	G	0.183417	293	G	0.183417
294	T	-0.006235	294	T	-0.006235
295	C	0.066676	295	C	0.066676
296	T	1.313977	296	T	1.313977
297	G	1.345234	297	G	1.345234
298	A	2.077937	298	A	2.077937
299	G	0.62049	299	G	0.62049
300	A	2.110696	300	A	2.110696
301	G	2.725383	301	G	2.725383
302	G	2.351715	302	G	2.351715
303	A	1.447648	303	A	1.447648
304	T	1.355477	304	T	1.355477
305	G	0.016862	305	G	0.016862
306	A	0.195442	306	A	0.195442
307	C	-0.000811	307	C	-0.000811
308	C	-0.0103	308	C	-0.0103
309	A	0.022302	309	A	0.022302
310	G	-0.003257	310	G	-0.003257
311	C	0.101376	311	C	0.101376
312	C	0.170873	312	C	0.170873
313	A	0.733344	313	A	0.733344
314	C	0.054921	314	C	0.054921
315	A	0.344522	315	A	0.344522
316	C	0.312607	316	C	0.312607
317	T	0.222182	317	T	0.222182
318	G	0.675105	318	G	0.675105
319	G	1.090743	319	G	1.090743
320	A	1.258823	320	A	1.258823
321	A	0.733915	321	A	0.733915
322	C	0.304787	322	C	0.304787
323	T	0.199727	323	T	0.199727
324	G	0.742469	324	G	0.742469
325	A	0.669608	325	A	0.669608
326	G	0.924595	326	G	0.924595
327	A	1.15944	327	A	1.15944
328	C	0.891913	328	C	0.891913
329	A	0.659571	329	A	0.659571
330	C	1.309197	330	C	1.309197
331	G	0.372201	331	G	0.372201
332	G	0.248657	332	G	0.248657
333	T	0.020411	333	T	0.020411
334	C	-0.035383	334	C	-0.035383
335	C	-0.018437	335	C	-0.018437
336	A	0.510262	336	A	0.510262
337	G	1.036631	337	G	1.036631
338	A	1.057081	338	A	1.057081
339	C	0.121985	339	C	0.121985
340	T	0.029451	340	T	0.029451
341	C	-0.009041	341	C	-0.009041
342	C	0.060141	342	C	0.060141
343	T	0.30605	343	T	0.30605
344	A	0.251941	344	A	0.251941
345	C	0.31415	345	C	0.31415
346	G	0.059677	346	G	0.059677
347	G	0.069455	347	G	0.069455
348	G	0.1201	348	G	0.1201
349	A	0.114925	349	A	0.114925
350	G	0.155042	350	G	0.155042
351	G	0.197236	351	G	0.197236
352	C	0.206615	352	C	0.206615
353	A	0.440966	353	A	0.440966
354	G	0.091327	354	G	0.091327
355	C	0.014168	355	C	0.014168
356	A	0.102049	356	A	0.102049
357	G	0.157647	357	G	0.157647
358	T	0.079635	358	T	0.079635
359	G	0.058655	359	G	0.058655
360	G	0.108668	360	G	0.108668
361	G	0.221055	361	G	0.221055
362	G	0.307451	362	G	0.307451
363	A	0.743694	363	A	0.743694
364	A	1.901185	364	A	1.901185
365	T	1.402204	365	T	1.402204
366	A	2.749337	366	A	2.749337
367	T	0.941716	367	T	0.941716
368	T	0.242713	368	T	0.242713
369	G	0.077135	369	G	0.077135
370	C	0.023203	370	C	0.023203
371	A	0.163478	371	A	0.163478
372	C	0.450789	372	C	0.450789
373	A	0.859895	373	A	0.859895
374	A	1.905132	374	A	1.905132
375	T	0.247153	375	T	0.247153
376	G	0.009649	376	G	0.009649
377	G	-0.036345	377	G	-0.036345
378	G	-0.005113	378	G	-0.005113
379	C	0.189656	379	C	0.189656
380	G	0.076992	380	G	0.076992
381	C	0.767472	381	C	0.767472
382	A	0.886546	382	A	0.886546
383	A	0.794595	383	A	0.794595
384	G	0.046184	384	G	0.046184
385	C	0.10901	385	C	0.10901
386	C	0.009743	386	C	0.009743
387	T	0.275564	387	T	0.275564
388	G	0.674491	388	G	0.674491
389	A	1.182301	389	A	1.182301
390	T	0.085666	390	T	0.085666
391	G	0.125475	391	G	0.125475
392	C	0.349136	392	C	0.349136
393	A	0.270706	393	A	0.270706
394	G	0.054587	394	G	0.054587
395	C	0.079778	395	C	0.079778
396	C	0.122104	396	C	0.122104
397	A	0.635158	397	A	0.635158
398	T	0.032615	398	T	0.032615
399	G	-0.016302	399	G	-0.016302
400	C	0.030564	400	C	0.030564
401	C	-0.005256	401	C	-0.005256
402	G	0.239224	402	G	0.239224
403	C	0.207116	403	C	0.207116
404	G	1.490848	404	G	1.490848
405	T	0.878463	405	T	0.878463
406	G	0.321566	406	G	0.321566
407	T	0.203782	407	T	0.203782
408	A	0.129217	408	A	0.129217
409	T	-0.004515	409	T	-0.004515
410	G	0.053077	410	G	0.053077
411	A	-0.016689	411	A	-0.016689
412	A	1.007757	412	A	1.007757
413	G	-0.016191	413	G	-0.016191
414	A	-0.052945	414	A	-0.052945
415	A	0.116046	415	A	0.116046
416	G	0.067481	416	G	0.067481
417	G	0.029343	417	G	0.029343
418	C	0.076226	418	C	0.076226
419	C	-0.006094	419	C	-0.006094
420	T	0.065725	420	T	0.065725
421	T	0.305916	421	T	0.305916
422	C	0.450884	422	C	0.450884
423	G	0.268585	423	G	0.268585
424	G	0.062326	424	G	0.062326
425	G	0.030981	425	G	0.030981
426	T	0.061088	426	T	0.061088
427	T	0.198753	427	T	0.198753
428	G	0.161518	428	G	0.161518
429	T	0.183577	429	T	0.183577
430	A	0.011413	430	A	0.011413
431	A	0.112411	431	A	0.112411
432	A	0.246524	432	A	0.246524
433	G	0.126779	433	G	0.126779
434	T	0.083799	434	T	0.083799
435	A	0.108813	435	A	0.108813
436	C	-0.082843	436	C	-0.082843
437	T	0.354154	437	T	0.354154
438	T	0.544329	438	T	0.544329
439	T	0.534643	439	T	0.534643
440	C	0.073394	440	C	0.073394
441	A	0.118566	441	A	0.118566
442	G	0.032063	442	G	0.032063
443	C	0.013291	443	C	0.013291
444	G	0.037999	444	G	0.037999
445	G	0.041124	445	G	0.041124
446	G	0.006303	446	G	0.006303
447	G	0.038637	447	G	0.038637
448	A	0.341995	448	A	0.341995
449	G	0.127881	449	G	0.127881
450	G	0.164666	450	G	0.164666
451	A	0.216687	451	A	0.216687
452	A	0.545229	452	A	0.545229
453	G	0.245736	453	G	0.245736
454	G	0.289147	454	G	0.289147
455	G	0.367322	455	G	0.367322
456	A	-0.005933	456	A	-0.005933
457	G	0.050588	457	G	0.050588
458	T	-0.016704	458	T	-0.016704
459	A	0.037533	459	A	0.037533
460	A	-0.024778	460	A	-0.024778
461	A	0.028592	461	A	0.028592
462	G	0.132928	462	G	0.132928
463	T	0.141383	463	T	0.141383
464	T	1.669489	464	T	1.669489
465	A	1.409629	465	A	1.409629
466	A	0.955004	466	A	0.955004
467	T	1.535467	467	T	1.535467
468	A	0.893832	468	A	0.893832
469	C	0.041088	469	C	0.041088
470	C	-0.136274	470	C	-0.136274
471	T	-0.014409	471	T	-0.014409
472	T	-0.006025	472	T	-0.006025
473	T	0.029081	473	T	0.029081
474	G	-0.026941	474	G	-0.026941
475	C	-0.018112	475	C	-0.018112
476	T	-0.034708	476	T	-0.034708
477	C	0.026391	477	C	0.026391
478	A	1.305292	478	A	1.305292
479	T	0.199272	479	T	0.199272
480	T	1.019985	480	T	1.019985
481	G	0.870004	481	G	0.870004
482	A	0.504764	482	A	0.504764
483	C	0.263909	483	C	0.263909
484	G	1.075373	484	G	1.075373
485	T	0.837662	485	T	0.837662
486	T	0.83438	486	T	0.83438
487	A	0.702966	487	A	0.702966
488	C	0.041381	488	C	0.041381
489	C	-0.117581	489	C	-0.117581
490	C	-0.004336	490	C	-0.004336
491	G	0.002996	491	G	0.002996
492	C	0.113991	492	C	0.113991
493	A	0.507149	493	A	0.507149
494	G	1.255454	494	G	1.255454
495	A	1.679888	495	A	1.679888
496	A	1.467535	496	A	1.467535
497	G	1.69233	497	G	1.69233
498	A	1.234003	498	A	1.234003
499	A	2.193332	499	A	2.193332
500	G	0.160039	500	G	0.160039
501	C	0.205398	501	C	0.205398
502	A	0.125903	502	A	0.125903
503	C	0.132835	503	C	0.132835
-	-	-	-	-	-
504	C	0.100443	504	C	0.100443
505	G	0.801216	505	G	0.801216
506	G	1.445522	506	G	1.445522
507	C	1.272161	507	C	1.272161
508	T	1.298822	508	T	1.298822
509	A	1.468504	509	A	1.468504
510	A	1.190944	510	A	1.190944
511	C	0.131253	511	C	0.131253
512	T	0.016543	512	T	0.016543
513	C	-0.018698	513	C	-0.018698
514	C	-0.045241	514	C	-0.045241
515	G	0.073452	515	G	0.073452
516	T	0.052242	516	T	0.052242
517	G	0.153982	517	G	0.153982
518	C	0.127989	518	C	0.127989
519	C	0.268561	519	C	0.268561
520	A	1.42081	520	A	1.42081
521	G	0.160249	521	G	0.160249
522	C	0.186206	522	C	0.186206
523	A	0.515282	523	A	0.515282
524	G	0.298027	524	G	0.298027
525	C	0.392331	525	C	0.392331
526	C	0.990913	526	C	0.990913
527	G	0.050218	527	G	0.050218
528	C	0.158558	528	C	0.158558
529	G	0.176396	529	G	0.176396
530	G	0.446828	530	G	0.446828
531	T	0.295534	531	T	0.295534
532	A	1.092706	532	A	1.092706
533	A	1.259795	533	A	1.259795
534	T	0.484592	534	T	0.484592
535	A	0.482318	535	A	0.482318
536	C	0.119233	536	C	0.119233
537	G	0.07511	537	G	0.07511
538	G	0.040707	538	G	0.040707
539	A	0.007491	539	A	0.007491
540	G	0.153084	540	G	0.153084
541	G	0.086119	541	G	0.086119
542	G	0.064292	542	G	0.064292
543	T	0.046721	543	T	0.046721
544	G	0.009837	544	G	0.009837
545	C	0.470696	545	C	0.470696
546	A	1.080491	546	A	1.080491
547	A	0.893451	547	A	0.893451
548	G	-0.001271	548	G	-0.001271
549	C	-0.004852	549	C	-0.004852
550	G	0.058277	550	G	0.058277
551	T	0.016428	551	T	0.016428
552	T	0.170108	552	T	0.170108
553	A	0.132241	553	A	0.132241
554	A	0.117544	554	A	0.117544
555	T	0.021957	555	T	0.021957
556	C	0.081302	556	C	0.081302
557	G	0.713174	557	G	0.713174
558	G	1.266476	558	G	1.266476
559	A	0.771915	559	A	0.771915
560	A	1.144675	560	A	1.144675
561	T	0.212715	561	T	0.212715
562	T	0.880829	562	T	0.880829
563	A	1.147597	563	A	1.147597
564	C	0.057997	564	C	0.057997
565	T	0.028965	565	T	0.028965
566	G	-0.01551	566	G	-0.01551
567	G	0.072133	567	G	0.072133
568	G	-0.005399	568	G	-0.005399
569	C	0.217283	569	C	0.217283
570	G	0.709925	570	G	0.709925
571	T	0.68567	571	T	0.68567
572	A	0.532331	572	A	0.532331
573	A	1.498638	573	A	1.498638
574	A	2.36063	574	A	2.36063
575	G	0.676038	575	G	0.676038
576	C	0.115309	576	C	0.115309
577	G	0.013457	577	G	0.013457
578	C	0.003556	578	C	0.003556
579	A	-0.006155	579	A	-0.006155
580	C	-0.02728	580	C	-0.02728
581	G	0.166937	581	G	0.166937
582	C	0.166078	582	C	0.166078
583	A	0.054236	583	A	0.054236
584	G	0.052571	584	G	0.052571
585	G	0.027741	585	G	0.027741
586	C	0.085799	586	C	0.085799
587	G	0.085394	587	G	0.085394
588	G	-0.017616	588	G	-0.017616
589	T	0.005987	589	T	0.005987
590	T	0.035617	590	T	0.035617
591	T	0.001646	591	T	0.001646
592	G	0.011604	592	G	0.011604
593	T	-0.015934	593	T	-0.015934
594	T	0.013549	594	T	0.013549
595	A	0.060975	595	A	0.060975
596	A	0.057314	596	A	0.057314
597	G	0.149112	597	G	0.149112
598	T	0.007152	598	T	0.007152
599	C	-0.012009	599	C	-0.012009
600	A	-0.011196	600	A	-0.011196
601	G	0.054487	601	G	0.054487
602	A	0.033993	602	A	0.033993
603	T	0.060176	603	T	0.060176
604	G	0.086886	604	G	0.086886
605	T	0.101994	605	T	0.101994
606	G	1.278499	606	G	1.278499
607	A	0.479073	607	A	0.479073
608	A	1.200044	608	A	1.200044
609	A	1.673694	609	A	1.673694
610	T	0.116488	610	T	0.116488
611	C	-0.0132	611	C	-0.0132
612	C	-0.058959	612	C	-0.058959
613	C	-0.032573	613	C	-0.032573
614	C	0.068486	614	C	0.068486
615	G	-0.000151	615	G	-0.000151
616	G	-0.042029	616	G	-0.042029
617	G	0.152336	617	G	0.152336
618	C	0.986179	618	C	0.986179
619	T	1.707982	619	T	1.707982
620	C	1.070443	620	C	1.070443
621	A	1.088434	621	A	1.088434
622	A	1.520836	622	A	1.520836
623	C	0.348064	623	C	0.348064
624	C	0.07418	624	C	0.07418
625	T	0.09922	625	T	0.09922
626	G	-0.001252	626	G	-0.001252
627	G	0.012248	627	G	0.012248
628	G	0.160061	628	G	0.160061
629	A	0.263851	629	A	0.263851
630	A	0.44503	630	A	0.44503
631	C	0.927321	631	C	0.927321
632	T	2.406792	632	T	2.406792
633	G	0.002862	633	G	0.002862
634	C	0.017914	634	C	0.017914
635	A	0.016033	635	A	0.016033
636	T	-0.059137	636	T	-0.059137
637	C	-0.028615	637	C	-0.028615
638	T	0.051258	638	T	0.051258
639	G	-0.02358	639	G	-0.02358
640	A	-0.028692	640	A	-0.028692
-	-	-	-	-	-
641	T	0.064957	641	T	0.064957
642	A	0.195427	642	A	0.195427
643	C	0.11364	643	C	0.11364
644	T	0.067644	644	T	0.067644
645	G	-0.032318	645	G	-0.032318
646	G	-0.001963	646	G	-0.001963
647	C	-0.006506	647	C	-0.006506
648	A	-0.037811	648	A	-0.037811
649	A	0.016354	649	A	0.016354
650	G	-0.035913	650	G	-0.035913
651	C	0.045098	651	C	0.045098
652	T	0.522852	652	T	0.522852
653	T	1.679333	653	T	1.679333
654	G	0.211075	654	G	0.211075
655	A	0.016054	655	A	0.016054
656	G	0.149714	656	G	0.149714
657	T	0.046759	657	T	0.046759
658	C	0.014866	658	C	0.014866
659	T	-0.000627	659	T	-0.000627
660	C	0.083776	660	C	0.083776
661	G	0.160239	661	G	0.160239
662	T	0.158579	662	T	0.158579
663	A	0.262339	663	A	0.262339
664	G	0.327747	664	G	0.327747
665	A	0.358633	665	A	0.358633
666	G	0.1609	666	G	0.1609
667	G	0.101166	667	G	0.101166
668	G	0.095271	668	G	0.095271
669	G	0.092325	669	G	0.092325
670	G	0.083448	670	G	0.083448
671	G	0.150336	671	G	0.150336
672	T	0.296737	672	T	0.296737
673	A	0.953836	673	A	0.953836
674	G	1.148477	674	G	1.148477
675	A	1.487089	675	A	1.487089
676	A	1.368956	676	A	1.368956
677	T	0.579251	677	T	0.579251
678	T	0.136487	678	T	0.136487
679	C	0.013693	679	C	0.013693
680	C	0.048781	680	C	0.048781
681	A	0.098482	681	A	0.098482
682	G	0.004867	682	G	0.004867
683	G	0.153745	683	G	0.153745
684	T	0.471275	684	T	0.471275
685	G	1.647548	685	G	1.647548
686	T	0.509775	686	T	0.509775
687	A	1.469096	687	A	1.469096
688	G	0.86912	688	G	0.86912
689	C	0.239247	689	C	0.239247
690	G	0.251507	690	G	0.251507
691	G	0.420932	691	G	0.420932
692	T	0.6626	692	T	0.6626
693	G	1.125252	693	G	1.125252
694	A	0.988399	694	A	0.988399
695	A	1.906752	695	A	1.906752
696	A	2.133716	696	A	2.133716
697	T	1.153879	697	T	1.153879
698	G	0.489986	698	G	0.489986
699	C	0.343883	699	C	0.343883
700	G	0.598487	700	G	0.598487
701	T	0.649445	701	T	0.649445
702	A	1.458144	702	A	1.458144
703	G	1.329097	703	G	1.329097
704	A	1.075016	704	A	1.075016
705	G	1.40886	705	G	1.40886
706	A	1.786538	706	A	1.786538
707	T	0.16884	707	T	0.16884
708	C	-0.019275	708	C	-0.019275
-	-	-	-	-	-
709	T	0.1212	709	T	0.1212
710	G	0.042962	710	G	0.042962
711	G	0.086209	711	G	0.086209
712	A	0.185104	712	A	0.185104
-	-	-	-	-	-
713	G	0.180763	713	G	0.180763
714	G	0.640334	714	G	0.640334
715	A	1.030148	715	A	1.030148
716	A	1.27717	716	A	1.27717
717	T	0.820728	717	T	0.820728
718	A	0.612271	718	A	0.612271
719	C	0.156028	719	C	0.156028
720	C	0.19159	720	C	0.19159
721	G	0.28554	721	G	0.28554
722	G	0.951157	722	G	0.951157
723	T	0.393678	723	T	0.393678
724	G	0.384524	724	G	0.384524
725	G	0.324836	725	G	0.324836
726	C	0.313532	726	C	0.313532
727	G	0.094319	727	G	0.094319
728	A	0.048901	728	A	0.048901
729	A	0.304796	729	A	0.304796
730	G	0.245155	730	G	0.245155
731	G	0.329984	731	G	0.329984
732	C	0.401579	732	C	0.401579
733	G	0.152461	733	G	0.152461
734	G	0.339064	734	G	0.339064
735	C	0.146862	735	C	0.146862
-	-	-	-	-	-
736	C	0.052406	736	C	0.052406
737	C	0.163247	737	C	0.163247
738	C	0.123159	738	C	0.123159
739	C	0.062129	739	C	0.062129
740	T	0.006148	740	T	0.006148
741	G	0.803782	741	G	0.803782
742	G	0.329349	742	G	0.329349
743	A	0.152916	743	A	0.152916
744	C	0.056991	744	C	0.056991
745	G	0.018959	745	G	0.018959
746	A	0.118289	746	A	0.118289
747	A	1.053276	747	A	1.053276
748	G	-0.030962	748	G	-0.030962
749	A	0.045704	749	A	0.045704
750	C	0.01596	750	C	0.01596
751	T	0.503828	751	T	0.503828
752	G	0.193875	752	G	0.193875
753	A	0.856366	753	A	0.856366
754	C	0.122643	754	C	0.122643
755	G	-0.000919	755	G	-0.000919
756	C	0.088377	756	C	0.088377
757	T	0.223783	757	T	0.223783
758	C	0.218004	758	C	0.218004
759	A	0.767544	759	A	0.767544
760	G	0.166034	760	G	0.166034
761	G	0.274338	761	G	0.274338
762	T	-0.012872	762	T	-0.012872
763	G	0.0371	763	G	0.0371
764	C	0.343773	764	C	0.343773
765	G	0.338887	765	G	0.338887
766	A	0.900593	766	A	0.900593
767	A	0.918049	767	A	0.918049
768	A	1.014901	768	A	1.014901
769	G	0.038138	769	G	0.038138
770	C	0.080804	770	C	0.080804
771	G	0.054644	771	G	0.054644
772	T	0.067172	772	T	0.067172
773	G	0.01488	773	G	0.01488
774	G	0.024692	774	G	0.024692
775	G	0.058566	775	G	0.058566
776	G	0.094421	776	G	0.094421
777	A	0.96896	777	A	0.96896
778	G	0.501233	778	G	0.501233
779	C	0.066725	779	C	0.066725
780	A	0.061929	780	A	0.061929
781	A	0.70265	781	A	0.70265
782	A	1.072992	782	A	1.072992
783	C	0.10284	783	C	0.10284
784	A	0.023724	784	A	0.023724
785	G	0.048986	785	G	0.048986
786	G	0.20806	786	G	0.20806
787	A	0.340111	787	A	0.340111
788	T	0.317148	788	T	0.317148
789	T	2.310302	789	T	2.310302
790	A	1.928213	790	A	1.928213
791	G	1.594257	791	G	1.594257
792	A	2.357176	792	A	2.357176
793	T	1.251131	793	T	1.251131
794	A	0.76651	794	A	0.76651
795	C	0.215207	795	C	0.215207
796	C	0.023155	796	C	0.023155
797	C	-0.033493	797	C	-0.033493
798	T	0.080539	798	T	0.080539
799	G	0.10508	799	G	0.10508
800	G	0.702373	800	G	0.702373
801	T	0.338041	801	T	0.338041
802	A	0.957481	802	A	0.957481
803	G	0.588325	803	G	0.588325
804	T	-0.016483	804	T	-0.016483
805	C	0.033958	805	C	0.033958
806	C	0.018148	806	C	0.018148
807	A	0.004929	807	A	0.004929
808	C	-0.004991	808	C	-0.004991
809	G	0.050693	809	G	0.050693
810	C	0.112861	810	C	0.112861
811	C	0.411542	811	C	0.411542
812	G	2.91019	812	G	2.91019
813	T	3.246924	813	T	3.246924
814	A	0.601324	814	A	0.601324
815	A	1.35341	815	A	1.35341
816	A	1.648639	816	A	1.648639
817	C	1.710829	817	C	1.710829
818	G	1.873024	818	G	1.873024
819	A	2.126687	819	A	2.126687
820	T	0.568211	820	T	0.568211
821	G	0.02638	821	G	0.02638
822	T	-0.025633	822	T	-0.025633
823	C	0.050459	823	C	0.050459
824	G	0.04225	824	G	0.04225
825	A	0.121386	825	A	0.121386
826	C	0.124505	826	C	0.124505
827	T	0.314652	827	T	0.314652
828	T	0.72122	828	T	0.72122
829	G	0.242277	829	G	0.242277
830	G	0.150708	830	G	0.150708
831	A	0.102829	831	A	0.102829
832	G	0.104991	832	G	0.104991
-	-	-	-	-	-
-	-	-	-	-	-
833	G	0.0723	833	G	0.0723
834	T	0.091066	834	T	0.091066
835	T	0.172503	835	T	0.172503
836	G	0.381619	836	G	0.381619
837	T	0.19029	837	T	0.19029
838	G	0.157667	838	G	0.157667
839	C	0.099551	839	C	0.099551
840	C	0.115775	840	C	0.115775
841	C	0.405571	841	C	0.405571
842	T	0.989812	842	T	0.989812
843	T	1.513148	843	T	1.513148
844	G	0.654786	844	G	0.654786
845	A	2.053357	845	A	2.053357
846	G	0.462023	846	G	0.462023
847	G	0.018566	847	G	0.018566
848	C	-0.013002	848	C	-0.013002
-	-	-	-	-	-
849	G	0.110695	849	G	0.110695
850	T	0.186701	850	T	0.186701
851	G	0.038045	851	G	0.038045
852	G	0.012497	852	G	0.012497
853	C	-0.046353	853	C	-0.046353
854	T	0.097648	854	T	0.097648
855	T	-999	855	T	-999
-	-	-	-	-	-
856	C	0.115547	856	C	0.115547
857	C	0.039908	857	C	0.039908
858	G	0.660955	858	G	0.660955
859	G	0.491203	859	G	0.491203
860	A	1.296899	860	A	1.296899
861	G	0.115943	861	G	0.115943
862	C	0.317826	862	C	0.317826
863	T	1.778523	863	T	1.778523
864	A	1.922813	864	A	1.922813
865	A	1.321822	865	A	1.321822
866	C	1.239717	866	C	1.239717
867	G	0.528855	867	G	0.528855
868	C	0.381831	868	C	0.381831
869	G	1.856644	869	G	1.856644
870	T	3.152379	870	T	3.152379
871	T	3.487652	871	T	3.487652
872	A	0.834477	872	A	0.834477
873	A	0.643319	873	A	0.643319
874	G	0.08248	874	G	0.08248
875	T	0.056778	875	T	0.056778
876	C	0.034949	876	C	0.034949
877	G	0.036501	877	G	0.036501
878	A	0.129844	878	A	0.129844
879	C	0.131668	879	C	0.131668
880	C	0.067926	880	C	0.067926
881	G	-0.035302	881	G	-0.035302
882	C	-0.014808	882	C	-0.014808
883	C	0.026648	883	C	0.026648
884	T	0.217477	884	T	0.217477
885	G	0.081886	885	G	0.081886
886	G	0.131963	886	G	0.131963
887	G	0.481927	887	G	0.481927
888	G	0.258674	888	G	0.258674
889	A	1.415669	889	A	1.415669
890	G	1.563305	890	G	1.563305
891	T	1.120775	891	T	1.120775
892	A	1.017313	892	A	1.017313
893	C	0.746982	893	C	0.746982
894	G	0.257438	894	G	0.257438
895	G	0.106375	895	G	0.106375
896	C	-0.002451	896	C	-0.002451
897	C	0.005123	897	C	0.005123
898	G	0.630723	898	G	0.630723
899	C	1.221685	899	C	1.221685
900	A	1.728351	900	A	1.728351
901	A	1.939766	901	A	1.939766
902	G	0.040772	902	G	0.040772
903	G	-0.001267	903	G	-0.001267
904	T	0.095666	904	T	0.095666
905	T	1.021722	905	T	1.021722
906	A	0.51952	906	A	0.51952
907	A	0.791267	907	A	0.791267
908	A	0.755415	908	A	0.755415
909	A	0.606127	909	A	0.606127
910	C	-0.15946	910	C	-0.15946
911	T	0.024008	911	T	0.024008
912	C	0.164111	912	C	0.164111
913	A	0.466657	913	A	0.466657
914	A	1.657958	914	A	1.657958
915	A	1.930798	915	A	1.930798
916	T	0.725681	916	T	0.725681
917	G	1.056419	917	G	1.056419
918	A	0.381614	918	A	0.381614
919	A	1.108869	919	A	1.108869
920	T	0.212519	920	T	0.212519
921	T	0.038216	921	T	0.038216
922	G	-0.022612	922	G	-0.022612
923	A	-0.023369	923	A	-0.023369
924	C	-0.007616	924	C	-0.007616
925	G	-999	925	G	-999
926	G	-999	926	G	-999
927	G	-0.011664	927	G	-0.011664
928	G	-0.023801	928	G	-0.023801
929	G	0.007333	929	G	0.007333
930	C	0.044566	930	C	0.044566
931	C	0.006789	931	C	0.006789
932	C	0.030383	932	C	0.030383
933	G	0.428058	933	G	0.428058
934	C	0.110396	934	C	0.110396
-	-	-	-	-	-
935	A	1.079417	935	A	1.079417
936	C	0.896081	936	C	0.896081
937	A	1.399661	937	A	1.399661
938	A	0.877245	938	A	0.877245
939	G	0.474872	939	G	0.474872
940	C	0.108004	940	C	0.108004
941	G	0.132806	941	G	0.132806
942	G	0.110466	942	G	0.110466
943	T	0.142718	943	T	0.142718
944	G	0.218023	944	G	0.218023
945	G	0.123077	945	G	0.123077
946	A	0.136247	946	A	0.136247
947	G	0.000264	947	G	0.000264
948	C	0.294262	948	C	0.294262
949	A	0.54413	949	A	0.54413
950	T	0.389819	950	T	0.389819
951	G	0.676747	951	G	0.676747
952	T	0.716238	952	T	0.716238
953	G	0.836126	953	G	0.836126
954	G	0.283262	954	G	0.283262
955	T	0.247229	955	T	0.247229
956	T	0.73136	956	T	0.73136
957	T	1.365256	957	T	1.365256
958	A	4.328209	958	A	4.328209
959	A	2.043177	959	A	2.043177
960	T	0.310603	960	T	0.310603
961	T	0.148879	961	T	0.148879
962	C	0.006805	962	C	0.006805
963	G	0.289316	963	G	0.289316
964	A	0.294634	964	A	0.294634
965	T	0.206776	965	T	0.206776
966	G	0.242874	966	G	0.242874
967	C	0.749192	967	C	0.749192
968	A	1.735123	968	A	1.735123
969	A	0.754372	969	A	0.754372
970	C	1.587652	970	C	1.587652
971	G	0.23464	971	G	0.23464
972	C	0.284157	972	C	0.284157
973	G	0.219313	973	G	0.219313
974	A	0.052526	974	A	0.052526
975	A	0.554402	975	A	0.554402
976	G	0.272779	976	G	0.272779
977	A	0.551753	977	A	0.551753
978	A	0.511726	978	A	0.511726
979	C	0.121375	979	C	0.121375
980	C	0.196628	980	C	0.196628
981	T	0.96552	981	T	0.96552
982	T	0.60083	982	T	0.60083
983	A	0.788991	983	A	0.788991
984	C	0.577783	984	C	0.577783
985	C	0.172326	985	C	0.172326
986	T	0.470769	986	T	0.470769
987	G	0.023538	987	G	0.023538
988	G	0.043867	988	G	0.043867
989	T	0.029462	989	T	0.029462
990	C	0.206658	990	C	0.206658
991	T	1.053486	991	T	1.053486
992	T	1.80433	992	T	1.80433
993	G	2.107208	993	G	2.107208
994	A	0.875737	994	A	0.875737
995	C	0.243303	995	C	0.243303
996	A	0.838783	996	A	0.838783
997	T	-0.015683	997	T	-0.015683
998	C	0.194774	998	C	0.194774
999	C	0.046877	999	C	0.046877
1000	A	-0.033752	1000	A	-0.033752
1001	C	-0.009168	1001	C	-0.009168
1002	G	-999	1002	G	-999
1003	G	0.322925	1003	G	0.322925
1004	A	1.205639	1004	A	1.205639
1005	A	1.270876	1005	A	1.270876
1006	G	-999	1006	G	-999
1007	T	-0.028838	1007	T	-0.028838
-	-	-	-	-	-
1008	T	0.02677	1008	T	0.02677
1009	T	-0.00407	1009	T	-0.00407
1010	T	-999	1010	T	-999
1011	C	0.025887	1011	C	0.025887
1012	A	0.165397	1012	A	0.165397
1013	G	0.480474	1013	G	0.480474
1014	A	0.343367	1014	A	0.343367
1015	G	0.702191	1015	G	0.702191
1016	A	1.229072	1016	A	1.229072
1017	T	0.377334	1017	T	0.377334
1018	G	0.038539	1018	G	0.038539
1019	A	-999	1019	A	-999
1020	G	0.07803	1020	G	0.07803
1021	A	0.090359	1021	A	0.090359
1022	A	-999	1022	A	-999
1023	T	0.248136	1023	T	0.248136
1024	G	0.917396	1024	G	0.917396
1025	T	0.555426	1025	T	0.555426
1026	G	0.66923	1026	G	0.66923
1027	C	0.061911	1027	C	0.061911
1028	C	-0.061544	1028	C	-0.061544
1029	T	0.138818	1029	T	0.138818
1030	T	0.250801	1030	T	0.250801
-	-	-	-	-	-
1031	C	0.702374	1031	C	0.702374
1032	G	0.03071	1032	G	0.03071
1033	G	0.023499	1033	G	0.023499
1034	G	0.093872	1034	G	0.093872
1035	A	0.377108	1035	A	0.377108
1036	A	0.465328	1036	A	0.465328
1037	C	-0.009847	1037	C	-0.009847
1038	C	-999	1038	C	-999
1039	G	0.106487	1039	G	0.106487
1040	T	0.10002	1040	T	0.10002
1041	G	-0.023901	1041	G	-0.023901
1042	A	1.533582	1042	A	1.533582
1043	G	0.58594	1043	G	0.58594
1044	A	1.1807	1044	A	1.1807
1045	C	1.058147	1045	C	1.058147
1046	A	0.903488	1046	A	0.903488
1047	G	0.066321	1047	G	0.066321
1048	G	0.087159	1048	G	0.087159
1049	T	0.413769	1049	T	0.413769
1050	G	0.40425	1050	G	0.40425
1051	C	0.090817	1051	C	0.090817
1052	T	0.348473	1052	T	0.348473
1053	G	0.277126	1053	G	0.277126
1054	C	1.225429	1054	C	1.225429
1055	A	0.101917	1055	A	0.101917
1056	T	0.039741	1056	T	0.039741
1057	G	-0.042241	1057	G	-0.042241
1058	G	-0.013156	1058	G	-0.013156
1059	C	0.070085	1059	C	0.070085
1060	T	0.046799	1060	T	0.046799
1061	G	0.106561	1061	G	0.106561
1062	T	0.087219	1062	T	0.087219
1063	C	-0.01568	1063	C	-0.01568
1064	G	0.02476	1064	G	0.02476
1065	T	0.061905	1065	T	0.061905
1066	C	0.060662	1066	C	0.060662
1067	A	2.275938	1067	A	2.275938
1068	G	0.162252	1068	G	0.162252
1069	C	0.012326	1069	C	0.012326
1070	T	0.02452	1070	T	0.02452
1071	C	0.195726	1071	C	0.195726
1072	G	0.664627	1072	G	0.664627
1073	T	0.722037	1073	T	0.722037
1074	G	1.116505	1074	G	1.116505
1075	T	1.948522	1075	T	1.948522
1076	T	2.050586	1076	T	2.050586
1077	G	2.325048	1077	G	2.325048
1078	T	0.448261	1078	T	0.448261
1079	G	2.220946	1079	G	2.220946
1080	A	0.392196	1080	A	0.392196
1081	A	2.018054	1081	A	2.018054
1082	A	2.358236	1082	A	2.358236
1083	T	0.445794	1083	T	0.445794
1084	G	1.323971	1084	G	1.323971
1085	T	0.28412	1085	T	0.28412
1086	T	0.965553	1086	T	0.965553
1087	G	0.447722	1087	G	0.447722
1088	G	0.070073	1088	G	0.070073
1089	G	0.157899	1089	G	0.157899
1090	T	0.29157	1090	T	0.29157
1091	T	1.36412	1091	T	1.36412
1092	A	0.583881	1092	A	0.583881
1093	A	1.674786	1093	A	1.674786
1094	G	2.910495	1094	G	2.910495
1095	T	0.429183	1095	T	0.429183
1096	C	0.045675	1096	C	0.045675
1097	C	-0.039188	1097	C	-0.039188
1098	C	0.024086	1098	C	0.024086
1099	G	0.08012	1099	G	0.08012
1100	C	0.235755	1100	C	0.235755
1101	A	0.328464	1101	A	0.328464
1102	A	0.204808	1102	A	0.204808
1103	C	-0.033704	1103	C	-0.033704
1104	G	-0.005665	1104	G	-0.005665
1105	A	0.00144	1105	A	0.00144
1106	G	-0.000356	1106	G	-0.000356
1107	C	0.259233	1107	C	0.259233
1108	G	0.221825	1108	G	0.221825
1109	C	1.498867	1109	C	1.498867
1110	A	0.57367	1110	A	0.57367
1111	A	1.451953	1111	A	1.451953
1112	C	0.177647	1112	C	0.177647
1113	C	0.10584	1113	C	0.10584
1114	C	-0.025918	1114	C	-0.025918
1115	T	1.460162	1115	T	1.460162
1116	T	1.688	1116	T	1.688
1117	A	0.660022	1117	A	0.660022
1118	T	0.145385	1118	T	0.145385
1119	C	0.093581	1119	C	0.093581
1120	C	-999	1120	C	-999
1121	T	0.093039	1121	T	0.093039
1122	T	0.078057	1122	T	0.078057
1123	T	0.053787	1123	T	0.053787
1124	G	0.768748	1124	G	0.768748
1125	T	0.163286	1125	T	0.163286
1126	T	0.417711	1126	T	0.417711
1127	G	0.564507	1127	G	0.564507
1128	C	0.005673	1128	C	0.005673
1129	C	0.001274	1129	C	0.001274
1130	A	0.145511	1130	A	0.145511
1131	G	0.07882	1131	G	0.07882
1132	C	0.046733	1132	C	0.046733
-	-	-	-	-	-
-	-	-	-	-	-
-	-	-	-	-	-
-	-	-	-	-	-
1133	G	0.078384	1133	G	0.078384
1134	G	0.09031	1134	G	0.09031
-	-	-	-	-	-
1135	T	0.067565	1135	T	0.067565
-	-	-	-	-	-
-	-	-	-	-	-
-	-	-	-	-	-
1136	C	0.125287	1136	C	0.125287
1137	C	0.450975	1137	C	0.450975
1138	G	0.06312	1138	G	0.06312
1139	G	0.037914	1139	G	0.037914
1140	C	-0.043209	1140	C	-0.043209
1141	C	-0.003017	1141	C	-0.003017
1142	G	0.023178	1142	G	0.023178
1143	G	0.018563	1143	G	0.018563
1144	G	0.06114	1144	G	0.06114
1145	A	0.656301	1145	A	0.656301
1146	A	0.828498	1146	A	0.828498
1147	C	0.36177	1147	C	0.36177
1148	T	0.212904	1148	T	0.212904
1149	C	0.288314	1149	C	0.288314
1150	A	0.060524	1150	A	0.060524
1151	A	0.073499	1151	A	0.073499
1152	A	0.045747	1152	A	0.045747
1153	G	0.091826	1153	G	0.091826
1154	G	0.017191	1154	G	0.017191
1155	A	0.030677	1155	A	0.030677
1156	G	0.102493	1156	G	0.102493
1157	A	0.300854	1157	A	0.300854
1158	C	0.083034	1158	C	0.083034
1159	T	0.36972	1159	T	0.36972
1160	G	0.065525	1160	G	0.065525
1161	C	0.09408	1161	C	0.09408
1162	C	-0.009958	1162	C	-0.009958
1163	A	-0.024732	1163	A	-0.024732
1164	G	0.045176	1164	G	0.045176
1165	T	0.08559	1165	T	0.08559
1166	G	0.873861	1166	G	0.873861
1167	A	1.650476	1167	A	1.650476
1168	T	2.296457	1168	T	2.296457
1169	A	1.675773	1169	A	1.675773
1170	A	2.379048	1170	A	2.379048
1171	A	1.229449	1171	A	1.229449
1172	C	0.06125	1172	C	0.06125
1173	T	-0.004958	1173	T	-0.004958
1174	G	-0.013834	1174	G	-0.013834
1175	G	0.075001	1175	G	0.075001
1176	A	0.065624	1176	A	0.065624
1177	G	0.162221	1177	G	0.162221
1178	G	0.216894	1178	G	0.216894
1179	A	0.251731	1179	A	0.251731
1180	A	0.338971	1180	A	0.338971
1181	G	0.161498	1181	G	0.161498
1182	G	0.681543	1182	G	0.681543
1183	T	0.682834	1183	T	0.682834
1184	G	0.237623	1184	G	0.237623
1185	G	-0.047517	1185	G	-0.047517
1186	G	0.029892	1186	G	0.029892
1187	G	0.284048	1187	G	0.284048
1188	A	2.210901	1188	A	2.210901
1189	T	1.077608	1189	T	1.077608
1190	G	0.022994	1190	G	0.022994
1191	A	0.045582	1191	A	0.045582
1192	C	0.072747	1192	C	0.072747
1193	G	0.042791	1193	G	0.042791
1194	T	0.164911	1194	T	0.164911
1195	C	0.21329	1195	C	0.21329
1196	A	1.480963	1196	A	1.480963
1197	A	1.046471	1197	A	1.046471
1198	G	0.127983	1198	G	0.127983
1199	T	0.079414	1199	T	0.079414
1200	C	0.005352	1200	C	0.005352
1201	A	0.119942	1201	A	0.119942
1202	T	0.121008	1202	T	0.121008
1203	C	0.295688	1203	C	0.295688
1204	A	0.662896	1204	A	0.662896
1205	T	0.95898	1205	T	0.95898
1206	G	0.091347	1206	G	0.091347
1207	G	-999	1207	G	-999
1208	C	-0.020886	1208	C	-0.020886
1209	C	-0.001958	1209	C	-0.001958
1210	C	0.029133	1210	C	0.029133
1211	T	2.368192	1211	T	2.368192
1212	T	3.782468	1212	T	3.782468
1213	A	1.100623	1213	A	1.100623
1214	C	0.52657	1214	C	0.52657
1215	G	0.010575	1215	G	0.010575
1216	A	0.018961	1216	A	0.018961
1217	C	0.040319	1217	C	0.040319
1218	C	0.031958	1218	C	0.031958
1219	A	0.007038	1219	A	0.007038
1220	G	0.024314	1220	G	0.024314
1221	G	0.158322	1221	G	0.158322
1222	G	0.250525	1222	G	0.250525
1223	C	0.148007	1223	C	0.148007
1224	T	1.584422	1224	T	1.584422
1225	A	0.106184	1225	A	0.106184
1226	C	0.735367	1226	C	0.735367
1227	A	0.067908	1227	A	0.067908
1228	C	-0.008896	1228	C	-0.008896
1229	A	0.156228	1229	A	0.156228
1230	C	0.259071	1230	C	0.259071
1231	G	0.084735	1231	G	0.084735
1232	T	0.051779	1232	T	0.051779
1233	G	0.120064	1233	G	0.120064
1234	C	0.048642	1234	C	0.048642
1235	T	0.275763	1235	T	0.275763
1236	A	0.465048	1236	A	0.465048
1237	C	0.348777	1237	C	0.348777
1238	A	0.511256	1238	A	0.511256
1239	A	1.29162	1239	A	1.29162
1240	T	0.091019	1240	T	0.091019
1241	G	-0.095181	1241	G	-0.095181
1242	G	-0.078006	1242	G	-0.078006
1243	C	-0.049305	1243	C	-0.049305
1244	G	0.000021	1244	G	0.000021
1245	C	0.026061	1245	C	0.026061
1246	A	-0.035079	1246	A	-0.035079
1247	T	0.703818	1247	T	0.703818
1248	A	1.142844	1248	A	1.142844
1249	C	0.986465	1249	C	0.986465
1250	A	0.622618	1250	A	0.622618
1251	A	0.727421	1251	A	0.727421
1252	A	0.55805	1252	A	0.55805
1253	G	0.142429	1253	G	0.142429
1254	A	-0.012137	1254	A	-0.012137
1255	G	0.033679	1255	G	0.033679
1256	A	0.248655	1256	A	0.248655
1257	A	0.453418	1257	A	0.453418
1258	G	0.014329	1258	G	0.014329
1259	C	-0.020394	1259	C	-0.020394
1260	G	-0.003207	1260	G	-0.003207
1261	A	0.373448	1261	A	0.373448
1262	C	0.00656	1262	C	0.00656
1263	C	0.149975	1263	C	0.149975
1264	T	0.088419	1264	T	0.088419
1265	C	0.027502	1265	C	0.027502
1266	G	0.4145	1266	G	0.4145
1267	C	0.511631	1267	C	0.511631
1268	G	0.509628	1268	G	0.509628
1269	A	0.720681	1269	A	0.720681
1270	G	0.026488	1270	G	0.026488
1271	A	0.175752	1271	A	0.175752
1272	G	0.267957	1272	G	0.267957
1273	C	0.196967	1273	C	0.196967
1274	A	0.34851	1274	A	0.34851
1275	A	0.119722	1275	A	0.119722
1276	G	0.123238	1276	G	0.123238
1277	C	0.048053	1277	C	0.048053
1278	G	0.391136	1278	G	0.391136
1279	G	0.868758	1279	G	0.868758
1280	A	1.108274	1280	A	1.108274
1281	C	0.129931	1281	C	0.129931
1282	C	0.160105	1282	C	0.160105
1283	T	0.817874	1283	T	0.817874
1284	C	0.728501	1284	C	0.728501
1285	A	1.443723	1285	A	1.443723
1286	T	2.777235	1286	T	2.777235
1287	A	2.691199	1287	A	2.691199
1288	A	2.042431	1288	A	2.042431
1289	A	1.603305	1289	A	1.603305
1290	G	0.29062	1290	G	0.29062
1291	T	-0.042112	1291	T	-0.042112
1292	G	-0.006702	1292	G	-0.006702
1293	C	0.086458	1293	C	0.086458
1294	G	0.011894	1294	G	0.011894
1295	T	-0.036682	1295	T	-0.036682
1296	C	0.087115	1296	C	0.087115
1297	G	0.770726	1297	G	0.770726
1298	T	0.141504	1298	T	0.141504
1299	A	1.37709	1299	A	1.37709
1300	G	1.20095	1300	G	1.20095
1301	T	0.112018	1301	T	0.112018
1302	C	0.479297	1302	C	0.479297
1303	C	0.460719	1303	C	0.460719
1304	G	0.284473	1304	G	0.284473
1305	G	0.444865	1305	G	0.444865
1306	A	0.52237	1306	A	0.52237
1307	T	-0.040926	1307	T	-0.040926
1308	T	0.048476	1308	T	0.048476
1309	G	0.037233	1309	G	0.037233
1310	G	0.06454	1310	G	0.06454
1311	A	-0.000721	1311	A	-0.000721
1312	G	0.058396	1312	G	0.058396
1313	T	-0.004161	1313	T	-0.004161
1314	C	0.242194	1314	C	0.242194
1315	T	2.896701	1315	T	2.896701
1316	G	2.207148	1316	G	2.207148
1317	C	0.897773	1317	C	0.897773
1318	A	2.15404	1318	A	2.15404
1319	A	2.978438	1319	A	2.978438
1320	C	2.175859	1320	C	2.175859
1321	T	1.514289	1321	T	1.514289
1322	C	1.637659	1322	C	1.637659
1323	G	0.017676	1323	G	0.017676
1324	A	-0.032113	1324	A	-0.032113
1325	C	0.000414	1325	C	0.000414
1326	T	-0.018126	1326	T	-0.018126
1327	C	0.060466	1327	C	0.060466
1328	C	0.338445	1328	C	0.338445
1329	A	0.114981	1329	A	0.114981
1330	T	0.449232	1330	T	0.449232
1331	G	1.425562	1331	G	1.425562
1332	A	0.787708	1332	A	0.787708
1333	A	1.096648	1333	A	1.096648
1334	G	1.649959	1334	G	1.649959
1335	T	1.000064	1335	T	1.000064
1336	C	0.578142	1336	C	0.578142
1337	G	0.04542	1337	G	0.04542
1338	G	0.108165	1338	G	0.108165
1339	A	0.275236	1339	A	0.275236
1340	A	0.574729	1340	A	0.574729
1341	T	0.221638	1341	T	0.221638
1342	C	0.300755	1342	C	0.300755
1343	G	0.136673	1343	G	0.136673
1344	C	0.631558	1344	C	0.631558
1345	T	0.384331	1345	T	0.384331
1346	A	0.467469	1346	A	0.467469
1347	G	0.197571	1347	G	0.197571
1348	T	0.250021	1348	T	0.250021
1349	A	0.259797	1349	A	0.259797
1350	A	0.204702	1350	A	0.204702
1351	T	0.011445	1351	T	0.011445
1352	C	0.02772	1352	C	0.02772
1353	G	0.024214	1353	G	0.024214
1354	T	0.031623	1354	T	0.031623
1355	G	0.041613	1355	G	0.041613
1356	G	0.171582	1356	G	0.171582
1357	A	0.825151	1357	A	0.825151
1358	T	0.880408	1358	T	0.880408
1359	C	1.004	1359	C	1.004
1360	A	1.974201	1360	A	1.974201
1361	G	2.538804	1361	G	2.538804
1362	A	3.041846	1362	A	3.041846
1363	A	2.503854	1363	A	2.503854
1364	T	1.412841	1364	T	1.412841
1365	G	0.420043	1365	G	0.420043
1366	C	0.040326	1366	C	0.040326
1367	C	-0.00288	1367	C	-0.00288
1368	A	0.001199	1368	A	0.001199
1369	C	0.012019	1369	C	0.012019
1370	G	0.009447	1370	G	0.009447
1371	G	0.067375	1371	G	0.067375
1372	T	0.034626	1372	T	0.034626
1373	G	0.028931	1373	G	0.028931
1374	A	0.578534	1374	A	0.578534
1375	A	0.984359	1375	A	0.984359
1376	T	1.28509	1376	T	1.28509
1377	A	1.132012	1377	A	1.132012
1378	C	0.397309	1378	C	0.397309
1379	G	0.353538	1379	G	0.353538
1380	T	0.086677	1380	T	0.086677
1381	T	0.139248	1381	T	0.139248
1382	C	0.101243	1382	C	0.101243
1383	C	0.119177	1383	C	0.119177
1384	C	0.21612	1384	C	0.21612
1385	G	0.102374	1385	G	0.102374
1386	G	0.023815	1386	G	0.023815
1387	G	0.11527	1387	G	0.11527
1388	C	0.110058	1388	C	0.110058
1389	C	0.317654	1389	C	0.317654
1390	T	1.874853	1390	T	1.874853
1391	T	3.246545	1391	T	3.246545
1392	G	2.288663	1392	G	2.288663
1393	T	1.018271	1393	T	1.018271
1394	A	0.367948	1394	A	0.367948
1395	C	1.079581	1395	C	1.079581
1396	A	0.21072	1396	A	0.21072
1397	C	0.212716	1397	C	0.212716
1398	A	0.504022	1398	A	0.504022
1399	C	0.871422	1399	C	0.871422
1400	C	0.224191	1400	C	0.224191
1401	G	0.452907	1401	G	0.452907
1402	C	0.077265	1402	C	0.077265
1403	C	0.056971	1403	C	0.056971
1404	C	0.001754	1404	C	0.001754
1405	G	0.005043	1405	G	0.005043
1406	T	0.048429	1406	T	0.048429
1407	C	0.075472	1407	C	0.075472
1408	A	0.454267	1408	A	0.454267
1409	C	0.139776	1409	C	0.139776
1410	A	0.249709	1410	A	0.249709
1411	C	0.629655	1411	C	0.629655
1412	C	0.24175	1412	C	0.24175
1413	A	0.393142	1413	A	0.393142
1414	T	0.277371	1414	T	0.277371
1415	G	0.167865	1415	G	0.167865
1416	G	0.15466	1416	G	0.15466
1417	G	0.245789	1417	G	0.245789
1418	A	0.460482	1418	A	0.460482
1419	G	0.129854	1419	G	0.129854
1420	T	0.080339	1420	T	0.080339
1421	G	0.042453	1421	G	0.042453
1422	G	-0.008852	1422	G	-0.008852
1423	G	0.005429	1423	G	0.005429
1424	T	-0.029265	1424	T	-0.029265
1425	T	0.047817	1425	T	0.047817
1426	G	-0.023006	1426	G	-0.023006
1427	C	-0.082595	1427	C	-0.082595
1428	A	0.181755	1428	A	0.181755
1429	A	0.274596	1429	A	0.274596
1430	A	0.430774	1430	A	0.430774
1431	A	0.496454	1431	A	0.496454
1432	G	0.673299	1432	G	0.673299
1433	A	0.278719	1433	A	0.278719
1434	A	0.624403	1434	A	0.624403
1435	G	-0.005734	1435	G	-0.005734
1436	T	0.050298	1436	T	0.050298
1437	A	-0.013641	1437	A	-0.013641
1438	G	0.282141	1438	G	0.282141
1439	G	0.130019	1439	G	0.130019
1440	T	0.025292	1440	T	0.025292
1441	A	1.47868	1441	A	1.47868
1442	G	0.23858	1442	G	0.23858
1443	C	0.002338	1443	C	0.002338
1444	T	0.631943	1444	T	0.631943
1445	T	1.426969	1445	T	1.426969
1446	A	1.309923	1446	A	1.309923
1447	A	1.02319	1447	A	1.02319
1448	C	0.074899	1448	C	0.074899
1449	C	0.065457	1449	C	0.065457
1450	T	0.139809	1450	T	0.139809
1451	T	0.207651	1451	T	0.207651
1452	C	0.288624	1452	C	0.288624
1453	G	0.085185	1453	G	0.085185
1454	G	0.101342	1454	G	0.101342
1455	G	0.069644	1455	G	0.069644
1456	A	0.154479	1456	A	0.154479
1457	G	0.086948	1457	G	0.086948
1458	G	0.073447	1458	G	0.073447
1459	G	0.03752	1459	G	0.03752
1460	C	0.012715	1460	C	0.012715
1461	G	-0.111633	1461	G	-0.111633
1462	C	-0.010743	1462	C	-0.010743
1463	T	0.001955	1463	T	0.001955
1464	T	0.021862	1464	T	0.021862
1465	A	0.030431	1465	A	0.030431
1466	C	0.017331	1466	C	0.017331
1467	C	0.115534	1467	C	0.115534
1468	A	0.16786	1468	A	0.16786
1469	C	0.202242	1469	C	0.202242
1470	T	0.081255	1470	T	0.081255
1471	T	0.024624	1471	T	0.024624
1472	T	0.019506	1472	T	0.019506
1473	G	0.047516	1473	G	0.047516
1474	T	0.040097	1474	T	0.040097
1475	G	0.039112	1475	G	0.039112
1476	A	0.096999	1476	A	0.096999
1477	T	-0.04329	1477	T	-0.04329
1478	T	-0.003363	1478	T	-0.003363
1479	C	0.073357	1479	C	0.073357
1480	A	0.080651	1480	A	0.080651
1481	T	0.027868	1481	T	0.027868
1482	G	0.09957	1482	G	0.09957
1483	A	0.063933	1483	A	0.063933
1484	C	0.036643	1484	C	0.036643
1485	T	0.06412	1485	T	0.06412
1486	G	-0.029713	1486	G	-0.029713
1487	G	0.099765	1487	G	0.099765
1488	G	0.089932	1488	G	0.089932
1489	G	0.1632	1489	G	0.1632
1490	T	0.069595	1490	T	0.069595
1491	G	0.277187	1491	G	0.277187
1492	A	0.834731	1492	A	0.834731
1493	A	1.134263	1493	A	1.134263
1494	G	0.694258	1494	G	0.694258
1495	T	0.595731	1495	T	0.595731
1496	C	0.103223	1496	C	0.103223
1497	G	0.326725	1497	G	0.326725
1498	T	-999	1498	T	-999
1499	A	0.517569	1499	A	0.517569
1500	A	0.78456	1500	A	0.78456
1501	C	1.743992	1501	C	1.743992
1502	A	0.647616	1502	A	0.647616
1503	A	0.862152	1503	A	0.862152
1504	G	0.66915	1504	G	0.66915
1505	G	0.709751	1505	G	0.709751
1506	T	0.432321	1506	T	0.432321
1507	A	0.340092	1507	A	0.340092
1508	A	0.123444	1508	A	0.123444
1509	C	0.023858	1509	C	0.023858
1510	C	0.055676	1510	C	0.055676
1511	G	-0.005213	1511	G	-0.005213
1512	T	0.019867	1512	T	0.019867
1513	A	0.052397	1513	A	0.052397
1514	G	-0.007555	1514	G	-0.007555
1515	G	-999	1515	G	-999
1516	G	0.011426	1516	G	0.011426
1517	G	-999	1517	G	-999
1518	A	0.119037	1518	A	0.119037
1519	A	-999	1519	A	-999
1520	C	0.026899	1520	C	0.026899
1521	C	0.209411	1521	C	0.209411
1522	T	0.043883	1522	T	0.043883
1523	G	-0.115447	1523	G	-0.115447
1524	C	-0.088123	1524	C	-0.088123
1525	G	0.007925	1525	G	0.007925
1526	G	0.106876	1526	G	0.106876
1527	T	-0.055782	1527	T	-0.055782
1528	T	0.483193	1528	T	0.483193
1529	G	0.456054	1529	G	0.456054
1530	G	0.023189	1530	G	0.023189
1531	A	0.461998	1531	A	0.461998
1532	T	0.23447	1532	T	0.23447
1533	C	0.142781	1533	C	0.142781
1534	A	-999	1534	A	-999
1535	C	-999	1535	C	-999
1536	C	-999	1536	C	-999
1537	T	-999	1537	T	-999
1538	C	-999	1538	C	-999
1539	C	-999	1539	C	-999
1540	T	-999	1540	T	-999
1541	T	-999	1541	T	-999
1542	A	-999	1542	A	-999
