# Supplementary material for: Model-Free RNA Sequence and Structure Alignment Informed by SHAPE Probing Reveals a Conserved Alternate Secondary Structure for 16S rRNA
Source: PLoS Comput Biol. 2015 May 20;11(5):e1004126. doi: 10.1371/journal.pcbi.1004126 (PMC4438973; doi:10.1371/journal.pcbi.1004126)
Supplement: S1 Dataset — (ZIP) [file pcbi.1004126.s003.zip › align_1_DATA/2014-12-29_align_1_alignments_and_predictions/2014-09-04_ecoli_hvol_23S_clustalw.aln]

CLUSTALW format pairwise alignment

SEQ1  -GG-TTAA---GCGACTAAGCGTACACGGTGGATGCCCTGGCAGTCAGAGGCGATGAAGG
SEQ2  TATATCAACTGGCTACTGTGCC-AGCTGGTGGATAGCTCGGC-TCGAGAGCCGATGACGG

SEQ1  ACGTGCTAATCTGCGATAAGCGTCGGTAAGGTGATATGAACCGTTATAACCGGCGATTTC
SEQ2  ACGTGCCAAGCTGCGATAAGCCTCAGGGACCCG-CATGGAGGGAAAGAACTGAGGATCTC

SEQ1  CGAATGGGGAAACCCAGTGTGTTTCGACACACTATCATTAACTGAATCCATAGGTTAATG
SEQ2  CGAATG-GG-AATCC------------C-CACGC-----AA-T---TGCCTCGCGCAATG

SEQ1  AGGCGAACCGGGGGAACTGAAACATCTAAGTACCCCGAGGAAAAGAAATCAA-CCGAGAT
SEQ2  -GGG-AACGTTCCGAATTGAAACATCTTAGTAGGAACAGGAAAAGAAAGCAATCCGCGAT

SEQ1  TCCCCCAGTAGCGGCGAGCGAACGGGGAGCAG-CC----C-A-------GAGC-------
SEQ2  GTCGTTAGTAACGGCGAGTAAACGCGACACAGTCCAAACCGAAGCCTTCGGGCAATGTGG

SEQ1  --------CTG-----AATCAGTGTGTGTGTTAGTGGAAGCGTC-TGGAAAGGCGCGCGA
SEQ2  TGTACGGACTACCCATAACGGACCTGGGTCTTATGTGAAGTCTCCTGGAACGGAGCGTGA

SEQ1  TACAGGGTGACAGCCCCGTACACAAAAATGCACATGC-TGTG-AGCTCGATGAGTAGGGC
SEQ2  TACAGGGTGAAAACCCCGTAACATAAGAACCAGATCCCGGGGTTGTTCCA-GAATA--GC

SEQ1  GGGACACGTGGTATCCTGTCTGAATATGGGGGG-ACCATCCTCCAAGGCTAAATACTCCT
SEQ2  GGGGG-TTGGATATCCCTCGTGAATTTCGCAGGCATCAACTGCGAAGACTAAACACTCCT

SEQ1  GACTGACCGATAGTGAACCAGTACCGTGAGGGAAAGGCGAAAAGAACCCCGGCGAGGGGA
SEQ2  CGA-GACCGATAGCGAACAAGTAGCGTGAGCGAACGCTGAAAAGCACCCCGAACAGGGCG

SEQ1  GTGAAAAAGAACCTGAA---A------------CC---GTG---T---ACGT------AC
SEQ2  GTGCAATAGGGCTTGAAATCAGTTGGCGATAGAGCGACGTGGCATACAAGGTCACTCGAC

SEQ1  AA--G---C---AGTGG----G-AG-----CACGC-TT-AGGC-GTGTGACTGCGTACCT
SEQ2  GAAAGAACTGGGAGCGATCCCGTAGTATGACTCGAGTGAAGCCGATGTTACGTCGTACGT

SEQ1  TTTGTATAATGGGTCAGCGACTTATATTCTGTAGCAAGGTTAA-CCG---AATAGGGGAG
SEQ2  TTTGAAAAACGAACCATGGAGTGCATCTGACTGGCGAGTCTAAGGGGTGAACCCCCGGAG

SEQ1  CCGAAGGGAAACC---------G-AGTC-TT-AACTGGG----CGT----TAAG-T-TGC
SEQ2  GCATAGGGAAACCGATACGGCCGCAGTCTTTGACCAGGGCCACCGTCTTCAAGGGCGGGG

SEQ1  AGG-----GTATA-GACCCGAAACCCGGTGATCTAGCCATGGGCAGGTTGAAGGTTGGGT
SEQ2  AGCCAACCGGATGCGACCCGAAACCAAGTGATCTACGCCGGAGCAGGGCGAAGCGTGGCG

SEQ1  AACACTAACTGGAGGACCGAACCGACTAATGT--TGAAAAATTAGCGGATGACTTGTGGC
SEQ2  AAAGCTGCGTGGAGGCCCGTTAGAGTTGGTGTCCTACAATACCCTCTCGTGACTCTGGTG

SEQ1  TGGGGGTGAAAGGCCAATCAAACCGGGAGATAGCTGGTTCTCCCCGAAAGCTATTTAGGT
SEQ2  TAGGGGTGAAAGGCCCATCGAACTTGGCAACAGCTGGTTCCAACCGAAACATGTCGAAGC

SEQ1  AGCGCCTC-G-TGAATTCATCTCCGGGGGTAGAGC-ACTGTTTCGGCA--AGGGGGTCAT
SEQ2  ATGACCTCTGATGAGAT-AGTTCGTGAGGTAGAGCGACCGATTGGGAATCCGGACTCCGA

SEQ1  CCCGACTTACCAACCCGATGCAAACTGCGAA-TACCGGAGAATGTTATCAC-GGGAGACA
SEQ2  GAGGAGTTCGCTTCCCTGT-CAAACTCCGAACTTACGAACGTCGTAGACTCAGGGAGTC-

SEQ1  CACGGCGGGTGCTAACGTCCGTCGTGAAGAGGGAAACAACCCAGACCGCCA-GCTAAGGT
SEQ2  CGGTGTGCGGGGTAAGCTTGTGCACCGTGAGGGAGACAACCCAGA--GCCAGGTTAAGGA

SEQ1  CCCAAAGTCATGGTTAAGTGGGA---AACGATGTGGGAAGGCCCAGACAGCCAGGATGTT
SEQ2  CCCAAAGTGTGGATTAAGTGTGATTGAAGATTGTCTCGAGCCCTAAACAGCCGGGAGGTG

SEQ1  GGCTTAGAAGCAGCCATCATTTAAAGAAAGCGTAATAGCTCACTGGTCGAGTCGGCCTGC
SEQ2  AGCTTAGAAGCAGCTACCCTCTAAGAATAGCGTAACAGCTTACCGGCCGAGGTTCGAGGC

SEQ1  GCGGAAGATGTAACGGGGCT-AAACCATGCACCGAAGCTGCGGCAGCGACGCTTATGCGT
SEQ2  GTCGAAAATG-ATCGGGACTCAAATCCACCTCCGAGACCTG-GCGGCGTGTCTTATGACA

SEQ1  TG-TTGGGTAGGGGAGCGTTCTGTAAGCCTGCGAAGGTGTGCTGTGAGGCATGCTGGAGG
SEQ2  CGATTCCGTAGGTTGGCATACTGCATGGGTG-GAAGCACGGGTGAGAACTCGTGTGGACC

SEQ1  TATCAGAAGTGCGAATGCTGACATAAGTAAC-GATAAAG-CGGGTGAAAAGCCCGCTCGC
SEQ2  GTGCAGCAACGAAAATCATGGTCTCAGTAGCAGCGAGAGTCGGGTGTGAACCCCGACGGC

SEQ1  CGGAAGACCAAGGGTTCCTGTCCAACGTTAATCGGGGCAGGGTGAGTCGACCCCTAAGGC
SEQ2  CTTACGCGCAAGGGTTCCTCGGCACTGTCAATCAGCCGAGGGTTAGTCGATC-CTAAGTC

SEQ1  GAGGCCGAAAGGCGTAGTCGATG----GGAAACAGGTTAATATTCCTGTACTTGGTGTTA
SEQ2  TA-ACCGTAATTCGAATTAGATGAAAGGGAAACTGGTTAATATTCCAGTACCT--TCTTG

SEQ1  CTGCGAAGGGGGGACGGAGAAGGCTATGTTGGCCGGGCGACGGTTGTCCCGGTTTAAGCG
SEQ2  CACCAAACG-TCGACGCTTTAGGAAACACCGAGCGGG-G-CC-TTCGCCCCGTCGAATCA

SEQ1  TGTAGGCTGGTTTTCCAGGC-AAATCCGGAA-AATCAAGGCTGAGGCGTGATGACGAGGC
SEQ2  CCGAAATTCGT--GGAAGCCGTAA-CGGCACGAAGCGAA--CGAACGGTGA-GA-TAGGG

SEQ1  ACTACGGTGCTGAAGCAACAAATGCCCTGCTTCCAGGAAAAGCCTCTAAGCATCAGGTAA
SEQ2  AA-AC--T-CGGCGGT-ACCTA-GA---GC--CCGTGAAAAGA--C-AAGC-------AA

SEQ1  CATCAAATCGTACCCCAAACCGACACAGGTGGTCAGGTAGAGAATACCAAGGCG-CTTGA
SEQ2  GA--AGCTCGTACCGAGATCCGACACAGGTGCGCTGGCAGAGCAAGCCAAGGCCTGTCGG

SEQ1  GAGAACTCGG-GTGAAGGAACTAGGCAAAATGGTGCCGTAACTTCGGGAGAAGGCACG-C
SEQ2  GATCAACCGACGTTAGGGAATTCGGCAAGTTAGTCCCGTAAGTTCGCGATAAGGGATGCC

SEQ1  TGATATGTAGGTGAGGTCCCTCGCGGATGGAGCTGAAATCAGTCGAAGATACCAGCTGGC
SEQ2  TGCTCT-----TGA---------CC----GAGCAG------GTCGCAGTGACTCGGACGC

SEQ1  TGCAACTGTTTATTAAAAACACAGCACTGTGCAAACACGAAAGTGGACGTATACGGT--G
SEQ2  TCCGACTGTCTAGTAACAACATAGGTGACCGCAAATCCGCAA--GGACTCGTACGGTCAC

SEQ1  TGACGCCTGCCCGGTGCCGGAAGGTTAATTGATGGGGTTAGCGCAAGCGAAGCTCTTGAT
SEQ2  TGAATCCTGCCCAGTG-CGG---G-TATCTGAA------CACCCATTACAA--TGG-GA-

SEQ1  CGAAGCCCCGGTAAACGGCGGCCGTAACTATAACGGTCCTAAGGTAGCGAAATTCCTTGT
SEQ2  CGAAGGACCCGTCAACGGCGGGGGTAACTATGACCCTCTTAAGGTAGCGTAGTACCTTGC

SEQ1  CGGGTAAGTTCCGACCTGCACGAATGGCGTAATGATGGCCAGGCTGTCTCCACCCGAGAC
SEQ2  CGCTTCAGTAGCGGCTTGCATGAATGGATCAACGAGAGCGTCACTGTCCCAACGTTGGGC

SEQ1  TCAGTGAAATTGAACTCGCTGTGAAGATGCAGTGTACCCGCGGCAAGACGGAAAGACCCC
SEQ2  CCGGTGAACAGTACGTTCCAGTGCGGAGTCTGGAGACCCCCAAGGGGAAGCGAAGACCCT

SEQ1  GTGAACCTTTACTATAGCTTGACACTGAACATTGAGCCTTGATGTGTAGGATAGGTGGGA
SEQ2  ATAGAGCTTTACTGCAGGCTGTCGCTGAGACGTGGTCGCTAATGTGCAGCATAGGTAGGA

SEQ1  GGC-TTT--GAAGTGTGGACGCCAGTCTG-CATGGAGCCGACCTTGAAATACCACCCTTT
SEQ2  GCCATTACACAGGTACCCGCGCCAGCGGGCCACCGAGGCAGCATTGAAATACTACCCGTT

SEQ1  AATGTTTGATGTTCTAACGTTGACCCGTAATCCGGGTTGCGGACAGTGTCTGGTGGGTAG
SEQ2  AGTGACTG--CGACT--C-T---CAC----TCCTGGCGGAGGACACCGGTAGCCGGGCAG

SEQ1  TTTGACTGGGGCGGT-CTC-CTCCTAAAGAGTAACGGAGGAGCACGAAGGTTGGCTAATC
SEQ2  TTTGACTGGGGCGGTACGCGCTCGAAAAGA-TATCGAGCGCGCCCAAAGATTTCCTCACG

SEQ1  CTGGTCGGACATCAGGAGGTTAGTGCAATGGCATAAGCCAGCTTGACTGCGAGCGTGACG
SEQ2  CGAGTCGGGAACTCGTGGAAGAGCGCAAGAGCAAACGGAAGTCTGACAGTGACATTCCCA

SEQ1  GCGCGAGCAGGTG---CGAAAGCAGGTCATAGTGATCC--GGTGGTTCTGAATGGAAGGG
SEQ2  ACGAGTGTCGCTGACGCGAAAGCGTGGTCTAGCGAACCTACGAGGTTC---ATTCATGGG

SEQ1  CCATCGCTCAACGGATAAAAGGTACTCCGGGGATAACAGGCTGATACCGCCCAAGAGTTC
SEQ2  ACC-CGTAGATGACAGAAAAGCTACCTTAGGGATAACAGAGTCGTCACCGGCAAGAGCAC

SEQ1  ATATCGACGGCGGTGTTTGGCACCTCGATGTCGGCTCATCACATCCTGGGGCTGAAGTAG
SEQ2  ATATCGACCCGGTGGCTTGCTACCTCGATGTCGGTTCCCTCCATCCTGCCTGTGCAGAAG

SEQ1  GTCCCAAGGGTATGGCTGTTCGCCATTTAAAGTGGTACGCGAGCTGGGTTTAGAACGTCG
SEQ2  CAGGCAAGGGTGAGGTTGTTCGCCTATTAAAGGAGGTCGTGAGCTGGGTTTAGACCGTCG

SEQ1  TGAGACAGTTCGGTCCCTATCTGCCGTGGGCGCTGGAGAAC-TGAGGGGGGC-TGCTCCT
SEQ2  TGAGACAGGTCGGCTGCTATCTATTGGGGGTGTTAAGGAACTTGACGTGAACGTTCGTAT

SEQ1  AGTACGAGAGGA-CCG-GAGTGGACGCATCACTGGTGTTCGGGTTGTCATGCCAATGGCA
SEQ2  AGTACGAGAGGAACTACGAATGGGTGC--CACTGGTGTACCGGTTGTC-CGAGA-GGGCA

SEQ1  C-TGCCCGGTAGCTAAATGCGGAAGAGATAAGTGCTGAAAGCATCTAAGCACGAAACTTG
SEQ2  GATGCCGGGCAGCTACGCACC-ACGGGGTAAGAGCTGAACGCATCTAAGCTCGAAACCCA

SEQ1  CCCCGAGATGAGTTCTCCCTGACCCTTTAAGGGTCCTGAAGGAACGTTGAAGACGACGAC
SEQ2  CACGGAAA--AGAAGT----T-C-C--------A-CTG-AGGACACTCGTAGAAGACGAG

SEQ1  GTTGATAGGCCGGGTGTGTA---AGCGCAG---CGATGCGTTGAGCTAACCGGTACTAAT
SEQ2  TTCGATAGACTCGGGGTGTACGCAACGAGGTAACGAGTTGTTAAGCCCGCGAGCACTAA-

SEQ1  GAACCGTGAGGCTTAACC-TT                                       
SEQ2  CAGTCC--AAGC--CACATTC                                       
