# Supplementary material for: Model-Free RNA Sequence and Structure Alignment Informed by SHAPE Probing Reveals a Conserved Alternate Secondary Structure for 16S rRNA
Source: PLoS Comput Biol. 2015 May 20;11(5):e1004126. doi: 10.1371/journal.pcbi.1004126 (PMC4438973; doi:10.1371/journal.pcbi.1004126)
Supplement: S1 Dataset — (ZIP) [file pcbi.1004126.s003.zip › align_1_DATA/2014-12-29_align_1_alignments_and_predictions/2014-09-04_ecoli_hvol_23S_wSHAPE.txt]

2014-09-03_shape_align_gotoh_wOutput.py	ecoli_23S_allSHAPE.txt	hvol_23S_allSHAPE.txt	Y	2014-09-04_ecoli_hvol_23S
2014-09-04_ecoli_hvol_23S	-	-	-	-	-	-
1	G	-999.000000	1	G	-999.000000
2	G	-999.000000	2	G	-999.000000
-	-	-	-	-	-
3	T	0.122374	3	T	0.122374
4	T	-999.000000	4	T	-999.000000
5	A	-999.000000	5	A	-999.000000
6	A	0.187592	6	A	0.187592
-	-	-	-	-	-
-	-	-	-	-	-
-	-	-	-	-	-
7	G	0.664929	7	G	0.664929
8	C	0.174198	8	C	0.174198
9	G	0.944920	9	G	0.944920
10	A	0.512733	10	A	0.512733
11	C	1.264016	11	C	1.264016
12	T	2.123862	12	T	2.123862
13	A	-999.000000	13	A	-999.000000
14	A	1.360754	14	A	1.360754
15	G	-0.063643	15	G	-0.063643
16	C	-0.017753	16	C	-0.017753
17	G	0.052032	17	G	0.052032
18	T	0.819747	18	T	0.819747
19	A	0.051988	19	A	0.051988
20	C	-0.129704	20	C	-0.129704
21	A	0.102130	21	A	0.102130
22	C	0.098512	22	C	0.098512
23	G	-0.042597	23	G	-0.042597
24	G	0.174072	24	G	0.174072
25	T	0.041177	25	T	0.041177
26	G	0.044198	26	G	0.044198
27	G	0.375398	27	G	0.375398
28	A	0.319623	28	A	0.319623
29	T	0.153920	29	T	0.153920
30	G	0.932376	30	G	0.932376
31	C	0.449729	31	C	0.449729
32	C	0.603186	32	C	0.603186
33	C	0.898943	33	C	0.898943
34	T	0.779770	34	T	0.779770
35	G	0.047142	35	G	0.047142
36	G	0.077829	36	G	0.077829
37	C	0.181598	37	C	0.181598
38	A	0.024313	38	A	0.024313
39	G	-0.078176	39	G	-0.078176
40	T	0.089652	40	T	0.089652
41	C	0.026513	41	C	0.026513
42	A	0.131183	42	A	0.131183
43	G	0.464298	43	G	0.464298
44	A	1.240647	44	A	1.240647
45	G	1.071094	45	G	1.071094
46	G	0.563231	46	G	0.563231
47	C	-0.024191	47	C	-0.024191
48	G	-0.056629	48	G	-0.056629
49	A	-0.056582	49	A	-0.056582
50	T	0.000578	50	T	0.000578
51	G	0.067493	51	G	0.067493
52	A	-0.030295	52	A	-0.030295
53	A	0.102295	53	A	0.102295
54	G	-0.029365	54	G	-0.029365
55	G	0.001657	55	G	0.001657
56	A	0.048039	56	A	0.048039
57	C	-0.026930	57	C	-0.026930
58	G	-0.038068	58	G	-0.038068
59	T	0.068015	59	T	0.068015
60	G	-0.057698	60	G	-0.057698
61	C	0.069681	61	C	0.069681
62	T	0.115350	62	T	0.115350
63	A	0.639177	63	A	0.639177
64	A	0.710393	64	A	0.710393
65	T	0.021309	65	T	0.021309
66	C	0.016954	66	C	0.016954
67	T	-0.028305	67	T	-0.028305
68	G	-0.075707	68	G	-0.075707
69	C	0.126311	69	C	0.126311
70	G	-0.009520	70	G	-0.009520
71	A	0.157070	71	A	0.157070
72	T	-0.030229	72	T	-0.030229
73	A	0.009927	73	A	0.009927
74	A	0.000352	74	A	0.000352
75	G	0.119930	75	G	0.119930
76	C	-0.040798	76	C	-0.040798
77	G	0.032691	77	G	0.032691
78	T	-0.019524	78	T	-0.019524
79	C	0.036362	79	C	0.036362
80	G	-0.026063	80	G	-0.026063
81	G	-0.006461	81	G	-0.006461
82	T	0.032537	82	T	0.032537
83	A	0.070893	83	A	0.070893
84	A	0.251916	84	A	0.251916
85	G	-0.050097	85	G	-0.050097
86	G	0.028017	86	G	0.028017
87	T	0.051208	87	T	0.051208
88	G	0.071954	88	G	0.071954
89	A	0.057238	89	A	0.057238
90	T	0.319478	90	T	0.319478
91	A	0.564588	91	A	0.564588
92	T	1.645418	92	T	1.645418
93	G	0.169631	93	G	0.169631
94	A	0.261203	94	A	0.261203
95	A	0.077958	95	A	0.077958
96	C	0.035513	96	C	0.035513
97	C	-0.035499	97	C	-0.035499
98	G	0.055520	98	G	0.055520
99	T	0.435414	99	T	0.435414
100	T	2.067203	100	T	2.067203
101	A	0.455189	101	A	0.455189
102	T	0.384340	102	T	0.384340
103	A	0.307779	103	A	0.307779
104	A	-0.047858	104	A	-0.047858
105	C	0.058440	105	C	0.058440
106	C	0.043859	106	C	0.043859
107	G	-0.071369	107	G	-0.071369
108	G	-0.016464	108	G	-0.016464
109	C	-0.104629	109	C	-0.104629
110	G	-0.058817	110	G	-0.058817
111	A	-0.067014	111	A	-0.067014
112	T	0.054873	112	T	0.054873
113	T	-0.074582	113	T	-0.074582
114	T	0.003562	114	T	0.003562
115	C	-0.040375	115	C	-0.040375
116	C	-0.034895	116	C	-0.034895
117	G	-0.002361	117	G	-0.002361
118	A	-0.058359	118	A	-0.058359
119	A	-0.058328	119	A	-0.058328
120	T	0.020642	120	T	0.020642
121	G	-0.026720	121	G	-0.026720
122	G	-0.040429	122	G	-0.040429
123	G	-0.013337	123	G	-0.013337
124	G	0.055595	124	G	0.055595
125	A	0.473451	125	A	0.473451
126	A	0.537823	126	A	0.537823
127	A	0.168396	127	A	0.168396
128	C	0.032931	128	C	0.032931
129	C	0.018667	129	C	0.018667
130	C	-0.058892	130	C	-0.058892
131	A	0.036576	131	A	0.036576
132	G	0.001684	132	G	0.001684
133	T	0.026886	133	T	0.026886
134	G	0.008854	134	G	0.008854
135	T	0.013663	135	T	0.013663
136	G	0.029982	136	G	0.029982
137	T	0.055232	137	T	0.055232
138	T	0.809228	138	T	0.809228
139	T	0.647674	139	T	0.647674
140	C	1.236061	140	C	1.236061
141	G	1.173542	141	G	1.173542
142	A	0.084097	142	A	0.084097
143	C	0.022497	143	C	0.022497
144	A	0.118443	144	A	0.118443
145	C	-0.019568	145	C	-0.019568
146	A	0.034428	146	A	0.034428
147	C	0.022803	147	C	0.022803
148	T	0.081934	148	T	0.081934
149	A	-0.022970	149	A	-0.022970
150	T	0.033616	150	T	0.033616
151	C	-0.050913	151	C	-0.050913
152	A	0.014838	152	A	0.014838
153	T	0.031880	153	T	0.031880
154	T	-0.026773	154	T	-0.026773
155	A	-0.004856	155	A	-0.004856
156	A	0.048701	156	A	0.048701
157	C	-0.002123	157	C	-0.002123
158	T	0.454967	158	T	0.454967
159	G	0.777489	159	G	0.777489
160	A	0.723060	160	A	0.723060
161	A	1.213998	161	A	1.213998
162	T	0.313131	162	T	0.313131
163	C	0.382862	163	C	0.382862
164	C	0.451802	164	C	0.451802
165	A	0.748044	165	A	0.748044
166	T	0.945928	166	T	0.945928
167	A	1.056132	167	A	1.056132
168	G	-0.009730	168	G	-0.009730
169	G	0.028275	169	G	0.028275
170	T	0.007913	170	T	0.007913
171	T	-0.080850	171	T	-0.080850
172	A	-0.028661	172	A	-0.028661
173	A	0.008139	173	A	0.008139
174	T	0.125863	174	T	0.125863
175	G	0.040099	175	G	0.040099
176	A	0.006122	176	A	0.006122
177	G	0.023954	177	G	0.023954
178	G	0.049230	178	G	0.049230
179	C	0.122573	179	C	0.122573
180	G	0.306722	180	G	0.306722
181	A	0.331681	181	A	0.331681
182	A	0.457482	182	A	0.457482
183	C	0.270743	183	C	0.270743
184	C	0.179944	184	C	0.179944
185	G	0.095269	185	G	0.095269
186	G	0.091633	186	G	0.091633
187	G	0.062492	187	G	0.062492
188	G	0.082617	188	G	0.082617
189	G	0.046528	189	G	0.046528
190	A	0.221932	190	A	0.221932
191	A	0.110957	191	A	0.110957
192	C	0.419392	192	C	0.419392
193	T	0.310828	193	T	0.310828
194	G	0.264866	194	G	0.264866
195	A	0.723309	195	A	0.723309
196	A	1.748652	196	A	1.748652
197	A	1.728139	197	A	1.728139
198	C	1.382810	198	C	1.382810
199	A	1.795233	199	A	1.795233
200	T	0.285631	200	T	0.285631
201	C	0.560523	201	C	0.560523
202	T	0.760129	202	T	0.760129
203	A	0.601498	203	A	0.601498
204	A	0.295531	204	A	0.295531
205	G	0.072729	205	G	0.072729
206	T	0.028519	206	T	0.028519
207	A	0.107901	207	A	0.107901
208	C	-0.020135	208	C	-0.020135
209	C	-0.007834	209	C	-0.007834
210	C	-0.057415	210	C	-0.057415
211	C	0.079811	211	C	0.079811
212	G	0.156790	212	G	0.156790
213	A	0.592936	213	A	0.592936
214	G	0.443070	214	G	0.443070
215	G	0.645346	215	G	0.645346
216	A	0.787411	216	A	0.787411
217	A	1.389580	217	A	1.389580
218	A	1.488977	218	A	1.488977
219	A	1.763132	219	A	1.763132
220	G	1.733582	220	G	1.733582
221	A	0.390901	221	A	0.390901
222	A	1.181232	222	A	1.181232
223	A	1.318818	223	A	1.318818
224	T	0.118677	224	T	0.118677
225	C	0.335493	225	C	0.335493
226	A	0.044294	226	A	0.044294
227	A	0.296222	227	A	0.296222
-	-	-	-	-	-
228	C	0.782008	228	C	0.782008
229	C	0.826596	229	C	0.826596
230	G	0.102272	230	G	0.102272
231	A	0.464196	231	A	0.464196
232	G	0.861146	232	G	0.861146
233	A	1.779464	233	A	1.779464
234	T	0.142092	234	T	0.142092
235	T	0.124603	235	T	0.124603
236	C	0.086568	236	C	0.086568
237	C	0.041247	237	C	0.041247
238	C	0.057101	238	C	0.057101
239	C	0.022713	239	C	0.022713
240	C	0.016087	240	C	0.016087
241	A	0.045231	241	A	0.045231
242	G	0.054385	242	G	0.054385
243	T	0.118786	243	T	0.118786
244	A	0.148704	244	A	0.148704
245	G	0.079890	245	G	0.079890
246	C	0.127811	246	C	0.127811
247	G	1.564834	247	G	1.564834
248	G	0.526035	248	G	0.526035
249	C	0.953052	249	C	0.953052
250	G	1.047025	250	G	1.047025
251	A	2.765419	251	A	2.765419
252	G	0.136493	252	G	0.136493
253	C	0.057893	253	C	0.057893
254	G	0.001468	254	G	0.001468
255	A	0.294914	255	A	0.294914
256	A	0.059529	256	A	0.059529
257	C	0.063662	257	C	0.063662
258	G	0.006288	258	G	0.006288
259	G	-0.009541	259	G	-0.009541
260	G	0.026457	260	G	0.026457
261	G	-0.001745	261	G	-0.001745
262	A	-0.035675	262	A	-0.035675
263	G	-0.032946	263	G	-0.032946
264	C	-999.000000	264	C	-999.000000
265	A	0.328488	265	A	0.328488
266	G	0.118709	266	G	0.118709
-	-	-	-	-	-
267	C	0.006455	267	C	0.006455
268	C	0.209419	268	C	0.209419
-	-	-	-	-	-
-	-	-	-	-	-
-	-	-	-	-	-
-	-	-	-	-	-
269	C	0.280327	269	C	0.280327
-	-	-	-	-	-
270	A	0.327235	270	A	0.327235
-	-	-	-	-	-
-	-	-	-	-	-
-	-	-	-	-	-
-	-	-	-	-	-
-	-	-	-	-	-
-	-	-	-	-	-
-	-	-	-	-	-
271	G	0.000583	271	G	0.000583
272	A	0.050291	272	A	0.050291
273	G	0.082077	273	G	0.082077
274	C	0.015246	274	C	0.015246
-	-	-	-	-	-
-	-	-	-	-	-
-	-	-	-	-	-
-	-	-	-	-	-
-	-	-	-	-	-
-	-	-	-	-	-
-	-	-	-	-	-
-	-	-	-	-	-
-	-	-	-	-	-
-	-	-	-	-	-
-	-	-	-	-	-
-	-	-	-	-	-
-	-	-	-	-	-
-	-	-	-	-	-
-	-	-	-	-	-
275	C	0.717594	275	C	0.717594
276	T	1.520747	276	T	1.520747
277	G	1.575093	277	G	1.575093
-	-	-	-	-	-
-	-	-	-	-	-
-	-	-	-	-	-
-	-	-	-	-	-
-	-	-	-	-	-
278	A	1.298515	278	A	1.298515
279	A	1.194692	279	A	1.194692
280	T	0.352915	280	T	0.352915
281	C	0.066334	281	C	0.066334
282	A	-0.005996	282	A	-0.005996
283	G	-0.040501	283	G	-0.040501
284	T	-0.011104	284	T	-0.011104
285	G	0.046553	285	G	0.046553
286	T	-0.032465	286	T	-0.032465
287	G	-0.051166	287	G	-0.051166
288	T	-0.028228	288	T	-0.028228
289	G	0.025455	289	G	0.025455
290	T	-0.030783	290	T	-0.030783
291	G	0.059216	291	G	0.059216
292	T	0.046703	292	T	0.046703
293	T	0.317734	293	T	0.317734
294	A	1.209355	294	A	1.209355
295	G	0.024678	295	G	0.024678
296	T	0.020955	296	T	0.020955
297	G	0.014595	297	G	0.014595
298	G	-0.011136	298	G	-0.011136
299	A	0.004094	299	A	0.004094
300	A	-0.007230	300	A	-0.007230
301	G	-0.046981	301	G	-0.046981
302	C	0.073260	302	C	0.073260
303	G	-0.049408	303	G	-0.049408
304	T	-0.006868	304	T	-0.006868
305	C	0.055764	305	C	0.055764
-	-	-	-	-	-
306	T	0.081137	306	T	0.081137
307	G	-0.034531	307	G	-0.034531
308	G	-0.005386	308	G	-0.005386
309	A	0.069647	309	A	0.069647
310	A	0.064720	310	A	0.064720
311	A	-0.005822	311	A	-0.005822
312	G	-0.014166	312	G	-0.014166
313	G	-0.017387	313	G	-0.017387
314	C	-0.070365	314	C	-0.070365
315	G	-0.015571	315	G	-0.015571
316	C	-999.000000	316	C	-999.000000
317	G	-0.077010	317	G	-0.077010
318	C	0.013398	318	C	0.013398
319	G	-0.027369	319	G	-0.027369
320	A	-0.102077	320	A	-0.102077
321	T	0.170787	321	T	0.170787
322	A	0.220679	322	A	0.220679
323	C	0.337015	323	C	0.337015
324	A	0.220094	324	A	0.220094
325	G	-0.034763	325	G	-0.034763
326	G	-0.037890	326	G	-0.037890
327	G	0.038471	327	G	0.038471
328	T	0.073825	328	T	0.073825
329	G	0.139105	329	G	0.139105
330	A	0.067700	330	A	0.067700
331	C	0.000309	331	C	0.000309
332	A	0.140570	332	A	0.140570
333	G	0.049954	333	G	0.049954
334	C	0.039957	334	C	0.039957
335	C	-0.058316	335	C	-0.058316
336	C	-0.035385	336	C	-0.035385
337	C	-0.044968	337	C	-0.044968
338	G	0.013635	338	G	0.013635
339	T	0.188202	339	T	0.188202
340	A	-0.058091	340	A	-0.058091
341	C	0.003939	341	C	0.003939
342	A	-0.031797	342	A	-0.031797
343	C	-0.077853	343	C	-0.077853
344	A	0.274510	344	A	0.274510
345	A	1.558910	345	A	1.558910
346	A	1.994894	346	A	1.994894
347	A	2.177593	347	A	2.177593
348	A	4.258303	348	A	4.258303
349	T	0.302549	349	T	0.302549
350	G	-0.024778	350	G	-0.024778
351	C	0.011387	351	C	0.011387
352	A	0.015134	352	A	0.015134
353	C	-0.002470	353	C	-0.002470
354	A	-0.000271	354	A	-0.000271
355	T	0.047932	355	T	0.047932
356	G	-0.014044	356	G	-0.014044
357	C	0.048058	357	C	0.048058
-	-	-	-	-	-
358	T	-0.021824	358	T	-0.021824
359	G	0.250746	359	G	0.250746
360	T	0.520311	360	T	0.520311
361	G	0.322446	361	G	0.322446
-	-	-	-	-	-
362	A	0.747407	362	A	0.747407
363	G	0.094706	363	G	0.094706
364	C	0.050241	364	C	0.050241
365	T	0.168051	365	T	0.168051
366	C	0.296713	366	C	0.296713
367	G	1.639211	367	G	1.639211
368	A	3.678652	368	A	3.678652
369	T	4.530633	369	T	4.530633
370	G	0.884692	370	G	0.884692
371	A	1.040036	371	A	1.040036
372	G	0.801893	372	G	0.801893
373	T	0.189623	373	T	0.189623
374	A	0.507317	374	A	0.507317
375	G	0.014005	375	G	0.014005
376	G	0.039370	376	G	0.039370
377	G	0.015434	377	G	0.015434
378	C	0.061655	378	C	0.061655
379	G	0.035072	379	G	0.035072
380	G	0.034177	380	G	0.034177
381	G	0.027456	381	G	0.027456
382	A	0.111598	382	A	0.111598
383	C	0.584461	383	C	0.584461
384	A	0.724757	384	A	0.724757
385	C	1.324083	385	C	1.324083
386	G	2.953048	386	G	2.953048
387	T	1.155137	387	T	1.155137
388	G	0.842472	388	G	0.842472
389	G	1.355098	389	G	1.355098
390	T	1.160031	390	T	1.160031
391	A	0.691618	391	A	0.691618
392	T	0.071940	392	T	0.071940
393	C	0.046474	393	C	0.046474
394	C	0.008118	394	C	0.008118
395	T	-0.001427	395	T	-0.001427
396	G	0.068362	396	G	0.068362
397	T	0.009078	397	T	0.009078
398	C	-0.006025	398	C	-0.006025
399	T	0.201777	399	T	0.201777
400	G	0.183969	400	G	0.183969
401	A	0.652597	401	A	0.652597
402	A	0.639623	402	A	0.639623
403	T	1.554652	403	T	1.554652
404	A	2.169859	404	A	2.169859
405	T	1.456979	405	T	1.456979
406	G	0.053195	406	G	0.053195
407	G	0.064929	407	G	0.064929
408	G	0.031180	408	G	0.031180
409	G	0.051151	409	G	0.051151
410	G	0.035442	410	G	0.035442
411	G	0.111807	411	G	0.111807
-	-	-	-	-	-
412	A	0.798137	412	A	0.798137
413	C	0.680568	413	C	0.680568
414	C	0.678108	414	C	0.678108
415	A	1.836081	415	A	1.836081
416	T	1.112766	416	T	1.112766
417	C	0.049221	417	C	0.049221
418	C	-0.072140	418	C	-0.072140
419	T	0.010699	419	T	0.010699
420	C	0.085411	420	C	0.085411
421	C	0.194061	421	C	0.194061
422	A	0.740000	422	A	0.740000
423	A	1.719594	423	A	1.719594
424	G	0.267902	424	G	0.267902
425	G	-0.027193	425	G	-0.027193
426	C	0.100138	426	C	0.100138
427	T	1.267488	427	T	1.267488
428	A	0.131088	428	A	0.131088
429	A	1.355000	429	A	1.355000
430	A	1.707313	430	A	1.707313
431	T	1.162123	431	T	1.162123
432	A	0.667102	432	A	0.667102
433	C	0.235022	433	C	0.235022
434	T	0.075464	434	T	0.075464
435	C	0.419711	435	C	0.419711
436	C	0.174280	436	C	0.174280
437	T	0.039144	437	T	0.039144
438	G	0.049674	438	G	0.049674
439	A	0.055726	439	A	0.055726
440	C	0.018060	440	C	0.018060
441	T	0.076676	441	T	0.076676
442	G	0.009289	442	G	0.009289
443	A	0.343055	443	A	0.343055
444	C	0.111640	444	C	0.111640
445	C	0.117700	445	C	0.117700
446	G	1.013825	446	G	1.013825
447	A	0.788705	447	A	0.788705
448	T	0.692020	448	T	0.692020
449	A	1.872444	449	A	1.872444
450	G	1.763571	450	G	1.763571
451	T	0.124359	451	T	0.124359
452	G	0.392194	452	G	0.392194
453	A	0.643560	453	A	0.643560
454	A	0.600719	454	A	0.600719
455	C	0.102338	455	C	0.102338
456	C	0.239212	456	C	0.239212
457	A	0.269472	457	A	0.269472
458	G	0.174416	458	G	0.174416
459	T	0.154767	459	T	0.154767
460	A	0.240587	460	A	0.240587
461	C	0.086078	461	C	0.086078
462	C	0.147120	462	C	0.147120
463	G	0.369486	463	G	0.369486
464	T	0.226756	464	T	0.226756
465	G	0.541464	465	G	0.541464
466	A	0.768622	466	A	0.768622
467	G	0.067448	467	G	0.067448
468	G	-0.012262	468	G	-0.012262
469	G	0.138183	469	G	0.138183
470	A	0.187369	470	A	0.187369
471	A	0.362680	471	A	0.362680
472	A	0.579177	472	A	0.579177
473	G	0.398448	473	G	0.398448
474	G	0.242014	474	G	0.242014
475	C	0.708896	475	C	0.708896
476	G	1.112018	476	G	1.112018
477	A	0.247364	477	A	0.247364
478	A	1.083198	478	A	1.083198
479	A	1.342997	479	A	1.342997
480	A	1.996309	480	A	1.996309
481	G	0.983908	481	G	0.983908
482	A	-0.017604	482	A	-0.017604
483	A	0.374683	483	A	0.374683
484	C	-0.024298	484	C	-0.024298
485	C	-0.061020	485	C	-0.061020
486	C	-0.014294	486	C	-0.014294
487	C	0.013323	487	C	0.013323
488	G	0.045676	488	G	0.045676
489	G	1.879422	489	G	1.879422
490	C	1.269518	490	C	1.269518
491	G	0.982514	491	G	0.982514
492	A	2.133974	492	A	2.133974
493	G	0.010142	493	G	0.010142
494	G	0.070142	494	G	0.070142
495	G	0.240146	495	G	0.240146
496	G	0.544688	496	G	0.544688
497	A	0.585215	497	A	0.585215
498	G	2.687647	498	G	2.687647
499	T	1.760969	499	T	1.760969
500	G	1.236561	500	G	1.236561
501	A	0.436474	501	A	0.436474
502	A	1.608675	502	A	1.608675
503	A	1.702673	503	A	1.702673
504	A	1.604934	504	A	1.604934
505	A	2.297817	505	A	2.297817
506	G	2.758464	506	G	2.758464
507	A	0.714282	507	A	0.714282
508	A	0.901771	508	A	0.901771
509	C	0.369304	509	C	0.369304
510	C	0.354779	510	C	0.354779
511	T	0.035846	511	T	0.035846
512	G	0.077047	512	G	0.077047
513	A	0.079667	513	A	0.079667
514	A	0.057754	514	A	0.057754
-	-	-	-	-	-
-	-	-	-	-	-
-	-	-	-	-	-
515	A	0.095502	515	A	0.095502
-	-	-	-	-	-
-	-	-	-	-	-
-	-	-	-	-	-
-	-	-	-	-	-
-	-	-	-	-	-
-	-	-	-	-	-
-	-	-	-	-	-
-	-	-	-	-	-
-	-	-	-	-	-
-	-	-	-	-	-
-	-	-	-	-	-
-	-	-	-	-	-
516	C	0.096680	516	C	0.096680
517	C	-0.040400	517	C	-0.040400
-	-	-	-	-	-
-	-	-	-	-	-
-	-	-	-	-	-
518	G	0.004097	518	G	0.004097
519	T	-0.010445	519	T	-0.010445
520	G	0.013658	520	G	0.013658
-	-	-	-	-	-
-	-	-	-	-	-
-	-	-	-	-	-
521	T	-0.042053	521	T	-0.042053
-	-	-	-	-	-
-	-	-	-	-	-
-	-	-	-	-	-
522	A	0.011868	522	A	0.011868
523	C	0.227171	523	C	0.227171
524	G	0.079431	524	G	0.079431
525	T	0.066860	525	T	0.066860
-	-	-	-	-	-
-	-	-	-	-	-
-	-	-	-	-	-
-	-	-	-	-	-
-	-	-	-	-	-
-	-	-	-	-	-
526	A	0.693748	526	A	0.693748
527	C	1.123245	527	C	1.123245
528	A	1.949220	528	A	1.949220
529	A	1.833664	529	A	1.833664
-	-	-	-	-	-
-	-	-	-	-	-
530	G	0.352121	530	G	0.352121
-	-	-	-	-	-
-	-	-	-	-	-
-	-	-	-	-	-
531	C	0.526625	531	C	0.526625
-	-	-	-	-	-
-	-	-	-	-	-
-	-	-	-	-	-
532	A	0.603662	532	A	0.603662
533	G	0.268000	533	G	0.268000
534	T	0.164565	534	T	0.164565
535	G	0.206184	535	G	0.206184
536	G	0.931601	536	G	0.931601
-	-	-	-	-	-
-	-	-	-	-	-
-	-	-	-	-	-
-	-	-	-	-	-
537	G	0.724619	537	G	0.724619
-	-	-	-	-	-
538	A	0.878132	538	A	0.878132
539	G	0.068384	539	G	0.068384
-	-	-	-	-	-
-	-	-	-	-	-
-	-	-	-	-	-
-	-	-	-	-	-
-	-	-	-	-	-
540	C	0.014944	540	C	0.014944
541	A	0.043955	541	A	0.043955
542	C	-999.000000	542	C	-999.000000
543	G	0.045073	543	G	0.045073
544	C	0.094962	544	C	0.094962
-	-	-	-	-	-
545	T	0.655086	545	T	0.655086
546	T	0.852441	546	T	0.852441
-	-	-	-	-	-
547	A	3.350461	547	A	3.350461
548	G	1.201398	548	G	1.201398
549	G	0.527194	549	G	0.527194
550	C	0.026561	550	C	0.026561
-	-	-	-	-	-
551	G	0.034211	551	G	0.034211
552	T	-0.036626	552	T	-0.036626
553	G	-0.015754	553	G	-0.015754
554	T	0.156661	554	T	0.156661
555	G	0.543633	555	G	0.543633
556	A	0.190457	556	A	0.190457
557	C	0.168006	557	C	0.168006
558	T	0.009816	558	T	0.009816
559	G	0.133047	559	G	0.133047
560	C	0.265202	560	C	0.265202
561	G	0.810978	561	G	0.810978
562	T	0.093983	562	T	0.093983
563	A	0.750573	563	A	0.750573
564	C	0.222420	564	C	0.222420
565	C	0.417212	565	C	0.417212
566	T	0.391211	566	T	0.391211
567	T	0.865133	567	T	0.865133
568	T	1.247912	568	T	1.247912
569	T	0.956322	569	T	0.956322
570	G	2.454018	570	G	2.454018
571	T	0.821110	571	T	0.821110
572	A	2.796450	572	A	2.796450
573	T	1.584054	573	T	1.584054
574	A	2.805519	574	A	2.805519
575	A	2.585316	575	A	2.585316
576	T	0.523045	576	T	0.523045
577	G	0.291185	577	G	0.291185
578	G	0.256544	578	G	0.256544
579	G	0.556356	579	G	0.556356
580	T	-0.080479	580	T	-0.080479
581	C	-0.062887	581	C	-0.062887
582	A	0.023881	582	A	0.023881
583	G	0.138579	583	G	0.138579
584	C	0.206291	584	C	0.206291
585	G	1.655847	585	G	1.655847
586	A	1.356366	586	A	1.356366
587	C	0.737682	587	C	0.737682
588	T	0.499992	588	T	0.499992
589	T	0.388544	589	T	0.388544
590	A	0.067097	590	A	0.067097
591	T	0.025956	591	T	0.025956
592	A	0.156215	592	A	0.156215
593	T	0.034101	593	T	0.034101
594	T	-0.057825	594	T	-0.057825
595	C	0.023100	595	C	0.023100
596	T	-0.014890	596	T	-0.014890
597	G	0.082204	597	G	0.082204
598	T	-0.038917	598	T	-0.038917
599	A	0.047868	599	A	0.047868
600	G	0.028452	600	G	0.028452
601	C	0.181732	601	C	0.181732
602	A	0.214689	602	A	0.214689
603	A	0.835302	603	A	0.835302
604	G	0.086482	604	G	0.086482
605	G	0.041541	605	G	0.041541
606	T	0.005000	606	T	0.005000
607	T	0.158492	607	T	0.158492
608	A	0.231713	608	A	0.231713
609	A	0.342372	609	A	0.342372
-	-	-	-	-	-
610	C	0.016854	610	C	0.016854
611	C	0.147704	611	C	0.147704
612	G	0.237194	612	G	0.237194
-	-	-	-	-	-
-	-	-	-	-	-
-	-	-	-	-	-
613	A	1.123001	613	A	1.123001
614	A	2.111523	614	A	2.111523
615	T	1.036378	615	T	1.036378
616	A	2.259992	616	A	2.259992
617	G	0.008556	617	G	0.008556
618	G	-0.024260	618	G	-0.024260
619	G	0.016451	619	G	0.016451
620	G	0.073173	620	G	0.073173
621	A	0.171333	621	A	0.171333
622	G	0.026227	622	G	0.026227
623	C	-0.021026	623	C	-0.021026
624	C	0.026262	624	C	0.026262
625	G	0.237055	625	G	0.237055
626	A	0.402618	626	A	0.402618
627	A	0.285215	627	A	0.285215
628	G	0.034012	628	G	0.034012
629	G	0.113115	629	G	0.113115
630	G	-0.051956	630	G	-0.051956
631	A	-0.095646	631	A	-0.095646
632	A	-0.009823	632	A	-0.009823
633	A	0.035756	633	A	0.035756
634	C	0.024137	634	C	0.024137
635	C	-0.077603	635	C	-0.077603
-	-	-	-	-	-
-	-	-	-	-	-
-	-	-	-	-	-
-	-	-	-	-	-
-	-	-	-	-	-
-	-	-	-	-	-
-	-	-	-	-	-
-	-	-	-	-	-
-	-	-	-	-	-
636	G	0.064098	636	G	0.064098
-	-	-	-	-	-
637	A	0.195353	637	A	0.195353
638	G	0.044789	638	G	0.044789
639	T	-0.010161	639	T	-0.010161
640	C	0.063990	640	C	0.063990
-	-	-	-	-	-
641	T	0.763483	641	T	0.763483
642	T	0.683079	642	T	0.683079
-	-	-	-	-	-
643	A	0.709986	643	A	0.709986
644	A	1.057772	644	A	1.057772
645	C	0.479863	645	C	0.479863
646	T	0.067042	646	T	0.067042
647	G	0.036664	647	G	0.036664
648	G	-0.055252	648	G	-0.055252
649	G	0.107358	649	G	0.107358
-	-	-	-	-	-
-	-	-	-	-	-
-	-	-	-	-	-
-	-	-	-	-	-
650	C	0.063602	650	C	0.063602
651	G	0.114105	651	G	0.114105
652	T	0.229620	652	T	0.229620
-	-	-	-	-	-
-	-	-	-	-	-
-	-	-	-	-	-
-	-	-	-	-	-
653	T	0.893983	653	T	0.893983
654	A	0.689268	654	A	0.689268
655	A	1.141187	655	A	1.141187
656	G	0.134837	656	G	0.134837
-	-	-	-	-	-
657	T	0.066199	657	T	0.066199
-	-	-	-	-	-
658	T	0.261118	658	T	0.261118
659	G	-0.028126	659	G	-0.028126
660	C	0.041573	660	C	0.041573
661	A	0.043860	661	A	0.043860
662	G	-0.068360	662	G	-0.068360
663	G	0.008331	663	G	0.008331
-	-	-	-	-	-
-	-	-	-	-	-
-	-	-	-	-	-
-	-	-	-	-	-
-	-	-	-	-	-
664	G	-999.000000	664	G	-999.000000
665	T	0.128976	665	T	0.128976
666	A	0.102985	666	A	0.102985
667	T	0.211754	667	T	0.211754
668	A	0.959554	668	A	0.959554
-	-	-	-	-	-
669	G	0.606259	669	G	0.606259
670	A	0.785060	670	A	0.785060
671	C	-0.001492	671	C	-0.001492
672	C	0.084436	672	C	0.084436
673	C	0.052018	673	C	0.052018
674	G	0.676256	674	G	0.676256
675	A	0.237478	675	A	0.237478
676	A	0.277542	676	A	0.277542
677	A	0.963994	677	A	0.963994
678	C	0.050841	678	C	0.050841
679	C	-0.107718	679	C	-0.107718
680	C	-0.041654	680	C	-0.041654
681	G	0.034217	681	G	0.034217
682	G	-0.032459	682	G	-0.032459
683	T	0.120840	683	T	0.120840
684	G	0.224732	684	G	0.224732
685	A	1.666833	685	A	1.666833
686	T	0.139573	686	T	0.139573
687	C	0.212453	687	C	0.212453
688	T	0.036904	688	T	0.036904
689	A	-0.038825	689	A	-0.038825
690	G	-0.014005	690	G	-0.014005
691	C	0.006375	691	C	0.006375
692	C	0.051255	692	C	0.051255
693	A	-0.013922	693	A	-0.013922
694	T	-0.025302	694	T	-0.025302
695	G	0.024838	695	G	0.024838
696	G	0.054346	696	G	0.054346
697	G	0.108908	697	G	0.108908
698	C	0.544728	698	C	0.544728
699	A	2.861669	699	A	2.861669
700	G	0.393755	700	G	0.393755
701	G	0.111764	701	G	0.111764
702	T	-0.028688	702	T	-0.028688
703	T	0.223387	703	T	0.223387
704	G	0.292415	704	G	0.292415
705	A	0.228260	705	A	0.228260
706	A	0.251959	706	A	0.251959
707	G	0.012131	707	G	0.012131
708	G	0.000054	708	G	0.000054
709	T	0.003306	709	T	0.003306
710	T	-0.000014	710	T	-0.000014
711	G	0.008311	711	G	0.008311
712	G	0.030384	712	G	0.030384
713	G	0.191834	713	G	0.191834
714	T	0.210547	714	T	0.210547
715	A	0.672674	715	A	0.672674
716	A	0.186316	716	A	0.186316
717	C	0.469395	717	C	0.469395
718	A	0.328844	718	A	0.328844
719	C	0.870461	719	C	0.870461
720	T	0.026095	720	T	0.026095
721	A	0.064339	721	A	0.064339
722	A	0.055331	722	A	0.055331
723	C	0.056635	723	C	0.056635
724	T	0.094704	724	T	0.094704
725	G	0.027139	725	G	0.027139
726	G	0.083914	726	G	0.083914
727	A	0.635826	727	A	0.635826
728	G	0.435880	728	G	0.435880
729	G	0.400383	729	G	0.400383
730	A	0.407678	730	A	0.407678
731	C	0.138040	731	C	0.138040
732	C	0.270403	732	C	0.270403
733	G	0.702182	733	G	0.702182
734	A	0.923879	734	A	0.923879
735	A	1.409399	735	A	1.409399
736	C	0.234676	736	C	0.234676
737	C	-0.018323	737	C	-0.018323
738	G	0.917235	738	G	0.917235
739	A	1.050117	739	A	1.050117
740	C	0.357113	740	C	0.357113
741	T	0.110112	741	T	0.110112
742	A	-0.023104	742	A	-0.023104
743	A	-999.000000	743	A	-999.000000
744	T	0.143808	744	T	0.143808
745	G	-999.000000	745	G	-999.000000
746	T	0.009304	746	T	0.009304
-	-	-	-	-	-
-	-	-	-	-	-
747	T	0.893444	747	T	0.893444
748	G	2.650776	748	G	2.650776
749	A	0.337274	749	A	0.337274
750	A	1.454271	750	A	1.454271
751	A	1.177551	751	A	1.177551
752	A	1.871957	752	A	1.871957
753	A	2.209199	753	A	2.209199
754	T	0.054019	754	T	0.054019
755	T	-0.121225	755	T	-0.121225
756	A	-0.034981	756	A	-0.034981
757	G	0.061503	757	G	0.061503
758	C	-0.003414	758	C	-0.003414
759	G	0.111884	759	G	0.111884
760	G	0.336975	760	G	0.336975
761	A	0.856308	761	A	0.856308
762	T	0.956680	762	T	0.956680
763	G	0.633138	763	G	0.633138
764	A	1.937180	764	A	1.937180
765	C	0.115251	765	C	0.115251
766	T	0.394515	766	T	0.394515
767	T	0.156322	767	T	0.156322
768	G	0.096806	768	G	0.096806
769	T	0.023661	769	T	0.023661
770	G	0.055017	770	G	0.055017
771	G	-0.036754	771	G	-0.036754
772	C	0.037079	772	C	0.037079
773	T	0.045828	773	T	0.045828
774	G	0.052362	774	G	0.052362
775	G	0.094770	775	G	0.094770
776	G	0.300724	776	G	0.300724
777	G	0.093069	777	G	0.093069
778	G	0.304509	778	G	0.304509
779	T	0.271123	779	T	0.271123
780	G	0.776840	780	G	0.776840
781	A	1.196811	781	A	1.196811
782	A	1.985526	782	A	1.985526
783	A	1.632659	783	A	1.632659
784	G	1.007426	784	G	1.007426
785	G	0.319462	785	G	0.319462
786	C	0.093610	786	C	0.093610
787	C	0.058174	787	C	0.058174
788	A	0.447256	788	A	0.447256
789	A	1.182251	789	A	1.182251
790	T	0.939884	790	T	0.939884
791	C	0.772058	791	C	0.772058
792	A	1.250261	792	A	1.250261
793	A	1.771589	793	A	1.771589
794	A	1.421960	794	A	1.421960
795	C	-0.011900	795	C	-0.011900
796	C	0.003688	796	C	0.003688
797	G	0.065202	797	G	0.065202
798	G	0.844856	798	G	0.844856
799	G	0.162354	799	G	0.162354
800	A	1.562599	800	A	1.562599
801	G	1.451109	801	G	1.451109
802	A	2.770088	802	A	2.770088
803	T	1.921483	803	T	1.921483
804	A	2.315602	804	A	2.315602
805	G	1.138545	805	G	1.138545
806	C	0.965722	806	C	0.965722
807	T	0.656267	807	T	0.656267
808	G	0.469928	808	G	0.469928
809	G	0.238869	809	G	0.238869
810	T	0.722356	810	T	0.722356
811	T	0.264468	811	T	0.264468
812	C	0.587360	812	C	0.587360
813	T	0.170361	813	T	0.170361
814	C	0.098007	814	C	0.098007
815	C	0.011412	815	C	0.011412
816	C	0.008047	816	C	0.008047
817	C	0.107174	817	C	0.107174
818	G	1.680436	818	G	1.680436
819	A	0.576841	819	A	0.576841
820	A	1.140166	820	A	1.140166
821	A	2.017705	821	A	2.017705
822	G	0.098679	822	G	0.098679
823	C	-0.030173	823	C	-0.030173
824	T	0.296932	824	T	0.296932
825	A	0.559427	825	A	0.559427
826	T	0.630886	826	T	0.630886
827	T	1.207549	827	T	1.207549
828	T	1.106830	828	T	1.106830
829	A	1.458062	829	A	1.458062
830	G	0.910209	830	G	0.910209
831	G	0.986131	831	G	0.986131
832	T	-0.006454	832	T	-0.006454
833	A	0.077707	833	A	0.077707
834	G	0.133768	834	G	0.133768
835	C	0.168550	835	C	0.168550
836	G	0.400209	836	G	0.400209
837	C	0.252943	837	C	0.252943
838	C	0.046127	838	C	0.046127
839	T	0.304777	839	T	0.304777
840	C	0.069853	840	C	0.069853
-	-	-	-	-	-
841	G	0.055112	841	G	0.055112
-	-	-	-	-	-
842	T	0.013474	842	T	0.013474
843	G	0.077517	843	G	0.077517
844	A	0.241080	844	A	0.241080
845	A	1.020203	845	A	1.020203
846	T	-999.000000	846	T	-999.000000
847	T	0.639982	847	T	0.639982
848	C	0.004893	848	C	0.004893
849	A	0.171994	849	A	0.171994
850	T	0.047111	850	T	0.047111
851	C	0.045405	851	C	0.045405
852	T	0.001819	852	T	0.001819
853	C	0.025420	853	C	0.025420
854	C	-0.012631	854	C	-0.012631
855	G	0.121018	855	G	0.121018
856	G	0.127537	856	G	0.127537
857	G	0.143559	857	G	0.143559
858	G	0.307856	858	G	0.307856
859	G	0.549563	859	G	0.549563
860	T	0.445802	860	T	0.445802
861	A	1.413727	861	A	1.413727
862	G	0.794218	862	G	0.794218
863	A	0.846613	863	A	0.846613
864	G	0.513661	864	G	0.513661
865	C	0.203632	865	C	0.203632
-	-	-	-	-	-
866	A	0.274481	866	A	0.274481
867	C	0.930218	867	C	0.930218
868	T	0.263678	868	T	0.263678
869	G	0.079083	869	G	0.079083
870	T	0.070583	870	T	0.070583
871	T	0.066301	871	T	0.066301
872	T	0.065336	872	T	0.065336
873	C	-0.021710	873	C	-0.021710
874	G	-0.007969	874	G	-0.007969
875	G	0.029797	875	G	0.029797
876	C	0.057898	876	C	0.057898
877	A	0.091185	877	A	0.091185
-	-	-	-	-	-
-	-	-	-	-	-
878	A	0.426321	878	A	0.426321
879	G	0.068639	879	G	0.068639
880	G	0.000588	880	G	0.000588
881	G	0.047557	881	G	0.047557
882	G	-0.048166	882	G	-0.048166
883	G	0.019527	883	G	0.019527
884	T	0.041102	884	T	0.041102
885	C	0.015095	885	C	0.015095
886	A	1.488066	886	A	1.488066
887	T	1.441318	887	T	1.441318
888	C	0.211352	888	C	0.211352
889	C	0.855484	889	C	0.855484
890	C	1.076502	890	C	1.076502
891	G	-0.022874	891	G	-0.022874
892	A	0.056761	892	A	0.056761
893	C	-0.062799	893	C	-0.062799
894	T	0.575489	894	T	0.575489
895	T	1.168889	895	T	1.168889
896	A	1.882852	896	A	1.882852
897	C	0.127563	897	C	0.127563
898	C	0.028804	898	C	0.028804
899	A	0.136853	899	A	0.136853
900	A	0.137819	900	A	0.137819
901	C	0.046534	901	C	0.046534
902	C	-0.029103	902	C	-0.029103
903	C	-0.037453	903	C	-0.037453
904	G	0.012911	904	G	0.012911
905	A	-0.033400	905	A	-0.033400
906	T	0.055963	906	T	0.055963
907	G	0.011254	907	G	0.011254
908	C	0.035567	908	C	0.035567
909	A	0.494273	909	A	0.494273
910	A	2.797965	910	A	2.797965
911	A	2.657340	911	A	2.657340
912	C	1.349804	912	C	1.349804
913	T	0.773587	913	T	0.773587
914	G	0.742330	914	G	0.742330
915	C	0.247202	915	C	0.247202
916	G	0.959179	916	G	0.959179
917	A	1.616158	917	A	1.616158
918	A	1.977671	918	A	1.977671
-	-	-	-	-	-
919	T	2.070921	919	T	2.070921
920	A	1.639427	920	A	1.639427
921	C	-0.028924	921	C	-0.028924
922	C	-0.008231	922	C	-0.008231
923	G	0.058676	923	G	0.058676
924	G	0.044589	924	G	0.044589
925	A	0.077852	925	A	0.077852
926	G	0.037886	926	G	0.037886
927	A	0.709156	927	A	0.709156
928	A	1.316753	928	A	1.316753
929	T	0.234626	929	T	0.234626
930	G	0.443026	930	G	0.443026
931	T	0.462990	931	T	0.462990
932	T	0.838131	932	T	0.838131
933	A	1.985737	933	A	1.985737
934	T	0.253340	934	T	0.253340
935	C	0.029200	935	C	0.029200
936	A	-0.025142	936	A	-0.025142
937	C	-0.053479	937	C	-0.053479
-	-	-	-	-	-
938	G	0.010615	938	G	0.010615
939	G	1.093827	939	G	1.093827
940	G	0.223464	940	G	0.223464
941	A	2.268515	941	A	2.268515
942	G	2.179532	942	G	2.179532
943	A	0.588111	943	A	0.588111
944	C	1.044510	944	C	1.044510
945	A	0.307383	945	A	0.307383
946	C	0.252912	946	C	0.252912
947	A	0.324859	947	A	0.324859
948	C	0.675603	948	C	0.675603
949	G	0.038256	949	G	0.038256
950	G	0.091958	950	G	0.091958
951	C	0.071678	951	C	0.071678
952	G	0.022320	952	G	0.022320
953	G	0.051289	953	G	0.051289
954	G	0.094605	954	G	0.094605
955	T	0.384284	955	T	0.384284
956	G	0.407678	956	G	0.407678
957	C	1.194962	957	C	1.194962
958	T	2.114604	958	T	2.114604
959	A	1.379582	959	A	1.379582
960	A	2.217659	960	A	2.217659
961	C	0.822338	961	C	0.822338
962	G	0.104913	962	G	0.104913
963	T	-0.009128	963	T	-0.009128
964	C	-0.019493	964	C	-0.019493
965	C	-0.080690	965	C	-0.080690
966	G	-0.006106	966	G	-0.006106
967	T	-0.023957	967	T	-0.023957
968	C	-0.022539	968	C	-0.022539
969	G	0.062075	969	G	0.062075
970	T	0.094363	970	T	0.094363
971	G	0.119166	971	G	0.119166
972	A	1.037522	972	A	1.037522
973	A	2.525558	973	A	2.525558
974	G	0.731921	974	G	0.731921
975	A	2.158991	975	A	2.158991
976	G	0.145252	976	G	0.145252
977	G	0.273380	977	G	0.273380
978	G	0.119221	978	G	0.119221
979	A	0.323630	979	A	0.323630
980	A	1.127703	980	A	1.127703
981	A	1.215550	981	A	1.215550
982	C	0.936040	982	C	0.936040
983	A	0.291027	983	A	0.291027
984	A	0.277595	984	A	0.277595
985	C	0.201890	985	C	0.201890
986	C	-0.000297	986	C	-0.000297
987	C	0.062192	987	C	0.062192
988	A	0.015431	988	A	0.015431
989	G	0.138308	989	G	0.138308
990	A	0.433733	990	A	0.433733
991	C	0.101693	991	C	0.101693
992	C	0.063289	992	C	0.063289
993	G	0.151175	993	G	0.151175
994	C	0.292491	994	C	0.292491
995	C	0.127408	995	C	0.127408
996	A	0.018694	996	A	0.018694
-	-	-	-	-	-
997	G	-0.035848	997	G	-0.035848
998	C	0.042689	998	C	0.042689
999	T	0.084385	999	T	0.084385
1000	A	0.077743	1000	A	0.077743
1001	A	0.132993	1001	A	0.132993
1002	G	0.031831	1002	G	0.031831
1003	G	-0.011425	1003	G	-0.011425
1004	T	0.099671	1004	T	0.099671
1005	C	0.161996	1005	C	0.161996
1006	C	0.156956	1006	C	0.156956
1007	C	0.254066	1007	C	0.254066
1008	A	0.212558	1008	A	0.212558
1009	A	0.118608	1009	A	0.118608
1010	A	0.067977	1010	A	0.067977
1011	G	0.139475	1011	G	0.139475
1012	T	0.773181	1012	T	0.773181
1013	C	0.010200	1013	C	0.010200
1014	A	0.036910	1014	A	0.036910
1015	T	0.080852	1015	T	0.080852
1016	G	0.095631	1016	G	0.095631
1017	G	-0.070636	1017	G	-0.070636
1018	T	0.206998	1018	T	0.206998
1019	T	0.370830	1019	T	0.370830
1020	A	0.632179	1020	A	0.632179
1021	A	0.773409	1021	A	0.773409
1022	G	0.811244	1022	G	0.811244
1023	T	0.360137	1023	T	0.360137
1024	G	0.539274	1024	G	0.539274
1025	G	1.148797	1025	G	1.148797
1026	G	0.235443	1026	G	0.235443
1027	A	0.265616	1027	A	0.265616
-	-	-	-	-	-
-	-	-	-	-	-
-	-	-	-	-	-
1028	A	0.572996	1028	A	0.572996
1029	A	0.826508	1029	A	0.826508
1030	C	0.366790	1030	C	0.366790
1031	G	0.490264	1031	G	0.490264
1032	A	0.703397	1032	A	0.703397
1033	T	0.381078	1033	T	0.381078
1034	G	0.189418	1034	G	0.189418
1035	T	0.234482	1035	T	0.234482
1036	G	0.260009	1036	G	0.260009
1037	G	0.456165	1037	G	0.456165
1038	G	0.642918	1038	G	0.642918
1039	A	0.566632	1039	A	0.566632
1040	A	0.531431	1040	A	0.531431
1041	G	0.096553	1041	G	0.096553
1042	G	0.053513	1042	G	0.053513
1043	C	0.054639	1043	C	0.054639
1044	C	0.193131	1044	C	0.193131
1045	C	0.252261	1045	C	0.252261
1046	A	0.539209	1046	A	0.539209
1047	G	0.283002	1047	G	0.283002
1048	A	0.293091	1048	A	0.293091
1049	C	0.095939	1049	C	0.095939
1050	A	0.097525	1050	A	0.097525
1051	G	0.095276	1051	G	0.095276
1052	C	0.123251	1052	C	0.123251
1053	C	0.020603	1053	C	0.020603
1054	A	0.086125	1054	A	0.086125
1055	G	0.095495	1055	G	0.095495
1056	G	0.202267	1056	G	0.202267
1057	A	0.103043	1057	A	0.103043
1058	T	0.130469	1058	T	0.130469
1059	G	0.096660	1059	G	0.096660
1060	T	0.163723	1060	T	0.163723
1061	T	0.259343	1061	T	0.259343
1062	G	0.032675	1062	G	0.032675
1063	G	0.041863	1063	G	0.041863
1064	C	-0.041413	1064	C	-0.041413
1065	T	0.765827	1065	T	0.765827
1066	T	3.477584	1066	T	3.477584
1067	A	4.098957	1067	A	4.098957
1068	G	2.772435	1068	G	2.772435
1069	A	1.877728	1069	A	1.877728
1070	A	1.505110	1070	A	1.505110
1071	G	1.007517	1071	G	1.007517
1072	C	1.039786	1072	C	1.039786
1073	A	0.105155	1073	A	0.105155
1074	G	0.023749	1074	G	0.023749
1075	C	0.038662	1075	C	0.038662
1076	C	-0.011376	1076	C	-0.011376
1077	A	0.113232	1077	A	0.113232
1078	T	0.071945	1078	T	0.071945
1079	C	0.014336	1079	C	0.014336
1080	A	-0.016858	1080	A	-0.016858
1081	T	0.141753	1081	T	0.141753
1082	T	0.873717	1082	T	0.873717
1083	T	1.643369	1083	T	1.643369
1084	A	0.583588	1084	A	0.583588
1085	A	0.661982	1085	A	0.661982
1086	A	1.025507	1086	A	1.025507
1087	G	0.978333	1087	G	0.978333
1088	A	0.724223	1088	A	0.724223
1089	A	1.901362	1089	A	1.901362
1090	A	0.845463	1090	A	0.845463
1091	G	0.209843	1091	G	0.209843
1092	C	0.154301	1092	C	0.154301
1093	G	0.334102	1093	G	0.334102
1094	T	0.678823	1094	T	0.678823
1095	A	1.517914	1095	A	1.517914
1096	A	1.539082	1096	A	1.539082
1097	T	0.709541	1097	T	0.709541
1098	A	1.729724	1098	A	1.729724
1099	G	0.028043	1099	G	0.028043
1100	C	0.130908	1100	C	0.130908
1101	T	0.128754	1101	T	0.128754
1102	C	0.294991	1102	C	0.294991
1103	A	1.029530	1103	A	1.029530
1104	C	0.504748	1104	C	0.504748
1105	T	0.096298	1105	T	0.096298
1106	G	0.029502	1106	G	0.029502
1107	G	-999.000000	1107	G	-999.000000
1108	T	0.553671	1108	T	0.553671
1109	C	1.003354	1109	C	1.003354
1110	G	0.745141	1110	G	0.745141
1111	A	1.704227	1111	A	1.704227
1112	G	0.386627	1112	G	0.386627
1113	T	0.155056	1113	T	0.155056
1114	C	0.063794	1114	C	0.063794
1115	G	0.055277	1115	G	0.055277
1116	G	0.091590	1116	G	0.091590
1117	C	0.000853	1117	C	0.000853
1118	C	0.075711	1118	C	0.075711
1119	T	0.594000	1119	T	0.594000
1120	G	0.300107	1120	G	0.300107
1121	C	0.810617	1121	C	0.810617
1122	G	0.084162	1122	G	0.084162
1123	C	0.262783	1123	C	0.262783
1124	G	0.463538	1124	G	0.463538
1125	G	0.874320	1125	G	0.874320
1126	A	1.011107	1126	A	1.011107
1127	A	1.182269	1127	A	1.182269
1128	G	1.914323	1128	G	1.914323
1129	A	2.027204	1129	A	2.027204
1130	T	0.617350	1130	T	0.617350
1131	G	0.840363	1131	G	0.840363
1132	T	0.015357	1132	T	0.015357
1133	A	0.051950	1133	A	0.051950
1134	A	0.092361	1134	A	0.092361
1135	C	0.003308	1135	C	0.003308
1136	G	-0.075030	1136	G	-0.075030
1137	G	0.006371	1137	G	0.006371
1138	G	0.479260	1138	G	0.479260
1139	G	0.597106	1139	G	0.597106
1140	C	0.171384	1140	C	0.171384
1141	T	0.227524	1141	T	0.227524
-	-	-	-	-	-
1142	A	-0.088463	1142	A	-0.088463
1143	A	0.020234	1143	A	0.020234
1144	A	0.219858	1144	A	0.219858
1145	C	0.092213	1145	C	0.092213
1146	C	-0.023858	1146	C	-0.023858
1147	A	-0.030847	1147	A	-0.030847
1148	T	-0.003650	1148	T	-0.003650
1149	G	0.051130	1149	G	0.051130
1150	C	-0.016774	1150	C	-0.016774
1151	A	0.064887	1151	A	0.064887
1152	C	0.047795	1152	C	0.047795
1153	C	-0.021429	1153	C	-0.021429
1154	G	-0.002098	1154	G	-0.002098
1155	A	0.154944	1155	A	0.154944
1156	A	0.042501	1156	A	0.042501
1157	G	-0.001353	1157	G	-0.001353
1158	C	0.000383	1158	C	0.000383
1159	T	0.023524	1159	T	0.023524
1160	G	0.032837	1160	G	0.032837
1161	C	0.072158	1161	C	0.072158
1162	G	0.146609	1162	G	0.146609
1163	G	0.181310	1163	G	0.181310
1164	C	0.216236	1164	C	0.216236
1165	A	0.937440	1165	A	0.937440
1166	G	0.400757	1166	G	0.400757
1167	C	0.286679	1167	C	0.286679
1168	G	0.073720	1168	G	0.073720
1169	A	0.153638	1169	A	0.153638
1170	C	0.051073	1170	C	0.051073
1171	G	-999.000000	1171	G	-999.000000
1172	C	0.102911	1172	C	0.102911
1173	T	-999.000000	1173	T	-999.000000
1174	T	-999.000000	1174	T	-999.000000
1175	A	1.599480	1175	A	1.599480
1176	T	1.329504	1176	T	1.329504
1177	G	0.040150	1177	G	0.040150
1178	C	-999.000000	1178	C	-999.000000
1179	G	0.079467	1179	G	0.079467
1180	T	0.063789	1180	T	0.063789
1181	T	0.072781	1181	T	0.072781
1182	G	0.448316	1182	G	0.448316
-	-	-	-	-	-
1183	T	0.085950	1183	T	0.085950
1184	T	0.211609	1184	T	0.211609
1185	G	0.113493	1185	G	0.113493
1186	G	0.136795	1186	G	0.136795
1187	G	0.243186	1187	G	0.243186
1188	T	0.070554	1188	T	0.070554
1189	A	0.439355	1189	A	0.439355
1190	G	0.037301	1190	G	0.037301
1191	G	-0.018088	1191	G	-0.018088
1192	G	0.011106	1192	G	0.011106
1193	G	0.062234	1193	G	0.062234
1194	A	1.202319	1194	A	1.202319
1195	G	0.212823	1195	G	0.212823
1196	C	0.203225	1196	C	0.203225
1197	G	0.780396	1197	G	0.780396
1198	T	0.065132	1198	T	0.065132
1199	T	0.005445	1199	T	0.005445
1200	C	0.021490	1200	C	0.021490
1201	T	0.077835	1201	T	0.077835
1202	G	0.653280	1202	G	0.653280
1203	T	0.159359	1203	T	0.159359
1204	A	0.890263	1204	A	0.890263
1205	A	1.343500	1205	A	1.343500
1206	G	0.473426	1206	G	0.473426
1207	C	0.053807	1207	C	0.053807
1208	C	-0.004899	1208	C	-0.004899
1209	T	0.180739	1209	T	0.180739
1210	G	1.682562	1210	G	1.682562
1211	C	-999.000000	1211	C	-999.000000
1212	G	0.883637	1212	G	0.883637
1213	A	0.363955	1213	A	0.363955
1214	A	0.380255	1214	A	0.380255
1215	G	-0.003857	1215	G	-0.003857
1216	G	0.015510	1216	G	0.015510
1217	T	0.036509	1217	T	0.036509
1218	G	0.055278	1218	G	0.055278
1219	T	0.017178	1219	T	0.017178
1220	G	-999.000000	1220	G	-999.000000
1221	C	0.129652	1221	C	0.129652
1222	T	0.425242	1222	T	0.425242
1223	G	1.066495	1223	G	1.066495
1224	T	0.657139	1224	T	0.657139
1225	G	1.047519	1225	G	1.047519
1226	A	1.502071	1226	A	1.502071
1227	G	0.328470	1227	G	0.328470
1228	G	0.129820	1228	G	0.129820
1229	C	-999.000000	1229	C	-999.000000
1230	A	0.110194	1230	A	0.110194
1231	T	-0.017534	1231	T	-0.017534
1232	G	-0.008757	1232	G	-0.008757
1233	C	0.027419	1233	C	0.027419
1234	T	0.009365	1234	T	0.009365
1235	G	0.132664	1235	G	0.132664
1236	G	0.619097	1236	G	0.619097
1237	A	0.192872	1237	A	0.192872
1238	G	0.104043	1238	G	0.104043
1239	G	-0.006602	1239	G	-0.006602
1240	T	0.183521	1240	T	0.183521
1241	A	0.979227	1241	A	0.979227
1242	T	0.798680	1242	T	0.798680
1243	C	0.076590	1243	C	0.076590
1244	A	0.069232	1244	A	0.069232
1245	G	-0.053138	1245	G	-0.053138
1246	A	0.245634	1246	A	0.245634
1247	A	0.331803	1247	A	0.331803
1248	G	1.544100	1248	G	1.544100
1249	T	0.373590	1249	T	0.373590
1250	G	0.612369	1250	G	0.612369
1251	C	0.458464	1251	C	0.458464
1252	G	1.337052	1252	G	1.337052
1253	A	1.271905	1253	A	1.271905
1254	A	1.963406	1254	A	1.963406
1255	T	0.482263	1255	T	0.482263
1256	G	0.098198	1256	G	0.098198
1257	C	0.044724	1257	C	0.044724
1258	T	-0.028312	1258	T	-0.028312
1259	G	0.259387	1259	G	0.259387
1260	A	0.307332	1260	A	0.307332
1261	C	0.280394	1261	C	0.280394
1262	A	0.951187	1262	A	0.951187
1263	T	2.034542	1263	T	2.034542
1264	A	2.046386	1264	A	2.046386
1265	A	1.998210	1265	A	1.998210
1266	G	2.701447	1266	G	2.701447
1267	T	0.033733	1267	T	0.033733
1268	A	2.567876	1268	A	2.567876
1269	A	1.979137	1269	A	1.979137
1270	C	0.950869	1270	C	0.950869
-	-	-	-	-	-
1271	G	1.020688	1271	G	1.020688
1272	A	1.009996	1272	A	1.009996
1273	T	1.261404	1273	T	1.261404
1274	A	0.716143	1274	A	0.716143
1275	A	1.254418	1275	A	1.254418
1276	A	0.371037	1276	A	0.371037
1277	G	-0.020712	1277	G	-0.020712
-	-	-	-	-	-
1278	C	0.027171	1278	C	0.027171
1279	G	0.062825	1279	G	0.062825
1280	G	0.148036	1280	G	0.148036
1281	G	0.265784	1281	G	0.265784
1282	T	0.268637	1282	T	0.268637
1283	G	0.904374	1283	G	0.904374
1284	A	0.719468	1284	A	0.719468
1285	A	1.291719	1285	A	1.291719
1286	A	1.131922	1286	A	1.131922
1287	A	1.585549	1287	A	1.585549
1288	G	0.292539	1288	G	0.292539
1289	C	0.145038	1289	C	0.145038
1290	C	-0.066896	1290	C	-0.066896
1291	C	-0.082581	1291	C	-0.082581
1292	G	-0.122101	1292	G	-0.122101
1293	C	0.128046	1293	C	0.128046
1294	T	0.414674	1294	T	0.414674
1295	C	0.400695	1295	C	0.400695
1296	G	0.593849	1296	G	0.593849
1297	C	0.515989	1297	C	0.515989
1298	C	0.215853	1298	C	0.215853
1299	G	0.574793	1299	G	0.574793
1300	G	0.809574	1300	G	0.809574
1301	A	0.807902	1301	A	0.807902
1302	A	0.992556	1302	A	0.992556
1303	G	0.323656	1303	G	0.323656
1304	A	0.817415	1304	A	0.817415
1305	C	0.109235	1305	C	0.109235
1306	C	0.487950	1306	C	0.487950
1307	A	0.198792	1307	A	0.198792
1308	A	0.907776	1308	A	0.907776
1309	G	0.232364	1309	G	0.232364
1310	G	0.289643	1310	G	0.289643
1311	G	0.485591	1311	G	0.485591
1312	T	0.396621	1312	T	0.396621
1313	T	0.754597	1313	T	0.754597
1314	C	0.400623	1314	C	0.400623
1315	C	0.894472	1315	C	0.894472
1316	T	0.614256	1316	T	0.614256
1317	G	0.315757	1317	G	0.315757
1318	T	0.027832	1318	T	0.027832
1319	C	0.084124	1319	C	0.084124
1320	C	0.176332	1320	C	0.176332
1321	A	1.011880	1321	A	1.011880
1322	A	0.849357	1322	A	0.849357
1323	C	0.770077	1323	C	0.770077
1324	G	0.817860	1324	G	0.817860
1325	T	0.301853	1325	T	0.301853
1326	T	2.583892	1326	T	2.583892
1327	A	2.298072	1327	A	2.298072
1328	A	1.263262	1328	A	1.263262
1329	T	0.519148	1329	T	0.519148
1330	C	0.146033	1330	C	0.146033
1331	G	-0.024559	1331	G	-0.024559
1332	G	-0.016428	1332	G	-0.016428
1333	G	-0.001354	1333	G	-0.001354
1334	G	0.053773	1334	G	0.053773
1335	C	0.252974	1335	C	0.252974
1336	A	1.033901	1336	A	1.033901
1337	G	0.034610	1337	G	0.034610
1338	G	0.009678	1338	G	0.009678
1339	G	0.104806	1339	G	0.104806
1340	T	0.425799	1340	T	0.425799
1341	G	0.420837	1341	G	0.420837
1342	A	0.119665	1342	A	0.119665
1343	G	0.357242	1343	G	0.357242
1344	T	0.063143	1344	T	0.063143
1345	C	0.051795	1345	C	0.051795
1346	G	-0.074807	1346	G	-0.074807
1347	A	0.209191	1347	A	0.209191
1348	C	0.034486	1348	C	0.034486
1349	C	0.010746	1349	C	0.010746
1350	C	-0.039235	1350	C	-0.039235
1351	C	0.024562	1351	C	0.024562
1352	T	0.240661	1352	T	0.240661
1353	A	0.306901	1353	A	0.306901
1354	A	0.335996	1354	A	0.335996
1355	G	0.049824	1355	G	0.049824
1356	G	-0.009606	1356	G	-0.009606
1357	C	0.037769	1357	C	0.037769
1358	G	0.156030	1358	G	0.156030
1359	A	0.451655	1359	A	0.451655
1360	G	0.485093	1360	G	0.485093
1361	G	0.147448	1361	G	0.147448
1362	C	0.078394	1362	C	0.078394
1363	C	-0.013469	1363	C	-0.013469
1364	G	0.375278	1364	G	0.375278
1365	A	0.734076	1365	A	0.734076
1366	A	0.926522	1366	A	0.926522
1367	A	1.365389	1367	A	1.365389
1368	G	-0.028075	1368	G	-0.028075
1369	G	0.005918	1369	G	0.005918
1370	C	0.083333	1370	C	0.083333
1371	G	0.125474	1371	G	0.125474
1372	T	0.206223	1372	T	0.206223
1373	A	0.430174	1373	A	0.430174
1374	G	-0.012419	1374	G	-0.012419
1375	T	0.088172	1375	T	0.088172
1376	C	0.039973	1376	C	0.039973
1377	G	0.132062	1377	G	0.132062
1378	A	0.345457	1378	A	0.345457
1379	T	1.008461	1379	T	1.008461
1380	G	-0.056009	1380	G	-0.056009
-	-	-	-	-	-
-	-	-	-	-	-
-	-	-	-	-	-
-	-	-	-	-	-
1381	G	-0.044069	1381	G	-0.044069
1382	G	-999.000000	1382	G	-999.000000
1383	A	0.038222	1383	A	0.038222
1384	A	0.004900	1384	A	0.004900
1385	A	0.108009	1385	A	0.108009
1386	C	0.035999	1386	C	0.035999
1387	A	0.075851	1387	A	0.075851
1388	G	0.142998	1388	G	0.142998
1389	G	0.147738	1389	G	0.147738
1390	T	0.182240	1390	T	0.182240
1391	T	1.479342	1391	T	1.479342
1392	A	1.138007	1392	A	1.138007
1393	A	1.116369	1393	A	1.116369
1394	T	0.750967	1394	T	0.750967
1395	A	0.706313	1395	A	0.706313
1396	T	0.547997	1396	T	0.547997
1397	T	0.398305	1397	T	0.398305
1398	C	-0.024393	1398	C	-0.024393
1399	C	-0.003794	1399	C	-0.003794
1400	T	-0.050578	1400	T	-0.050578
1401	G	0.077030	1401	G	0.077030
1402	T	0.100532	1402	T	0.100532
1403	A	0.200515	1403	A	0.200515
1404	C	0.094847	1404	C	0.094847
1405	T	0.034198	1405	T	0.034198
1406	T	0.076730	1406	T	0.076730
1407	G	-0.016847	1407	G	-0.016847
1408	G	-0.008207	1408	G	-0.008207
1409	T	0.047657	1409	T	0.047657
1410	G	0.052205	1410	G	0.052205
1411	T	0.046662	1411	T	0.046662
1412	T	0.058894	1412	T	0.058894
1413	A	0.079134	1413	A	0.079134
1414	C	0.166742	1414	C	0.166742
1415	T	0.590859	1415	T	0.590859
1416	G	0.071219	1416	G	0.071219
1417	C	0.124811	1417	C	0.124811
1418	G	0.075562	1418	G	0.075562
1419	A	0.082357	1419	A	0.082357
1420	A	0.171197	1420	A	0.171197
1421	G	0.031356	1421	G	0.031356
1422	G	0.026086	1422	G	0.026086
1423	G	-999.000000	1423	G	-999.000000
1424	G	-0.039190	1424	G	-0.039190
1425	G	-0.012083	1425	G	-0.012083
1426	G	-0.026157	1426	G	-0.026157
1427	A	0.070364	1427	A	0.070364
1428	C	0.092617	1428	C	0.092617
1429	G	-0.011690	1429	G	-0.011690
1430	G	-0.005143	1430	G	-0.005143
1431	A	0.067793	1431	A	0.067793
1432	G	0.051665	1432	G	0.051665
1433	A	0.061353	1433	A	0.061353
1434	A	0.206951	1434	A	0.206951
1435	G	-0.068808	1435	G	-0.068808
1436	G	0.043050	1436	G	0.043050
1437	C	-0.000553	1437	C	-0.000553
1438	T	0.193316	1438	T	0.193316
1439	A	0.428025	1439	A	0.428025
1440	T	0.511073	1440	T	0.511073
1441	G	-0.003800	1441	G	-0.003800
1442	T	0.031799	1442	T	0.031799
1443	T	-0.068358	1443	T	-0.068358
1444	G	0.009761	1444	G	0.009761
1445	G	0.031865	1445	G	0.031865
1446	C	-0.014236	1446	C	-0.014236
1447	C	0.002228	1447	C	0.002228
1448	G	-0.001612	1448	G	-0.001612
1449	G	0.077148	1449	G	0.077148
1450	G	0.026704	1450	G	0.026704
1451	C	0.706510	1451	C	0.706510
1452	G	0.207400	1452	G	0.207400
1453	A	1.587356	1453	A	1.587356
1454	C	1.055042	1454	C	1.055042
1455	G	1.450057	1455	G	1.450057
1456	G	1.031120	1456	G	1.031120
1457	T	0.459363	1457	T	0.459363
1458	T	1.739528	1458	T	1.739528
1459	G	0.760614	1459	G	0.760614
1460	T	0.835070	1460	T	0.835070
1461	C	-0.017108	1461	C	-0.017108
1462	C	-0.109222	1462	C	-0.109222
1463	C	0.015275	1463	C	0.015275
1464	G	-0.064769	1464	G	-0.064769
1465	G	0.018946	1465	G	0.018946
1466	T	0.139250	1466	T	0.139250
1467	T	0.041051	1467	T	0.041051
1468	T	0.258288	1468	T	0.258288
1469	A	1.177441	1469	A	1.177441
1470	A	0.918843	1470	A	0.918843
1471	G	0.096132	1471	G	0.096132
1472	C	0.037821	1472	C	0.037821
1473	G	0.044781	1473	G	0.044781
1474	T	0.103134	1474	T	0.103134
1475	G	0.206794	1475	G	0.206794
1476	T	0.086974	1476	T	0.086974
1477	A	0.256589	1477	A	0.256589
1478	G	0.084547	1478	G	0.084547
1479	G	0.058340	1479	G	0.058340
1480	C	0.159372	1480	C	0.159372
1481	T	0.274430	1481	T	0.274430
1482	G	0.087041	1482	G	0.087041
1483	G	-999.000000	1483	G	-999.000000
1484	T	0.033183	1484	T	0.033183
1485	T	-0.069919	1485	T	-0.069919
1486	T	0.013147	1486	T	0.013147
1487	T	0.010800	1487	T	0.010800
1488	C	0.079969	1488	C	0.079969
1489	C	0.392212	1489	C	0.392212
1490	A	1.299519	1490	A	1.299519
1491	G	0.401096	1491	G	0.401096
1492	G	0.333302	1492	G	0.333302
1493	C	1.587966	1493	C	1.587966
-	-	-	-	-	-
1494	A	1.572508	1494	A	1.572508
1495	A	1.822070	1495	A	1.822070
1496	A	2.072794	1496	A	2.072794
1497	T	0.496526	1497	T	0.496526
1498	C	0.263571	1498	C	0.263571
1499	C	0.001438	1499	C	0.001438
1500	G	0.036386	1500	G	0.036386
1501	G	0.088582	1501	G	0.088582
1502	A	0.059548	1502	A	0.059548
1503	A	0.092711	1503	A	0.092711
-	-	-	-	-	-
1504	A	0.025017	1504	A	0.025017
1505	A	0.077952	1505	A	0.077952
1506	T	0.136322	1506	T	0.136322
1507	C	0.530231	1507	C	0.530231
1508	A	2.470775	1508	A	2.470775
1509	A	2.227382	1509	A	2.227382
1510	G	1.233368	1510	G	1.233368
1511	G	0.230840	1511	G	0.230840
1512	C	0.011520	1512	C	0.011520
1513	T	0.084515	1513	T	0.084515
1514	G	0.180360	1514	G	0.180360
1515	A	0.704915	1515	A	0.704915
1516	G	1.223480	1516	G	1.223480
1517	G	0.508966	1517	G	0.508966
1518	C	0.041675	1518	C	0.041675
1519	G	0.040735	1519	G	0.040735
1520	T	0.293795	1520	T	0.293795
1521	G	0.404672	1521	G	0.404672
1522	A	0.826898	1522	A	0.826898
1523	T	0.513149	1523	T	0.513149
1524	G	0.049482	1524	G	0.049482
1525	A	0.022717	1525	A	0.022717
1526	C	0.053953	1526	C	0.053953
1527	G	0.058034	1527	G	0.058034
1528	A	0.196458	1528	A	0.196458
1529	G	0.017448	1529	G	0.017448
1530	G	0.028621	1530	G	0.028621
1531	C	0.049092	1531	C	0.049092
1532	A	0.058161	1532	A	0.058161
1533	C	0.021165	1533	C	0.021165
1534	T	0.459395	1534	T	0.459395
1535	A	0.279814	1535	A	0.279814
1536	C	1.101485	1536	C	1.101485
1537	G	0.285341	1537	G	0.285341
1538	G	0.045832	1538	G	0.045832
1539	T	0.041967	1539	T	0.041967
1540	G	-0.005799	1540	G	-0.005799
1541	C	-0.071130	1541	C	-0.071130
1542	T	0.130132	1542	T	0.130132
1543	G	0.066614	1543	G	0.066614
1544	A	0.036870	1544	A	0.036870
1545	A	0.071014	1545	A	0.071014
1546	G	0.031090	1546	G	0.031090
1547	C	0.072444	1547	C	0.072444
1548	A	-0.040903	1548	A	-0.040903
1549	A	0.028614	1549	A	0.028614
1550	C	-0.005938	1550	C	-0.005938
1551	A	0.143841	1551	A	0.143841
1552	A	0.842234	1552	A	0.842234
1553	A	0.754948	1553	A	0.754948
1554	T	0.894495	1554	T	0.894495
1555	G	0.071958	1555	G	0.071958
1556	C	0.113356	1556	C	0.113356
1557	C	0.086176	1557	C	0.086176
1558	C	0.121329	1558	C	0.121329
1559	T	0.280936	1559	T	0.280936
1560	G	0.851152	1560	G	0.851152
1561	C	0.330399	1561	C	0.330399
1562	T	1.211271	1562	T	1.211271
1563	T	0.141824	1563	T	0.141824
1564	C	0.154923	1564	C	0.154923
1565	C	0.270276	1565	C	0.270276
1566	A	0.856621	1566	A	0.856621
1567	G	0.346103	1567	G	0.346103
1568	G	1.214451	1568	G	1.214451
1569	A	1.072026	1569	A	1.072026
1570	A	1.501754	1570	A	1.501754
1571	A	1.773738	1571	A	1.773738
1572	A	2.045436	1572	A	2.045436
1573	G	1.722549	1573	G	1.722549
1574	C	0.040638	1574	C	0.040638
1575	C	0.011027	1575	C	0.011027
1576	T	-0.000310	1576	T	-0.000310
1577	C	0.067287	1577	C	0.067287
1578	T	0.151172	1578	T	0.151172
1579	A	0.425168	1579	A	0.425168
1580	A	0.623762	1580	A	0.623762
1581	G	0.106128	1581	G	0.106128
1582	C	0.195556	1582	C	0.195556
1583	A	1.760706	1583	A	1.760706
1584	T	1.424371	1584	T	1.424371
1585	C	1.298218	1585	C	1.298218
1586	A	1.367154	1586	A	1.367154
1587	G	0.327968	1587	G	0.327968
1588	G	0.483731	1588	G	0.483731
1589	T	-0.039693	1589	T	-0.039693
1590	A	-0.023143	1590	A	-0.023143
1591	A	0.011311	1591	A	0.011311
1592	C	0.004926	1592	C	0.004926
1593	A	0.021668	1593	A	0.021668
1594	T	-0.016351	1594	T	-0.016351
1595	C	0.022296	1595	C	0.022296
1596	A	0.050593	1596	A	0.050593
1597	A	0.236442	1597	A	0.236442
1598	A	0.413752	1598	A	0.413752
1599	T	0.106566	1599	T	0.106566
1600	C	-0.022295	1600	C	-0.022295
1601	G	0.058804	1601	G	0.058804
1602	T	0.012264	1602	T	0.012264
1603	A	0.167381	1603	A	0.167381
1604	C	0.057402	1604	C	0.057402
1605	C	-0.071642	1605	C	-0.071642
1606	C	-0.018372	1606	C	-0.018372
1607	C	0.132532	1607	C	0.132532
1608	A	0.237051	1608	A	0.237051
1609	A	0.387364	1609	A	0.387364
1610	A	0.455355	1610	A	0.455355
1611	C	0.303641	1611	C	0.303641
1612	C	0.188792	1612	C	0.188792
1613	G	0.534046	1613	G	0.534046
1614	A	0.279481	1614	A	0.279481
1615	C	0.421513	1615	C	0.421513
1616	A	0.248571	1616	A	0.248571
1617	C	0.853113	1617	C	0.853113
1618	A	0.790678	1618	A	0.790678
1619	G	0.237269	1619	G	0.237269
1620	G	0.399638	1620	G	0.399638
1621	T	0.304904	1621	T	0.304904
1622	G	0.197600	1622	G	0.197600
1623	G	0.116709	1623	G	0.116709
1624	T	0.155493	1624	T	0.155493
1625	C	0.053478	1625	C	0.053478
1626	A	0.378427	1626	A	0.378427
1627	G	0.198771	1627	G	0.198771
1628	G	0.317371	1628	G	0.317371
1629	T	1.199320	1629	T	1.199320
1630	A	1.236488	1630	A	1.236488
1631	G	0.897718	1631	G	0.897718
1632	A	0.633350	1632	A	0.633350
1633	G	1.042044	1633	G	1.042044
1634	A	1.810666	1634	A	1.810666
1635	A	2.091807	1635	A	2.091807
1636	T	1.180551	1636	T	1.180551
1637	A	1.247517	1637	A	1.247517
1638	C	0.374885	1638	C	0.374885
1639	C	0.528473	1639	C	0.528473
1640	A	0.382482	1640	A	0.382482
1641	A	0.869142	1641	A	0.869142
1642	G	0.745698	1642	G	0.745698
1643	G	0.123293	1643	G	0.123293
1644	C	0.526188	1644	C	0.526188
1645	G	0.237049	1645	G	0.237049
-	-	-	-	-	-
1646	C	0.608750	1646	C	0.608750
1647	T	0.610829	1647	T	0.610829
1648	T	1.197721	1648	T	1.197721
1649	G	0.357615	1649	G	0.357615
1650	A	0.494416	1650	A	0.494416
1651	G	0.175274	1651	G	0.175274
1652	A	0.475009	1652	A	0.475009
1653	G	0.817880	1653	G	0.817880
1654	A	1.097538	1654	A	1.097538
1655	A	0.565588	1655	A	0.565588
1656	C	0.090160	1656	C	0.090160
1657	T	0.014812	1657	T	0.014812
1658	C	0.045910	1658	C	0.045910
1659	G	0.007304	1659	G	0.007304
1660	G	0.026232	1660	G	0.026232
-	-	-	-	-	-
1661	G	0.032211	1661	G	0.032211
1662	T	0.224283	1662	T	0.224283
1663	G	0.122031	1663	G	0.122031
1664	A	0.172166	1664	A	0.172166
1665	A	0.632645	1665	A	0.632645
1666	G	0.669371	1666	G	0.669371
1667	G	0.133438	1667	G	0.133438
1668	A	0.391872	1668	A	0.391872
1669	A	0.691396	1669	A	0.691396
1670	C	1.362063	1670	C	1.362063
1671	T	0.230026	1671	T	0.230026
1672	A	1.431148	1672	A	1.431148
1673	G	0.615193	1673	G	0.615193
1674	G	0.269914	1674	G	0.269914
1675	C	0.077972	1675	C	0.077972
1676	A	0.855920	1676	A	0.855920
1677	A	1.714923	1677	A	1.714923
1678	A	2.730820	1678	A	2.730820
1679	A	2.515778	1679	A	2.515778
1680	T	1.725435	1680	T	1.725435
1681	G	0.879191	1681	G	0.879191
1682	G	0.880880	1682	G	0.880880
1683	T	0.217871	1683	T	0.217871
1684	G	0.095022	1684	G	0.095022
1685	C	-0.083373	1685	C	-0.083373
1686	C	-0.000359	1686	C	-0.000359
1687	G	0.130292	1687	G	0.130292
1688	T	0.328805	1688	T	0.328805
1689	A	0.530536	1689	A	0.530536
1690	A	1.023375	1690	A	1.023375
1691	C	0.172692	1691	C	0.172692
1692	T	0.313339	1692	T	0.313339
1693	T	0.275225	1693	T	0.275225
1694	C	0.326089	1694	C	0.326089
1695	G	0.362538	1695	G	0.362538
1696	G	0.255987	1696	G	0.255987
1697	G	0.270794	1697	G	0.270794
1698	A	0.505455	1698	A	0.505455
1699	G	0.322644	1699	G	0.322644
1700	A	0.512247	1700	A	0.512247
1701	A	0.692613	1701	A	0.692613
1702	G	0.306131	1702	G	0.306131
1703	G	0.089801	1703	G	0.089801
1704	C	0.220101	1704	C	0.220101
1705	A	0.262537	1705	A	0.262537
1706	C	0.374009	1706	C	0.374009
1707	G	0.162750	1707	G	0.162750
-	-	-	-	-	-
1708	C	0.092964	1708	C	0.092964
1709	T	-0.024678	1709	T	-0.024678
1710	G	0.052134	1710	G	0.052134
1711	A	0.124687	1711	A	0.124687
1712	T	0.136793	1712	T	0.136793
1713	A	0.314407	1713	A	0.314407
1714	T	0.651798	1714	T	0.651798
1715	G	0.175902	1715	G	0.175902
1716	T	0.062170	1716	T	0.062170
1717	A	0.119865	1717	A	0.119865
1718	G	-0.033666	1718	G	-0.033666
1719	G	0.048342	1719	G	0.048342
1720	T	0.114549	1720	T	0.114549
1721	G	0.153116	1721	G	0.153116
1722	A	0.518018	1722	A	0.518018
1723	G	-999.000000	1723	G	-999.000000
1724	G	0.259203	1724	G	0.259203
1725	T	0.368923	1725	T	0.368923
1726	C	-999.000000	1726	C	-999.000000
1727	C	0.089761	1727	C	0.089761
1728	C	1.092262	1728	C	1.092262
1729	T	0.930455	1729	T	0.930455
1730	C	0.330995	1730	C	0.330995
1731	G	0.375596	1731	G	0.375596
1732	C	0.951839	1732	C	0.951839
1733	G	0.088129	1733	G	0.088129
1734	G	0.059305	1734	G	0.059305
1735	A	-999.000000	1735	A	-999.000000
1736	T	0.228784	1736	T	0.228784
1737	G	0.118703	1737	G	0.118703
1738	G	0.147727	1738	G	0.147727
1739	A	0.138324	1739	A	0.138324
1740	G	0.000580	1740	G	0.000580
1741	C	0.053171	1741	C	0.053171
1742	T	0.121635	1742	T	0.121635
1743	G	0.079560	1743	G	0.079560
1744	A	0.035493	1744	A	0.035493
1745	A	0.459260	1745	A	0.459260
1746	A	0.376992	1746	A	0.376992
1747	T	0.011425	1747	T	0.011425
1748	C	0.064124	1748	C	0.064124
1749	A	-0.005792	1749	A	-0.005792
1750	G	0.637296	1750	G	0.637296
1751	T	0.632325	1751	T	0.632325
1752	C	0.750451	1752	C	0.750451
1753	G	0.862991	1753	G	0.862991
1754	A	0.879196	1754	A	0.879196
1755	A	1.403094	1755	A	1.403094
1756	G	1.230493	1756	G	1.230493
1757	A	1.519615	1757	A	1.519615
1758	T	0.432365	1758	T	0.432365
1759	A	0.535308	1759	A	0.535308
1760	C	0.053881	1760	C	0.053881
1761	C	-0.001367	1761	C	-0.001367
1762	A	-0.044923	1762	A	-0.044923
1763	G	0.008395	1763	G	0.008395
1764	C	0.006586	1764	C	0.006586
1765	T	-0.025441	1765	T	-0.025441
1766	G	-0.015386	1766	G	-0.015386
1767	G	0.012738	1767	G	0.012738
1768	C	0.038370	1768	C	0.038370
1769	T	0.022195	1769	T	0.022195
1770	G	0.406297	1770	G	0.406297
1771	C	0.365249	1771	C	0.365249
1772	A	2.015879	1772	A	2.015879
1773	A	1.349735	1773	A	1.349735
1774	C	1.298703	1774	C	1.298703
1775	T	0.761625	1775	T	0.761625
1776	G	0.443996	1776	G	0.443996
1777	T	0.424530	1777	T	0.424530
1778	T	1.008198	1778	T	1.008198
1779	T	0.627274	1779	T	0.627274
1780	A	2.462061	1780	A	2.462061
1781	T	1.041362	1781	T	1.041362
1782	T	2.554782	1782	T	2.554782
1783	A	1.381696	1783	A	1.381696
1784	A	1.664425	1784	A	1.664425
1785	A	0.787235	1785	A	0.787235
1786	A	1.476257	1786	A	1.476257
1787	A	1.673114	1787	A	1.673114
1788	C	1.290522	1788	C	1.290522
1789	A	0.169682	1789	A	0.169682
1790	C	0.478523	1790	C	0.478523
1791	A	1.435585	1791	A	1.435585
1792	G	0.302615	1792	G	0.302615
1793	C	0.060778	1793	C	0.060778
1794	A	0.335511	1794	A	0.335511
1795	C	0.503135	1795	C	0.503135
1796	T	0.560711	1796	T	0.560711
1797	G	0.208038	1797	G	0.208038
1798	T	0.115526	1798	T	0.115526
1799	G	0.349769	1799	G	0.349769
1800	C	0.215691	1800	C	0.215691
1801	A	0.403778	1801	A	0.403778
1802	A	1.420765	1802	A	1.420765
1803	A	1.304789	1803	A	1.304789
1804	C	0.359316	1804	C	0.359316
1805	A	0.215266	1805	A	0.215266
1806	C	0.182551	1806	C	0.182551
1807	G	0.623291	1807	G	0.623291
1808	A	0.762784	1808	A	0.762784
1809	A	0.893189	1809	A	0.893189
1810	A	1.001347	1810	A	1.001347
1811	G	0.310809	1811	G	0.310809
1812	T	0.108107	1812	T	0.108107
1813	G	0.107479	1813	G	0.107479
1814	G	0.524389	1814	G	0.524389
1815	A	0.416182	1815	A	0.416182
1816	C	0.689172	1816	C	0.689172
1817	G	0.914191	1817	G	0.914191
1818	T	0.628186	1818	T	0.628186
1819	A	1.652626	1819	A	1.652626
1820	T	1.059498	1820	T	1.059498
1821	A	1.346489	1821	A	1.346489
1822	C	0.366452	1822	C	0.366452
1823	G	0.099397	1823	G	0.099397
1824	G	0.089656	1824	G	0.089656
1825	T	0.166341	1825	T	0.166341
-	-	-	-	-	-
-	-	-	-	-	-
1826	G	0.324622	1826	G	0.324622
1827	T	0.214352	1827	T	0.214352
1828	G	0.781867	1828	G	0.781867
1829	A	0.539762	1829	A	0.539762
1830	C	0.498201	1830	C	0.498201
1831	G	0.060153	1831	G	0.060153
1832	C	0.078905	1832	C	0.078905
1833	C	0.034344	1833	C	0.034344
1834	T	0.252063	1834	T	0.252063
1835	G	-999.000000	1835	G	-999.000000
1836	C	0.345976	1836	C	0.345976
1837	C	0.241273	1837	C	0.241273
1838	C	0.245513	1838	C	0.245513
1839	G	0.460138	1839	G	0.460138
1840	G	0.415315	1840	G	0.415315
1841	T	0.258537	1841	T	0.258537
1842	G	0.023121	1842	G	0.023121
1843	C	0.031785	1843	C	0.031785
1844	C	0.035971	1844	C	0.035971
1845	G	0.228388	1845	G	0.228388
[truncated: 1,082 more rows]
