# Supplementary material for: Model-Free RNA Sequence and Structure Alignment Informed by SHAPE Probing Reveals a Conserved Alternate Secondary Structure for 16S rRNA
Source: PLoS Comput Biol. 2015 May 20;11(5):e1004126. doi: 10.1371/journal.pcbi.1004126 (PMC4438973; doi:10.1371/journal.pcbi.1004126)
Supplement: S1 Dataset — (ZIP) [file pcbi.1004126.s003.zip › align_1_DATA/2014-12-29_align_1_alignments_and_predictions/2014-09-04_hvol_16S_final.fa]

> hvol_16S
AUUCCGGUUGAUCCUGCCGGAGGUCAUUGCUAUUGGGGUCCGAUUUAGCCAUGCUAGUUGCACGAGUUCAUACUCGUGGCGAAAAGCUCAGUAACACGUGGCCAAACUACCCUACAGAGAACGAUAACCUCGGGAAACUGAGGCUAAUAGUUCAUACGGGAGUCAUGCUGGAAUGCCGACUCCCCGAAACGCUCAGGCGCUGUAGGAUGUGGCUGCGGCCGAUUAGGUAGACGGUGGGGUAACGGCCCACCGUGCCGAUAAUCGGUACGGGUUGUGAGAGCAAGAGCCCGGAGACGGAAUCUGAGACAAGAUUCCGGGCCCUACGGGGCGCAGCAGGCGCGAAACCUUUACACUGCACGCAAGUGCGAUAAGGGGACCCCAAGUGCGAGGGCAUAUAGUCCUCGCUUUUCUCGACCGUAAGGCGGUCGAGGAAUAAGAGCUGGGCAAGACCGGUGCCAGCCGCCGCGGUAAUACCGGCAGCUCAAGUGAUGACCGAUAUUAUUGGGCCUAAAGCGUCCGUAGCCGGCCACGAAGGUUCAUCGGGAAAUCCGCCAGCUCAACUGGCGGGCGUCCGGUGAAAACCACGUGGCUUGGGACCGGAAGGCUCGAGGGGUACGUCCGGGGUAGGAGUGAAAUCCCGUAAUCCUGGACGGACCACCGAUGGCGAAAGCACCUCGAGAAGACGGAUCCGACGGUGAGGGACGAAAGCUAGGGUCUCGAACCGGAUUAGAUACCCGGGUAGUCCUAGCUGUAAACGAUGCUCGCUAGGUGUGACACAGGCUACGAGCCUGUGUUGUGCCGUAGGGAAGCCGAGAAGCGAGCCGCCUGGGAAGUACGUCCGCAAGGAUGAAACUUAAAGGAAUUGGCGGGGGAGCACUACAACCGGAGGAGCCUGCGGUUUAAUUGGACUCAACGCCGGACAUCUCACCAGCUCCGACUACAGUGAUGACGAUCAGGUUGAUGACCUUAUCACGACGCUGUAGAGAGGAGGUGCAUGGCCGCCGUCAGCUCGUACCGUGAGGCGUCCUGUUAAGUCAGGCAACGAGCGAGACCCGCACUUCUAAUUGCCAGCAGCAGUUUCGACUGGCUGGGUACAUUAGAAGGACUGCCGCUGCUAAAGCGGAGGAAGGAACGGGCAACGGUAGGUCAGUAUGCCCCGAAUGAGCUGGGCUACACGCGGGCUACAAUGGUCGAGACAAUGGGUUGCUAUCUCGAAAGAGAACGCUAAUCUCCUAAACUCGAUCGUAGUUCGGAUUGAGGGCUGAAACUCGCCCUCAUGAAGCUGGAUUCGGUAGUAAUCGCAUUUCAAUAGAGUGCGGUGAAUACGUCCCUGCUCCUUGCACACACCGCCCGUCAAAGCACCCGAGUGAGGUCCGGAUGAGGCCACCACACGGUGGUCGAAUCUGGGCUUCGCAAGGGGGCUUAAGUCGUAACAAGGUAGCCGUAGGGGAAUCUGCGGCUGGAUCACCUCCUG
..((((((.......))))))((((((((((...((..(((......(((.((((.((..(((((((....)))))))........(((.......(((((((..((...(((((((.((((..((.((((((....)))))).))...))))....(((((((..((......)).))))))).....(((....))))))))))..)))))))))(((((((.(((..((((((((.......)))))))))))...))))))).((((((.(.......).))))))))).((((((((......)))))))).((((....))))))))))))).......(((((...(((((....))))).))))))))))......((((((.....)....))))).((((((((((((...))))))))))))...((((((.......((((((((.((....)))))...))))))))))).)))))))))).......((((((......(((((.(.((((((((((..((((((((((....((((((((.....))))))))..)).)))))..))).)))))).(.((((((.....((((((((((.((((((((((.(((......)))....)))))))))).))).......((....)).)))))))....))).))).))))).).)))))..((((((((.((....((((.........))))..)))))))))).........(((((((.((((((..(((.((.....)..).)))))))))...((....))....))))))).))))))...((.(((((....)))))..))..........(((((.(((.(((.(((.((((((..((((((((......((((........))))........(((((((...((((((((.......(((......)))(.(....).).))))))))...((.(((...((((((((((..((((((.((....))...((((......))))..))))))....((....(((((((((((((((..((((....))))))).)))).))))))))..((.(((((.....))))).)).......))...))))).)))))....)))))....)))))))......))))))))....((((((((.....(((..((..((((....))))..))....))).....))))))))...(((((..(((((((........))))))).....))))))))))).)))(((((((((.....)))))))))(........).)).).)............)))))))((((.(((..(((((((((((((..((...)).....))..))......)))))))))..))).))))...........(((((((((((((....))))))))).....)))).... (-1026.79)
