# Supplementary material for: Model-Free RNA Sequence and Structure Alignment Informed by SHAPE Probing Reveals a Conserved Alternate Secondary Structure for 16S rRNA
Source: PLoS Comput Biol. 2015 May 20;11(5):e1004126. doi: 10.1371/journal.pcbi.1004126 (PMC4438973; doi:10.1371/journal.pcbi.1004126)
Supplement: S1 Dataset — (ZIP) [file pcbi.1004126.s003.zip › align_1_DATA/2014-12-29_rRNA_SHAPE-MaP/cdiff_16S_1m7.csv]

Nucleotide	Sequence	bg depth	bg rate	rx depth	rx rate	dc depth	dc rate	rx-bg	(rx-bg)/dc	stderr	Filtered Reactivity	Filtered StdErr	Normalized Reactivity	Normalized StdErr	Error-adjusted Reactivity
1	T	683	0.000000	786	0.000000	1036	0.000000	0.000000	-999.000000	0.000000	-999.000000	0.000000	-999.000000	0.000000	-999.000000
2	T	707	0.000000	838	0.000000	1086	0.000000	0.000000	-999.000000	0.000000	-999.000000	0.000000	-999.000000	0.000000	-999.000000
3	T	716	0.000000	864	0.001157	1121	0.000892	0.001157	1.297454	1.834877	1.297454	1.834877	0.854675	1.208692	0.400000
4	T	730	0.001370	888	0.000000	1144	0.000874	-0.001370	-1.567123	2.216247	-1.567123	2.216247	-1.032315	1.459913	0.400000
5	A	756	0.013228	928	0.061422	1184	0.027027	0.048195	1.783211	0.462530	1.783211	0.462530	1.174659	0.304684	0.869975
6	T	782	0.003836	975	0.003077	1230	0.000813	-0.000759	-0.934055	3.615086	-0.934055	3.615086	-0.615292	2.381374	0.400000
7	T	809	0.000000	1006	0.009940	1261	0.002379	0.009940	4.178264	2.750470	4.178264	2.750470	2.752357	1.811823	0.940534
8	T	833	0.001200	1041	0.007685	1295	0.003861	0.006484	1.679469	1.075177	1.679469	1.075177	1.106321	0.708254	0.400000
9	G	879	0.005688	1098	0.020947	1350	0.005926	0.015259	2.574938	1.247531	2.574938	1.247531	1.696195	0.821789	0.874406
10	A	895	0.010056	1122	0.017825	1374	0.010917	0.007769	0.711681	0.511215	0.711681	0.511215	0.468807	0.336754	0.400000
11	G	944	0.002119	1209	0.002481	1454	0.004127	0.000363	0.087905	0.503604	0.087905	0.503604	0.057906	0.331740	0.389646
12	A	959	0.008342	1227	0.012225	1483	0.010115	0.003883	0.383891	0.438450	0.383891	0.438450	0.252881	0.288821	0.400000
13	G	6237	0.000962	4282	0.001401	7731	0.000647	0.000439	0.679112	1.115041	0.679112	1.115041	0.447353	0.734513	0.400000
14	T	6391	0.000469	4495	0.001780	7959	0.000503	0.001310	2.607259	1.886217	2.607259	1.886217	1.717486	1.242512	0.474974
15	T	6589	0.001821	4739	0.002110	8263	0.001936	0.000289	0.149216	0.440305	0.149216	0.440305	0.098293	0.290043	0.388336
16	T	6696	0.005376	4851	0.008040	8443	0.004738	0.002663	0.562142	0.342797	0.562142	0.342797	0.370301	0.225811	0.400000
17	G	6859	0.002478	5058	0.003361	8636	0.002084	0.000883	0.423412	0.496080	0.423412	0.496080	0.278915	0.326784	0.400000
18	A	7136	0.003784	5324	0.001503	9023	0.004766	-0.002281	-0.478639	0.202735	-0.478639	0.202735	-0.315295	0.133548	-0.181747
19	T	9245	0.008761	7327	0.010373	12148	0.011278	0.001611	0.142859	0.136862	0.142859	0.136862	0.094106	0.090156	0.184261
20	C	12732	0.001806	9729	0.001953	16744	0.002031	0.000146	0.072123	0.288525	0.072123	0.288525	0.047510	0.190061	0.237571
21	C	13237	0.002266	10234	0.003225	17424	0.002066	0.000958	0.463755	0.346254	0.463755	0.346254	0.305490	0.228089	0.400000
22	T	13368	0.003217	10396	0.011062	17614	0.004031	0.007845	1.946300	0.365583	1.946300	0.365583	1.282090	0.240821	1.041269
23	G	13467	0.005940	10606	0.008674	17784	0.005904	0.002734	0.463043	0.195341	0.463043	0.195341	0.305021	0.128677	0.400000
24	G	13569	0.008991	10765	0.010590	17942	0.009977	0.001599	0.160254	0.129168	0.160254	0.129168	0.105565	0.085087	0.190652
25	C	14236	0.004074	11350	0.003436	18743	0.004748	-0.000638	-0.134371	0.162241	-0.134371	0.162241	-0.088515	0.106874	0.018359
26	T	14379	0.002643	11610	0.006374	18978	0.003741	0.003731	0.997300	0.257612	0.997300	0.257612	0.656954	0.169697	0.487256
27	C	15296	0.002027	12302	0.003414	20195	0.002327	0.001387	0.596142	0.288551	0.596142	0.288551	0.392698	0.190078	0.400000
28	A	15640	0.002366	12653	0.006165	20617	0.002910	0.003799	1.305337	0.322154	1.305337	0.322154	0.859867	0.212213	0.647654
29	G	17686	0.005937	14272	0.007357	23581	0.004580	0.001420	0.310082	0.203639	0.310082	0.203639	0.204261	0.134143	0.338404
30	G	18044	0.003990	14848	0.002559	24182	0.003019	-0.001431	-0.474026	0.215078	-0.474026	0.215078	-0.312256	0.141679	-0.170578
31	A	18349	0.002997	15174	0.003691	24554	0.003706	0.000693	0.187011	0.173161	0.187011	0.173161	0.123190	0.114067	0.237257
32	T	20210	0.002573	17048	0.005924	27217	0.004078	0.003351	0.821773	0.186096	0.821773	0.186096	0.541328	0.122587	0.418741
33	G	20668	0.002710	17675	0.004526	27956	0.002969	0.001817	0.611888	0.220079	0.611888	0.220079	0.403070	0.144973	0.400000
34	A	20746	0.002073	17925	0.002064	28089	0.002599	-0.000009	-0.003283	0.178442	-0.003283	0.178442	-0.002163	0.117546	0.115383
35	A	21223	0.002026	18731	0.001121	28785	0.002988	-0.000905	-0.302901	0.135896	-0.302901	0.135896	-0.199531	0.089519	-0.110012
36	C	22542	0.003061	20087	0.001991	30645	0.003263	-0.001070	-0.327784	0.152107	-0.327784	0.152107	-0.215922	0.100198	-0.115724
37	G	23248	0.010883	21328	0.010456	31648	0.011312	-0.000427	-0.037740	0.086565	-0.037740	0.086565	-0.024861	0.057023	0.032162
38	C	24443	0.001964	22959	0.003659	33366	0.002428	0.001695	0.698191	0.216081	0.698191	0.216081	0.459921	0.142339	0.400000
39	T	24473	0.001553	23780	0.009924	33540	0.002892	0.008372	2.894666	0.379295	2.894666	0.379295	1.906810	0.249854	1.656956
40	G	24725	0.004085	24517	0.013378	33986	0.004855	0.009294	1.914243	0.228842	1.914243	0.228842	1.260974	0.150745	1.110228
41	G	24909	0.011683	25081	0.010765	34332	0.012641	-0.000917	-0.072572	0.075053	-0.072572	0.075053	-0.047806	0.049440	0.001634
42	C	25741	0.002525	26148	0.003748	35618	0.003285	0.001223	0.372236	0.153490	0.372236	0.153490	0.245204	0.101109	0.346313
43	G	26229	0.003508	26788	0.003322	36307	0.004159	-0.000185	-0.044527	0.122126	-0.044527	0.122126	-0.029331	0.080448	0.051117
44	G	26318	0.008663	26977	0.012196	36466	0.008062	0.003532	0.438126	0.112570	0.438126	0.112570	0.288607	0.074153	0.362761
45	C	26862	0.001564	27551	0.001633	37235	0.001961	0.000070	0.035596	0.174885	0.035596	0.174885	0.023449	0.115203	0.138651
46	G	26792	0.002986	27775	0.003924	37151	0.004576	0.000938	0.205079	0.110985	0.205079	0.110985	0.135092	0.073110	0.208202
47	T	26851	0.003575	28006	0.004928	37251	0.003919	0.001352	0.345013	0.144696	0.345013	0.144696	0.227271	0.095316	0.322587
48	G	27315	0.011459	28545	0.017306	38010	0.012181	0.005847	0.480018	0.086087	0.480018	0.086087	0.316203	0.056708	0.372912
49	C	27405	0.002299	28751	0.002643	38197	0.002487	0.000345	0.138529	0.169194	0.138529	0.169194	0.091253	0.111453	0.202707
50	C	28429	0.001548	29800	0.002047	39562	0.001390	0.000499	0.359125	0.257010	0.359125	0.257010	0.236568	0.169301	0.400000
51	T	28515	0.001613	29753	0.007697	39637	0.001816	0.006084	3.349060	0.501323	3.349060	0.501323	2.206134	0.330238	1.875896
52	A	29300	0.001672	30665	0.008935	40947	0.002540	0.007263	2.859563	0.364202	2.859563	0.364202	1.883686	0.239911	1.643775
53	A	29240	0.001300	30774	0.002112	40884	0.001394	0.000813	0.582836	0.253250	0.582836	0.253250	0.383933	0.166824	0.400000
54	C	29510	0.001559	31042	0.002352	41250	0.001939	0.000793	0.408818	0.190459	0.408818	0.190459	0.269302	0.125461	0.394763
55	A	29388	0.002076	31031	0.001579	41040	0.001925	-0.000497	-0.257986	0.183403	-0.257986	0.183403	-0.169944	0.120814	-0.049130
56	C	29445	0.001019	31142	0.001638	41094	0.001241	0.000619	0.498616	0.247957	0.498616	0.247957	0.328454	0.163337	0.400000
57	A	29572	0.001319	31291	0.002716	41307	0.001743	0.001398	0.801827	0.228433	0.801827	0.228433	0.528189	0.150476	0.400000
58	T	29900	0.002341	31593	0.005318	41786	0.002991	0.002976	0.995007	0.188359	0.995007	0.188359	0.655443	0.124078	0.531365
59	G	30386	0.007339	32095	0.010033	42639	0.008091	0.002694	0.332931	0.093730	0.332931	0.093730	0.219313	0.061743	0.281056
60	C	30408	0.001052	32077	0.001559	42725	0.001568	0.000506	0.322921	0.188122	0.322921	0.188122	0.212718	0.123922	0.336641
61	A	30398	0.001316	32179	0.003636	42721	0.001451	0.002320	1.598617	0.339732	1.598617	0.339732	1.053060	0.223793	0.829268
62	A	30928	0.001843	32680	0.011047	43433	0.002233	0.009204	4.120995	0.504773	4.120995	0.504773	2.714632	0.332510	2.382122
63	G	30998	0.003161	32847	0.017384	43602	0.004839	0.014222	2.938926	0.260556	2.938926	0.260556	1.935965	0.171637	1.764329
64	T	30969	0.003713	33043	0.007294	43583	0.003098	0.003580	1.155800	0.213067	1.155800	0.213067	0.761363	0.140354	0.621009
65	T	31093	0.001479	33447	0.010046	43750	0.001760	0.008566	4.867222	0.648061	4.867222	0.648061	3.206196	0.426898	2.779298
66	G	31953	0.002660	34673	0.012055	44896	0.003230	0.009395	2.909054	0.315717	2.909054	0.315717	1.916288	0.207973	1.708315
67	A	32104	0.001121	35110	0.007177	45134	0.002216	0.006056	2.733354	0.351384	2.733354	0.351384	1.800548	0.231468	1.569080
68	G	32612	0.006869	36012	0.009941	45962	0.009965	0.003072	0.308336	0.071475	0.308336	0.071475	0.203111	0.047083	0.250194
69	C	33107	0.002869	36605	0.003388	46732	0.002867	0.000518	0.180662	0.148460	0.180662	0.148460	0.119008	0.097796	0.216803
70	G	33519	0.001969	37219	0.001800	47449	0.001496	-0.000169	-0.112860	0.219128	-0.112860	0.219128	-0.074344	0.144346	0.070002
71	A	34081	0.002582	38094	0.003308	48343	0.002793	0.000726	0.259807	0.146115	0.259807	0.146115	0.171143	0.096250	0.267394
72	T	34337	0.003000	38571	0.003370	48774	0.002665	0.000371	0.139092	0.157309	0.139092	0.157309	0.091624	0.103624	0.195249
73	T	34388	0.002501	38708	0.002403	48901	0.002127	-0.000098	-0.046206	0.172692	-0.046206	0.172692	-0.030437	0.113757	0.083320
74	T	34343	0.001689	38734	0.001730	48897	0.001738	0.000041	0.023529	0.176233	0.023529	0.176233	0.015499	0.116090	0.131589
75	A	34310	0.001690	38726	0.001446	48848	0.001494	-0.000244	-0.163549	0.197858	-0.163549	0.197858	-0.107735	0.130335	0.022600
76	C	34833	0.001550	39421	0.001826	49559	0.001614	0.000276	0.171092	0.187686	0.171092	0.187686	0.112704	0.123635	0.236339
77	T	34814	0.002212	39415	0.003704	49534	0.002826	0.001492	0.528039	0.147341	0.528039	0.147341	0.347837	0.097058	0.400000
78	T	34816	0.002441	39534	0.005008	49580	0.004740	0.002567	0.541570	0.100042	0.541570	0.100042	0.356750	0.065901	0.400000
79	C	34969	0.001401	39758	0.005458	49793	0.001446	0.004057	2.805545	0.440616	2.805545	0.440616	1.848103	0.290248	1.557855
80	G	35038	0.004738	39916	0.005762	49868	0.004652	0.001024	0.220190	0.114569	0.220190	0.114569	0.145046	0.075470	0.220516
81	G	35067	0.002880	40034	0.003247	49960	0.002682	0.000367	0.136845	0.151103	0.136845	0.151103	0.090144	0.099536	0.189681
82	T	35098	0.002194	40223	0.002934	50074	0.001857	0.000740	0.398324	0.202414	0.398324	0.202414	0.262389	0.133337	0.395725
83	A	35071	0.001283	40241	0.001913	50034	0.001479	0.000630	0.426208	0.202283	0.426208	0.202283	0.280757	0.133250	0.400000
84	A	35018	0.001342	40275	0.002086	49963	0.001381	0.000743	0.538365	0.226824	0.538365	0.226824	0.354639	0.149416	0.400000
85	A	35260	0.001588	40694	0.002015	50325	0.001987	0.000427	0.214806	0.156236	0.214806	0.156236	0.141499	0.102917	0.244417
86	G	35400	0.003051	40910	0.005867	50585	0.003894	0.002816	0.723003	0.133382	0.723003	0.133382	0.476265	0.087863	0.400000
87	A	35410	0.002175	40935	0.002956	50632	0.002113	0.000781	0.369745	0.176627	0.369745	0.176627	0.243563	0.116350	0.359913
88	G	35614	0.011821	41420	0.014293	51143	0.014313	0.002471	0.172672	0.057840	0.172672	0.057840	0.113744	0.038101	0.151845
89	C	34970	0.004861	39771	0.006336	50319	0.005406	0.001475	0.272863	0.102390	0.272863	0.102390	0.179744	0.067448	0.247192
90	G	34995	0.006772	39922	0.016332	50493	0.007843	0.009559	1.218902	0.116401	1.218902	0.116401	0.802930	0.076677	0.726253
91	G	34961	0.009267	40012	0.016195	50592	0.010852	0.006928	0.638406	0.080192	0.638406	0.080192	0.420538	0.052825	0.400000
92	C	35486	0.004424	40557	0.008605	51358	0.004439	0.004181	0.941764	0.144851	0.941764	0.144851	0.620371	0.095418	0.524953
93	G	35587	0.005985	40416	0.007769	51485	0.005788	0.001784	0.308196	0.105247	0.308196	0.105247	0.203019	0.069329	0.272348
94	G	35484	0.005467	40418	0.008758	51448	0.004859	0.003291	0.677307	0.132429	0.677307	0.132429	0.446164	0.087235	0.400000
95	A	35355	0.002178	40362	0.003840	51285	0.002710	0.001662	0.613330	0.155061	0.613330	0.155061	0.404020	0.102144	0.400000
96	C	37032	0.003132	41753	0.004622	53566	0.003267	0.001490	0.456075	0.139593	0.456075	0.139593	0.300431	0.091954	0.392386
97	G	37177	0.004653	41981	0.011196	53854	0.005106	0.006542	1.281162	0.144901	1.281162	0.144901	0.843943	0.095451	0.748492
98	G	37128	0.006814	42152	0.012526	53922	0.006899	0.005712	0.827939	0.109282	0.827939	0.109282	0.545390	0.071988	0.473402
99	G	37188	0.004329	42208	0.007842	54052	0.006198	0.003513	0.566781	0.093950	0.566781	0.093950	0.373357	0.061888	0.400000
100	T	36320	0.006250	41804	0.009903	53075	0.006707	0.003653	0.544669	0.099618	0.544669	0.099618	0.358791	0.065622	0.400000
101	G	36226	0.002457	41702	0.012302	52990	0.004057	0.009845	2.426392	0.222310	2.426392	0.222310	1.598343	0.146443	1.451900
102	A	35605	0.002865	40687	0.015877	52191	0.005058	0.013013	2.572491	0.208477	2.572491	0.208477	1.694582	0.137331	1.557252
103	G	35447	0.003301	40496	0.013335	52132	0.004163	0.010034	2.410552	0.226178	2.410552	0.226178	1.587908	0.148991	1.438917
104	T	34683	0.002941	39398	0.006396	51207	0.003125	0.003455	1.105861	0.181543	1.105861	0.181543	0.728466	0.119588	0.608878
105	A	34579	0.001677	39274	0.006926	51108	0.002622	0.005248	2.001749	0.250223	2.001749	0.250223	1.318617	0.164830	1.153787
106	A	34509	0.001826	39229	0.004385	51024	0.002509	0.002559	1.020042	0.185189	1.020042	0.185189	0.671934	0.121990	0.549944
107	C	35827	0.002959	40447	0.005860	52769	0.002634	0.002901	1.101261	0.203729	1.101261	0.203729	0.725436	0.134203	0.591234
108	G	35737	0.006940	40062	0.006515	52671	0.006607	-0.000425	-0.064277	0.090474	-0.064277	0.090474	-0.042342	0.059598	0.017256
109	C	35258	0.003375	39143	0.003270	52072	0.003361	-0.000105	-0.031261	0.126007	-0.031261	0.126007	-0.020593	0.083005	0.062412
110	G	35144	0.003073	38929	0.003365	52042	0.005150	0.000292	0.056708	0.081049	0.056708	0.081049	0.037356	0.053389	0.090745
111	T	35151	0.002617	38888	0.003883	52013	0.004864	0.001266	0.260202	0.087377	0.260202	0.087377	0.171403	0.057558	0.228962
112	G	35225	0.003407	38917	0.003109	52134	0.004412	-0.000297	-0.067432	0.095360	-0.067432	0.095360	-0.044420	0.062817	0.018397
113	G	35188	0.009492	39164	0.008630	52214	0.008887	-0.000861	-0.096944	0.078909	-0.096944	0.078909	-0.063860	0.051980	-0.011881
114	G	35169	0.004493	39097	0.004220	52231	0.005074	-0.000272	-0.053674	0.095743	-0.053674	0.095743	-0.035357	0.063069	0.027712
115	T	34691	0.002594	38622	0.003728	51642	0.002556	0.001134	0.443696	0.166474	0.443696	0.166474	0.292277	0.109662	0.400000
116	A	34493	0.000754	38292	0.002089	51379	0.001362	0.001335	0.980189	0.234290	0.980189	0.234290	0.645682	0.154334	0.491348
117	A	34442	0.002468	38137	0.002045	51261	0.002204	-0.000423	-0.191734	0.161577	-0.191734	0.161577	-0.126301	0.106436	-0.019866
118	C	34885	0.002179	38189	0.002200	51942	0.002946	0.000021	0.007129	0.117628	0.007129	0.117628	0.004696	0.077485	0.082181
119	C	35587	0.001377	38530	0.001350	52743	0.001100	-0.000027	-0.024834	0.246924	-0.024834	0.246924	-0.016359	0.162657	0.146298
120	T	35312	0.002549	38234	0.002772	52402	0.003149	0.000224	0.071042	0.120930	0.071042	0.120930	0.046798	0.079661	0.126458
121	A	35086	0.002822	37724	0.004559	52192	0.003487	0.001738	0.498346	0.133856	0.498346	0.133856	0.328276	0.088175	0.400000
122	C	35096	0.003020	37492	0.002641	52145	0.002819	-0.000380	-0.134699	0.140764	-0.134699	0.140764	-0.088730	0.092726	0.003996
123	C	35339	0.001500	37742	0.002279	52619	0.002014	0.000779	0.386635	0.163540	0.386635	0.163540	0.254689	0.107729	0.362418
124	C	34318	0.003322	36933	0.002735	51355	0.003602	-0.000587	-0.163001	0.115362	-0.163001	0.115362	-0.107374	0.075993	-0.031381
125	T	33724	0.004655	36128	0.005121	50617	0.005512	0.000465	0.084406	0.096096	0.084406	0.096096	0.055601	0.063301	0.118902
126	G	32056	0.003213	34467	0.003278	48386	0.003947	0.000065	0.016560	0.111976	0.016560	0.111976	0.010909	0.073762	0.084671
127	T	30348	0.005733	32796	0.005062	46055	0.006188	-0.000672	-0.108576	0.094895	-0.108576	0.094895	-0.071523	0.062510	-0.009012
128	A	29751	0.003092	32220	0.002266	45229	0.002211	-0.000827	-0.373890	0.192472	-0.373890	0.192472	-0.246293	0.126788	-0.119506
129	C	29172	0.002091	31661	0.011781	44463	0.003261	0.009690	2.971358	0.320340	2.971358	0.320340	1.957329	0.211018	1.746311
130	A	28817	0.001700	31306	0.003290	43895	0.001845	0.001590	0.861490	0.239487	0.861490	0.239487	0.567491	0.157758	0.409733
131	C	29305	0.001604	31718	0.002049	44607	0.001637	0.000445	0.272217	0.213483	0.272217	0.213483	0.179318	0.140628	0.319946
132	A	29057	0.001893	31532	0.003076	44285	0.001603	0.001183	0.738130	0.266405	0.738130	0.266405	0.486230	0.175489	0.400000
133	C	29439	0.004212	31822	0.007353	44776	0.003596	0.003141	0.873634	0.183522	0.873634	0.183522	0.575491	0.120892	0.454599
134	G	29720	0.003937	32018	0.005122	45171	0.004472	0.001185	0.265072	0.122357	0.265072	0.122357	0.174612	0.080601	0.255212
135	G	29713	0.002221	32002	0.003125	45215	0.002676	0.000904	0.337638	0.158162	0.337638	0.158162	0.222413	0.104187	0.326600
136	A	29648	0.001282	31898	0.001035	45070	0.001331	-0.000247	-0.185657	0.208009	-0.185657	0.208009	-0.122298	0.137022	0.014724
137	T	29323	0.001125	31440	0.001304	44614	0.001591	0.000179	0.112273	0.178070	0.112273	0.178070	0.073958	0.117300	0.191258
138	A	29118	0.001168	31292	0.001790	44394	0.002343	0.000622	0.265481	0.135667	0.265481	0.135667	0.174881	0.089368	0.264249
139	A	28970	0.001691	30977	0.001517	44210	0.001538	-0.000174	-0.113223	0.213473	-0.113223	0.213473	-0.074584	0.140621	0.066038
140	C	29260	0.001777	30962	0.000872	44600	0.001749	-0.000905	-0.517551	0.180279	-0.517551	0.180279	-0.340927	0.118756	-0.222172
141	A	29088	0.001272	30381	0.000494	44322	0.001489	-0.000778	-0.522645	0.176603	-0.522645	0.176603	-0.344283	0.116334	-0.227950
142	T	29153	0.002092	30409	0.001447	44433	0.002611	-0.000645	-0.247242	0.134310	-0.247242	0.134310	-0.162867	0.088474	-0.074392
143	A	29158	0.002332	30399	0.001579	44448	0.002542	-0.000753	-0.296237	0.145561	-0.296237	0.145561	-0.195141	0.095886	-0.099255
144	C	29733	0.001783	30827	0.001525	45201	0.002190	-0.000258	-0.117748	0.151485	-0.117748	0.151485	-0.077564	0.099788	0.022223
145	C	30040	0.001731	31239	0.001473	45638	0.002082	-0.000259	-0.124187	0.156011	-0.124187	0.156011	-0.081806	0.102770	0.020964
146	G	29956	0.005241	31235	0.008644	45569	0.007988	0.003403	0.426036	0.087051	0.426036	0.087051	0.280644	0.057343	0.337987
147	A	29839	0.001139	31135	0.003597	45389	0.001586	0.002458	1.549397	0.307299	1.549397	0.307299	1.020638	0.202428	0.818210
148	A	29858	0.000971	31081	0.000869	45371	0.001080	-0.000103	-0.094970	0.228115	-0.094970	0.228115	-0.062560	0.150267	0.087707
149	A	29880	0.000736	31135	0.001349	45407	0.000947	0.000613	0.646982	0.292445	0.646982	0.292445	0.426188	0.192643	0.400000
150	G	29848	0.004020	31112	0.005014	45286	0.005543	0.000994	0.179299	0.098787	0.179299	0.098787	0.118110	0.065074	0.183184
151	G	29760	0.002554	30979	0.002808	45205	0.003849	0.000255	0.066142	0.109251	0.066142	0.109251	0.043570	0.071967	0.115537
152	T	29607	0.002635	30900	0.003172	44973	0.004136	0.000537	0.129844	0.106270	0.129844	0.106270	0.085532	0.070003	0.155536
153	A	29543	0.000982	30906	0.000647	44964	0.002558	-0.000334	-0.130785	0.091811	-0.130785	0.091811	-0.086152	0.060479	-0.025674
154	T	29396	0.002789	30835	0.002692	44822	0.003057	-0.000098	-0.031980	0.139674	-0.031980	0.139674	-0.021066	0.092008	0.070941
155	G	26525	0.009199	28925	0.009023	40842	0.010186	-0.000176	-0.017233	0.079689	-0.017233	0.079689	-0.011352	0.052494	0.041142
156	C	26338	0.001633	28818	0.001839	40463	0.001928	0.000207	0.107126	0.184398	0.107126	0.184398	0.070568	0.121469	0.192036
157	T	25180	0.001628	27757	0.003999	38523	0.002622	0.002371	0.904228	0.196117	0.904228	0.196117	0.595644	0.129189	0.466456
158	A	24660	0.001460	27250	0.001688	37601	0.001410	0.000228	0.161911	0.247933	0.161911	0.247933	0.106656	0.163321	0.269977
159	A	24054	0.001497	26663	0.002738	36568	0.002160	0.001241	0.574555	0.198775	0.574555	0.198775	0.378478	0.130940	0.400000
160	T	22937	0.002703	25590	0.004025	34631	0.002859	0.001322	0.462430	0.189281	0.462430	0.189281	0.304618	0.124685	0.400000
161	A	22555	0.001862	25120	0.001990	33905	0.001622	0.000128	0.079110	0.248192	0.079110	0.248192	0.052112	0.163492	0.215604
162	C	22601	0.002345	25080	0.003907	33960	0.003180	0.001562	0.491309	0.167030	0.491309	0.167030	0.323641	0.110028	0.400000
163	G	22612	0.003848	25046	0.006029	33978	0.004650	0.002181	0.469110	0.142808	0.469110	0.142808	0.309018	0.094072	0.400000
164	G	22671	0.005778	25107	0.009718	34087	0.005691	0.003940	0.692300	0.149296	0.692300	0.149296	0.456040	0.098346	0.400000
165	G	22545	0.002306	24913	0.006061	33921	0.003390	0.003755	1.107475	0.201826	1.107475	0.201826	0.729529	0.132949	0.596580
166	A	22413	0.001695	24730	0.004084	33695	0.002077	0.002389	1.149800	0.273275	1.149800	0.273275	0.757411	0.180015	0.577395
167	T	22068	0.002130	24439	0.008716	33269	0.002074	0.006586	3.175404	0.501475	3.175404	0.501475	2.091741	0.330338	1.761403
168	A	22021	0.001862	24350	0.005175	33168	0.002834	0.003313	1.168882	0.226979	1.168882	0.226979	0.769980	0.149519	0.620462
169	A	21738	0.001334	23987	0.001543	32796	0.000854	0.000208	0.244134	0.417786	0.244134	0.417786	0.160819	0.275209	0.400000
170	T	21729	0.002163	23933	0.006267	32807	0.002408	0.004104	1.704506	0.314811	1.704506	0.314811	1.122813	0.207376	0.915437
171	A	21520	0.001162	23685	0.000760	32575	0.001566	-0.000402	-0.256599	0.190801	-0.256599	0.190801	-0.169030	0.125686	-0.043343
172	T	21431	0.001680	23567	0.001103	32348	0.001886	-0.000577	-0.305753	0.191674	-0.305753	0.191674	-0.201410	0.126262	-0.075148
173	A	21747	0.001931	23682	0.002576	32861	0.002587	0.000644	0.249162	0.173953	0.249162	0.173953	0.164131	0.114588	0.278719
174	T	20890	0.002298	22785	0.001536	31549	0.001965	-0.000762	-0.387570	0.219909	-0.387570	0.219909	-0.255305	0.144861	-0.110444
175	T	20551	0.003893	22293	0.004217	30942	0.004622	0.000324	0.070066	0.133260	0.070066	0.133260	0.046155	0.087783	0.133938
176	T	20219	0.005589	21903	0.006301	30402	0.005625	0.000712	0.126534	0.133878	0.126534	0.133878	0.083352	0.088190	0.171541
177	G	19874	0.003170	21359	0.004776	29761	0.004301	0.001606	0.373299	0.147642	0.373299	0.147642	0.245904	0.097257	0.343161
178	A	19582	0.003575	20894	0.003925	29308	0.004913	0.000350	0.071206	0.124007	0.071206	0.124007	0.046906	0.081688	0.128593
179	G	19576	0.002503	20836	0.002496	29256	0.002119	-0.000007	-0.003484	0.234820	-0.003484	0.234820	-0.002295	0.154684	0.152388
180	A	19455	0.002467	20654	0.002711	29035	0.004167	0.000244	0.058576	0.122022	0.058576	0.122022	0.038586	0.080380	0.118965
181	G	19471	0.003852	20570	0.004813	29077	0.003783	0.000961	0.254015	0.175380	0.254015	0.175380	0.167328	0.115528	0.282856
182	G	19244	0.009457	20214	0.014198	28714	0.010901	0.004741	0.434892	0.103206	0.434892	0.103206	0.286477	0.067985	0.354462
183	C	19493	0.002309	20318	0.003199	29084	0.001822	0.000891	0.488728	0.295945	0.488728	0.295945	0.321941	0.194948	0.400000
184	A	19299	0.000985	20211	0.010737	28920	0.002663	0.009752	3.662782	0.506327	3.662782	0.506327	2.412793	0.333534	2.079259
185	T	18869	0.006572	19595	0.006992	28424	0.007001	0.000420	0.059984	0.120012	0.059984	0.120012	0.039513	0.079056	0.118569
186	C	19950	0.001754	20342	0.001573	30063	0.002262	-0.000181	-0.080147	0.179993	-0.080147	0.179993	-0.052795	0.118568	0.065772
187	T	20181	0.007829	20548	0.006716	30377	0.007275	-0.001113	-0.153007	0.116664	-0.153007	0.116664	-0.100791	0.076851	-0.023940
188	C	21286	0.017335	21775	0.015844	32081	0.014152	-0.001491	-0.105392	0.087887	-0.105392	0.087887	-0.069425	0.057894	-0.011531
189	T	21251	0.002212	21784	0.001974	32044	0.002902	-0.000238	-0.081914	0.152268	-0.081914	0.152268	-0.053959	0.100304	0.046345
190	T	21242	0.000612	21788	0.000688	32047	0.001092	0.000076	0.070006	0.225355	0.070006	0.225355	0.046116	0.148449	0.194564
191	A	20845	0.589878	21475	0.600279	31554	0.589022	0.010402	0.017659	0.012734	-999.000000	0.000000	-999.000000	0.000000	-999.000000
192	A	21013	0.001380	21797	0.001514	31854	0.002135	0.000134	0.062711	0.172371	0.062711	0.172371	0.041310	0.113546	0.154856
193	A	20981	0.001144	21799	0.001468	31831	0.001665	0.000324	0.194629	0.211353	0.194629	0.211353	0.128208	0.139225	0.267433
194	T	20950	0.001766	21852	0.004393	31736	0.002962	0.002627	0.886947	0.202222	0.886947	0.202222	0.584261	0.133210	0.451050
195	A	21053	0.001045	21960	0.002322	31959	0.002534	0.001277	0.504014	0.165308	0.504014	0.165308	0.332010	0.108894	0.400000
196	T	20301	0.003399	21226	0.007067	31096	0.004792	0.003668	0.765495	0.160392	0.765495	0.160392	0.504256	0.105655	0.400000
197	C	22253	0.001213	22791	0.011671	34003	0.002235	0.010458	4.678971	0.633629	4.678971	0.633629	3.082189	0.417392	2.664797
198	A	22145	0.001671	22751	0.004967	33727	0.002016	0.003296	1.634772	0.334016	1.634772	0.334016	1.076877	0.220027	0.856850
199	A	21850	0.002197	22587	0.003232	33299	0.001892	0.001035	0.547135	0.269842	0.547135	0.269842	0.360415	0.177753	0.400000
200	A	22373	0.002458	23034	0.003299	33964	0.002238	0.000841	0.375906	0.228936	0.375906	0.228936	0.247621	0.150807	0.398428
201	G	22134	0.004428	22825	0.012924	33543	0.005575	0.008497	1.524116	0.192554	1.524116	0.192554	1.003985	0.126842	0.877143
202	G	22029	0.004403	22955	0.012633	33402	0.006616	0.008230	1.243904	0.155369	1.243904	0.155369	0.819399	0.102346	0.717053
203	T	21839	0.007326	22910	0.014753	33142	0.006789	0.007427	1.093986	0.163002	1.093986	0.163002	0.720644	0.107375	0.613269
204	G	21830	0.003894	23016	0.008038	33082	0.003718	0.004144	1.114611	0.219696	1.114611	0.219696	0.734230	0.144721	0.589510
205	A	21833	0.002519	23088	0.004634	33112	0.001903	0.002115	1.111785	0.327022	1.111785	0.327022	0.732369	0.215420	0.516949
206	G	23894	0.009668	24877	0.019054	36317	0.011565	0.009386	0.811602	0.101589	0.811602	0.101589	0.534629	0.066920	0.467709
207	C	24502	0.002939	25271	0.003838	37288	0.002977	0.000900	0.302287	0.177475	0.302287	0.177475	0.199126	0.116909	0.316035
208	C	24929	0.001805	25409	0.004172	38062	0.001813	0.002367	1.305484	0.310955	1.305484	0.310955	0.859965	0.204836	0.655129
209	A	25081	0.002392	25560	0.004343	38292	0.002585	0.001950	0.754420	0.213159	0.754420	0.213159	0.496961	0.140415	0.400000
210	G	26403	0.002878	26947	0.003822	40288	0.003177	0.000944	0.297079	0.159819	0.297079	0.159819	0.195696	0.105278	0.300974
211	T	26823	0.004436	27494	0.002801	40884	0.005136	-0.001636	-0.318482	0.103019	-0.318482	0.103019	-0.209795	0.067862	-0.141933
212	A	27675	0.002782	28351	0.001905	42249	0.002485	-0.000878	-0.353121	0.168349	-0.353121	0.168349	-0.232612	0.110897	-0.121715
213	C	28386	0.002255	29205	0.001746	43362	0.002099	-0.000508	-0.242235	0.179600	-0.242235	0.179600	-0.159568	0.118308	-0.041260
214	A	28810	0.002256	29811	0.001644	44025	0.002408	-0.000612	-0.254378	0.153721	-0.254378	0.153721	-0.167567	0.101261	-0.066306
215	G	30422	0.004701	31873	0.004455	46596	0.005194	-0.000245	-0.047244	0.104497	-0.047244	0.104497	-0.031121	0.068836	0.037715
216	G	30856	0.005153	32963	0.005006	47290	0.005583	-0.000147	-0.026396	0.101162	-0.026396	0.101162	-0.017388	0.066639	0.049251
217	A	30554	0.003829	32959	0.003550	46882	0.004949	-0.000279	-0.056465	0.097621	-0.056465	0.097621	-0.037195	0.064306	0.027111
218	T	30976	0.004294	33968	0.004239	47646	0.005583	-0.000054	-0.009737	0.091933	-0.009737	0.091933	-0.006414	0.060560	0.054145
219	G	31136	0.004753	34542	0.003764	47963	0.004941	-0.000990	-0.200312	0.104327	-0.200312	0.104327	-0.131952	0.068724	-0.063229
220	G	30882	0.005149	34326	0.004632	47604	0.004832	-0.000517	-0.106917	0.113896	-0.106917	0.113896	-0.070430	0.075027	0.004597
221	A	31373	0.003156	35134	0.003501	48383	0.003927	0.000345	0.087930	0.114125	0.087930	0.114125	0.057923	0.075178	0.133100
222	C	38106	0.003175	42460	0.003156	58368	0.003050	-0.000019	-0.006375	0.130201	-0.006375	0.130201	-0.004199	0.085767	0.081568
223	C	39955	0.002853	44627	0.002062	61164	0.002354	-0.000792	-0.336265	0.148333	-0.336265	0.148333	-0.221509	0.097712	-0.123797
224	C	41419	0.002632	46334	0.002568	63470	0.002726	-0.000063	-0.023236	0.126555	-0.023236	0.126555	-0.015306	0.083366	0.068059
225	G	41810	0.012748	47017	0.012166	64089	0.012670	-0.000582	-0.045962	0.059278	-0.045962	0.059278	-0.030277	0.039049	0.008772
226	C	42075	0.002163	47531	0.002693	64615	0.002600	0.000530	0.203912	0.127407	0.203912	0.127407	0.134324	0.083927	0.218251
227	G	42574	0.003547	48349	0.005191	65321	0.005435	0.001645	0.302621	0.081938	0.302621	0.081938	0.199346	0.053975	0.253322
228	T	42554	0.012643	48518	0.017664	65283	0.013342	0.005021	0.376317	0.062264	0.376317	0.062264	0.247892	0.041015	0.288908
229	C	42925	0.001468	49037	0.003589	65736	0.002540	0.002121	0.835064	0.144271	0.835064	0.144271	0.550083	0.095036	0.455048
230	T	43136	0.002643	49379	0.006399	66111	0.003676	0.003757	1.022048	0.135743	1.022048	0.135743	0.673256	0.089418	0.583838
231	G	43457	0.001841	49788	0.005041	66671	0.003465	0.003200	0.923718	0.125129	0.923718	0.125129	0.608483	0.082427	0.526056
232	A	43507	0.002092	50169	0.004923	66793	0.004207	0.002832	0.673098	0.099364	0.673098	0.099364	0.443391	0.065454	0.400000
233	T	43178	0.002409	49955	0.002042	66325	0.002171	-0.000367	-0.168943	0.143887	-0.168943	0.143887	-0.111288	0.094783	-0.016505
234	T	42956	0.002118	49795	0.002872	66081	0.002860	0.000753	0.263390	0.115956	0.263390	0.115956	0.173503	0.076384	0.249887
235	A	42908	0.001771	49740	0.007941	65983	0.002107	0.006170	2.928916	0.327100	2.928916	0.327100	1.929371	0.215472	1.713900
236	G	43067	0.010844	50085	0.011321	66310	0.010707	0.000477	0.044566	0.064580	0.044566	0.064580	0.029357	0.042541	0.071898
237	C	43644	0.001810	50631	0.002647	67155	0.003068	0.000837	0.272695	0.101606	0.272695	0.101606	0.179633	0.066931	0.246564
238	T	43472	0.002392	50617	0.002884	66856	0.003156	0.000492	0.155911	0.106589	0.155911	0.106589	0.102704	0.070214	0.172917
239	A	43521	0.002550	50717	0.006743	66925	0.002794	0.004193	1.500554	0.191251	1.500554	0.191251	0.988464	0.125983	0.862480
240	G	43431	0.003914	50956	0.005730	66840	0.005027	0.001816	0.361290	0.091680	0.361290	0.091680	0.237993	0.060393	0.298386
241	T	43011	0.002976	50913	0.002769	66253	0.004332	-0.000207	-0.047682	0.081203	-0.047682	0.081203	-0.031410	0.053491	0.022081
242	T	43145	0.002364	51437	0.003013	66539	0.003021	0.000649	0.214936	0.112493	0.214936	0.112493	0.141585	0.074103	0.215688
243	G	43124	0.005890	51644	0.006041	66419	0.006760	0.000151	0.022391	0.074496	0.022391	0.074496	0.014750	0.049073	0.063823
244	G	42857	0.002893	51728	0.003325	66106	0.004357	0.000432	0.099100	0.083533	0.099100	0.083533	0.065280	0.055026	0.120306
245	T	42861	0.001960	52134	0.001630	66057	0.002649	-0.000329	-0.124342	0.105163	-0.124342	0.105163	-0.081908	0.069274	-0.012634
246	A	44141	0.001541	53864	0.000891	67979	0.002045	-0.000649	-0.317586	0.114148	-0.317586	0.114148	-0.209204	0.075193	-0.134011
247	A	44637	0.002218	54992	0.002382	68758	0.003418	0.000164	0.048064	0.089285	0.048064	0.089285	0.031662	0.058815	0.090476
248	G	44524	0.007007	55589	0.006404	68603	0.007536	-0.000603	-0.080056	0.069370	-0.080056	0.069370	-0.052736	0.045696	-0.007040
249	G	45222	0.004047	57099	0.003941	69668	0.004234	-0.000106	-0.025075	0.094032	-0.025075	0.094032	-0.016518	0.061942	0.045424
250	T	45679	0.002627	58482	0.001522	70369	0.003027	-0.001105	-0.365123	0.098707	-0.365123	0.098707	-0.240518	0.065022	-0.175497
251	A	46261	0.001664	59935	0.002319	71411	0.001834	0.000655	0.356897	0.152193	0.356897	0.152193	0.235100	0.100254	0.335354
252	A	47227	0.001165	61993	0.001500	72945	0.001796	0.000336	0.186862	0.124160	0.186862	0.124160	0.123092	0.081788	0.204880
253	C	49838	0.049380	66127	0.047983	76847	0.048967	-0.001397	-0.028520	0.026759	-0.028520	0.026759	-0.018787	0.017627	-0.001160
254	G	50850	0.004464	68311	0.004304	78533	0.004992	-0.000160	-0.032107	0.077813	-0.032107	0.077813	-0.021150	0.051258	0.030108
255	G	51948	0.010164	70439	0.009711	80384	0.009044	-0.000453	-0.050141	0.063882	-0.050141	0.063882	-0.033030	0.042081	0.009051
256	C	52472	0.003640	71649	0.003880	81224	0.004605	0.000240	0.052120	0.076376	0.052120	0.076376	0.034333	0.050312	0.084645
257	T	52825	0.005433	72809	0.004560	81944	0.004845	-0.000873	-0.180227	0.084450	-0.180227	0.084450	-0.118721	0.055630	-0.063091
258	T	53090	0.002637	73477	0.002885	82421	0.002791	0.000248	0.088952	0.107031	0.088952	0.107031	0.058596	0.070504	0.129100
259	A	53142	0.001599	73799	0.001640	82625	0.002433	0.000040	0.016484	0.094029	0.016484	0.094029	0.010859	0.061940	0.072799
260	C	53290	0.019009	74157	0.015939	82789	0.015835	-0.003070	-0.193871	0.048045	-0.193871	0.048045	-0.127709	0.031649	-0.096061
261	C	53657	0.002740	74855	0.003139	83387	0.003850	0.000400	0.103852	0.079431	0.103852	0.079431	0.068410	0.052324	0.120734
262	A	53927	0.001391	75314	0.001753	83806	0.002040	0.000362	0.177362	0.109399	0.177362	0.109399	0.116834	0.072064	0.188898
263	A	53993	0.000833	75412	0.002506	83852	0.002445	0.001673	0.684229	0.102111	0.684229	0.102111	0.450723	0.067264	0.400000
264	G	54995	0.002946	76714	0.004145	85167	0.005389	0.001200	0.222574	0.061745	0.222574	0.061745	0.146617	0.040673	0.187290
265	G	55099	0.014610	76921	0.013741	85434	0.015907	-0.000869	-0.054611	0.041906	-0.054611	0.041906	-0.035974	0.027605	-0.008369
266	C	55987	0.002018	77978	0.004078	86668	0.002735	0.002060	0.753225	0.119199	0.753225	0.119199	0.496173	0.078520	0.417653
267	G	56151	0.003117	78356	0.005947	87084	0.003273	0.002831	0.864918	0.122039	0.864918	0.122039	0.569749	0.080391	0.489359
268	A	56034	0.001303	78206	0.007979	86940	0.002484	0.006676	2.687149	0.231786	2.687149	0.231786	1.770112	0.152685	1.617427
269	C	57891	0.003731	79909	0.010362	89412	0.004149	0.006631	1.598001	0.134752	1.598001	0.134752	1.052655	0.088765	0.963890
270	G	58193	0.002371	80280	0.004023	89852	0.002181	0.001652	0.757323	0.148401	0.757323	0.148401	0.498873	0.097756	0.401117
271	A	58065	0.000706	80250	0.003065	89721	0.001739	0.002359	1.356924	0.168703	1.356924	0.168703	0.893850	0.111130	0.782720
272	T	58318	0.003790	80625	0.005693	90069	0.004852	0.001903	0.392317	0.078181	0.392317	0.078181	0.258432	0.051500	0.309932
273	C	58998	0.001322	81247	0.002265	91063	0.001735	0.000943	0.543277	0.136275	0.543277	0.136275	0.357874	0.089769	0.400000
274	A	58952	0.002392	81344	0.003627	91061	0.002734	0.001235	0.451574	0.110488	0.451574	0.110488	0.297466	0.072782	0.370248
275	G	58687	0.004379	80789	0.009308	90649	0.006222	0.004929	0.792220	0.077568	0.792220	0.077568	0.521861	0.051096	0.470765
276	T	58321	0.004269	80357	0.008724	90092	0.004662	0.004454	0.955425	0.102650	0.955425	0.102650	0.629369	0.067619	0.561751
277	A	58138	0.001479	79673	0.005447	89766	0.001849	0.003968	2.145746	0.234882	2.145746	0.234882	1.413472	0.154724	1.258748
278	G	57875	0.012562	79388	0.013843	89448	0.014131	0.001282	0.090711	0.044347	0.090711	0.044347	0.059754	0.029213	0.088967
279	C	57796	0.002128	79274	0.001640	89261	0.002386	-0.000488	-0.204627	0.101469	-0.204627	0.101469	-0.134794	0.066841	-0.067953
280	C	57807	0.001678	79162	0.002400	89296	0.001859	0.000722	0.388461	0.134470	0.388461	0.134470	0.255892	0.088579	0.344471
281	G	57799	0.004412	78867	0.006999	89192	0.003543	0.002587	0.730269	0.121815	0.730269	0.121815	0.481052	0.080243	0.400809
282	A	56987	0.002334	77554	0.005906	88152	0.003460	0.003572	1.032302	0.115221	1.032302	0.115221	0.680011	0.075900	0.604111
283	C	57004	0.003859	77606	0.003995	88142	0.002995	0.000135	0.045125	0.115292	0.045125	0.115292	0.029726	0.075946	0.105672
284	C	57076	0.001524	77642	0.001919	88233	0.001972	0.000395	0.200188	0.115987	0.200188	0.115987	0.131870	0.076405	0.208275
285	T	57198	0.004353	77696	0.013682	88472	0.005007	0.009328	1.862950	0.133765	1.862950	0.133765	1.227186	0.088115	1.139070
286	G	56622	0.003621	76757	0.007830	87592	0.003493	0.004209	1.204935	0.135434	1.204935	0.135434	0.793730	0.089215	0.704515
287	A	56364	0.002626	76382	0.007174	87146	0.002949	0.004549	1.542408	0.159416	1.542408	0.159416	1.016034	0.105013	0.911021
288	G	56019	0.002160	76222	0.004146	86702	0.002168	0.001986	0.915814	0.155661	0.915814	0.155661	0.603276	0.102539	0.500738
289	A	55908	0.001932	76039	0.012665	86487	0.004579	0.010733	2.344062	0.153192	2.344062	0.153192	1.544109	0.100913	1.443196
290	G	56465	0.006358	76664	0.009170	87275	0.008032	0.002812	0.350091	0.061435	0.350091	0.061435	0.230617	0.040469	0.271085
291	G	56250	0.007787	76419	0.010259	86917	0.009124	0.002473	0.271006	0.058038	0.271006	0.058038	0.178520	0.038231	0.216752
292	G	56443	0.005191	76853	0.008484	87293	0.007778	0.003293	0.423307	0.060071	0.423307	0.060071	0.278846	0.039570	0.318416
293	T	56189	0.007421	76955	0.014177	87078	0.007430	0.006756	0.909236	0.083709	0.909236	0.083709	0.598943	0.055142	0.543801
294	G	56398	0.003085	77158	0.005223	87442	0.002322	0.002138	0.920869	0.163974	0.920869	0.163974	0.606606	0.108015	0.498591
295	A	56097	0.001426	76719	0.011914	87024	0.003286	0.010488	3.191135	0.228774	3.191135	0.228774	2.102104	0.150701	1.951403
296	T	56349	0.003638	76911	0.009205	87242	0.005261	0.005567	1.058195	0.095373	1.058195	0.095373	0.697067	0.062825	0.634242
297	C	57315	0.002652	77819	0.003071	88716	0.003584	0.000419	0.116954	0.081951	0.116954	0.081951	0.077041	0.053984	0.131025
298	G	57271	0.004487	77634	0.006981	88667	0.005662	0.002494	0.440516	0.075077	0.440516	0.075077	0.290182	0.049455	0.339638
299	G	57064	0.015088	77135	0.017191	88523	0.016199	0.002102	0.129779	0.043228	0.129779	0.043228	0.085490	0.028476	0.113965
300	C	56876	0.009881	76837	0.010073	88359	0.008805	0.000192	0.021820	0.062710	0.021820	0.062710	0.014374	0.041309	0.055683
301	C	56406	0.001684	76113	0.002785	87600	0.001598	0.001101	0.688983	0.171489	0.688983	0.171489	0.453855	0.112965	0.400000
302	A	56190	0.001620	75487	0.007339	87204	0.002271	0.005720	2.519009	0.237690	2.519009	0.237690	1.659353	0.156574	1.502778
303	C	55904	0.001950	74799	0.002821	86745	0.001925	0.000871	0.452488	0.144262	0.452488	0.144262	0.298068	0.095030	0.393098
304	A	55523	0.002071	73614	0.008436	85969	0.003304	0.006365	1.926638	0.164284	1.926638	0.164284	1.269139	0.108219	1.160920
305	T	53691	0.001974	71258	0.002849	83278	0.001501	0.000875	0.582641	0.191785	0.582641	0.191785	0.383805	0.126335	0.400000
306	T	53589	0.003396	71106	0.013881	83131	0.003958	0.010484	2.649192	0.194529	2.649192	0.194529	1.745108	0.128143	1.616965
307	G	53220	0.003044	70220	0.011792	82537	0.004156	0.008748	2.104945	0.161099	2.104945	0.161099	1.386595	0.106121	1.280474
308	G	52731	0.006846	69712	0.011146	81783	0.007019	0.004300	0.612630	0.080840	0.612630	0.080840	0.403559	0.053252	0.400000
309	A	52462	0.001620	69180	0.007994	81245	0.002462	0.006373	2.589042	0.240166	2.589042	0.240166	1.705486	0.158205	1.547280
310	A	51416	0.001148	67828	0.004172	79617	0.001934	0.003025	1.563810	0.195669	1.563810	0.195669	1.030132	0.128894	0.901238
311	C	49572	0.001513	64028	0.006450	76851	0.003097	0.004937	1.594288	0.156096	1.594288	0.156096	1.050209	0.102825	0.947383
312	T	48673	0.005239	62212	0.014209	75320	0.005284	0.008970	1.697621	0.138838	1.697621	0.138838	1.118277	0.091457	1.026820
313	G	48113	0.003180	61172	0.014206	74487	0.004202	0.011026	2.623901	0.197209	2.623901	0.197209	1.728448	0.129908	1.598541
314	A	47770	0.001989	60523	0.005072	73902	0.002544	0.003084	1.212211	0.164924	1.212211	0.164924	0.798523	0.108641	0.689882
315	G	47413	0.002742	59983	0.010086	73256	0.002949	0.007344	2.490815	0.233914	2.490815	0.233914	1.640780	0.154086	1.486694
316	A	47181	0.002204	59417	0.002777	72799	0.001799	0.000573	0.318263	0.172147	0.318263	0.172147	0.209650	0.113399	0.323049
317	C	47346	0.002281	59257	0.006396	72846	0.002636	0.004115	1.561177	0.187527	1.561177	0.187527	1.028397	0.123530	0.904867
318	A	47059	0.001636	58784	0.002739	72488	0.001476	0.001103	0.746963	0.206290	0.746963	0.206290	0.492049	0.135890	0.400000
319	C	47071	0.003803	58566	0.008128	72475	0.002980	0.004325	1.451116	0.185655	1.451116	0.185655	0.955897	0.122297	0.833600
320	G	47016	0.005402	58287	0.009831	72415	0.005413	0.004428	0.818040	0.106696	0.818040	0.106696	0.538869	0.070284	0.468585
321	G	47733	0.007584	58733	0.009654	73465	0.008181	0.002070	0.253033	0.070261	0.253033	0.070261	0.166681	0.046283	0.212964
322	T	47429	0.015581	58557	0.016172	72976	0.016046	0.000591	0.036836	0.048473	0.036836	0.048473	0.024265	0.031931	0.056196
323	C	47560	0.003469	58650	0.003069	73117	0.003652	-0.000400	-0.109607	0.097157	-0.109607	0.097157	-0.072201	0.064001	-0.008201
324	C	47799	0.011465	58831	0.012187	73478	0.011704	0.000723	0.061754	0.057163	0.061754	0.057163	0.040679	0.037655	0.078334
325	A	48034	0.001707	58562	0.003091	73781	0.001857	0.001384	0.745144	0.172243	0.745144	0.172243	0.490850	0.113462	0.400000
326	A	48109	0.002058	58191	0.007286	73834	0.001937	0.005229	2.699600	0.309431	2.699600	0.309431	1.778313	0.203832	1.574481
327	A	47938	0.001565	57864	0.003595	73682	0.002022	0.002030	1.003912	0.173021	1.003912	0.173021	0.661309	0.113975	0.547335
328	C	48937	0.005395	58248	0.005803	74881	0.004500	0.000408	0.090676	0.101910	0.090676	0.101910	0.059731	0.067131	0.126862
329	T	48740	0.009212	57788	0.008168	74551	0.008880	-0.001044	-0.117610	0.064887	-0.117610	0.064887	-0.077474	0.042743	-0.034730
330	C	48733	0.002134	57713	0.002478	74494	0.002591	0.000344	0.132661	0.114067	0.132661	0.114067	0.087388	0.075140	0.162528
331	C	48530	0.001690	57256	0.001380	74163	0.001753	-0.000310	-0.176798	0.139336	-0.176798	0.139336	-0.116463	0.091785	-0.024677
332	T	47951	0.002836	56626	0.003920	73319	0.003642	0.001084	0.297733	0.100065	0.297733	0.100065	0.196127	0.065916	0.262042
333	A	47838	0.002801	56333	0.004615	73071	0.003955	0.001814	0.458727	0.098535	0.458727	0.098535	0.302178	0.064908	0.367086
334	C	47715	0.005701	55883	0.010611	72670	0.005573	0.004911	0.881181	0.108983	0.881181	0.108983	0.580462	0.071790	0.508672
335	G	46874	0.005291	54661	0.008141	71516	0.006390	0.002850	0.446045	0.082746	0.446045	0.082746	0.293824	0.054507	0.348332
336	G	45797	0.004847	53092	0.005575	69965	0.006074	0.000728	0.119805	0.075817	0.119805	0.075817	0.078919	0.049943	0.128862
337	G	45307	0.004679	52503	0.005543	69240	0.005026	0.000863	0.171777	0.091391	0.171777	0.091391	0.113155	0.060202	0.173357
338	A	44339	0.002977	51124	0.004362	67851	0.004878	0.001385	0.283884	0.081548	0.283884	0.081548	0.187003	0.053718	0.240721
339	G	43410	0.006773	49685	0.007829	66461	0.006786	0.001057	0.155718	0.082848	0.155718	0.082848	0.102576	0.054575	0.157151
340	G	41120	0.024416	47225	0.027591	63145	0.022646	0.003175	0.140198	0.048070	0.140198	0.048070	0.092353	0.031666	0.124019
341	C	37285	0.005605	43215	0.006780	57395	0.005541	0.001175	0.211997	0.100745	0.211997	0.100745	0.139649	0.066364	0.206014
342	A	34925	0.004724	40032	0.009118	53579	0.005730	0.004393	0.766738	0.113897	0.766738	0.113897	0.505075	0.075028	0.430047
343	G	33725	0.020430	38554	0.022592	51811	0.017757	0.002162	0.121741	0.061610	0.121741	0.061610	0.080195	0.040585	0.120779
344	C	31799	0.006573	36055	0.006601	48592	0.006092	0.000028	0.004677	0.102490	0.004677	0.102490	0.003081	0.067513	0.070594
345	A	30699	0.008372	34592	0.009395	46556	0.007582	0.001024	0.135003	0.097567	0.135003	0.097567	0.088931	0.064270	0.153201
346	G	29215	0.009653	32680	0.013280	43956	0.012626	0.003628	0.287315	0.069067	0.287315	0.069067	0.189264	0.045497	0.234760
347	T	28411	0.011017	31918	0.013817	42671	0.011296	0.002800	0.247863	0.080989	0.247863	0.080989	0.163275	0.053350	0.216625
348	G	29459	0.006823	32658	0.005879	44146	0.006388	-0.000944	-0.147769	0.100822	-0.147769	0.100822	-0.097340	0.066415	-0.030925
349	G	29262	0.008885	32598	0.009510	43832	0.009080	0.000625	0.068781	0.085047	0.068781	0.085047	0.045308	0.056023	0.101332
350	G	30336	0.005011	33633	0.004698	45350	0.004564	-0.000313	-0.068525	0.121055	-0.068525	0.121055	-0.045140	0.079743	0.034603
351	G	29780	0.004634	33212	0.007527	44642	0.004458	0.002893	0.649085	0.146130	0.649085	0.146130	0.427573	0.096261	0.400000
352	A	29612	0.001857	33076	0.004414	44468	0.002541	0.002557	1.006126	0.198338	1.006126	0.198338	0.662768	0.130652	0.532116
353	A	29216	0.001198	32796	0.007592	43984	0.001933	0.006394	3.308847	0.449192	3.308847	0.449192	2.179644	0.295897	1.883747
354	T	29059	0.002719	32788	0.012200	43816	0.003446	0.009481	2.751116	0.298880	2.751116	0.298880	1.812249	0.196882	1.615367
355	A	28957	0.001554	32736	0.008614	43672	0.002267	0.007060	3.114538	0.399542	3.114538	0.399542	2.051646	0.263191	1.788455
356	T	28735	0.003376	32553	0.004086	43292	0.002564	0.000710	0.276901	0.194041	0.276901	0.194041	0.182404	0.127821	0.310225
357	T	29632	0.002430	33302	0.004294	44775	0.003060	0.001864	0.609277	0.158875	0.609277	0.158875	0.401350	0.104656	0.400000
358	G	29879	0.008936	33479	0.008841	45188	0.008741	-0.000095	-0.010831	0.085852	-0.010831	0.085852	-0.007135	0.056554	0.049419
359	C	29182	0.002159	32771	0.002807	44116	0.002743	0.000648	0.236438	0.147253	0.236438	0.147253	0.155749	0.097001	0.252750
360	A	28927	0.001970	32453	0.001941	43682	0.002175	-0.000029	-0.013430	0.164472	-0.013430	0.164472	-0.008847	0.108343	0.099496
361	C	28970	0.002382	32365	0.005005	43648	0.003299	0.002624	0.795252	0.161724	0.795252	0.161724	0.523858	0.106533	0.417326
362	A	28550	0.001331	31686	0.003030	42994	0.002233	0.001699	0.760784	0.185898	0.760784	0.185898	0.501153	0.122457	0.400000
363	A	28549	0.002347	31735	0.010619	42948	0.003283	0.008272	2.519722	0.289311	2.519722	0.289311	1.659822	0.190578	1.469244
364	T	28547	0.004134	31808	0.010972	42978	0.004258	0.006839	1.606050	0.202749	1.606050	0.202749	1.057957	0.133557	0.924399
365	G	28766	0.004797	32052	0.004087	43286	0.005313	-0.000710	-0.133664	0.102475	-0.133664	0.102475	-0.088049	0.067503	-0.020545
366	G	28797	0.004028	32074	0.004240	43325	0.004362	0.000212	0.048597	0.119624	0.048597	0.119624	0.032012	0.078800	0.110812
367	G	28822	0.008917	32238	0.008872	43480	0.010442	-0.000045	-0.004337	0.073224	-0.004337	0.073224	-0.002857	0.048235	0.045378
368	C	28952	0.002694	32368	0.002564	43687	0.003273	-0.000130	-0.039671	0.126846	-0.039671	0.126846	-0.026132	0.083558	0.057425
369	G	29000	0.005000	32519	0.008180	43841	0.006341	0.003180	0.501464	0.106996	0.501464	0.106996	0.330331	0.070482	0.400000
370	A	29944	0.002505	33448	0.004275	45391	0.002027	0.001771	0.873588	0.244481	0.873588	0.244481	0.575461	0.161047	0.414413
371	A	30308	0.001518	33832	0.002128	45960	0.001936	0.000610	0.315219	0.176764	0.315219	0.176764	0.207645	0.116440	0.324085
372	A	30396	0.001283	33909	0.001799	46103	0.001301	0.000516	0.396385	0.242618	0.396385	0.242618	0.261112	0.159820	0.400000
373	G	34287	0.004608	37259	0.005073	51854	0.005708	0.000464	0.081362	0.091242	0.081362	0.091242	0.053596	0.060104	0.113699
374	C	34068	0.003317	36982	0.003191	51496	0.003224	-0.000126	-0.039135	0.132972	-0.039135	0.132972	-0.025780	0.087593	0.061814
375	C	34233	0.003038	37044	0.002672	51701	0.003598	-0.000366	-0.101597	0.111742	-0.101597	0.111742	-0.066925	0.073608	0.006683
376	T	34213	0.002952	37165	0.004951	51736	0.003112	0.001999	0.642298	0.158833	0.642298	0.158833	0.423102	0.104629	0.400000
377	G	34152	0.001786	37001	0.003297	51643	0.002014	0.001511	0.750351	0.200705	0.750351	0.200705	0.494280	0.132211	0.400000
378	A	33348	0.001859	36431	0.005545	50566	0.002314	0.003686	1.592849	0.246023	1.592849	0.246023	1.049261	0.162063	0.887198
379	T	33587	0.001876	36539	0.004352	50993	0.003314	0.002476	0.747029	0.138669	0.747029	0.138669	0.492092	0.091346	0.400746
380	G	33461	0.009623	36452	0.010534	50844	0.010758	0.000911	0.084702	0.070673	0.084702	0.070673	0.055796	0.046555	0.102351
381	C	33103	0.002326	36184	0.004394	50376	0.002680	0.002068	0.771736	0.176369	0.771736	0.176369	0.508367	0.116180	0.400000
382	A	32801	0.002744	35774	0.006960	49711	0.003822	0.004217	1.103203	0.159532	1.103203	0.159532	0.726715	0.105089	0.621627
383	G	31803	0.012326	34920	0.015464	48190	0.013281	0.003138	0.236284	0.069248	0.236284	0.069248	0.155648	0.045616	0.201264
384	C	31481	0.002954	34520	0.003650	47501	0.003389	0.000696	0.205315	0.132795	0.205315	0.132795	0.135248	0.087476	0.222724
385	A	30932	0.003136	34060	0.003670	46708	0.002783	0.000534	0.191892	0.165167	0.191892	0.165167	0.126405	0.108801	0.235206
386	A	30366	0.002173	33689	0.004987	45854	0.002813	0.002813	1.000011	0.188411	1.000011	0.188411	0.658739	0.124112	0.534627
387	C	32008	0.004843	35288	0.005866	48299	0.003271	0.001023	0.312867	0.174043	0.312867	0.174043	0.206095	0.114648	0.320743
388	G	31813	0.009996	35307	0.009686	47982	0.010942	-0.000309	-0.028282	0.070126	-0.028282	0.070126	-0.018630	0.046194	0.027564
389	C	31685	0.003125	35346	0.002744	47782	0.002679	-0.000380	-0.141930	0.157220	-0.141930	0.157220	-0.093494	0.103566	0.010072
390	C	31943	0.001784	35811	0.001759	48158	0.001931	-0.000025	-0.013045	0.167792	-0.013045	0.167792	-0.008593	0.110530	0.101936
391	G	32024	0.010305	36092	0.013466	48306	0.012172	0.003161	0.259671	0.069314	0.259671	0.069314	0.171053	0.045660	0.216713
392	C	32112	0.002740	35977	0.003947	48475	0.002806	0.001207	0.430058	0.161678	0.430058	0.161678	0.283293	0.106502	0.389795
393	G	32004	0.003937	36339	0.022235	48426	0.005555	0.018298	3.294058	0.253287	3.294058	0.253287	2.169902	0.166848	2.003054
394	T	32194	0.004318	36930	0.009938	48781	0.004243	0.005620	1.324427	0.175686	1.324427	0.175686	0.872442	0.115730	0.756712
395	G	32272	0.002603	37213	0.005616	48990	0.003960	0.003013	0.760972	0.133238	0.760972	0.133238	0.501277	0.087768	0.413508
396	A	32082	0.003117	37255	0.004187	48647	0.004091	0.001070	0.261654	0.113432	0.261654	0.113432	0.172360	0.074722	0.247081
397	G	32901	0.003647	38281	0.005251	50019	0.004798	0.001603	0.334156	0.106010	0.334156	0.106010	0.220120	0.069832	0.289952
398	T	32790	0.005246	38480	0.004938	49906	0.005330	-0.000308	-0.057762	0.100798	-0.057762	0.100798	-0.038050	0.066399	0.028350
399	G	32678	0.002173	38630	0.002252	49778	0.002150	0.000079	0.036947	0.164378	0.036947	0.164378	0.024338	0.108281	0.132620
400	A	32556	0.002027	38521	0.005867	49669	0.004127	0.003840	0.930301	0.129684	0.930301	0.129684	0.612819	0.085427	0.527392
401	T	34250	0.002657	40288	0.004865	52376	0.002616	0.002208	0.844147	0.184902	0.844147	0.184902	0.556067	0.121801	0.434266
402	G	34599	0.001705	40767	0.003925	53020	0.002754	0.002219	0.806010	0.153772	0.806010	0.153772	0.530945	0.101294	0.429650
403	A	34692	0.001787	40956	0.002027	53279	0.001990	0.000239	0.120335	0.160163	0.120335	0.160163	0.079268	0.105505	0.184773
404	A	34899	0.001289	41168	0.003352	53683	0.002943	0.002063	0.700829	0.129513	0.700829	0.129513	0.461659	0.085315	0.400000
405	G	35141	0.003870	41532	0.003877	54060	0.003922	0.000006	0.001633	0.115024	0.001633	0.115024	0.001076	0.075770	0.076846
406	G	35416	0.009657	41907	0.008948	54421	0.010345	-0.000708	-0.068463	0.067462	-0.068463	0.067462	-0.045099	0.044439	-0.000659
407	C	35556	0.005653	42180	0.006377	54581	0.005496	0.000724	0.131791	0.101614	0.131791	0.101614	0.086815	0.066936	0.153751
408	C	35905	0.012867	42957	0.012664	55168	0.011982	-0.000203	-0.016981	0.067456	-0.016981	0.067456	-0.011186	0.044435	0.033249
409	T	35975	0.002252	43278	0.003327	55349	0.002493	0.001076	0.431466	0.154223	0.431466	0.154223	0.284221	0.101592	0.385813
410	T	36039	0.002858	43595	0.005712	55644	0.003792	0.002854	0.752552	0.131571	0.752552	0.131571	0.495730	0.086670	0.409060
411	C	36297	0.002700	44121	0.008454	56061	0.003193	0.005754	1.802119	0.210319	1.802119	0.210319	1.187114	0.138544	1.048570
412	G	36589	0.004564	44737	0.007019	56596	0.005725	0.002455	0.428765	0.095712	0.428765	0.095712	0.282441	0.063049	0.345490
413	G	36801	0.005516	45336	0.004213	57076	0.004906	-0.001303	-0.265641	0.101694	-0.265641	0.101694	-0.174986	0.066989	-0.107997
414	G	37301	0.002976	45987	0.004675	57872	0.005011	0.001699	0.339138	0.087306	0.339138	0.087306	0.223401	0.057511	0.280913
415	T	37455	0.005954	46416	0.006011	58120	0.006555	0.000057	0.008702	0.081931	0.008702	0.081931	0.005732	0.053971	0.059703
416	C	37853	0.002642	46931	0.003473	58762	0.003284	0.000831	0.253129	0.116884	0.253129	0.116884	0.166744	0.076995	0.243740
417	G	38439	0.003018	47664	0.003147	59925	0.002804	0.000129	0.046107	0.135654	0.046107	0.135654	0.030372	0.089360	0.119732
418	T	39419	0.001827	48973	0.003267	61649	0.002368	0.001441	0.608288	0.150634	0.608288	0.150634	0.400699	0.099228	0.400000
419	A	41003	0.000732	50715	0.001518	64279	0.000965	0.000787	0.815550	0.249172	0.815550	0.249172	0.537229	0.164138	0.400000
420	A	41616	0.001225	51527	0.001378	65256	0.001425	0.000152	0.106955	0.166697	0.106955	0.166697	0.070455	0.109809	0.180264
421	A	41706	0.000719	51863	0.000713	65447	0.000963	-0.000006	-0.006132	0.182918	-0.006132	0.182918	-0.004039	0.120494	0.116455
422	A	41989	0.001691	52117	0.001113	65798	0.001611	-0.000578	-0.358809	0.157985	-0.358809	0.157985	-0.236359	0.104069	-0.132290
423	C	42634	0.001290	52852	0.001457	66705	0.001664	0.000167	0.100267	0.144821	0.100267	0.144821	0.066049	0.095398	0.161447
424	T	42898	0.010863	53186	0.011225	67183	0.011685	0.000362	0.030962	0.058325	0.030962	0.058325	0.020396	0.038421	0.058817
425	C	43117	0.003618	53399	0.005618	67642	0.003711	0.002000	0.538986	0.122034	0.538986	0.122034	0.355047	0.080388	0.400000
426	T	43119	0.003711	53419	0.018533	67675	0.004152	0.014822	3.569693	0.265447	3.569693	0.265447	2.351472	0.174858	2.176613
427	G	43071	0.003761	53556	0.024572	67580	0.004868	0.020811	4.274831	0.280336	4.274831	0.280336	2.815969	0.184666	2.631303
428	T	43068	0.016416	53867	0.015631	67639	0.015997	-0.000785	-0.049061	0.051242	-0.049061	0.051242	-0.032318	0.033755	0.001437
429	C	43340	0.002861	54209	0.001974	68157	0.002480	-0.000887	-0.357827	0.131974	-0.357827	0.131974	-0.235712	0.086935	-0.148777
430	C	43381	0.001429	54299	0.000866	68314	0.001537	-0.000564	-0.366696	0.148236	-0.366696	0.148236	-0.241555	0.097648	-0.143907
431	T	43265	0.003351	54182	0.003322	68102	0.004302	-0.000029	-0.006811	0.086588	-0.006811	0.086588	-0.004486	0.057038	0.052552
432	C	43401	0.001797	54112	0.001164	68335	0.001595	-0.000633	-0.396808	0.161791	-0.396808	0.161791	-0.261390	0.106577	-0.154813
433	A	43902	0.001002	54538	0.000917	69227	0.001647	-0.000085	-0.051884	0.120999	-0.051884	0.120999	-0.034178	0.079706	0.045528
434	A	43840	0.001779	54548	0.001375	69219	0.002355	-0.000404	-0.171672	0.109749	-0.171672	0.109749	-0.113086	0.072295	-0.040791
435	G	46529	0.002321	56933	0.005041	72964	0.002755	0.002720	0.987330	0.151957	0.987330	0.151957	0.650386	0.100099	0.550287
436	G	46795	0.001859	57435	0.004144	73404	0.002439	0.002285	0.936882	0.154005	0.936882	0.154005	0.617154	0.101448	0.515706
437	A	46893	0.001962	57587	0.002639	73578	0.002120	0.000678	0.319579	0.141979	0.319579	0.141979	0.210517	0.093526	0.304043
438	A	46775	0.001283	57702	0.010832	73548	0.002869	0.009549	3.328405	0.280434	3.328405	0.280434	2.192528	0.184731	2.007797
439	G	45742	0.001596	56606	0.004293	72214	0.001689	0.002697	1.596358	0.244301	1.596358	0.244301	1.051572	0.160929	0.890643
440	A	44950	0.001713	56143	0.004702	71221	0.002289	0.002989	1.306125	0.183662	1.306125	0.183662	0.860387	0.120984	0.739402
441	T	45266	0.002032	56608	0.012984	71762	0.002313	0.010952	4.734390	0.431605	4.734390	0.431605	3.118695	0.284312	2.834383
442	A	45208	0.001747	56670	0.007517	71727	0.002147	0.005770	2.687306	0.289922	2.687306	0.289922	1.770215	0.190981	1.579234
443	A	44622	0.001210	56132	0.011687	70748	0.002799	0.010477	3.743417	0.317518	3.743417	0.317518	2.465909	0.209159	2.256750
444	T	45279	0.002827	56925	0.010663	71749	0.003164	0.007836	2.476837	0.227983	2.476837	0.227983	1.631573	0.150180	1.481393
445	G	45297	0.002230	57122	0.021060	71676	0.003474	0.018830	5.420450	0.390673	5.420450	0.390673	3.570625	0.257349	3.313276
446	A	45188	0.001793	57140	0.003868	71459	0.002057	0.002075	1.008778	0.179699	1.008778	0.179699	0.664515	0.118374	0.546141
447	C	46139	0.002059	57735	0.007708	72739	0.002543	0.005649	2.220951	0.232809	2.220951	0.232809	1.463012	0.153359	1.309654
448	G	46035	0.005213	58083	0.010692	72690	0.005750	0.005478	0.952651	0.105653	0.952651	0.105653	0.627542	0.069597	0.557945
449	G	46069	0.004081	58312	0.004304	72773	0.003916	0.000224	0.057094	0.102956	0.057094	0.102956	0.037610	0.067820	0.105430
450	T	45660	0.003723	58225	0.004191	72341	0.003829	0.000467	0.122084	0.102587	0.122084	0.102587	0.080420	0.067577	0.147998
451	A	45630	0.001600	58370	0.002912	72339	0.002060	0.001313	0.637278	0.150833	0.637278	0.150833	0.419795	0.099359	0.400000
452	C	46155	0.001517	59047	0.002185	72966	0.001850	0.000668	0.361085	0.146197	0.361085	0.146197	0.237858	0.096305	0.334163
453	T	46180	0.001516	59195	0.002162	73067	0.002696	0.000647	0.239800	0.099159	0.239800	0.099159	0.157964	0.065319	0.223283
454	T	46350	0.002157	59408	0.002272	73374	0.002739	0.000115	0.041952	0.106343	0.041952	0.106343	0.027635	0.070052	0.097687
455	G	46236	0.001947	59376	0.002981	73208	0.003784	0.001034	0.273398	0.081959	0.273398	0.081959	0.180096	0.053989	0.234085
456	A	46094	0.001953	59230	0.002381	73000	0.002507	0.000428	0.170740	0.115306	0.170740	0.115306	0.112472	0.075956	0.188427
457	G	46070	0.003321	59319	0.003827	72933	0.003798	0.000506	0.133158	0.097640	0.133158	0.097640	0.087715	0.064319	0.152034
458	G	45970	0.002219	59321	0.003068	72819	0.002472	0.000849	0.343550	0.130459	0.343550	0.130459	0.226307	0.085938	0.312245
459	A	45719	0.002122	58874	0.002752	72345	0.002364	0.000630	0.266527	0.130718	0.266527	0.130718	0.175570	0.086108	0.261678
460	G	45999	0.004065	59046	0.006470	72586	0.003568	0.002404	0.673796	0.131530	0.673796	0.131530	0.443851	0.086643	0.400000
461	G	45759	0.002229	58865	0.005164	72218	0.001939	0.002935	1.514148	0.229529	1.514148	0.229529	0.997418	0.151198	0.846220
462	A	44678	0.001321	56949	0.011326	70499	0.003121	0.010005	3.206218	0.264923	3.206218	0.264923	2.112039	0.174513	1.937526
463	A	44539	0.000898	56601	0.003410	70279	0.001594	0.002512	1.576097	0.232033	1.576097	0.232033	1.038226	0.152848	0.885378
464	G	45164	0.007617	57144	0.009905	71119	0.008605	0.002288	0.265896	0.068801	0.265896	0.068801	0.175154	0.045322	0.220476
465	C	45189	0.003231	57151	0.002870	71202	0.003048	-0.000361	-0.118544	0.114752	-0.118544	0.114752	-0.078089	0.075591	-0.002498
466	C	45392	0.001564	57427	0.001811	71465	0.001749	0.000247	0.141125	0.147413	0.141125	0.147413	0.092963	0.097105	0.190069
467	C	45626	0.002038	57880	0.002091	71793	0.002173	0.000052	0.024033	0.130825	0.024033	0.130825	0.015831	0.086179	0.102010
468	C	45800	0.003734	58158	0.003319	72042	0.003665	-0.000415	-0.113269	0.101825	-0.113269	0.101825	-0.074614	0.067075	-0.007539
469	G	45948	0.005724	57993	0.011622	72169	0.006997	0.005898	0.842910	0.089688	0.842910	0.089688	0.555252	0.059080	0.496171
470	G	45833	0.010735	58222	0.023118	72084	0.011931	0.012384	1.037992	0.075419	1.037992	0.075419	0.683759	0.049681	0.634078
471	C	45794	0.002904	58384	0.005087	71994	0.003014	0.002183	0.724153	0.137797	0.724153	0.137797	0.477023	0.090771	0.400000
472	T	45904	0.001547	58678	0.002914	72192	0.001233	0.001368	1.109245	0.262053	1.109245	0.262053	0.730696	0.172623	0.558073
473	A	45689	0.000854	58698	0.002419	71857	0.001392	0.001566	1.124968	0.208765	1.124968	0.208765	0.741053	0.137520	0.603533
474	A	45463	0.000990	58537	0.002426	71551	0.001188	0.001436	1.208791	0.248962	1.208791	0.248962	0.796270	0.163999	0.632271
475	C	45865	0.001788	58924	0.002919	71847	0.002366	0.001131	0.478061	0.130978	0.478061	0.130978	0.314914	0.086280	0.400000
476	T	44914	0.002137	57563	0.002258	70395	0.002614	0.000121	0.046284	0.112782	0.046284	0.112782	0.030488	0.074293	0.104782
477	A	44629	0.001793	57020	0.002368	69933	0.002002	0.000575	0.287242	0.144818	0.287242	0.144818	0.189215	0.095396	0.284612
478	C	44470	0.002316	56727	0.002574	69623	0.002485	0.000258	0.103655	0.125881	0.103655	0.125881	0.068281	0.082922	0.151202
479	G	44326	0.003452	56586	0.004825	69338	0.007326	0.001373	0.187379	0.055752	0.187379	0.055752	0.123432	0.036725	0.160158
480	T	43999	0.003000	56209	0.003469	68747	0.003229	0.000469	0.145275	0.112038	0.145275	0.112038	0.095697	0.073803	0.169500
481	G	43610	0.010525	55800	0.016075	68085	0.011368	0.005550	0.488220	0.066367	0.488220	0.066367	0.321607	0.043718	0.365325
482	C	43347	0.002445	55585	0.004965	67648	0.003193	0.002520	0.789222	0.131068	0.789222	0.131068	0.519886	0.086339	0.433547
483	C	42689	0.002670	54982	0.004056	66619	0.002777	0.001385	0.498885	0.137924	0.498885	0.137924	0.328631	0.090855	0.400000
484	A	42155	0.002040	54147	0.008625	65758	0.002813	0.006585	2.340480	0.236323	2.340480	0.236323	1.541750	0.155674	1.386076
485	G	42084	0.015255	54217	0.017651	65741	0.014755	0.002396	0.162393	0.056460	0.162393	0.056460	0.106973	0.037192	0.144165
486	C	41613	0.001995	53530	0.002578	64933	0.002325	0.000583	0.250884	0.134855	0.250884	0.134855	0.165266	0.088833	0.254099
487	A	41719	0.001270	53464	0.003105	65011	0.001630	0.001834	1.125113	0.212700	1.125113	0.212700	0.741148	0.140112	0.601036
488	G	41778	0.012327	53420	0.020741	65077	0.013000	0.008414	0.647249	0.067369	0.647249	0.067369	0.426364	0.044378	0.400000
489	C	41787	0.001508	53341	0.001893	65062	0.001752	0.000386	0.220202	0.154076	0.220202	0.154076	0.145054	0.101495	0.246549
490	C	41821	0.001602	52801	0.011420	64784	0.002176	0.009818	4.511067	0.445051	4.511067	0.445051	2.971585	0.293170	2.678416
491	G	41730	0.008651	52310	0.010304	64524	0.012259	0.001653	0.134848	0.052088	0.134848	0.052088	0.088829	0.034312	0.123141
492	C	41882	0.001862	52263	0.003387	64769	0.002686	0.001524	0.567414	0.130348	0.567414	0.130348	0.373774	0.085864	0.400000
493	G	41719	0.004866	51898	0.005742	64518	0.005549	0.000876	0.157897	0.086320	0.157897	0.086320	0.104012	0.056862	0.160874
494	G	41579	0.003247	51760	0.006530	64465	0.003692	0.003283	0.889321	0.135307	0.889321	0.135307	0.585825	0.089131	0.496693
495	T	41215	0.002572	51262	0.004214	63964	0.003267	0.001642	0.502460	0.121458	0.502460	0.121458	0.330986	0.080008	0.400000
496	A	41101	0.001071	50884	0.005856	63738	0.001898	0.004786	2.521035	0.302802	2.521035	0.302802	1.660687	0.199465	1.461222
497	A	40246	0.001267	50030	0.003918	62472	0.001505	0.002650	1.761473	0.285486	1.761473	0.285486	1.160339	0.188059	0.972280
498	T	39924	0.001678	49652	0.002638	62081	0.002013	0.000960	0.476869	0.159042	0.476869	0.159042	0.314129	0.104766	0.400000
499	A	39403	0.002208	49040	0.002773	61356	0.002722	0.000565	0.207689	0.124320	0.207689	0.124320	0.136812	0.081894	0.218705
500	C	39116	0.004142	48523	0.004967	60787	0.004475	0.000825	0.184415	0.102592	0.184415	0.102592	0.121480	0.067581	0.189061
501	G	38715	0.005502	48063	0.006283	60103	0.006505	0.000782	0.120156	0.080522	0.120156	0.080522	0.079151	0.053042	0.132193
502	T	38129	0.005114	47260	0.005628	59080	0.005873	0.000514	0.087551	0.085806	0.087551	0.085806	0.057673	0.056523	0.114196
503	A	37759	0.004370	46770	0.006158	58474	0.006276	0.001788	0.284877	0.080631	0.284877	0.080631	0.187658	0.053114	0.240772
504	G	37403	0.005748	46328	0.006065	57811	0.006054	0.000317	0.052401	0.088163	0.052401	0.088163	0.034518	0.058076	0.092594
505	G	37000	0.004216	45867	0.004993	57131	0.004656	0.000776	0.166771	0.101894	0.166771	0.101894	0.109857	0.067121	0.176978
506	G	36603	0.006010	45215	0.006967	56466	0.007792	0.000956	0.122721	0.072637	0.122721	0.072637	0.080840	0.047848	0.128688
507	G	36038	0.006854	44300	0.008239	55405	0.007851	0.001385	0.176456	0.078575	0.176456	0.078575	0.116237	0.051760	0.167997
508	G	35334	0.013698	42925	0.013186	54214	0.013539	-0.000512	-0.037822	0.061585	-0.037822	0.061585	-0.024914	0.040568	0.015653
509	C	34836	0.006028	42031	0.007042	53390	0.006630	0.001014	0.152957	0.088394	0.152957	0.088394	0.100758	0.058228	0.158986
510	T	34437	0.002468	41461	0.005451	52748	0.002446	0.002983	1.219595	0.213298	1.219595	0.213298	0.803387	0.140506	0.662880
511	A	34262	0.001343	41221	0.002984	52569	0.001427	0.001641	1.150434	0.269187	1.150434	0.269187	0.757828	0.177322	0.580506
512	G	34103	0.005278	40986	0.007198	52528	0.007025	0.001919	0.273238	0.083050	0.273238	0.083050	0.179991	0.054707	0.234698
513	C	33866	0.002864	40561	0.002268	52043	0.002594	-0.000596	-0.229776	0.145844	-0.229776	0.145844	-0.151361	0.096072	-0.055288
514	G	32909	0.002583	39620	0.003357	50544	0.003403	0.000774	0.227451	0.119979	0.227451	0.119979	0.149829	0.079034	0.228863
515	T	32256	0.003100	38991	0.003155	49511	0.003131	0.000054	0.017369	0.134401	0.017369	0.134401	0.011442	0.088534	0.099976
516	T	31902	0.001536	38685	0.001809	48974	0.001246	0.000274	0.219607	0.248946	0.219607	0.248946	0.144662	0.163989	0.308651
517	A	31589	0.001171	38282	0.003030	48365	0.002605	0.001859	0.713518	0.145486	0.713518	0.145486	0.470018	0.095836	0.400000
518	T	31176	0.008115	37808	0.010262	47633	0.008901	0.002147	0.241216	0.082753	0.241216	0.082753	0.158897	0.054512	0.213409
519	C	31037	0.001514	37462	0.002563	47313	0.002008	0.001048	0.522074	0.178712	0.522074	0.178712	0.343907	0.117723	0.400000
520	C	31233	0.002786	37569	0.006149	47556	0.003301	0.003363	1.018720	0.172654	1.018720	0.172654	0.671063	0.113733	0.557331
521	G	30941	0.004008	37062	0.007879	47126	0.004881	0.003871	0.793164	0.130758	0.793164	0.130758	0.522483	0.086134	0.436348
522	G	30593	0.002353	36508	0.003890	46610	0.002296	0.001536	0.669127	0.197480	0.669127	0.197480	0.440776	0.130086	0.400000
523	A	29849	0.002647	35831	0.004549	45514	0.002768	0.001902	0.687218	0.178560	0.687218	0.178560	0.452692	0.117623	0.400000
524	T	28029	0.003925	33653	0.004606	43018	0.003998	0.000681	0.170402	0.132243	0.170402	0.132243	0.112249	0.087113	0.199362
525	T	27227	0.003930	32639	0.005607	41753	0.005054	0.001677	0.331821	0.113579	0.331821	0.113579	0.218581	0.074818	0.293399
526	T	26448	0.005898	31768	0.010419	40374	0.006638	0.004521	0.681074	0.119314	0.681074	0.119314	0.448645	0.078596	0.400000
527	A	25856	0.004409	31044	0.011371	39234	0.005123	0.006962	1.358926	0.172163	1.358926	0.172163	0.895168	0.113410	0.781759
528	C	27079	0.003582	32289	0.008796	40788	0.004879	0.005213	1.068575	0.150795	1.068575	0.150795	0.703905	0.099333	0.604571
529	T	27293	0.005752	32719	0.018002	41027	0.005752	0.012249	2.129472	0.205455	2.129472	0.205455	1.402752	0.135340	1.267412
530	G	27115	0.006196	32807	0.007285	40644	0.007037	0.001089	0.154788	0.095829	0.154788	0.095829	0.101964	0.063126	0.165089
531	G	27029	0.004662	32968	0.006370	40586	0.006012	0.001708	0.284128	0.102217	0.284128	0.102217	0.187164	0.067334	0.254498
532	G	26926	0.011513	33280	0.011899	40560	0.014842	0.000386	0.026007	0.059709	0.026007	0.059709	0.017132	0.039332	0.056464
533	C	26922	0.004420	33745	0.005956	40581	0.004830	0.001536	0.318077	0.122968	0.318077	0.122968	0.209527	0.081003	0.290531
534	G	26658	0.004652	33877	0.006022	40236	0.005095	0.001370	0.268948	0.117993	0.268948	0.117993	0.177165	0.077726	0.254890
535	T	26527	0.005918	34468	0.009690	40165	0.006374	0.003772	0.591751	0.117390	0.591751	0.117390	0.389806	0.077328	0.400000
536	A	26884	0.004352	35053	0.006333	40566	0.004832	0.001981	0.410055	0.124627	0.410055	0.124627	0.270117	0.082096	0.352212
537	A	26880	0.003646	35350	0.008402	40459	0.004894	0.004756	0.971806	0.142677	0.971806	0.142677	0.640160	0.093986	0.546174
538	A	27631	0.003257	36751	0.011755	41445	0.004657	0.008498	1.824776	0.193490	1.824776	0.193490	1.202039	0.127458	1.074581
539	G	28157	0.007174	38012	0.017731	42312	0.008815	0.010557	1.197575	0.114569	1.197575	0.114569	0.788881	0.075470	0.713411
540	G	28066	0.008088	38342	0.016405	42189	0.009149	0.008317	0.909021	0.103415	0.909021	0.103415	0.598801	0.068122	0.530679
541	G	27464	0.006081	38223	0.006541	41378	0.006308	0.000460	0.072907	0.099428	0.072907	0.099428	0.048026	0.065496	0.113523
542	T	26968	0.005636	37942	0.004876	40762	0.006820	-0.000760	-0.111501	0.085445	-0.111501	0.085445	-0.073449	0.056285	-0.017164
543	G	26654	0.013056	37664	0.013806	40369	0.014491	0.000750	0.051761	0.063896	0.051761	0.063896	0.034097	0.042091	0.076187
544	C	26468	0.007896	37526	0.007062	40052	0.007565	-0.000835	-0.110316	0.092418	-0.110316	0.092418	-0.072669	0.060878	-0.011790
545	G	26404	0.007764	37702	0.008408	40008	0.009023	0.000644	0.071379	0.079780	0.071379	0.079780	0.047020	0.052553	0.099573
546	T	27202	0.004816	38788	0.004795	40967	0.005028	-0.000021	-0.004082	0.109047	-0.004082	0.109047	-0.002689	0.071832	0.069144
547	A	28562	0.003956	40300	0.005037	43014	0.004278	0.001081	0.252687	0.121440	0.252687	0.121440	0.166453	0.079996	0.246450
548	G	29379	0.003268	41401	0.003840	44179	0.004097	0.000573	0.139822	0.110729	0.139822	0.110729	0.092105	0.072940	0.165046
549	G	29784	0.009401	42054	0.011081	44901	0.012383	0.001680	0.135670	0.061726	0.135670	0.061726	0.089370	0.040661	0.130031
550	C	30382	0.003884	42856	0.005157	45730	0.004220	0.001273	0.301611	0.120016	0.301611	0.120016	0.198681	0.079058	0.277739
551	G	30472	0.005612	42979	0.008260	45839	0.005890	0.002648	0.449585	0.107685	0.449585	0.107685	0.296156	0.070936	0.367092
552	G	30441	0.006077	43132	0.006121	45908	0.007036	0.000043	0.006171	0.083065	0.006171	0.083065	0.004065	0.054717	0.058782
553	T	30315	0.011018	42992	0.011537	45772	0.011426	0.000519	0.045455	0.069592	0.045455	0.069592	0.029943	0.045843	0.075786
554	C	30527	0.021129	43339	0.019728	46054	0.021236	-0.001401	-0.065956	0.050484	-0.065956	0.050484	-0.043448	0.033255	-0.010192
555	T	30507	0.005572	43555	0.005602	46087	0.006184	0.000030	0.004790	0.090222	0.004790	0.090222	0.003155	0.059432	0.062588
556	T	30241	0.002348	43328	0.002493	45737	0.004089	0.000145	0.035418	0.089958	0.035418	0.089958	0.023331	0.059258	0.082589
557	T	30223	0.003838	43612	0.003738	45675	0.004795	-0.000101	-0.020988	0.096196	-0.020988	0.096196	-0.013826	0.063368	0.049542
558	C	29176	0.001508	42715	0.001428	44409	0.001464	-0.000080	-0.054670	0.199448	-0.054670	0.199448	-0.036013	0.131383	0.095370
559	A	28998	0.001517	42691	0.001148	44155	0.001495	-0.000370	-0.247243	0.190735	-0.247243	0.190735	-0.162867	0.125643	-0.037224
560	A	28755	0.001947	42573	0.001879	43786	0.001941	-0.000068	-0.035215	0.172334	-0.035215	0.172334	-0.023197	0.113522	0.090325
561	G	28177	0.003052	41925	0.005128	42647	0.004596	0.002076	0.451725	0.109364	0.451725	0.109364	0.297566	0.072041	0.369608
562	T	27855	0.007324	41642	0.007012	42165	0.008301	-0.000311	-0.037526	0.079144	-0.037526	0.079144	-0.024719	0.052135	0.027416
563	C	27787	0.001583	41519	0.001734	41978	0.002501	0.000151	0.060237	0.125772	0.060237	0.125772	0.039680	0.082850	0.122530
564	A	27318	0.002526	40985	0.001464	41334	0.002879	-0.001062	-0.368830	0.128871	-0.368830	0.128871	-0.242960	0.084891	-0.158069
565	G	27440	0.003389	40973	0.003563	41472	0.003520	0.000174	0.049457	0.130384	0.049457	0.130384	0.032579	0.085888	0.118467
566	G	27393	0.002154	40983	0.002635	41361	0.005029	0.000481	0.095728	0.075470	0.095728	0.075470	0.063059	0.049714	0.112773
567	A	27228	0.002057	40837	0.002204	41109	0.002554	0.000147	0.057622	0.141005	0.057622	0.141005	0.037958	0.092885	0.130842
568	G	28555	0.002627	42049	0.002854	43165	0.004726	0.000227	0.048096	0.084664	0.048096	0.084664	0.031682	0.055771	0.087453
569	T	28790	0.005766	42241	0.008144	43489	0.005565	0.002378	0.427316	0.115967	0.427316	0.115967	0.281487	0.076391	0.357878
570	G	29002	0.005482	42488	0.019817	43883	0.008409	0.014335	1.704775	0.130943	1.704775	0.130943	1.122990	0.086257	1.036734
571	A	29098	0.002303	42786	0.006381	44086	0.003221	0.004078	1.266084	0.182456	1.266084	0.182456	0.834010	0.120189	0.713821
572	A	29308	0.001160	43006	0.004441	44423	0.001328	0.003281	2.470482	0.429453	2.470482	0.429453	1.627386	0.282894	1.344492
573	A	29250	0.001709	43059	0.006433	44350	0.001849	0.004724	2.554794	0.374694	2.554794	0.374694	1.682925	0.246823	1.436102
574	G	29672	0.004348	43574	0.015904	44975	0.006270	0.011556	1.843089	0.158293	1.843089	0.158293	1.214102	0.104273	1.109830
575	G	29644	0.013865	43659	0.018095	44913	0.015430	0.004230	0.274161	0.061756	0.274161	0.061756	0.180599	0.040680	0.221279
576	C	29833	0.003553	43833	0.003148	45158	0.003831	-0.000405	-0.105664	0.114339	-0.105664	0.114339	-0.069605	0.075319	0.005714
577	T	29906	0.002341	43904	0.002118	45286	0.003047	-0.000222	-0.072986	0.116888	-0.072986	0.116888	-0.048078	0.076998	0.028920
578	A	29898	0.001104	43925	0.001070	45326	0.002405	-0.000034	-0.014033	0.102945	-0.014033	0.102945	-0.009244	0.067813	0.058569
579	C	30047	0.002163	44002	0.002318	45567	0.003599	0.000155	0.043011	0.098165	0.043011	0.098165	0.028332	0.064664	0.092997
580	G	30105	0.004052	44090	0.003357	45639	0.004601	-0.000696	-0.151198	0.100313	-0.151198	0.100313	-0.099599	0.066080	-0.033520
581	G	30941	0.009567	44461	0.009019	47006	0.009275	-0.000547	-0.059022	0.077199	-0.059022	0.077199	-0.038880	0.050853	0.011974
582	C	32360	0.001669	45587	0.004892	48956	0.002043	0.003223	1.577861	0.250945	1.577861	0.250945	1.039388	0.165306	0.874082
583	T	32511	0.003845	46376	0.018523	49198	0.005366	0.014678	2.735271	0.215215	2.735271	0.215215	1.801811	0.141769	1.660042
584	C	32703	0.001559	46673	0.002464	49501	0.001697	0.000904	0.532997	0.195641	0.532997	0.195641	0.351102	0.128875	0.400000
585	A	32794	0.000823	46717	0.003361	49610	0.001532	0.002537	1.656282	0.278290	1.656282	0.278290	1.091046	0.183319	0.907728
586	A	33216	0.001415	47269	0.005310	50392	0.002481	0.003895	1.570236	0.211908	1.570236	0.211908	1.034365	0.139591	0.894774
587	C	33814	0.001715	47903	0.001482	51429	0.001828	-0.000233	-0.127535	0.156905	-0.127535	0.156905	-0.084012	0.103358	0.019347
588	C	33989	0.001442	48048	0.001665	51675	0.002187	0.000223	0.102142	0.127315	0.102142	0.127315	0.067284	0.083866	0.151151
589	G	34179	0.002897	48264	0.002466	51995	0.003404	-0.000431	-0.126583	0.108682	-0.126583	0.108682	-0.083384	0.071593	-0.011792
590	T	34085	0.002523	48144	0.002347	51866	0.003355	-0.000176	-0.052456	0.104521	-0.052456	0.104521	-0.034554	0.068852	0.034297
591	A	34079	0.001555	48154	0.001329	51816	0.001911	-0.000226	-0.118361	0.142140	-0.118361	0.142140	-0.077968	0.093632	0.015664
592	G	34174	0.001463	48269	0.001989	52026	0.002249	0.000526	0.233785	0.130689	0.233785	0.130689	0.154002	0.086089	0.240091
593	T	34265	0.001313	48250	0.002280	52157	0.001611	0.000966	0.600116	0.193082	0.600116	0.193082	0.395315	0.127189	0.400000
594	A	35467	0.001043	49291	0.004179	53746	0.001712	0.003136	1.832060	0.274697	1.832060	0.274697	1.206837	0.180952	1.025885
595	A	35843	0.001004	49827	0.009673	54341	0.001509	0.008669	5.744964	0.707150	5.744964	0.707150	3.784393	0.465823	3.318570
596	G	36492	0.005645	50612	0.004386	55363	0.004552	-0.001259	-0.276543	0.109329	-0.276543	0.109329	-0.182168	0.072019	-0.110149
597	C	37121	0.002882	51589	0.002190	56318	0.003161	-0.000692	-0.218968	0.110873	-0.218968	0.110873	-0.144241	0.073036	-0.071206
598	T	37723	0.007873	52615	0.007773	57347	0.008893	-0.000100	-0.011214	0.067136	-0.011214	0.067136	-0.007387	0.044224	0.036837
599	C	38675	0.021151	53823	0.021106	58670	0.021152	-0.000044	-0.002099	0.045812	-0.002099	0.045812	-0.001383	0.030178	0.028795
600	T	38851	0.002574	54100	0.002126	58991	0.002661	-0.000448	-0.168422	0.122806	-0.168422	0.122806	-0.110945	0.080896	-0.030049
601	T	39164	0.002579	54381	0.002078	59465	0.002960	-0.000501	-0.169261	0.109735	-0.169261	0.109735	-0.111498	0.072286	-0.039212
602	G	39190	0.006073	54185	0.006219	59464	0.007147	0.000146	0.020491	0.072674	0.020491	0.072674	0.013498	0.047873	0.061371
603	A	39341	0.001551	54475	0.001689	59726	0.001775	0.000138	0.077927	0.149709	0.077927	0.149709	0.051333	0.098618	0.149951
604	A	39424	0.001218	54621	0.001739	59919	0.002120	0.000522	0.246152	0.120165	0.246152	0.120165	0.162148	0.079157	0.241305
605	A	39509	0.002278	54823	0.002189	60086	0.002896	-0.000089	-0.030768	0.107898	-0.030768	0.107898	-0.020268	0.071076	0.050808
606	C	40135	0.001669	55497	0.002469	60984	0.002771	0.000799	0.288406	0.108169	0.288406	0.108169	0.189982	0.071254	0.261236
607	T	40186	0.001817	55486	0.001838	61110	0.003469	0.000022	0.006269	0.080679	0.006269	0.080679	0.004130	0.053146	0.057275
608	G	40445	0.004376	55710	0.003123	61518	0.004210	-0.001253	-0.297613	0.098027	-0.297613	0.098027	-0.196047	0.064574	-0.131474
609	G	40348	0.003941	55373	0.004641	61433	0.004916	0.000701	0.142503	0.087047	0.142503	0.087047	0.093872	0.057340	0.151212
610	G	40368	0.002849	55357	0.002529	61459	0.003010	-0.000320	-0.106225	0.113541	-0.106225	0.113541	-0.069974	0.074793	0.004819
611	A	40351	0.002230	55383	0.002546	61450	0.003450	0.000315	0.091444	0.092444	0.091444	0.092444	0.060237	0.060896	0.121133
612	G	40375	0.003071	55459	0.003300	61502	0.004244	0.000229	0.053850	0.086825	0.053850	0.086825	0.035473	0.057194	0.092667
613	A	40326	0.004067	55524	0.004160	61438	0.004574	0.000094	0.020445	0.091675	0.020445	0.091675	0.013468	0.060389	0.073857
614	C	43493	0.014991	58159	0.015062	65918	0.015368	0.000071	0.004636	0.050558	0.004636	0.050558	0.003054	0.033304	0.036358
615	T	43134	0.002040	57672	0.003277	65482	0.002382	0.001237	0.519239	0.141683	0.519239	0.141683	0.342039	0.093331	0.400000
616	T	43247	0.001411	57673	0.011843	65598	0.002988	0.010432	3.491463	0.298077	3.491463	0.298077	2.299939	0.196353	2.103586
617	G	41797	0.002081	55443	0.004419	63557	0.003839	0.002337	0.608861	0.101519	0.608861	0.101519	0.401077	0.066874	0.400000
618	A	41292	0.002083	54544	0.001998	62778	0.002055	-0.000084	-0.041045	0.143651	-0.041045	0.143651	-0.027038	0.094627	0.067590
619	G	40276	0.004246	53191	0.004493	61445	0.004427	0.000248	0.055919	0.098497	0.055919	0.098497	0.036835	0.064883	0.101719
620	T	39156	0.004699	51914	0.005875	59681	0.005663	0.001176	0.207639	0.086009	0.207639	0.086009	0.136778	0.056657	0.193435
621	G	38728	0.013091	51307	0.013098	58999	0.013170	0.000006	0.000480	0.058488	0.000480	0.058488	0.000316	0.038528	0.038844
622	C	37152	0.004953	49132	0.005943	56489	0.005417	0.000991	0.182859	0.093672	0.182859	0.093672	0.120455	0.061705	0.182160
623	A	36823	0.004725	48555	0.005828	55972	0.005324	0.001103	0.207197	0.094371	0.207197	0.094371	0.136487	0.062165	0.198653
624	G	37980	0.006740	48976	0.008739	57396	0.007213	0.001999	0.277079	0.083822	0.277079	0.083822	0.182521	0.055216	0.237737
625	G	37251	0.005557	47857	0.009863	56314	0.007582	0.004306	0.567864	0.083272	0.567864	0.083272	0.374070	0.054854	0.400000
626	A	37440	0.006597	47706	0.012032	56656	0.006866	0.005435	0.791554	0.103434	0.791554	0.103434	0.521422	0.068135	0.453287
627	G	36614	0.005408	46494	0.007076	55352	0.004318	0.001668	0.386402	0.129268	0.386402	0.129268	0.254535	0.085153	0.339689
628	A	36223	0.005328	45932	0.010298	54743	0.005645	0.004970	0.880446	0.119005	0.880446	0.119005	0.579978	0.078392	0.501586
629	G	36681	0.004062	46600	0.007103	55383	0.005814	0.003041	0.523035	0.092923	0.523035	0.092923	0.344540	0.061212	0.400000
630	G	36335	0.003330	46468	0.003960	55076	0.003377	0.000630	0.186427	0.125277	0.186427	0.125277	0.122805	0.082524	0.205329
631	A	36266	0.004936	46433	0.004716	54999	0.004055	-0.000219	-0.054081	0.120292	-0.054081	0.120292	-0.035625	0.079240	0.043615
632	G	36276	0.002536	46505	0.002903	55056	0.002434	0.000367	0.150706	0.150029	0.150706	0.150029	0.099275	0.098829	0.198104
633	A	36129	0.003183	46406	0.004224	54917	0.003387	0.001041	0.307226	0.126971	0.307226	0.126971	0.202380	0.083640	0.286020
634	G	37298	0.002199	47301	0.003002	56583	0.004418	0.000804	0.181867	0.080019	0.181867	0.080019	0.119802	0.052711	0.172513
635	T	37440	0.005101	47221	0.009508	56809	0.005985	0.004407	0.736342	0.104977	0.736342	0.104977	0.485053	0.069152	0.415901
636	G	37359	0.003962	46889	0.006590	56729	0.003878	0.002628	0.677775	0.135955	0.677775	0.135955	0.446472	0.089558	0.400000
637	G	37288	0.004935	46624	0.008751	56586	0.005973	0.003816	0.638902	0.100882	0.638902	0.100882	0.420865	0.066454	0.400000
638	A	37378	0.001766	46408	0.005301	56620	0.002685	0.003535	1.316812	0.183880	1.316812	0.183880	0.867426	0.121127	0.746299
639	A	37319	0.001420	46195	0.009936	56575	0.003164	0.008516	2.691564	0.256438	2.691564	0.256438	1.773020	0.168924	1.604096
640	T	37349	0.001740	46496	0.006667	56638	0.003090	0.004927	1.594570	0.185554	1.594570	0.185554	1.050395	0.122230	0.928164
641	T	37483	0.006109	46870	0.008470	56864	0.007527	0.002361	0.313656	0.079353	0.313656	0.079353	0.206615	0.052273	0.258888
642	C	37579	0.002368	47186	0.002331	56998	0.002123	-0.000037	-0.017497	0.157955	-0.017497	0.157955	-0.011526	0.104050	0.092524
643	C	37572	0.002449	47317	0.002325	56977	0.002720	-0.000124	-0.045540	0.124333	-0.045540	0.124333	-0.029998	0.081902	0.051903
644	T	37262	0.002764	47113	0.003396	56576	0.003093	0.000632	0.204281	0.124603	0.204281	0.124603	0.134567	0.082080	0.216647
645	A	37332	0.003054	47322	0.006952	56567	0.005021	0.003899	0.776539	0.105816	0.776539	0.105816	0.511531	0.069704	0.441827
646	G	36600	0.003497	46791	0.006903	55679	0.005747	0.003406	0.592593	0.091960	0.592593	0.091960	0.390360	0.060577	0.400000
647	T	36325	0.006139	46627	0.006005	55260	0.005954	-0.000134	-0.022493	0.091667	-0.022493	0.091667	-0.014817	0.060384	0.045567
648	G	36002	0.003861	46325	0.008915	54746	0.004932	0.005054	1.024840	0.127323	1.024840	0.127323	0.675095	0.083872	0.591223
649	T	35663	0.004683	45983	0.005524	54192	0.003875	0.000841	0.217041	0.130261	0.217041	0.130261	0.142972	0.085807	0.228779
650	A	35448	0.001834	45682	0.007180	53847	0.003213	0.005346	1.664090	0.190382	1.664090	0.190382	1.096190	0.125411	0.970779
651	G	35595	0.006771	45856	0.010969	54048	0.008844	0.004199	0.474730	0.077212	0.474730	0.077212	0.312720	0.050862	0.363582
652	C	36397	0.002280	46498	0.004280	55021	0.003508	0.001999	0.569979	0.119397	0.569979	0.119397	0.375464	0.078651	0.400000
653	G	36451	0.007188	46458	0.008997	55118	0.007838	0.001810	0.230889	0.080536	0.230889	0.080536	0.152094	0.053052	0.205145
654	G	36665	0.003055	46726	0.006827	55417	0.004259	0.003772	0.885815	0.126392	0.885815	0.126392	0.583515	0.083259	0.500256
655	T	36537	0.004105	46662	0.006343	55185	0.004295	0.002238	0.521129	0.120867	0.521129	0.120867	0.343284	0.079619	0.400000
656	G	36451	0.002140	46573	0.015374	55130	0.004099	0.013234	3.228241	0.263152	3.228241	0.263152	2.126546	0.173347	1.953199
657	A	36117	0.001495	45909	0.003921	54641	0.001647	0.002426	1.472672	0.266150	1.472672	0.266150	0.970096	0.175322	0.794775
658	A	36008	0.001305	45606	0.004166	54531	0.001577	0.002861	1.814014	0.299276	1.814014	0.299276	1.194949	0.197142	0.997807
659	A	35861	0.000948	45278	0.004572	54284	0.001861	0.003624	1.947587	0.272690	1.947587	0.272690	1.282938	0.179630	1.103309
660	T	36069	0.002079	45269	0.011399	54426	0.002664	0.009319	3.497971	0.357746	3.497971	0.357746	2.304226	0.235659	2.068567
661	G	35981	0.007476	45311	0.013109	54355	0.008261	0.005633	0.681947	0.091218	0.681947	0.091218	0.449221	0.060088	0.400000
662	C	36886	0.001871	45945	0.002742	55498	0.002216	0.000872	0.393350	0.154059	0.393350	0.154059	0.259113	0.101484	0.360596
663	G	36731	0.002423	45541	0.008234	55194	0.003624	0.005811	1.603749	0.177917	1.603749	0.177917	1.056441	0.117200	0.939241
664	T	36699	0.002916	45500	0.008066	55164	0.003372	0.005150	1.527486	0.187417	1.527486	0.187417	1.006204	0.123458	0.882747
665	A	36611	0.001038	45448	0.008339	55126	0.002268	0.007301	3.219915	0.352339	3.219915	0.352339	2.121062	0.232097	1.888964
666	G	36471	0.001508	45227	0.004599	54853	0.002206	0.003091	1.401234	0.213594	1.401234	0.213594	0.923038	0.140701	0.782337
667	A	36252	0.001683	45026	0.003109	54594	0.001740	0.001427	0.819858	0.212626	0.819858	0.212626	0.540067	0.140064	0.400003
668	T	36147	0.002269	44799	0.006139	54314	0.002283	0.003870	1.695129	0.247998	1.695129	0.247998	1.116636	0.163364	0.953272
669	A	36056	0.002746	44634	0.004257	54092	0.002995	0.001511	0.504563	0.143857	0.504563	0.143857	0.332372	0.094763	0.400000
670	T	35689	0.001961	43926	0.001890	53274	0.001652	-0.000072	-0.043495	0.189548	-0.043495	0.189548	-0.028652	0.124861	0.096209
671	T	35400	0.002062	43220	0.003748	52697	0.002258	0.001686	0.746667	0.181976	0.746667	0.181976	0.491853	0.119873	0.400000
672	A	35357	0.001414	42952	0.003353	52548	0.002512	0.001938	0.771672	0.152379	0.771672	0.152379	0.508325	0.100377	0.407948
673	G	35341	0.002688	42746	0.003673	52458	0.002955	0.000985	0.333282	0.138818	0.333282	0.138818	0.219543	0.091444	0.310987
674	G	35248	0.002525	42635	0.005700	52368	0.003972	0.003175	0.799261	0.126830	0.799261	0.126830	0.526499	0.083547	0.442952
675	A	35139	0.002106	42360	0.002715	52168	0.002128	0.000609	0.286173	0.167725	0.286173	0.167725	0.188512	0.110486	0.298998
676	G	35097	0.004046	42077	0.005347	51967	0.003964	0.001301	0.328303	0.126281	0.328303	0.126281	0.216264	0.083185	0.299449
677	G	34951	0.002117	41875	0.004131	51683	0.002264	0.002014	0.889696	0.194518	0.889696	0.194518	0.586071	0.128135	0.457936
678	A	34846	0.000890	41703	0.004388	51489	0.001398	0.003499	2.501897	0.392181	2.501897	0.392181	1.648080	0.258342	1.389738
679	A	34867	0.001405	41648	0.001825	51484	0.001321	0.000419	0.317594	0.222943	0.317594	0.222943	0.209209	0.146860	0.356069
680	C	35004	0.001657	41690	0.003646	51638	0.002014	0.001989	0.987579	0.206417	0.987579	0.206417	0.650550	0.135974	0.514577
681	A	34897	0.001891	41479	0.003809	51476	0.003400	0.001918	0.564141	0.120223	0.564141	0.120223	0.371618	0.079195	0.400000
682	C	35093	0.002365	41713	0.002541	51768	0.002473	0.000176	0.071193	0.145012	0.071193	0.145012	0.046897	0.095524	0.142421
683	C	34587	0.001735	40912	0.003495	51051	0.001645	0.001761	1.069975	0.252410	1.069975	0.252410	0.704827	0.166271	0.538556
684	A	34489	0.002146	40534	0.005057	50851	0.001947	0.002912	1.495672	0.268195	1.495672	0.268195	0.985247	0.176669	0.808579
685	G	33899	0.004100	39741	0.011474	50055	0.005594	0.007374	1.318213	0.138920	1.318213	0.138920	0.868349	0.091511	0.776838
686	T	32638	0.005362	38547	0.005240	48218	0.005226	-0.000121	-0.023246	0.104852	-0.023246	0.104852	-0.015313	0.069070	0.053756
687	T	31785	0.002832	37498	0.006934	46708	0.003875	0.004102	1.058589	0.156324	1.058589	0.156324	0.697327	0.102975	0.594351
688	G	30879	0.009586	36354	0.013121	45228	0.010922	0.003535	0.323662	0.076417	0.323662	0.076417	0.213206	0.050338	0.263545
689	C	30203	0.005629	35563	0.006214	44018	0.006452	0.000586	0.090786	0.093293	0.090786	0.093293	0.059804	0.061455	0.121259
690	G	29918	0.005916	35183	0.011483	43464	0.006120	0.005567	0.909582	0.130782	0.909582	0.130782	0.599171	0.086150	0.513021
691	A	29731	0.004103	34928	0.005068	43064	0.004296	0.000964	0.224423	0.124950	0.224423	0.124950	0.147835	0.082309	0.230143
692	A	29734	0.003464	34902	0.007306	42984	0.003955	0.003842	0.971470	0.162427	0.971470	0.162427	0.639938	0.106996	0.532942
693	G	30321	0.003892	35443	0.011794	43764	0.005073	0.007902	1.557741	0.169852	1.557741	0.169852	1.026134	0.111887	0.914247
694	G	30182	0.010602	35480	0.012740	43789	0.013725	0.002137	0.155719	0.061736	0.155719	0.061736	0.102577	0.040667	0.143244
695	C	30086	0.003889	35388	0.012547	43756	0.005554	0.008658	1.558969	0.160276	1.558969	0.160276	1.026943	0.105579	0.921365
696	G	29851	0.004522	35191	0.008781	43496	0.005081	0.004258	0.838074	0.136791	0.838074	0.136791	0.552066	0.090109	0.461958
697	G	29380	0.007488	34804	0.009510	42912	0.008576	0.002022	0.235819	0.085629	0.235819	0.085629	0.155342	0.056407	0.211749
698	C	29274	0.002323	34806	0.002413	42763	0.001824	0.000090	0.049614	0.211478	0.049614	0.211478	0.032682	0.139307	0.171990
699	T	29231	0.007253	34781	0.008482	42696	0.007425	0.001229	0.165540	0.094927	0.165540	0.094927	0.109047	0.062532	0.171578
700	C	29222	0.003251	34868	0.003327	42680	0.002929	0.000076	0.025901	0.155237	0.025901	0.155237	0.017062	0.102259	0.119321
701	T	29164	0.015773	34866	0.017094	42600	0.015094	0.001321	0.087529	0.067363	0.087529	0.067363	0.057658	0.044374	0.102032
702	C	29578	0.009737	35239	0.009421	43143	0.009550	-0.000316	-0.033047	0.080896	-0.033047	0.080896	-0.021769	0.053289	0.031519
703	T	28793	0.003959	33863	0.006969	42067	0.004517	0.003010	0.666422	0.138445	0.666422	0.138445	0.438993	0.091198	0.400000
704	G	28796	0.004966	33566	0.006524	42013	0.004237	0.001558	0.367848	0.145589	0.367848	0.145589	0.242313	0.095904	0.338217
705	G	28601	0.002832	33266	0.005411	41730	0.003331	0.002579	0.774215	0.167024	0.774215	0.167024	0.510000	0.110024	0.400000
706	A	28565	0.002661	33324	0.006392	41698	0.003669	0.003731	1.016884	0.167103	1.016884	0.167103	0.669854	0.110076	0.559778
707	C	28993	0.002000	33612	0.002261	42215	0.002156	0.000261	0.120899	0.171716	0.120899	0.171716	0.079640	0.113115	0.192755
708	T	28835	0.002636	33478	0.004630	42072	0.003304	0.001994	0.603603	0.153834	0.603603	0.153834	0.397613	0.101335	0.400000
709	G	29064	0.002202	33682	0.003266	42381	0.003209	0.001064	0.331507	0.132595	0.331507	0.132595	0.218375	0.087345	0.305719
710	T	28750	0.002365	33314	0.003932	41945	0.002742	0.001567	0.571569	0.171722	0.571569	0.171722	0.376511	0.113119	0.400000
711	A	28664	0.001395	33214	0.005991	41934	0.002027	0.004596	2.267382	0.340934	2.267382	0.340934	1.493597	0.224584	1.269013
712	A	28465	0.001335	32811	0.003627	41591	0.002044	0.002292	1.121420	0.229104	1.121420	0.229104	0.738716	0.150918	0.587798
713	C	28518	0.002349	31976	0.003159	41507	0.002698	0.000809	0.299898	0.160264	0.299898	0.160264	0.197552	0.105571	0.303123
714	T	28189	0.003406	31619	0.006989	41084	0.003748	0.003584	0.956106	0.173974	0.956106	0.173974	0.629818	0.114602	0.515216
715	G	27488	0.003638	30625	0.005910	39973	0.004978	0.002272	0.456426	0.119053	0.456426	0.119053	0.300662	0.078424	0.379086
716	A	26955	0.001892	30047	0.002629	39289	0.001756	0.000737	0.419750	0.231694	0.419750	0.231694	0.276503	0.152624	0.400000
717	C	27106	0.003579	29961	0.003471	39288	0.003411	-0.000107	-0.031479	0.145999	-0.031479	0.145999	-0.020736	0.096174	0.075438
718	G	26049	0.012745	28659	0.013329	37843	0.013556	0.000584	0.043076	0.072091	0.043076	0.072091	0.028375	0.047488	0.075864
719	C	25459	0.005656	27822	0.007548	36829	0.007657	0.001892	0.247072	0.092914	0.247072	0.092914	0.162754	0.061206	0.223960
720	T	24949	0.006934	27212	0.007239	35965	0.007062	0.000305	0.043230	0.104467	0.043230	0.104467	0.028477	0.068816	0.097293
721	G	24521	0.005179	26773	0.005491	35428	0.006012	0.000311	0.051790	0.107376	0.051790	0.107376	0.034116	0.070732	0.104848
722	A	24252	0.003299	26478	0.009291	35013	0.004798	0.005992	1.248804	0.174446	1.248804	0.174446	0.822628	0.114913	0.707714
723	G	23723	0.004890	25701	0.006148	34292	0.003995	0.001258	0.314848	0.169187	0.314848	0.169187	0.207401	0.111449	0.318850
724	G	23412	0.011276	25233	0.012206	34027	0.009375	0.000930	0.099198	0.104952	0.099198	0.104952	0.065345	0.069136	0.134480
725	C	23820	0.002729	25344	0.005327	34652	0.005454	0.002598	0.476310	0.110074	0.476310	0.110074	0.313761	0.072509	0.386270
726	A	23739	0.002317	25242	0.003169	34631	0.001877	0.000852	0.454177	0.257911	0.454177	0.257911	0.299181	0.169894	0.400000
727	C	26293	0.002776	27163	0.004160	38382	0.003517	0.001384	0.393392	0.148531	0.393392	0.148531	0.259140	0.097842	0.356982
728	G	26270	0.004454	27220	0.019287	38510	0.006492	0.014834	2.284958	0.204255	2.284958	0.204255	1.505176	0.134549	1.370626
729	A	25796	0.002791	26942	0.008722	37919	0.003560	0.005931	1.665995	0.233748	1.665995	0.233748	1.097445	0.153977	0.943468
730	A	25485	0.002707	26666	0.005138	37451	0.003177	0.002430	0.764804	0.185796	0.764804	0.185796	0.503801	0.122390	0.400000
731	A	25312	0.003121	26508	0.003848	37160	0.003068	0.000727	0.236926	0.170345	0.236926	0.170345	0.156071	0.112212	0.268283
732	G	24750	0.008768	26054	0.008444	36286	0.012622	-0.000324	-0.025644	0.065264	-0.025644	0.065264	-0.016892	0.042991	0.026099
733	C	24175	0.008563	25535	0.008107	35296	0.009888	-0.000456	-0.046122	0.082921	-0.046122	0.082921	-0.030382	0.054623	0.024241
734	G	23382	0.009110	24867	0.010053	34048	0.013070	0.000944	0.072221	0.068259	0.072221	0.068259	0.047574	0.044964	0.092539
735	T	23124	0.005881	24762	0.007713	33683	0.009263	0.001832	0.197790	0.081977	0.197790	0.081977	0.130291	0.054001	0.184292
736	G	22737	0.006729	24519	0.006362	33141	0.006186	-0.000367	-0.059283	0.120556	-0.059283	0.120556	-0.039052	0.079414	0.040362
737	G	22691	0.006699	24608	0.006705	33134	0.007455	0.000006	0.000865	0.101073	0.000865	0.101073	0.000570	0.066580	0.067149
738	G	23250	0.005075	25172	0.004847	34026	0.004026	-0.000229	-0.056780	0.159266	-0.056780	0.159266	-0.037403	0.104914	0.067511
739	G	23267	0.003524	25415	0.005115	34262	0.004612	0.001591	0.344959	0.131681	0.344959	0.131681	0.227235	0.086742	0.313978
740	A	23251	0.002408	25409	0.011610	34221	0.003711	0.009202	2.479422	0.298501	2.479422	0.298501	1.633275	0.196632	1.436643
741	G	22852	0.011246	25080	0.014673	33709	0.013290	0.003427	0.257841	0.079038	0.257841	0.079038	0.169848	0.052065	0.221913
742	C	22566	0.015333	24888	0.016032	33397	0.015750	0.000699	0.044383	0.073073	0.044383	0.073073	0.029236	0.048135	0.077372
743	A	23129	0.001427	25382	0.001300	34235	0.001373	-0.000127	-0.092250	0.245129	-0.092250	0.245129	-0.060768	0.161475	0.100707
744	A	23187	0.001596	25449	0.001375	34540	0.001303	-0.000220	-0.169186	0.270220	-0.169186	0.270220	-0.111448	0.178002	0.066554
745	A	23683	0.001478	25949	0.002197	35312	0.001812	0.000719	0.396578	0.217312	0.396578	0.217312	0.261238	0.143150	0.400000
746	C	25677	0.002298	27865	0.002440	38590	0.002410	0.000143	0.059155	0.174713	0.059155	0.174713	0.038967	0.115089	0.154057
747	A	25872	0.002396	28303	0.003639	38911	0.004086	0.001243	0.304136	0.117599	0.304136	0.117599	0.200344	0.077467	0.277811
748	G	26959	0.004414	29538	0.004537	40546	0.004119	0.000122	0.029722	0.136785	0.029722	0.136785	0.019579	0.090105	0.109684
749	G	26957	0.002819	29714	0.003668	40667	0.004279	0.000849	0.198427	0.112618	0.198427	0.112618	0.130710	0.074185	0.204895
750	A	27168	0.002503	30248	0.002050	41033	0.003046	-0.000453	-0.148777	0.131934	-0.148777	0.131934	-0.098004	0.086909	-0.011095
751	T	26808	0.002648	30112	0.001760	40639	0.002239	-0.000888	-0.396729	0.181907	-0.396729	0.181907	-0.261338	0.119828	-0.141511
752	T	26884	0.002343	30411	0.004275	40766	0.003164	0.001931	0.610342	0.160095	0.610342	0.160095	0.402052	0.105460	0.400000
753	A	27014	0.001888	30824	0.005385	41067	0.002386	0.003498	1.465633	0.254700	1.465633	0.254700	0.965459	0.167779	0.797680
754	G	27037	0.001997	31132	0.005107	41130	0.002723	0.003110	1.142100	0.209124	1.142100	0.209124	0.752338	0.137756	0.614582
755	A	27163	0.002025	31584	0.003198	41361	0.002756	0.001173	0.425586	0.157255	0.425586	0.157255	0.280347	0.103589	0.383936
756	T	27238	0.002019	31917	0.002162	41500	0.002361	0.000143	0.060395	0.159617	0.060395	0.159617	0.039784	0.105145	0.144929
757	A	27214	0.001948	32043	0.004276	41517	0.003083	0.002328	0.755083	0.161309	0.755083	0.161309	0.497398	0.106259	0.400000
758	C	28196	0.003156	33345	0.002489	43083	0.002994	-0.000667	-0.222878	0.145595	-0.222878	0.145595	-0.146817	0.095908	-0.050909
759	C	28675	0.002023	33959	0.001620	43746	0.002606	-0.000403	-0.154672	0.132739	-0.154672	0.132739	-0.101887	0.087440	-0.014448
760	C	29265	0.003383	34604	0.003410	44661	0.003896	0.000027	0.006963	0.118777	0.006963	0.118777	0.004587	0.078242	0.082829
761	T	29453	0.004244	34900	0.005817	44978	0.005758	0.001573	0.273093	0.098285	0.273093	0.098285	0.179895	0.064743	0.244638
762	G	29345	0.005827	34785	0.008021	44823	0.007452	0.002193	0.294365	0.089378	0.294365	0.089378	0.193908	0.058876	0.252784
763	G	29363	0.005756	35044	0.016123	44900	0.006392	0.010367	1.621883	0.158819	1.621883	0.158819	1.068386	0.104619	0.963768
764	T	29272	0.005978	35061	0.004449	44725	0.006238	-0.001529	-0.245109	0.093407	-0.245109	0.093407	-0.161461	0.061530	-0.099931
765	A	29240	0.002394	35100	0.006040	44704	0.003736	0.003646	0.975967	0.154600	0.975967	0.154600	0.642901	0.101840	0.541061
766	G	29499	0.003593	35352	0.006534	45070	0.004726	0.002941	0.622292	0.124690	0.622292	0.124690	0.409924	0.082137	0.400000
767	T	29618	0.035283	35530	0.034590	45212	0.032912	-0.000692	-0.021029	0.044709	-0.021029	0.044709	-0.013853	0.029451	0.015598
768	C	31007	0.002516	36620	0.002649	47273	0.003215	0.000133	0.041446	0.121881	0.041446	0.121881	0.027302	0.080287	0.107589
769	C	31450	0.001399	37049	0.001565	47949	0.001898	0.000166	0.087704	0.155456	0.087704	0.155456	0.057773	0.102404	0.160177
770	A	31434	0.001750	37110	0.001401	47966	0.002252	-0.000348	-0.154761	0.136562	-0.154761	0.136562	-0.101946	0.089958	-0.011988
771	C	31466	0.003973	37205	0.005564	48080	0.006219	0.001591	0.255873	0.085734	0.255873	0.085734	0.168552	0.056476	0.225028
772	G	31504	0.015934	37250	0.015624	48051	0.015608	-0.000310	-0.019882	0.061631	-0.019882	0.061631	-0.013097	0.040598	0.027501
773	C	32101	0.003520	37700	0.003554	48861	0.003807	0.000034	0.008994	0.118633	0.008994	0.118633	0.005925	0.078147	0.084072
774	T	32006	0.003499	37631	0.005501	48738	0.003652	0.002001	0.548012	0.144372	0.548012	0.144372	0.360993	0.095102	0.400000
775	G	32193	0.002765	37824	0.012479	49033	0.003426	0.009714	2.835238	0.288561	2.835238	0.288561	1.867663	0.190085	1.677578
776	T	31785	0.002265	37644	0.021039	48528	0.003297	0.018774	5.694151	0.510505	5.694151	0.510505	3.750921	0.336286	3.414635
777	A	32144	0.001182	38021	0.003314	49085	0.001630	0.002132	1.307979	0.260851	1.307979	0.260851	0.861608	0.171831	0.689777
778	A	32052	0.001217	38041	0.014484	48993	0.003449	0.013268	3.846269	0.350324	3.846269	0.350324	2.533661	0.230770	2.302892
779	A	32312	0.001021	38388	0.003308	49412	0.001619	0.002287	1.412586	0.264344	1.412586	0.264344	0.930516	0.174132	0.756384
780	C	33490	0.002269	39031	0.007071	51018	0.002274	0.004802	2.111955	0.294284	2.111955	0.294284	1.391213	0.193855	1.197358
781	G	33539	0.002087	39328	0.015409	51230	0.003650	0.013322	3.649589	0.324505	3.649589	0.324505	2.404102	0.213762	2.190340
782	A	33072	0.002177	38960	0.009754	50549	0.003442	0.007577	2.201068	0.233511	2.201068	0.233511	1.449914	0.153821	1.296093
783	T	32981	0.003002	38871	0.014278	50407	0.004226	0.011276	2.668558	0.243108	2.668558	0.243108	1.757865	0.160143	1.597722
784	G	32674	0.002387	38744	0.003381	49975	0.003242	0.000994	0.306621	0.125850	0.306621	0.125850	0.201981	0.082901	0.284883
785	A	32456	0.002681	38648	0.002380	49618	0.002217	-0.000300	-0.135364	0.171765	-0.135364	0.171765	-0.089168	0.113147	0.023979
786	G	32599	0.002853	38904	0.003419	49844	0.003872	0.000566	0.146129	0.108667	0.146129	0.108667	0.096260	0.071583	0.167843
787	T	32356	0.005316	38909	0.004857	49464	0.006146	-0.000458	-0.074582	0.087596	-0.074582	0.087596	-0.049130	0.057702	0.008573
788	A	32860	0.002252	39592	0.002879	50238	0.002727	0.000627	0.230065	0.139217	0.230065	0.139217	0.151551	0.091707	0.243258
789	C	33382	0.002456	40055	0.003196	50875	0.002280	0.000739	0.324193	0.174373	0.324193	0.174373	0.213557	0.114865	0.328422
790	T	34103	0.002522	41324	0.008712	52040	0.003574	0.006190	1.731833	0.195999	1.731833	0.195999	1.140814	0.129111	1.011703
791	A	34015	0.003234	41487	0.008774	51907	0.003815	0.005540	1.452338	0.178105	1.452338	0.178105	0.956702	0.117323	0.839379
792	G	34276	0.009774	42124	0.011063	52275	0.011114	0.001289	0.115974	0.066764	0.115974	0.066764	0.076396	0.043980	0.120376
793	G	34495	0.005914	43083	0.007845	52842	0.008308	0.001931	0.232483	0.072426	0.232483	0.072426	0.153144	0.047709	0.200853
794	T	34434	0.005634	43713	0.005101	52801	0.005227	-0.000533	-0.101873	0.101474	-0.101873	0.101474	-0.067107	0.066844	-0.000263
795	G	34735	0.003829	44526	0.005884	53327	0.006207	0.002055	0.331113	0.081379	0.331113	0.081379	0.218115	0.053607	0.271722
796	T	34921	0.004524	45064	0.005725	53717	0.004989	0.001201	0.240663	0.102593	0.240663	0.102593	0.158532	0.067581	0.226114
797	C	35748	0.003189	46340	0.005114	54979	0.004383	0.001925	0.439235	0.105768	0.439235	0.105768	0.289338	0.069673	0.359011
798	G	36021	0.004220	47000	0.003809	55459	0.003588	-0.000411	-0.114611	0.124330	-0.114611	0.124330	-0.075498	0.081900	0.006403
799	G	36235	0.004333	47559	0.003617	55895	0.003632	-0.000716	-0.197220	0.122566	-0.197220	0.122566	-0.129915	0.080738	-0.049177
800	G	36294	0.005951	47788	0.005692	56015	0.006052	-0.000260	-0.042894	0.087946	-0.042894	0.087946	-0.028256	0.057933	0.029677
801	G	36361	0.005858	47990	0.005230	56106	0.004777	-0.000628	-0.131403	0.109096	-0.131403	0.109096	-0.086559	0.071865	-0.014694
802	G	36010	0.004332	47638	0.004324	55677	0.004239	-0.000008	-0.001852	0.108389	-0.001852	0.108389	-0.001220	0.071399	0.070179
803	T	35817	0.003211	47411	0.005758	55424	0.003681	0.002547	0.692091	0.133902	0.692091	0.133902	0.455903	0.088205	0.400000
804	T	35741	0.001595	47309	0.006764	55334	0.002223	0.005169	2.325483	0.286239	2.325483	0.286239	1.531870	0.188555	1.343315
805	A	35665	0.001907	47179	0.013459	55246	0.005141	0.011553	2.247335	0.174934	2.247335	0.174934	1.480392	0.115235	1.365157
806	C	37263	0.003730	49233	0.003453	57681	0.003485	-0.000277	-0.079569	0.118538	-0.079569	0.118538	-0.052415	0.078085	0.025670
807	C	37856	0.004121	49870	0.003950	58494	0.003539	-0.000171	-0.048210	0.122592	-0.048210	0.122592	-0.031758	0.080755	0.048997
808	C	38941	0.007601	50802	0.007421	59893	0.007480	-0.000180	-0.024101	0.078108	-0.024101	0.078108	-0.015876	0.051452	0.035576
809	C	39126	0.010505	50999	0.010334	60175	0.010852	-0.000171	-0.015757	0.063253	-0.015757	0.063253	-0.010380	0.041667	0.031287
810	C	39947	0.030390	51825	0.031780	61162	0.029528	0.001390	0.047066	0.039712	0.047066	0.039712	0.031004	0.026160	0.057163
811	T	40081	0.201891	51884	0.212937	61173	0.204420	0.011045	0.054033	0.014798	-999.000000	0.000000	-999.000000	0.000000	-999.000000
812	T	40621	0.002142	52620	0.013246	61988	0.004485	0.011104	2.475989	0.192846	2.475989	0.192846	1.631014	0.127034	1.503980
813	C	40611	0.001724	52739	0.002806	62046	0.002724	0.001083	0.397462	0.117592	0.397462	0.117592	0.261821	0.077462	0.339283
814	G	40547	0.009027	52556	0.011226	61921	0.010223	0.002200	0.215164	0.065172	0.215164	0.065172	0.141736	0.042931	0.184666
815	G	40354	0.005130	52263	0.006161	61691	0.005933	0.001032	0.173871	0.083924	0.173871	0.083924	0.114535	0.055284	0.169818
816	T	39628	0.002271	51023	0.002665	60506	0.002958	0.000394	0.133297	0.112323	0.133297	0.112323	0.087807	0.073991	0.161798
817	G	39696	0.010278	50826	0.009857	60596	0.011568	-0.000421	-0.036388	0.058187	-0.036388	0.058187	-0.023970	0.038330	0.014360
818	C	39756	0.004251	50731	0.003134	60612	0.003316	-0.001117	-0.336759	0.126116	-0.336759	0.126116	-0.221834	0.083077	-0.138757
819	C	40874	0.001492	51542	0.003667	62102	0.002174	0.002175	1.000312	0.173763	1.000312	0.173763	0.658938	0.114463	0.544475
820	G	40817	0.018228	51369	0.025619	62054	0.020434	0.007391	0.361698	0.048653	0.361698	0.048653	0.238262	0.032049	0.270311
821	C	41055	0.001900	51387	0.003347	62350	0.002310	0.001447	0.626643	0.153669	0.626643	0.153669	0.412790	0.101227	0.400000
822	A	41301	0.001525	51372	0.008195	62664	0.003128	0.006670	2.132411	0.208042	2.132411	0.208042	1.404688	0.137044	1.267644
823	G	41122	0.013618	51033	0.013913	62406	0.013396	0.000295	0.021988	0.058009	0.021988	0.058009	0.014484	0.038213	0.052697
824	C	41193	0.003617	50817	0.004192	62332	0.003642	0.000574	0.157722	0.113796	0.157722	0.113796	0.103897	0.074961	0.178858
825	T	41000	0.001805	50442	0.010448	62026	0.002338	0.008643	3.697077	0.374459	3.697077	0.374459	2.435384	0.246668	2.188715
826	A	41055	0.000999	50285	0.004196	62068	0.001676	0.003197	1.908246	0.270923	1.908246	0.270923	1.257023	0.178466	1.078557
827	A	40573	0.000887	49854	0.003009	61445	0.001188	0.002121	1.785689	0.319269	1.785689	0.319269	1.176291	0.210313	0.965979
828	C	40877	0.001272	49854	0.005837	61789	0.001861	0.004565	2.452720	0.308376	2.452720	0.308376	1.615686	0.203137	1.412548
829	G	41185	0.007381	49969	0.008845	62280	0.008076	0.001464	0.181288	0.074342	0.181288	0.074342	0.119420	0.048972	0.168392
830	C	41314	0.000992	49762	0.001266	62383	0.001026	0.000274	0.266713	0.219331	0.266713	0.219331	0.175693	0.144481	0.320173
831	A	41356	0.001354	49741	0.009851	62497	0.002688	0.008497	3.160909	0.302342	3.160909	0.302342	2.082193	0.199163	1.883030
832	T	40928	0.001808	49031	0.003447	61887	0.001600	0.001639	1.024415	0.235232	1.024415	0.235232	0.674815	0.154955	0.519860
833	T	40925	0.001222	49173	0.007077	61918	0.001825	0.005855	3.208398	0.378511	3.208398	0.378511	2.113475	0.249338	1.864137
834	A	40730	0.001571	48811	0.006412	61585	0.002501	0.004841	1.935995	0.226974	1.935995	0.226974	1.275302	0.149515	1.125787
835	A	40141	0.001619	47733	0.003163	60566	0.002163	0.001544	0.713910	0.163339	0.713910	0.163339	0.470276	0.107597	0.400000
836	G	39756	0.003371	47095	0.003270	59913	0.003372	-0.000101	-0.029830	0.116494	-0.029830	0.116494	-0.019650	0.076738	0.057088
837	T	39184	0.004696	46171	0.005436	59010	0.005236	0.000741	0.141417	0.093431	0.141417	0.093431	0.093156	0.061546	0.154702
838	A	38948	0.002234	45855	0.002530	58639	0.003360	0.000296	0.088097	0.100044	0.088097	0.100044	0.058032	0.065902	0.123935
839	C	38903	0.003367	45648	0.003637	58398	0.003322	0.000269	0.081027	0.122865	0.081027	0.122865	0.053375	0.080935	0.134310
840	T	38573	0.012444	45210	0.011590	57738	0.012591	-0.000854	-0.067791	0.060483	-0.067791	0.060483	-0.044656	0.039842	-0.004814
841	C	38569	0.003059	45149	0.003500	57692	0.003085	0.000440	0.142633	0.128801	0.142633	0.128801	0.093957	0.084845	0.178802
842	C	38410	0.001848	44801	0.002411	57307	0.002181	0.000562	0.257736	0.148175	0.257736	0.148175	0.169779	0.097608	0.267387
843	G	37938	0.009805	44187	0.010546	56506	0.011521	0.000741	0.064285	0.061251	0.064285	0.061251	0.042346	0.040348	0.082695
844	C	37593	0.004283	43751	0.004708	55936	0.004469	0.000426	0.095259	0.105485	0.095259	0.105485	0.062750	0.069486	0.132237
845	C	37435	0.001576	43635	0.001879	55705	0.002100	0.000303	0.144338	0.139586	0.144338	0.139586	0.095080	0.091950	0.187030
846	T	37153	0.002503	43460	0.004786	55398	0.003953	0.002283	0.577467	0.113492	0.577467	0.113492	0.380396	0.074761	0.400000
847	G	37148	0.004657	43202	0.006412	55244	0.005123	0.001755	0.342531	0.104150	0.342531	0.104150	0.225636	0.068607	0.294243
848	G	36797	0.004348	42798	0.004626	54717	0.004167	0.000278	0.066765	0.114241	0.066765	0.114241	0.043980	0.075254	0.119235
849	G	36810	0.002010	42642	0.002345	54731	0.002156	0.000335	0.155279	0.154222	0.155279	0.154222	0.102288	0.101591	0.203879
850	A	36695	0.001472	42233	0.002818	54454	0.001579	0.001346	0.852339	0.226439	0.852339	0.226439	0.561463	0.149163	0.412300
851	A	36603	0.001694	42192	0.008201	54340	0.002613	0.006507	2.489980	0.280894	2.489980	0.280894	1.640230	0.185034	1.455196
852	G	36581	0.002515	42171	0.009106	54376	0.003310	0.006591	1.991013	0.219093	1.991013	0.219093	1.311544	0.144324	1.167220
853	T	36486	0.004714	42101	0.010166	54171	0.005150	0.005452	1.058546	0.134127	1.058546	0.134127	0.697299	0.088354	0.608945
854	A	36561	0.001231	42130	0.004652	54275	0.001898	0.003421	1.802903	0.267521	1.802903	0.267521	1.187631	0.176225	1.011406
855	C	37146	0.002988	42625	0.004997	55099	0.003448	0.002009	0.582558	0.135685	0.582558	0.135685	0.383750	0.089380	0.400000
856	G	37228	0.006715	42423	0.007850	55177	0.006887	0.001134	0.164680	0.088180	0.164680	0.088180	0.108480	0.058087	0.166567
857	C	37231	0.002874	42184	0.004030	55162	0.003753	0.001156	0.308058	0.112802	0.308058	0.112802	0.202928	0.074306	0.277234
858	T	37275	0.005875	42070	0.007654	55229	0.007387	0.001779	0.240768	0.079774	0.240768	0.079774	0.158602	0.052550	0.211152
859	C	37518	0.001493	42132	0.001756	55503	0.001874	0.000264	0.140768	0.152954	0.140768	0.152954	0.092729	0.100756	0.193485
860	G	37603	0.009574	42071	0.015688	55613	0.012533	0.006114	0.487835	0.065850	0.487835	0.065850	0.321353	0.043377	0.364730
861	C	37729	0.002067	42118	0.005580	55731	0.002333	0.003512	1.505675	0.227719	1.505675	0.227719	0.991836	0.150006	0.841830
862	A	37588	0.000984	41864	0.005446	55591	0.002285	0.004462	1.953061	0.244906	1.953061	0.244906	1.286544	0.161327	1.125217
863	A	37701	0.001724	41999	0.004691	55759	0.002457	0.002966	1.207364	0.191614	1.207364	0.191614	0.795329	0.126222	0.669107
864	G	37854	0.002272	42051	0.003710	56040	0.003158	0.001438	0.455252	0.126612	0.455252	0.126612	0.299889	0.083403	0.383293
865	A	37876	0.002667	42044	0.002997	56085	0.003085	0.000330	0.107069	0.122299	0.107069	0.122299	0.070530	0.080562	0.151092
866	G	37928	0.003638	41918	0.005988	56220	0.006208	0.002349	0.378463	0.081281	0.378463	0.081281	0.249306	0.053543	0.302849
867	T	37883	0.004593	41771	0.005722	56224	0.005425	0.001129	0.208044	0.094428	0.208044	0.094428	0.137045	0.062203	0.199248
868	G	37089	0.009086	41011	0.020482	55237	0.010573	0.011396	1.077884	0.093001	1.077884	0.093001	0.710037	0.061262	0.648774
869	A	36722	0.000762	40473	0.005040	54659	0.001921	0.004278	2.226918	0.294286	2.226918	0.294286	1.466943	0.193856	1.273087
870	A	36620	0.000874	40161	0.001843	54433	0.000772	0.000969	1.255516	0.393289	1.255516	0.393289	0.827049	0.259072	0.567977
871	A	36547	0.001888	39921	0.001628	54323	0.001749	-0.000260	-0.148539	0.174527	-0.148539	0.174527	-0.097847	0.114967	0.017120
872	C	36383	0.002006	39557	0.002654	54028	0.002406	0.000648	0.269295	0.147219	0.269295	0.147219	0.177393	0.096978	0.274371
873	T	36108	0.002853	39210	0.004565	53663	0.003578	0.001713	0.478665	0.128296	0.478665	0.128296	0.315312	0.084512	0.399825
874	C	35795	0.004889	38911	0.008609	53198	0.005959	0.003720	0.624353	0.106336	0.624353	0.106336	0.411282	0.070047	0.400000
875	A	35638	0.001431	38606	0.004740	52905	0.002287	0.003309	1.446860	0.220114	1.446860	0.220114	0.953093	0.144996	0.808097
876	A	35397	0.001497	38174	0.005003	52513	0.001790	0.003506	1.958681	0.308090	1.958681	0.308090	1.290246	0.202949	1.087297
877	A	34490	0.001508	37195	0.003630	51256	0.001658	0.002122	1.279492	0.265778	1.279492	0.265778	0.842843	0.175077	0.667766
878	G	33958	0.004211	36374	0.009127	50433	0.005155	0.004916	0.953633	0.132684	0.953633	0.132684	0.628189	0.087403	0.540785
879	G	31546	0.008844	34120	0.012603	47051	0.008055	0.003758	0.466581	0.102897	0.466581	0.102897	0.307352	0.067782	0.375134
880	A	30077	0.002693	32677	0.006182	44937	0.003004	0.003489	1.161249	0.202165	1.161249	0.202165	0.764952	0.133173	0.631779
881	A	28711	0.004423	31199	0.017533	42783	0.005890	0.013109	2.225602	0.200734	2.225602	0.200734	1.466076	0.132230	1.333846
882	T	26809	0.007908	29221	0.012115	39808	0.006657	0.004207	0.631938	0.132358	0.631938	0.132358	0.416278	0.087188	0.400000
883	T	25974	0.010241	28273	0.017649	38404	0.009843	0.007408	0.752671	0.109600	0.752671	0.109600	0.495809	0.072197	0.423612
884	G	25091	0.009485	27129	0.012606	36873	0.011879	0.003121	0.262738	0.078295	0.262738	0.078295	0.173074	0.051575	0.224649
885	A	23774	0.007571	25522	0.010657	34711	0.008124	0.003086	0.379873	0.107998	0.379873	0.107998	0.250235	0.071141	0.321376
886	C	23223	0.010507	24390	0.012956	33650	0.010847	0.002449	0.225806	0.092195	0.225806	0.092195	0.148746	0.060732	0.209477
887	G	22456	0.008016	23314	0.011324	32444	0.011404	0.003308	0.290066	0.081893	0.290066	0.081893	0.191076	0.053946	0.245022
888	G	21688	0.011204	22374	0.013185	31265	0.010683	0.001981	0.185399	0.098962	0.185399	0.098962	0.122128	0.065189	0.187317
889	G	21264	0.009217	21897	0.010321	30580	0.009156	0.001104	0.120528	0.104136	0.120528	0.104136	0.079396	0.068598	0.147994
890	G	20870	0.006133	21475	0.008242	29967	0.005473	0.002109	0.385357	0.153402	0.385357	0.153402	0.253847	0.101051	0.354898
891	A	20438	0.002985	20944	0.004297	29311	0.003105	0.001313	0.422767	0.195962	0.422767	0.195962	0.278490	0.129087	0.400000
892	C	20168	0.005504	20631	0.006834	28935	0.004769	0.001331	0.278994	0.164697	0.278994	0.164697	0.183782	0.108491	0.292273
893	C	20038	0.001996	20507	0.003413	28795	0.001806	0.001417	0.784808	0.305669	0.784808	0.305669	0.516979	0.201354	0.400000
894	C	20884	0.002298	20991	0.002858	30136	0.001659	0.000560	0.337498	0.302862	0.337498	0.302862	0.222321	0.199505	0.400000
895	G	20929	0.012471	20762	0.018881	30276	0.012683	0.006410	0.505382	0.100111	0.505382	0.100111	0.332911	0.065946	0.398858
896	C	20817	0.002066	20492	0.002586	30143	0.002289	0.000521	0.227495	0.209222	0.227495	0.209222	0.149858	0.137821	0.287679
897	A	20369	0.002258	19843	0.004838	29535	0.002133	0.002580	1.209362	0.318070	1.209362	0.318070	0.796646	0.209523	0.587123
898	C	20333	0.001328	19694	0.002133	29505	0.001186	0.000805	0.678395	0.369479	0.678395	0.369479	0.446880	0.243388	0.400000
899	A	19640	0.001680	18881	0.002807	28684	0.001708	0.001127	0.659621	0.298568	0.659621	0.298568	0.434514	0.196676	0.400000
900	A	19469	0.001900	18628	0.004080	28433	0.003482	0.002179	0.625935	0.173421	0.625935	0.173421	0.412323	0.114238	0.400000
901	G	19206	0.003072	18341	0.004853	28032	0.004923	0.001781	0.361686	0.135884	0.361686	0.135884	0.238254	0.089511	0.327765
902	T	18860	0.003924	17913	0.005136	27448	0.005866	0.001212	0.206676	0.121018	0.206676	0.121018	0.136144	0.079719	0.215863
903	A	18769	0.002611	17726	0.004062	27347	0.003218	0.001451	0.450959	0.194610	0.450959	0.194610	0.297061	0.128196	0.400000
904	G	18617	0.010958	17523	0.012612	27134	0.013820	0.001654	0.119698	0.082994	0.119698	0.082994	0.078849	0.054671	0.133520
905	C	18546	0.004368	17418	0.006258	27085	0.004947	0.001890	0.382096	0.159340	0.382096	0.159340	0.251699	0.104962	0.356661
906	G	18460	0.005038	17270	0.008049	26975	0.004782	0.003011	0.629567	0.188108	0.629567	0.188108	0.414716	0.123913	0.400000
907	G	18315	0.003658	17100	0.005263	26836	0.003764	0.001605	0.426441	0.193987	0.426441	0.193987	0.280911	0.127785	0.400000
908	A	18005	0.002055	16694	0.002935	26403	0.002121	0.000880	0.414999	0.259868	0.414999	0.259868	0.273373	0.171184	0.400000
909	G	17880	0.011801	16461	0.014276	26226	0.013117	0.002475	0.188711	0.094766	0.188711	0.094766	0.124310	0.062425	0.186735
910	C	17693	0.001470	16204	0.002283	25934	0.002198	0.000814	0.370301	0.220839	0.370301	0.220839	0.243929	0.145473	0.389402
911	A	17537	0.001426	15971	0.002254	25756	0.002834	0.000829	0.292323	0.169879	0.292323	0.169879	0.192563	0.111905	0.304467
912	T	17629	0.003403	15941	0.004266	25858	0.003790	0.000862	0.227510	0.180553	0.227510	0.180553	0.149868	0.118936	0.268804
913	G	18222	0.004500	16140	0.005762	26856	0.005139	0.001262	0.245601	0.152679	0.245601	0.152679	0.161786	0.100574	0.262360
914	T	18232	0.004223	16057	0.007722	26867	0.006179	0.003499	0.566335	0.143522	0.566335	0.143522	0.373063	0.094542	0.400000
915	G	18348	0.005178	15990	0.005941	27071	0.005098	0.000764	0.149781	0.159122	0.149781	0.159122	0.098665	0.104819	0.203484
916	G	19122	0.011244	16553	0.021748	28278	0.012236	0.010505	0.858534	0.121794	0.858534	0.121794	0.565544	0.080230	0.485314
917	T	19073	0.003041	16442	0.004440	28195	0.003476	0.001399	0.402470	0.192877	0.402470	0.192877	0.265120	0.127054	0.392174
918	T	18704	0.001978	16172	0.008410	27698	0.002238	0.006431	2.873181	0.507975	2.873181	0.507975	1.892657	0.334619	1.558037
919	T	18526	0.001511	16068	0.011327	27463	0.002148	0.009815	4.568852	0.724027	4.568852	0.724027	3.009650	0.476940	2.532710
920	A	18291	0.001859	15889	0.016049	27090	0.003101	0.014190	4.576275	0.604099	4.576275	0.604099	3.014540	0.397939	2.616601
921	A	18702	0.002139	16244	0.008434	27648	0.002351	0.006295	2.677634	0.474269	2.677634	0.474269	1.763844	0.312416	1.451428
922	T	18370	0.002395	15992	0.002939	27255	0.002935	0.000544	0.185252	0.192077	0.185252	0.192077	0.122032	0.126527	0.248559
923	T	17808	0.002808	15619	0.005058	26504	0.003169	0.002250	0.709997	0.232243	0.709997	0.232243	0.467698	0.152986	0.400000
924	C	17789	0.001405	15714	0.002673	26577	0.001994	0.001267	0.635548	0.265059	0.635548	0.265059	0.418656	0.174603	0.400000
925	G	17178	0.002445	15205	0.004801	25685	0.002297	0.002356	1.025687	0.323493	1.025687	0.323493	0.675653	0.213095	0.462558
926	A	16637	0.001563	14828	0.002563	24935	0.001203	0.001000	0.831115	0.455319	0.831115	0.455319	0.547482	0.299933	0.400000
927	A	16604	0.001506	14768	0.004131	24885	0.002170	0.002625	1.209637	0.325196	1.209637	0.325196	0.796827	0.214217	0.582610
928	G	16197	0.032228	14381	0.052639	24395	0.036934	0.020411	0.552630	0.066940	0.552630	0.066940	0.364035	0.044095	0.400000
929	C	16070	0.001431	14328	0.006421	24210	0.001570	0.004990	3.179000	0.695702	3.179000	0.695702	2.094109	0.458282	1.635828
930	A	15996	0.000563	14228	0.004217	24033	0.001498	0.003654	2.439614	0.559547	2.439614	0.559547	1.607052	0.368592	1.238461
931	A	16084	0.001181	14254	0.002175	24190	0.001488	0.000994	0.667597	0.338277	0.667597	0.338277	0.439768	0.222834	0.400000
932	C	20581	0.001555	16968	0.004715	30676	0.001402	0.003160	2.254276	0.545932	2.254276	0.545932	1.484964	0.359623	1.125341
933	G	21005	0.004761	17391	0.007590	31481	0.005718	0.002829	0.494840	0.147116	0.494840	0.147116	0.325967	0.096910	0.400000
934	C	21685	0.003781	17874	0.004140	32455	0.003728	0.000359	0.096205	0.171132	0.096205	0.171132	0.063373	0.112730	0.176103
935	G	21925	0.002873	18042	0.004434	32911	0.003221	0.001561	0.484557	0.196317	0.484557	0.196317	0.319194	0.129320	0.400000
936	A	21962	0.002231	18112	0.002981	33055	0.002027	0.000750	0.370178	0.258533	0.370178	0.258533	0.243848	0.170304	0.400000
937	A	22291	0.002198	18426	0.003853	33622	0.002885	0.001655	0.573673	0.200911	0.573673	0.200911	0.377897	0.132347	0.400000
938	G	22128	0.003118	18338	0.005017	33391	0.002785	0.001899	0.681709	0.241724	0.681709	0.241724	0.449064	0.159232	0.400000
939	A	21998	0.001682	18290	0.003773	33128	0.002958	0.002091	0.706702	0.193400	0.706702	0.193400	0.465527	0.127399	0.400000
940	A	22675	0.002999	18806	0.004148	34264	0.004057	0.001149	0.283162	0.148373	0.283162	0.148373	0.186528	0.097738	0.284266
941	C	23516	0.002722	19330	0.002794	35509	0.003661	0.000072	0.019676	0.139356	0.019676	0.139356	0.012961	0.091798	0.104759
942	C	23716	0.002235	19763	0.006021	35878	0.002230	0.003787	1.698184	0.340999	1.698184	0.340999	1.118649	0.224627	0.894022
943	T	23398	0.002949	19608	0.017187	35481	0.002565	0.014238	5.551370	0.700762	5.551370	0.700762	3.656866	0.461615	3.195252
944	T	23375	0.002353	19814	0.005703	35440	0.002963	0.003350	1.130738	0.237559	1.130738	0.237559	0.744853	0.156488	0.588365
945	A	23285	0.004295	19875	0.005635	35406	0.004491	0.001341	0.298526	0.154160	0.298526	0.154160	0.196649	0.101550	0.298199
946	C	23405	0.003162	20136	0.003427	35607	0.003005	0.000265	0.088179	0.184059	0.088179	0.184059	0.058086	0.121245	0.179332
947	C	24133	0.001243	21193	0.001085	36742	0.001905	-0.000158	-0.082852	0.168516	-0.082852	0.168516	-0.054577	0.111007	0.056430
948	T	23982	0.001585	21369	0.001404	36590	0.002323	-0.000181	-0.077751	0.156488	-0.077751	0.156488	-0.051217	0.103084	0.051867
949	A	24244	0.001650	21739	0.001794	36881	0.001681	0.000144	0.085729	0.231087	0.085729	0.231087	0.056473	0.152224	0.208697
950	A	24210	0.001900	21829	0.000641	36912	0.001571	-0.001259	-0.801049	0.233987	-0.801049	0.233987	-0.527677	0.154135	-0.373542
951	G	24862	0.005350	22645	0.006138	37857	0.005996	0.000789	0.131531	0.116617	0.131531	0.116617	0.086644	0.076819	0.163463
952	C	24716	0.002792	22687	0.003835	37670	0.002840	0.001043	0.367223	0.190290	0.367223	0.190290	0.241902	0.125350	0.367252
953	T	24369	0.003898	22708	0.010613	37175	0.004062	0.006715	1.653082	0.236898	1.653082	0.236898	1.088939	0.156052	0.932886
954	T	24083	0.003820	22767	0.016603	36724	0.003676	0.012783	3.477316	0.394045	3.477316	0.394045	2.290620	0.259570	2.031050
955	G	23699	0.004135	22647	0.007065	36153	0.003347	0.002930	0.875368	0.223068	0.875368	0.223068	0.576633	0.146942	0.429691
956	A	23309	0.003303	22546	0.003681	35549	0.003347	0.000378	0.112896	0.165306	0.112896	0.165306	0.074368	0.108892	0.183260
957	C	23188	0.002070	22596	0.002213	35311	0.001473	0.000143	0.096932	0.294113	0.096932	0.294113	0.063852	0.193741	0.257594
958	A	23547	0.001529	23182	0.004141	35686	0.002158	0.002612	1.210676	0.267116	1.210676	0.267116	0.797511	0.175958	0.621554
959	T	23742	0.008087	23676	0.011573	35972	0.009980	0.003486	0.349296	0.093099	0.349296	0.093099	0.230092	0.061327	0.291419
960	C	23957	0.004717	24171	0.005047	36367	0.005170	0.000331	0.063949	0.123301	0.063949	0.123301	0.042125	0.081222	0.123348
961	C	23903	0.007823	24279	0.005602	36353	0.005694	-0.002222	-0.390178	0.133961	-0.390178	0.133961	-0.257023	0.088244	-0.168779
962	C	24325	0.005262	24835	0.004631	36960	0.005519	-0.000632	-0.114416	0.115262	-0.114416	0.115262	-0.075369	0.075927	0.000557
963	A	24347	0.002013	24896	0.002611	36991	0.002541	0.000598	0.235441	0.172136	0.235441	0.172136	0.155093	0.113392	0.268484
964	A	24425	0.001801	25150	0.001352	37191	0.002124	-0.000450	-0.211633	0.169782	-0.211633	0.169782	-0.139409	0.111841	-0.027569
965	T	24401	0.002992	25221	0.002696	37120	0.002963	-0.000296	-0.099723	0.161943	-0.099723	0.161943	-0.065691	0.106677	0.040987
966	G	24300	0.003086	25274	0.005025	36984	0.003055	0.001939	0.634458	0.196126	0.634458	0.196126	0.417938	0.129194	0.400000
967	A	24155	0.002194	25245	0.003565	36750	0.002204	0.001371	0.621982	0.229225	0.621982	0.229225	0.409720	0.150998	0.400000
968	C	24450	0.001718	25525	0.001528	37177	0.001587	-0.000190	-0.119645	0.227828	-0.119645	0.227828	-0.078814	0.150077	0.071263
969	A	24835	0.001651	25911	0.011076	37641	0.002444	0.009425	3.856354	0.494300	3.856354	0.494300	2.540304	0.325611	2.214693
970	T	25086	0.007813	26187	0.008057	37980	0.007583	0.000244	0.032218	0.103784	0.032218	0.103784	0.021223	0.068366	0.089589
971	C	25763	0.001824	26812	0.001492	38790	0.001521	-0.000332	-0.218573	0.235519	-0.218573	0.235519	-0.143981	0.155144	0.011163
972	T	25732	0.009638	26797	0.009143	38727	0.009916	-0.000495	-0.049921	0.085359	-0.049921	0.085359	-0.032884	0.056229	0.023345
973	C	26449	0.002155	27612	0.002318	39813	0.002085	0.000163	0.078063	0.195283	0.078063	0.195283	0.051423	0.128639	0.180062
974	C	26594	0.001429	27915	0.000967	39969	0.001251	-0.000462	-0.369051	0.243308	-0.369051	0.243308	-0.243106	0.160275	-0.082831
975	T	26470	0.001813	27822	0.005751	39859	0.002835	0.003937	1.388882	0.226523	1.388882	0.226523	0.914901	0.149218	0.765683
976	T	26469	0.002040	27985	0.007075	39838	0.002686	0.005035	1.874656	0.280312	1.874656	0.280312	1.234896	0.184651	1.050246
977	A	26435	0.001362	28079	0.003953	39778	0.001936	0.002591	1.338660	0.273117	1.338660	0.273117	0.881818	0.179911	0.701907
978	A	26502	0.001811	28365	0.002820	39896	0.001755	0.001009	0.575182	0.243361	0.575182	0.243361	0.378891	0.160310	0.400000
979	T	26653	0.002064	28603	0.009370	40082	0.003618	0.007306	2.019605	0.243057	2.019605	0.243057	1.330379	0.160109	1.170269
980	C	27152	0.001915	29251	0.003795	40841	0.002326	0.001880	0.808049	0.209489	0.808049	0.209489	0.532288	0.137997	0.400000
981	G	27297	0.002857	29453	0.003667	41011	0.004243	0.000809	0.190772	0.113757	0.190772	0.113757	0.125668	0.074935	0.200603
982	G	27342	0.002633	29604	0.002128	41124	0.002967	-0.000505	-0.170301	0.139100	-0.170301	0.139100	-0.112183	0.091630	-0.020553
983	A	27158	0.001915	29413	0.001870	40771	0.002158	-0.000045	-0.020756	0.169662	-0.020756	0.169662	-0.013673	0.111762	0.098089
984	G	27082	0.003471	29309	0.003924	40579	0.003031	0.000453	0.149373	0.169416	0.149373	0.169416	0.098397	0.111600	0.209997
985	A	26987	0.001964	29207	0.002636	40377	0.002873	0.000672	0.234063	0.142216	0.234063	0.142216	0.154185	0.093683	0.247868
986	G	27341	0.005669	29551	0.006971	40911	0.005671	0.001302	0.229570	0.118365	0.229570	0.118365	0.151225	0.077971	0.229196
987	T	27374	0.002813	29533	0.008194	40880	0.003523	0.005381	1.527701	0.216449	1.527701	0.216449	1.006346	0.142582	0.863764
988	T	27263	0.003301	29295	0.007783	40739	0.004713	0.004482	0.950942	0.148736	0.950942	0.148736	0.626416	0.097977	0.528439
989	C	27350	0.006106	29413	0.006970	40838	0.006244	0.000864	0.138317	0.108989	0.138317	0.108989	0.091114	0.071794	0.162908
990	C	27481	0.001819	29606	0.001723	41057	0.002070	-0.000097	-0.046764	0.170434	-0.046764	0.170434	-0.030805	0.112271	0.081466
991	C	27761	0.002017	29869	0.001574	41478	0.002049	-0.000444	-0.216506	0.174352	-0.216506	0.174352	-0.142619	0.114852	-0.027768
992	T	27789	0.002051	29834	0.003620	41446	0.003330	0.001569	0.471181	0.138605	0.471181	0.138605	0.310382	0.091304	0.400000
993	T	27829	0.001976	29916	0.005248	41492	0.004627	0.003272	0.707022	0.118797	0.707022	0.118797	0.465738	0.078255	0.400000
994	C	27830	0.001617	30026	0.008759	41541	0.002191	0.007142	3.260336	0.435555	3.260336	0.435555	2.147689	0.286914	1.860774
995	G	27801	0.003561	30036	0.005260	41426	0.004490	0.001699	0.378476	0.125743	0.378476	0.125743	0.249314	0.082831	0.332145
996	G	27992	0.008324	30267	0.007665	41674	0.006671	-0.000659	-0.098742	0.111393	-0.098742	0.111393	-0.065045	0.073378	0.008333
997	G	27914	0.006484	30268	0.005484	41595	0.005457	-0.001000	-0.183213	0.118453	-0.183213	0.118453	-0.120688	0.078029	-0.042659
998	G	27927	0.002507	30363	0.002931	41610	0.002187	0.000425	0.194179	0.198404	0.194179	0.198404	0.127912	0.130695	0.258607
999	A	27937	0.001575	30477	0.001280	41568	0.001997	-0.000295	-0.147901	0.157908	-0.147901	0.157908	-0.097427	0.104019	0.006592
1000	C	28076	0.000962	30660	0.000750	41768	0.001293	-0.000212	-0.163601	0.188749	-0.163601	0.188749	-0.107769	0.124335	0.016566
1001	A	28245	0.000991	30821	0.001428	42040	0.001998	0.000436	0.218344	0.144777	0.218344	0.144777	0.143830	0.095369	0.239200
1002	T	28238	0.002550	30689	0.002314	42125	0.002042	-0.000236	-0.115708	0.199769	-0.115708	0.199769	-0.076221	0.131594	0.055373
1003	T	28590	0.003358	31135	0.003308	42700	0.004145	-0.000050	-0.011976	0.114104	-0.011976	0.114104	-0.007889	0.075164	0.067275
1004	G	28470	0.006147	30901	0.007249	42466	0.007630	0.001102	0.144455	0.088336	0.144455	0.088336	0.095157	0.058190	0.153347
1005	G	28467	0.006077	30697	0.006580	42521	0.006561	0.000503	0.076696	0.099794	0.076696	0.099794	0.050522	0.065738	0.116260
1006	T	28359	0.004055	30593	0.006505	42385	0.004341	0.002450	0.564275	0.143528	0.564275	0.143528	0.371706	0.094547	0.400000
1007	G	28400	0.002958	30588	0.005492	42413	0.003560	0.002535	0.711921	0.160434	0.711921	0.160434	0.468966	0.105683	0.400000
1008	A	28278	0.002723	30486	0.004199	42213	0.003174	0.001476	0.464873	0.157595	0.464873	0.157595	0.306227	0.103813	0.400000
1009	C	28957	0.001761	31121	0.006587	43126	0.002180	0.004826	2.214089	0.330916	2.214089	0.330916	1.458492	0.217985	1.240507
1010	A	29232	0.002668	31461	0.006993	43595	0.003464	0.004324	1.248513	0.190940	1.248513	0.190940	0.822436	0.125779	0.696658
1011	G	29237	0.012553	31378	0.012493	43553	0.011871	-0.000060	-0.005034	0.076632	-0.005034	0.076632	-0.003316	0.050480	0.047164
1012	G	29203	0.006130	31488	0.012926	43577	0.008261	0.006796	0.822643	0.104738	0.822643	0.104738	0.541902	0.068994	0.472907
1013	T	28977	0.004107	31394	0.007358	43203	0.004490	0.003251	0.724071	0.146132	0.724071	0.146132	0.476969	0.096262	0.400000
1014	G	29022	0.006995	31590	0.006394	43285	0.006330	-0.000600	-0.094827	0.105352	-0.094827	0.105352	-0.062465	0.069399	0.006934
1015	G	29055	0.005335	31720	0.006589	43444	0.006054	0.001254	0.207175	0.104121	0.207175	0.104121	0.136473	0.068588	0.205061
1016	T	29289	0.004609	31979	0.008631	43853	0.005085	0.004021	0.790814	0.139022	0.790814	0.139022	0.520935	0.091578	0.429357
1017	G	29587	0.007672	32220	0.009901	44257	0.008857	0.002228	0.251587	0.085928	0.251587	0.085928	0.165728	0.056603	0.222332
1018	C	29834	0.001676	32451	0.002712	44649	0.002284	0.001036	0.453424	0.169681	0.453424	0.169681	0.298685	0.111774	0.400000
1019	A	29896	0.001572	32449	0.001664	44746	0.002682	0.000092	0.034318	0.120218	0.034318	0.120218	0.022606	0.079191	0.101797
1020	T	29977	0.003136	32490	0.002585	44961	0.003892	-0.000550	-0.141390	0.110777	-0.141390	0.110777	-0.093138	0.072973	-0.020166
1021	G	29318	0.003752	31050	0.004380	43985	0.003751	0.000628	0.167428	0.138883	0.167428	0.138883	0.110291	0.091487	0.201777
1022	G	29494	0.007493	30721	0.009472	44001	0.008091	0.001979	0.244638	0.093592	0.244638	0.093592	0.161151	0.061652	0.222803
1023	T	29143	0.004083	30333	0.004813	43588	0.004680	0.000730	0.155961	0.117304	0.155961	0.117304	0.102736	0.077272	0.180008
1024	T	29071	0.002098	30247	0.004298	43497	0.003472	0.002200	0.633626	0.142965	0.633626	0.142965	0.417390	0.094175	0.400000
1025	G	29056	0.002375	30229	0.003507	43444	0.004235	0.001132	0.267238	0.106822	0.267238	0.106822	0.176038	0.070367	0.246405
1026	T	28840	0.004993	30008	0.004465	43213	0.005878	-0.000528	-0.089759	0.096695	-0.089759	0.096695	-0.059127	0.063696	0.004569
1027	C	29282	0.002493	30339	0.002406	43807	0.003173	-0.000087	-0.027373	0.127824	-0.027373	0.127824	-0.018032	0.084202	0.066170
1028	G	29254	0.003658	30375	0.003819	43699	0.004645	0.000161	0.034725	0.107823	0.034725	0.107823	0.022874	0.071027	0.093901
1029	T	28976	0.006316	30013	0.005664	43307	0.006050	-0.000651	-0.107666	0.105621	-0.107666	0.105621	-0.070923	0.069576	-0.001347
1030	C	28854	0.001664	29620	0.002600	43067	0.002020	0.000936	0.463365	0.195198	0.463365	0.195198	0.305233	0.128584	0.400000
1031	A	28495	0.001544	29219	0.014888	42551	0.002538	0.013343	5.257193	0.586013	5.257193	0.586013	3.463082	0.386026	3.077057
1032	G	28402	0.007887	29216	0.008454	42338	0.008101	0.000568	0.070049	0.093027	0.070049	0.093027	0.046144	0.061280	0.107424
1033	C	28269	0.005518	29310	0.007540	42141	0.009421	0.002022	0.214598	0.072209	0.214598	0.072209	0.141363	0.047566	0.188929
1034	T	27894	0.004123	29024	0.005547	41601	0.005192	0.001424	0.274332	0.113668	0.274332	0.113668	0.180711	0.074876	0.255588
1035	C	27487	0.002983	28658	0.004327	40987	0.003465	0.001344	0.387835	0.150600	0.387835	0.150600	0.255480	0.099205	0.354685
1036	G	26407	0.003825	27626	0.008398	39405	0.006801	0.004573	0.672406	0.106724	0.672406	0.106724	0.442935	0.070303	0.400000
1037	T	25898	0.003668	27170	0.007508	38602	0.005181	0.003840	0.741167	0.135343	0.741167	0.135343	0.488231	0.089155	0.400000
1038	G	24929	0.003049	26468	0.018588	37199	0.005618	0.015540	2.765866	0.250450	2.765866	0.250450	1.821965	0.164979	1.656986
1039	T	24434	0.007162	26216	0.013465	36513	0.007477	0.006303	0.842997	0.130516	0.842997	0.130516	0.555309	0.085975	0.469334
1040	C	23931	0.003092	25510	0.021678	35673	0.004794	0.018586	3.877207	0.361270	3.877207	0.361270	2.554041	0.237980	2.316061
1041	G	23666	0.006042	25417	0.014085	35307	0.005296	0.008043	1.518510	0.202947	1.518510	0.202947	1.000292	0.133688	0.866604
1042	T	23106	0.005626	25028	0.013425	34589	0.006852	0.007799	1.138185	0.148586	1.138185	0.148586	0.749759	0.097879	0.651881
1043	G	22999	0.004435	24874	0.010091	34450	0.003948	0.005656	1.432685	0.231293	1.432685	0.231293	0.943756	0.152360	0.791396
1044	A	22489	0.003513	24589	0.016755	33757	0.004888	0.013243	2.709282	0.282039	2.709282	0.282039	1.784691	0.185788	1.598903
1045	G	22240	0.001933	24431	0.002988	33455	0.002451	0.001055	0.430245	0.192578	0.430245	0.192578	0.283416	0.126857	0.400000
1046	A	21818	0.003300	24109	0.009167	32869	0.004411	0.005867	1.329874	0.198763	1.329874	0.198763	0.876031	0.130932	0.745099
1047	T	21800	0.004220	24029	0.015606	32846	0.005876	0.011386	1.937737	0.209459	1.937737	0.209459	1.276450	0.137977	1.138473
1048	G	21871	0.003566	24006	0.011914	33083	0.005592	0.008347	1.492727	0.182016	1.492727	0.182016	0.983307	0.119900	0.863408
1049	T	21260	0.004186	23311	0.014114	32165	0.004726	0.009927	2.100722	0.254877	2.100722	0.254877	1.383813	0.167895	1.215918
1050	T	21367	0.003136	23475	0.020490	32351	0.005224	0.017354	3.322047	0.320412	3.322047	0.320412	2.188339	0.211065	1.977274
1051	G	21439	0.004245	23418	0.009053	32450	0.005578	0.004808	0.862034	0.151309	0.862034	0.151309	0.567850	0.099672	0.468177
1052	G	21595	0.006390	23583	0.009753	32729	0.007730	0.003362	0.434975	0.112342	0.434975	0.112342	0.286532	0.074003	0.360535
1053	G	21685	0.004335	23696	0.007470	32832	0.005726	0.003135	0.547460	0.131548	0.547460	0.131548	0.360629	0.086655	0.400000
1054	T	21251	0.002682	23327	0.007073	32262	0.003441	0.004391	1.276274	0.225726	1.276274	0.225726	0.840723	0.148693	0.692029
1055	T	21117	0.001421	23169	0.008978	32072	0.001684	0.007557	4.488213	0.730378	4.488213	0.730378	2.956531	0.481124	2.475407
1056	A	21093	0.002608	23082	0.005026	32022	0.002811	0.002418	0.860346	0.226796	0.860346	0.226796	0.566738	0.149398	0.417340
1057	A	21049	0.001425	23052	0.007331	31973	0.002189	0.005906	2.697610	0.429459	2.697610	0.429459	1.777003	0.282898	1.494104
1058	G	20837	0.002448	23051	0.017657	31680	0.004198	0.015209	3.622699	0.385746	3.622699	0.385746	2.386389	0.254103	2.132285
1059	T	20647	0.010365	23003	0.011303	31462	0.010807	0.000938	0.086814	0.092348	0.086814	0.092348	0.057187	0.060832	0.118020
1060	C	21568	0.007047	23665	0.006000	32799	0.007226	-0.001047	-0.144904	0.105844	-0.144904	0.105844	-0.095453	0.069723	-0.025730
1061	C	21856	0.003249	24062	0.004239	33294	0.003544	0.000991	0.279476	0.162849	0.279476	0.162849	0.184100	0.107274	0.291373
1062	C	21881	0.002696	24069	0.002534	33331	0.001800	-0.000162	-0.090006	0.265816	-0.090006	0.265816	-0.059290	0.175102	0.115811
1063	G	21730	0.018684	23959	0.018907	33111	0.019420	0.000223	0.011507	0.066127	0.011507	0.066127	0.007580	0.043560	0.051140
1064	C	21866	0.002012	24126	0.001658	33181	0.001477	-0.000354	-0.239915	0.273652	-0.239915	0.273652	-0.158040	0.180264	0.022224
1065	A	21918	0.001460	24281	0.003418	33239	0.002016	0.001958	0.971533	0.255208	0.971533	0.255208	0.639980	0.168114	0.471866
1066	A	22229	0.002249	24886	0.003697	33912	0.002035	0.001448	0.711436	0.260116	0.711436	0.260116	0.468646	0.171347	0.400000
1067	C	23296	0.002576	26444	0.001966	35567	0.002390	-0.000609	-0.254881	0.182048	-0.254881	0.182048	-0.167899	0.119921	-0.047978
1068	G	23153	0.002894	26573	0.003274	35399	0.005763	0.000380	0.065975	0.086572	0.065975	0.086572	0.043460	0.057027	0.100487
1069	A	22883	0.001967	26407	0.002499	34936	0.002319	0.000533	0.229806	0.185056	0.229806	0.185056	0.151381	0.121902	0.273283
1070	G	22850	0.019912	26511	0.018370	34967	0.017988	-0.001543	-0.085763	0.069614	-0.085763	0.069614	-0.056495	0.045857	-0.010638
1071	C	22849	0.003414	26693	0.004983	34945	0.003920	0.001569	0.400175	0.151770	0.400175	0.151770	0.263608	0.099976	0.363584
1072	G	22713	0.017699	26899	0.023793	34858	0.018217	0.006094	0.334505	0.072040	0.334505	0.072040	0.220349	0.047455	0.267804
1073	C	22888	0.001398	27398	0.003431	35198	0.001932	0.002033	1.052210	0.257292	1.052210	0.257292	0.693125	0.169487	0.523638
1074	A	22765	0.001274	27382	0.002703	34955	0.001173	0.001429	1.217986	0.385480	1.217986	0.385480	0.802326	0.253928	0.548398
1075	A	22660	0.001324	27610	0.009743	34870	0.003413	0.008419	2.466958	0.294037	2.466958	0.294037	1.625065	0.193691	1.431373
1076	C	23286	0.003521	28387	0.003910	35821	0.003406	0.000389	0.114161	0.158174	0.114161	0.158174	0.075201	0.104194	0.179396
1077	C	23592	0.007884	28764	0.006223	36299	0.006887	-0.001661	-0.241166	0.108807	-0.241166	0.108807	-0.158864	0.071674	-0.087190
1078	C	24875	0.010131	30273	0.010637	38163	0.010246	0.000506	0.049376	0.085048	0.049376	0.085048	0.032526	0.056024	0.088550
1079	T	24866	0.002614	30326	0.018532	38169	0.004585	0.015918	3.471840	0.320857	3.471840	0.320857	2.287013	0.211359	2.075654
1080	T	24826	0.002578	30386	0.019548	38181	0.002593	0.016971	6.544969	0.737447	6.544969	0.737447	4.311382	0.485780	3.825602
1081	G	24897	0.005944	30614	0.011106	38375	0.006332	0.005162	0.815120	0.133177	0.815120	0.133177	0.536946	0.087728	0.449217
1082	T	24904	0.015580	30707	0.015990	38433	0.016314	0.000410	0.025132	0.065636	0.025132	0.065636	0.016556	0.043236	0.059792
1083	C	25110	0.010554	31008	0.012061	38779	0.010934	0.001508	0.137907	0.082549	0.137907	0.082549	0.090844	0.054378	0.145221
1084	T	24985	0.004323	31085	0.004214	38624	0.005256	-0.000108	-0.020614	0.105703	-0.020614	0.105703	-0.013579	0.069630	0.056051
1085	T	25059	0.002634	31346	0.002425	38660	0.003777	-0.000209	-0.055404	0.113198	-0.055404	0.113198	-0.036496	0.074567	0.038071
1086	T	24956	0.001963	31511	0.002317	38519	0.002570	0.000353	0.137422	0.152416	0.137422	0.152416	0.090524	0.100401	0.190926
1087	A	25087	0.001634	31866	0.001883	38576	0.001996	0.000249	0.124531	0.177151	0.124531	0.177151	0.082033	0.116695	0.198728
1088	G	25068	0.002832	32113	0.004048	38645	0.004710	0.001216	0.258180	0.105565	0.258180	0.105565	0.170072	0.069539	0.239610
1089	T	24961	0.004407	32217	0.003911	38523	0.004465	-0.000496	-0.111066	0.122546	-0.111066	0.122546	-0.073163	0.080725	0.007562
1090	T	25098	0.002112	32614	0.002729	38808	0.002912	0.000617	0.211956	0.142093	0.211956	0.142093	0.139622	0.093601	0.233223
1091	G	25373	0.010089	33107	0.009182	39202	0.011530	-0.000907	-0.078674	0.071352	-0.078674	0.071352	-0.051825	0.047002	-0.004823
1092	C	25566	0.003599	33460	0.002959	39620	0.003382	-0.000640	-0.189163	0.142487	-0.189163	0.142487	-0.124608	0.093861	-0.030747
1093	C	25677	0.001791	33737	0.000889	39848	0.001255	-0.000902	-0.719061	0.267201	-0.719061	0.267201	-0.473669	0.176014	-0.297655
1094	A	25618	0.001249	33688	0.006798	39834	0.002686	0.005549	2.065617	0.273130	2.065617	0.273130	1.360688	0.179919	1.180769
1095	T	25805	0.005542	34072	0.008130	40116	0.005185	0.002588	0.499190	0.134393	0.499190	0.134393	0.328832	0.088529	0.400000
1096	C	26412	0.001136	34810	0.001092	40854	0.001518	-0.000044	-0.029130	0.179729	-0.029130	0.179729	-0.019189	0.118394	0.099205
1097	A	27744	0.002091	36809	0.003586	42747	0.003369	0.001496	0.443957	0.128818	0.443957	0.128818	0.292448	0.084857	0.377305
1098	T	27595	0.002029	36904	0.001897	42536	0.002092	-0.000133	-0.063345	0.169067	-0.063345	0.169067	-0.041727	0.111370	0.069642
1099	T	27689	0.001083	37208	0.004220	42698	0.002389	0.003136	1.312779	0.208865	1.312779	0.208865	0.864770	0.137586	0.727184
1100	A	27982	0.003431	37810	0.003914	43065	0.002833	0.000484	0.170683	0.168569	0.170683	0.168569	0.112434	0.111042	0.223476
1101	A	28073	0.002493	38184	0.003509	43138	0.002272	0.001016	0.447149	0.192505	0.447149	0.192505	0.294552	0.126809	0.400000
1102	G	28225	0.003756	38724	0.009994	43309	0.005172	0.006238	1.206130	0.145313	1.206130	0.145313	0.794517	0.095722	0.698795
1103	T	27980	0.003038	38651	0.004269	42919	0.003984	0.001231	0.308988	0.119815	0.308988	0.119815	0.203541	0.078926	0.282467
1104	T	28022	0.002391	39090	0.005372	43017	0.003766	0.002981	0.791629	0.139911	0.791629	0.139911	0.521472	0.092164	0.429308
1105	G	27919	0.004477	39050	0.004277	42817	0.004788	-0.000201	-0.041912	0.108544	-0.041912	0.108544	-0.027609	0.071501	0.043892
1106	G	27759	0.007421	38869	0.006663	42592	0.007137	-0.000758	-0.106145	0.093005	-0.106145	0.093005	-0.069921	0.061265	-0.008656
1107	G	27565	0.009432	38730	0.011387	42257	0.010105	0.001954	0.193400	0.079486	0.193400	0.079486	0.127399	0.052360	0.179759
1108	C	27502	0.001418	38719	0.001782	42213	0.002914	0.000364	0.124920	0.107801	0.124920	0.107801	0.082289	0.071012	0.153301
1109	A	27351	0.003510	38577	0.005781	41963	0.005052	0.002271	0.449463	0.108866	0.449463	0.108866	0.296076	0.071713	0.367789
1110	C	27623	0.001448	38963	0.003670	42215	0.001942	0.002222	1.143965	0.234133	1.143965	0.234133	0.753566	0.154231	0.599335
1111	T	27579	0.015229	38867	0.016158	42199	0.014218	0.000929	0.065316	0.069245	0.065316	0.069245	0.043026	0.045614	0.088640
1112	C	27491	0.001200	38745	0.001342	41934	0.001693	0.000142	0.083700	0.165571	0.083700	0.165571	0.055136	0.109067	0.164203
1113	T	27462	0.002076	38741	0.002271	41853	0.002772	0.000196	0.070681	0.132343	0.070681	0.132343	0.046560	0.087179	0.133739
1114	A	27195	0.002243	38502	0.001818	41448	0.002364	-0.000425	-0.179737	0.153396	-0.179737	0.153396	-0.118399	0.101047	-0.017352
1115	G	27110	0.002139	38438	0.002992	41324	0.004864	0.000852	0.175246	0.082331	0.175246	0.082331	0.115440	0.054234	0.169675
1116	A	26898	0.003011	38143	0.002019	40989	0.002635	-0.000993	-0.376741	0.158315	-0.376741	0.158315	-0.248171	0.104288	-0.143884
1117	G	26653	0.002701	37988	0.001553	40713	0.002407	-0.001148	-0.477033	0.163923	-0.477033	0.163923	-0.314237	0.107982	-0.206255
1118	A	26471	0.002153	37780	0.002647	40445	0.002893	0.000494	0.170631	0.135431	0.170631	0.135431	0.112400	0.089213	0.201613
1119	G	26151	0.003136	37458	0.004058	40055	0.003096	0.000922	0.297907	0.156624	0.297907	0.156624	0.196241	0.103173	0.299414
1120	A	25941	0.001619	37302	0.003324	39738	0.002743	0.001705	0.621648	0.153900	0.621648	0.153900	0.409500	0.101379	0.400000
1121	C	25890	0.003167	37193	0.003818	39601	0.003384	0.000651	0.192294	0.141159	0.192294	0.141159	0.126671	0.092986	0.219656
1122	T	25476	0.002473	36716	0.007599	39031	0.003997	0.005126	1.282506	0.171977	1.282506	0.171977	0.844828	0.113287	0.731542
1123	G	25652	0.011500	36958	0.012041	39287	0.011760	0.000541	0.045972	0.074849	0.045972	0.074849	0.030283	0.049305	0.079589
1124	C	25605	0.002968	36815	0.002010	39136	0.001993	-0.000958	-0.480731	0.214221	-0.480731	0.214221	-0.316673	0.141114	-0.175558
1125	C	25847	0.000890	37132	0.000943	39482	0.001824	0.000053	0.028916	0.134154	0.028916	0.134154	0.019048	0.088371	0.107419
1126	A	25880	0.001855	37164	0.001292	39490	0.002861	-0.000563	-0.196801	0.115497	-0.196801	0.115497	-0.129639	0.076082	-0.053557
1127	G	25925	0.008447	37218	0.009941	39558	0.009303	0.001494	0.160595	0.083197	0.160595	0.083197	0.105789	0.054804	0.160594
1128	G	25963	0.007395	37282	0.007403	39604	0.006868	0.000008	0.001150	0.101234	0.001150	0.101234	0.000757	0.066686	0.067443
1129	G	26050	0.002380	37426	0.002993	39695	0.002167	0.000613	0.282727	0.193467	0.282727	0.193467	0.186241	0.127443	0.313684
1130	A	26132	0.001225	37401	0.002781	39770	0.001408	0.001556	1.105125	0.287994	1.105125	0.287994	0.727981	0.189711	0.538270
1131	T	26043	0.001728	37206	0.003628	39650	0.001841	0.001901	1.032277	0.250881	1.032277	0.250881	0.679994	0.165264	0.514731
1132	A	25938	0.000733	36966	0.002597	39482	0.000962	0.001864	1.937179	0.452859	1.937179	0.452859	1.276082	0.298313	0.977770
1133	A	25981	0.001193	37165	0.010628	39554	0.002301	0.009435	4.101054	0.497520	4.101054	0.497520	2.701497	0.327732	2.373764
1134	C	27147	0.001731	38134	0.002150	41139	0.002090	0.000419	0.200432	0.167225	0.200432	0.167225	0.132031	0.110156	0.242187
1135	C	27806	0.001762	38573	0.001737	41957	0.002050	-0.000025	-0.012316	0.160638	-0.012316	0.160638	-0.008113	0.105817	0.097704
1136	T	27735	0.003101	38351	0.003703	41844	0.005234	0.000602	0.114998	0.087559	0.114998	0.087559	0.075753	0.057678	0.133430
1137	G	27629	0.003800	37962	0.003635	41577	0.004570	-0.000165	-0.036137	0.105730	-0.036137	0.105730	-0.023805	0.069648	0.045843
1138	G	27690	0.001842	37992	0.003027	41598	0.002164	0.001185	0.547768	0.185914	0.547768	0.185914	0.360833	0.122468	0.400000
1139	A	27598	0.001449	37854	0.002113	41433	0.002462	0.000664	0.269722	0.136348	0.269722	0.136348	0.177674	0.089817	0.267492
1140	G	27619	0.002571	37869	0.003750	41455	0.004221	0.001179	0.279306	0.105949	0.279306	0.105949	0.183988	0.069792	0.253780
1141	G	27560	0.002504	37688	0.004192	41296	0.003051	0.001689	0.553461	0.155364	0.553461	0.155364	0.364582	0.102343	0.400000
1142	A	27448	0.001275	37480	0.001974	41155	0.002843	0.000699	0.245962	0.113062	0.245962	0.113062	0.162023	0.074478	0.236501
1143	A	27406	0.001460	37438	0.002831	41086	0.002604	0.001372	0.526751	0.146956	0.526751	0.146956	0.346988	0.096804	0.400000
1144	G	27502	0.010908	37407	0.013500	41177	0.011560	0.002592	0.224211	0.075990	0.224211	0.075990	0.147695	0.050057	0.197752
1145	G	27767	0.005186	37727	0.016063	41621	0.007712	0.010877	1.410285	0.128428	1.410285	0.128428	0.929000	0.084600	0.844400
1146	T	27643	0.003835	37642	0.012513	41523	0.006286	0.008678	1.380602	0.138663	1.380602	0.138663	0.909447	0.091342	0.818106
1147	G	27657	0.003507	37639	0.003826	41554	0.004019	0.000319	0.079268	0.119090	0.079268	0.119090	0.052217	0.078449	0.130665
1148	G	27536	0.007917	37541	0.007698	41463	0.008007	-0.000219	-0.027308	0.087664	-0.027308	0.087664	-0.017989	0.057747	0.039759
1149	G	27309	0.005383	36914	0.006068	41181	0.005367	0.000685	0.127702	0.112364	0.127702	0.112364	0.084121	0.074018	0.158139
1150	G	27190	0.002648	36524	0.004189	40961	0.003027	0.001541	0.509038	0.158845	0.509038	0.158845	0.335319	0.104636	0.400000
1151	A	26936	0.002190	35972	0.012426	40575	0.004338	0.010236	2.359795	0.233070	2.359795	0.233070	1.554473	0.153531	1.400942
1152	T	26787	0.004032	35692	0.008545	40343	0.004164	0.004514	1.083864	0.171693	1.083864	0.171693	0.713976	0.113099	0.600877
1153	G	26611	0.005073	35363	0.005373	40145	0.003438	0.000300	0.087201	0.170428	0.087201	0.170428	0.057442	0.112266	0.169709
1154	A	26520	0.001320	35107	0.001994	39991	0.001725	0.000674	0.390721	0.194955	0.390721	0.194955	0.257381	0.128423	0.385803
1155	C	27279	0.001650	35195	0.001705	40998	0.002756	0.000055	0.020015	0.119749	0.020015	0.119749	0.013185	0.078883	0.092067
1156	G	27141	0.002579	34235	0.003564	40859	0.004259	0.000984	0.231178	0.106240	0.231178	0.106240	0.152284	0.069983	0.222268
1157	T	26809	0.005558	33662	0.006179	40358	0.005972	0.000621	0.104033	0.104911	0.104033	0.104911	0.068530	0.069108	0.137638
1158	C	26907	0.002230	33479	0.003465	40518	0.002493	0.001235	0.495425	0.180065	0.495425	0.180065	0.326352	0.118615	0.400000
1159	A	26895	0.000967	33204	0.001415	40503	0.000938	0.000449	0.478329	0.308687	0.478329	0.308687	0.315091	0.203342	0.400000
1160	A	26641	0.000826	32775	0.001770	40083	0.001347	0.000944	0.700596	0.236469	0.700596	0.236469	0.461505	0.155770	0.400000
1161	A	26450	0.001399	32480	0.008836	39766	0.002867	0.007437	2.594327	0.313971	2.594327	0.313971	1.708967	0.206823	1.502144
1162	T	26193	0.004467	31960	0.013079	39359	0.005361	0.008612	1.606445	0.180010	1.606445	0.180010	1.058217	0.118579	0.939639
1163	C	26054	0.001957	31725	0.006052	39131	0.002683	0.004095	1.525936	0.243117	1.525936	0.243117	1.005183	0.160149	0.845035
1164	A	25776	0.002483	31331	0.004117	38686	0.002947	0.001634	0.554634	0.170073	0.554634	0.170073	0.365356	0.112033	0.400000
1165	T	25491	0.006002	30722	0.008365	38156	0.006002	0.002363	0.393760	0.121546	0.393760	0.121546	0.259383	0.080066	0.339449
1166	C	25359	0.002642	30377	0.002601	37979	0.002027	-0.000041	-0.020424	0.214894	-0.020424	0.214894	-0.013454	0.141558	0.128104
1167	A	24783	0.001735	29302	0.003925	37174	0.002717	0.002190	0.805898	0.184550	0.805898	0.184550	0.530871	0.121569	0.409302
1168	T	24963	0.002924	29317	0.008050	37433	0.003847	0.005126	1.332409	0.196976	1.332409	0.196976	0.877701	0.129754	0.747946
1169	G	25224	0.007889	29423	0.012405	37828	0.010574	0.004516	0.427073	0.083809	0.427073	0.083809	0.281327	0.055208	0.336535
1170	C	25240	0.005269	29309	0.004538	37825	0.005182	-0.000732	-0.141180	0.116805	-0.141180	0.116805	-0.093000	0.076943	-0.016057
1171	C	25423	0.001888	29409	0.001224	38091	0.001864	-0.000664	-0.356199	0.187464	-0.356199	0.187464	-0.234640	0.123489	-0.111151
1172	C	25348	0.003551	29091	0.004125	38012	0.003736	0.000574	0.153764	0.142705	0.153764	0.142705	0.101289	0.094004	0.195294
1173	C	25146	0.003062	28774	0.003302	37746	0.003100	0.000239	0.077258	0.157060	0.077258	0.157060	0.050892	0.103460	0.154353
1174	T	24538	0.002282	27986	0.020939	37047	0.003320	0.018657	5.619357	0.577094	5.619357	0.577094	3.701652	0.380151	3.321501
1175	T	24018	0.002082	27608	0.016408	36408	0.002582	0.014327	5.548934	0.655532	5.548934	0.655532	3.655262	0.431820	3.223441
1176	A	23267	0.001246	26841	0.007712	35323	0.002916	0.006466	2.217352	0.296356	2.217352	0.296356	1.460641	0.195219	1.265422
1177	T	22920	0.003272	26423	0.005223	34711	0.002910	0.001950	0.670325	0.211322	0.670325	0.211322	0.441565	0.139205	0.400000
1178	G	22745	0.006243	26181	0.005195	34535	0.007673	-0.001049	-0.136644	0.090010	-0.136644	0.090010	-0.090012	0.059293	-0.030719
1179	C	22277	0.004668	25530	0.003878	33678	0.004246	-0.000791	-0.186218	0.142446	-0.186218	0.142446	-0.122668	0.093834	-0.028835
1180	T	21391	0.006171	24400	0.006557	32171	0.006745	0.000387	0.057308	0.110736	0.057308	0.110736	0.037751	0.072945	0.110696
1181	T	20740	0.004870	23655	0.004777	31004	0.005838	-0.000093	-0.015898	0.113208	-0.015898	0.113208	-0.010473	0.074574	0.064101
1182	A	20386	0.002649	23221	0.004393	30374	0.004280	0.001744	0.407409	0.136736	0.407409	0.136736	0.268373	0.090072	0.358445
1183	G	20408	0.006223	23153	0.007256	30373	0.006223	0.001033	0.166012	0.126943	0.166012	0.126943	0.109357	0.083622	0.192979
1184	G	19824	0.005044	22529	0.005193	29482	0.004918	0.000149	0.030278	0.141618	0.030278	0.141618	0.019945	0.093288	0.113233
1185	G	19461	0.025487	21969	0.042469	29081	0.022730	0.016982	0.747134	0.084387	0.747134	0.084387	0.492161	0.055589	0.436572
1186	C	17245	0.003827	19584	0.003932	26066	0.003184	0.000105	0.032845	0.204210	0.032845	0.204210	0.021636	0.134520	0.156156
1187	T	16378	0.005068	18599	0.023657	24805	0.005039	0.018589	3.688883	0.413685	3.688883	0.413685	2.429986	0.272508	2.157478
1188	A	15634	0.003454	17850	0.004370	23673	0.003210	0.000916	0.285240	0.215076	0.285240	0.215076	0.187897	0.141678	0.329575
1189	C	15431	0.002787	17281	0.008044	23264	0.003267	0.005257	1.609170	0.307580	1.609170	0.307580	1.060012	0.202613	0.857399
1190	A	14865	0.003229	16677	0.002159	22452	0.002227	-0.001070	-0.480652	0.272985	-0.480652	0.272985	-0.316621	0.179824	-0.136797
1191	C	14583	0.003634	16197	0.003519	22018	0.002180	-0.000115	-0.052843	0.313392	-0.052843	0.313392	-0.034809	0.206441	0.171632
1192	A	14725	0.002920	16255	0.002461	22213	0.002476	-0.000459	-0.185548	0.240140	-0.185548	0.240140	-0.122227	0.158188	0.035961
1193	C	14770	0.003588	16154	0.003529	22319	0.003002	-0.000060	-0.019926	0.226284	-0.019926	0.226284	-0.013126	0.149061	0.135935
1194	G	15025	0.005191	16275	0.004916	22795	0.006317	-0.000276	-0.043664	0.127435	-0.043664	0.127435	-0.028763	0.083945	0.055183
1195	T	14774	0.005347	16101	0.003664	22573	0.003588	-0.001683	-0.468979	0.220224	-0.468979	0.220224	-0.308931	0.145069	-0.163862
1196	G	14671	0.010088	15946	0.010786	22539	0.010781	0.000698	0.064786	0.108408	0.064786	0.108408	0.042676	0.071412	0.114088
1197	C	14503	0.003517	15789	0.001710	22308	0.003990	-0.001806	-0.452793	0.156018	-0.452793	0.156018	-0.298269	0.102774	-0.195495
1198	T	14107	0.002127	15385	0.008125	21828	0.003299	0.005998	1.818452	0.329120	1.818452	0.329120	1.197873	0.216802	0.981071
1199	A	14221	0.002250	15368	0.007028	22032	0.003495	0.004777	1.366956	0.273239	1.366956	0.273239	0.900458	0.179992	0.720466
1200	C	14432	0.002287	15482	0.009172	22392	0.002590	0.006885	2.658222	0.483473	2.658222	0.483473	1.751057	0.318479	1.432578
1201	A	14589	0.002331	15488	0.006005	22645	0.002694	0.003674	1.363944	0.325486	1.363944	0.325486	0.898474	0.214408	0.684066
1202	A	14626	0.002598	15582	0.010204	22716	0.003346	0.007606	2.273384	0.377330	2.273384	0.377330	1.497551	0.248559	1.248992
1203	T	14975	0.002471	15908	0.009429	23314	0.003002	0.006958	2.317556	0.400976	2.317556	0.400976	1.526649	0.264136	1.262513
1204	G	15638	0.003389	16729	0.003467	24460	0.003843	0.000078	0.020258	0.169446	0.020258	0.169446	0.013345	0.111620	0.124964
1205	G	15542	0.006305	16676	0.005577	24336	0.004438	-0.000729	-0.164182	0.194499	-0.164182	0.194499	-0.108152	0.128123	0.019971
1206	G	15507	0.003224	16667	0.004140	24403	0.004385	0.000916	0.208809	0.155378	0.208809	0.155378	0.137549	0.102353	0.239902
1207	T	15245	0.008987	16530	0.005384	24061	0.008478	-0.003602	-0.424889	0.116690	-0.424889	0.116690	-0.279888	0.076867	-0.203021
1208	A	15284	0.001897	16520	0.002724	24160	0.003932	0.000827	0.210208	0.138415	0.210208	0.138415	0.138471	0.091179	0.229649
1209	G	15310	0.003658	16591	0.003737	24236	0.004786	0.000079	0.016553	0.142350	0.016553	0.142350	0.010904	0.093771	0.104675
1210	T	15249	0.006689	16665	0.004380	24247	0.005733	-0.002309	-0.402696	0.150042	-0.402696	0.150042	-0.265269	0.098837	-0.166432
1211	A	15424	0.002788	16904	0.003195	24532	0.002038	0.000407	0.199517	0.299666	0.199517	0.299666	0.131428	0.197400	0.328828
1212	C	19640	0.001120	20519	0.002486	30762	0.002080	0.001365	0.656258	0.218841	0.656258	0.218841	0.432299	0.144157	0.400000
1213	A	20016	0.002248	20957	0.004151	31313	0.002140	0.001903	0.889456	0.282150	0.889456	0.282150	0.585913	0.185861	0.400052
1214	G	20086	0.003485	21136	0.008185	31565	0.006146	0.004700	0.764731	0.133640	0.764731	0.133640	0.503753	0.088033	0.415720
1215	A	20178	0.002230	21415	0.003175	31792	0.004467	0.000945	0.211617	0.115273	0.211617	0.115273	0.139399	0.075934	0.215333
1216	G	20668	0.009580	22055	0.008297	32570	0.009457	-0.001283	-0.135630	0.097211	-0.135630	0.097211	-0.089344	0.064036	-0.025308
1217	G	21019	0.008469	22662	0.008252	33228	0.009540	-0.000217	-0.022728	0.091810	-0.022728	0.091810	-0.014972	0.060478	0.045506
1218	G	21056	0.005557	22938	0.006452	33266	0.007305	0.000896	0.122600	0.101386	0.122600	0.101386	0.080761	0.066786	0.147547
1219	T	20913	0.004447	23067	0.005332	33076	0.004595	0.000885	0.192646	0.145806	0.192646	0.145806	0.126902	0.096047	0.222949
1220	T	21066	0.002184	23597	0.005297	33464	0.003616	0.003114	0.861123	0.176712	0.861123	0.176712	0.567249	0.116406	0.450844
1221	G	21153	0.010306	24052	0.010602	33694	0.012109	0.000296	0.024458	0.079564	0.024458	0.079564	0.016111	0.052411	0.068523
1222	C	22282	0.001885	25634	0.001873	35489	0.001465	-0.000012	-0.008474	0.270976	-0.008474	0.270976	-0.005582	0.178501	0.172919
1223	C	25381	0.002719	28746	0.003548	40440	0.002720	0.000830	0.305047	0.178902	0.305047	0.178902	0.200944	0.117848	0.318792
1224	A	27422	0.001459	31684	0.004387	43846	0.001802	0.002928	1.625293	0.304098	1.625293	0.304098	1.070633	0.200319	0.870314
1225	A	27681	0.001228	32299	0.003653	44309	0.001715	0.002425	1.413856	0.282545	1.413856	0.282545	0.931353	0.186122	0.745231
1226	G	30137	0.009390	34987	0.010118	48339	0.010075	0.000728	0.072220	0.077005	0.072220	0.077005	0.047574	0.050726	0.098300
1227	C	30612	0.002809	35606	0.002247	49082	0.002873	-0.000563	-0.195821	0.137981	-0.195821	0.137981	-0.128994	0.090892	-0.038101
1228	C	31087	0.002348	36207	0.002817	49845	0.002869	0.000469	0.163438	0.137178	0.163438	0.137178	0.107662	0.090364	0.198026
1229	G	31385	0.004461	36597	0.005000	50350	0.005204	0.000540	0.103713	0.101667	0.103713	0.101667	0.068319	0.066971	0.135291
1230	T	31269	0.001983	36583	0.004428	50138	0.002114	0.002445	1.156718	0.232145	1.156718	0.232145	0.761967	0.152921	0.609046
1231	A	31365	0.001498	36726	0.004084	50250	0.002050	0.002586	1.261526	0.230849	1.261526	0.230849	0.831008	0.152068	0.678940
1232	A	31425	0.001846	36959	0.007360	50400	0.002897	0.005514	1.903409	0.235676	1.903409	0.235676	1.253837	0.155247	1.098589
1233	G	32446	0.007428	38172	0.008933	52276	0.008570	0.001506	0.175676	0.079828	0.175676	0.079828	0.115723	0.052585	0.168308
1234	G	32500	0.004246	38266	0.003371	52551	0.006965	-0.000875	-0.125636	0.067474	-0.125636	0.067474	-0.082761	0.044448	-0.038313
1235	T	32803	0.003902	38774	0.004049	53206	0.004736	0.000147	0.031042	0.099809	0.031042	0.099809	0.020448	0.065747	0.086195
1236	G	33219	0.002920	39278	0.004226	53973	0.003891	0.001306	0.335730	0.115978	0.335730	0.115978	0.221156	0.076398	0.297554
1237	G	33455	0.004185	39715	0.005111	54509	0.004164	0.000927	0.222525	0.121868	0.222525	0.121868	0.146584	0.080279	0.226863
1238	A	34796	0.001839	41155	0.003572	56943	0.002072	0.001733	0.836083	0.196073	0.836083	0.196073	0.550755	0.129159	0.421595
1239	G	35047	0.008588	41532	0.009029	57541	0.008620	0.000441	0.051127	0.078925	0.051127	0.078925	0.033679	0.051991	0.085670
1240	C	35884	0.002842	42311	0.002813	58735	0.003048	-0.000030	-0.009839	0.125245	-0.009839	0.125245	-0.006481	0.082503	0.076022
1241	T	35939	0.002449	42451	0.013875	58863	0.003262	0.011426	3.503031	0.317862	3.503031	0.317862	2.307560	0.209386	2.098173
1242	A	36004	0.001944	42443	0.002592	58959	0.002595	0.000647	0.249509	0.132263	0.249509	0.132263	0.164360	0.087126	0.251486
1243	A	36097	0.001856	42714	0.005736	59070	0.002539	0.003880	1.527832	0.210619	1.527832	0.210619	1.006432	0.138742	0.867690
1244	T	35889	0.006994	42694	0.016489	58807	0.007669	0.009496	1.238161	0.115235	1.238161	0.115235	0.815617	0.075909	0.739708
1245	C	35961	0.004116	42914	0.003798	58864	0.004400	-0.000317	-0.072108	0.102486	-0.072108	0.102486	-0.047500	0.067511	0.020011
1246	C	36311	0.006940	43422	0.005550	59377	0.005945	-0.001390	-0.233785	0.095807	-0.233785	0.095807	-0.154001	0.063111	-0.090890
1247	C	36947	0.004222	44524	0.003908	60413	0.004933	-0.000314	-0.063709	0.091201	-0.063709	0.091201	-0.041967	0.060077	0.018110
1248	T	36904	0.001951	44991	0.002423	60375	0.002600	0.000472	0.181394	0.126455	0.181394	0.126455	0.119490	0.083300	0.202790
1249	T	37166	0.001534	46700	0.011606	60776	0.002764	0.010072	3.643787	0.341988	3.643787	0.341988	2.400280	0.225279	2.175002
1250	A	37574	0.001757	48151	0.007414	61362	0.004074	0.005658	1.388657	0.140734	1.388657	0.140734	0.914753	0.092706	0.822047
1251	A	38115	0.000892	49617	0.002902	62275	0.002393	0.002010	0.840167	0.137998	0.840167	0.137998	0.553445	0.090904	0.462541
1252	A	39385	0.000939	51530	0.002581	64415	0.001397	0.001642	1.174913	0.230683	1.174913	0.230683	0.773953	0.151958	0.621995
1253	G	40038	0.010565	52731	0.012080	65622	0.010911	0.001515	0.138871	0.064558	0.138871	0.064558	0.091479	0.042527	0.134005
1254	C	40645	0.002460	53901	0.001391	66580	0.002253	-0.001069	-0.474443	0.136061	-0.474443	0.136061	-0.312531	0.089628	-0.222904
1255	T	40717	0.003168	54446	0.003435	66836	0.003785	0.000266	0.070372	0.099258	0.070372	0.099258	0.046356	0.065385	0.111741
1256	A	40881	0.002862	55015	0.001781	67136	0.002622	-0.001081	-0.412212	0.125950	-0.412212	0.125950	-0.271538	0.082967	-0.188570
1257	C	41342	0.001475	55965	0.001376	67956	0.001781	-0.000100	-0.055958	0.137976	-0.055958	0.137976	-0.036861	0.090889	0.054028
1258	T	41237	0.007712	55978	0.009397	67966	0.008166	0.001685	0.206351	0.073475	0.206351	0.073475	0.135930	0.048400	0.184330
1259	C	41618	0.002427	56446	0.002817	68580	0.002581	0.000390	0.151115	0.127964	0.151115	0.127964	0.099544	0.084294	0.183838
1260	T	41279	0.007098	56491	0.013294	68106	0.006563	0.006196	0.944055	0.106998	0.944055	0.106998	0.621879	0.070483	0.551396
1261	C	41213	0.001553	56506	0.001752	68009	0.001941	0.000199	0.102590	0.135324	0.102590	0.135324	0.067579	0.089142	0.156721
1262	A	41145	0.001555	56083	0.001837	67768	0.001845	0.000281	0.152391	0.144646	0.152391	0.144646	0.100385	0.095283	0.195668
1263	G	41129	0.003185	56137	0.008444	67753	0.005358	0.005259	0.981491	0.102915	0.981491	0.102915	0.646539	0.067794	0.578746
1264	T	40981	0.004148	56565	0.010660	67612	0.004467	0.006512	1.457920	0.146826	1.457920	0.146826	0.960379	0.096719	0.863660
1265	T	40928	0.001930	56894	0.010528	67540	0.003257	0.008598	2.639627	0.231424	2.639627	0.231424	1.738807	0.152446	1.586361
1266	C	41243	0.001576	57535	0.002920	67960	0.002398	0.001344	0.560331	0.131875	0.560331	0.131875	0.369108	0.086870	0.400000
1267	G	41702	0.004436	58318	0.006139	68915	0.005485	0.001703	0.310394	0.085379	0.310394	0.085379	0.204467	0.056242	0.260709
1268	G	41930	0.002552	58843	0.003501	69377	0.002724	0.000949	0.348342	0.129842	0.348342	0.129842	0.229464	0.085531	0.314995
1269	A	42380	0.001888	59683	0.002647	70125	0.002995	0.000760	0.253665	0.101091	0.253665	0.101091	0.167097	0.066592	0.233689
1270	T	42448	0.003345	59947	0.002936	70299	0.002888	-0.000409	-0.141756	0.124191	-0.141756	0.124191	-0.093379	0.081809	-0.011570
1271	T	42836	0.002521	60588	0.002426	70952	0.003397	-0.000095	-0.027975	0.092605	-0.027975	0.092605	-0.018428	0.061002	0.042574
1272	G	42881	0.002682	60775	0.002435	71162	0.004694	-0.000247	-0.052547	0.068310	-0.052547	0.068310	-0.034614	0.044998	0.010384
1273	T	42762	0.002830	60828	0.003074	71023	0.004323	0.000245	0.056593	0.079100	0.056593	0.079100	0.037280	0.052106	0.089386
1274	A	42744	0.002410	60768	0.002732	70856	0.003542	0.000322	0.090901	0.090043	0.090901	0.090043	0.059879	0.059314	0.119194
1275	G	43167	0.003429	61269	0.003754	71602	0.004190	0.000325	0.077663	0.089637	0.077663	0.089637	0.051159	0.059047	0.110206
1276	G	44015	0.015995	62018	0.015737	72983	0.016949	-0.000257	-0.015174	0.046352	-0.015174	0.046352	-0.009995	0.030533	0.020538
1277	C	45301	0.001656	63394	0.004653	74698	0.002865	0.002998	1.046416	0.136063	1.046416	0.136063	0.689308	0.089629	0.599678
1278	T	45107	0.002860	62822	0.012018	74419	0.003265	0.009158	2.804713	0.237194	2.804713	0.237194	1.847555	0.156247	1.691308
1279	G	45066	0.012559	63157	0.043194	74375	0.013069	0.030635	2.344082	0.106250	2.344082	0.106250	1.544122	0.069990	1.474132
1280	A	45154	0.001462	63764	0.008202	74587	0.001931	0.006740	3.491322	0.357552	3.491322	0.357552	2.299846	0.235531	2.064315
1281	A	45247	0.001127	63896	0.004257	74806	0.001470	0.003130	2.128415	0.288990	2.128415	0.288990	1.402056	0.190367	1.211689
1282	A	45249	0.001238	63966	0.003580	74793	0.001150	0.002342	2.037179	0.333579	2.037179	0.333579	1.341956	0.219739	1.122216
1283	C	47310	0.001163	65694	0.009925	77743	0.001814	0.008762	4.831236	0.467907	4.831236	0.467907	3.182491	0.308225	2.874265
1284	T	47305	0.004080	65729	0.011000	77751	0.004373	0.006920	1.582417	0.143619	1.582417	0.143619	1.042389	0.094607	0.947782
1285	C	47504	0.001621	66007	0.005151	78032	0.001692	0.003530	2.086796	0.268673	2.086796	0.268673	1.374640	0.176984	1.197656
1286	G	47585	0.007713	66020	0.007770	78116	0.009294	0.000058	0.006225	0.056913	0.006225	0.056913	0.004101	0.037490	0.041591
1287	C	47718	0.004422	66349	0.003617	78317	0.003805	-0.000805	-0.211449	0.101567	-0.211449	0.101567	-0.139289	0.066905	-0.072383
1288	C	47901	0.001044	66957	0.000956	78479	0.001376	-0.000088	-0.063933	0.138138	-0.063933	0.138138	-0.042115	0.090996	0.048881
1289	T	47838	0.002362	67028	0.002253	78283	0.002644	-0.000109	-0.041353	0.108982	-0.041353	0.108982	-0.027241	0.071790	0.044549
1290	A	47782	0.003139	66855	0.004637	78212	0.006227	0.001498	0.240521	0.060018	0.240521	0.060018	0.158439	0.039536	0.197975
1291	C	47960	0.001147	66762	0.001318	78363	0.001263	0.000171	0.135612	0.165944	0.135612	0.165944	0.089332	0.109313	0.198645
1292	A	47890	0.001002	66562	0.001112	78265	0.002159	0.000109	0.050686	0.089922	0.050686	0.089922	0.033389	0.059234	0.092623
1293	T	48306	0.001905	66670	0.002190	79017	0.003012	0.000285	0.094742	0.089466	0.094742	0.089466	0.062410	0.058934	0.121344
1294	G	48467	0.002270	66901	0.003229	79181	0.003094	0.000959	0.309958	0.101607	0.309958	0.101607	0.204180	0.066932	0.271112
1295	A	48461	0.001486	66866	0.001376	79168	0.001970	-0.000110	-0.055745	0.114957	-0.055745	0.114957	-0.036721	0.075726	0.039005
1296	A	48600	0.000741	67023	0.001358	79369	0.001462	0.000617	0.422162	0.134742	0.422162	0.134742	0.278092	0.088759	0.366851
1297	G	48829	0.011694	67447	0.011935	79758	0.012613	0.000241	0.019141	0.051166	0.019141	0.051166	0.012609	0.033705	0.046314
1298	C	48843	0.002416	67540	0.003435	79893	0.003204	0.001019	0.318042	0.100826	0.318042	0.100826	0.209505	0.066418	0.275922
1299	T	48953	0.002860	67667	0.003547	80027	0.003224	0.000687	0.213062	0.104115	0.213062	0.104115	0.140351	0.068584	0.208935
1300	G	48832	0.004341	67155	0.005584	79804	0.004373	0.001243	0.284157	0.096062	0.284157	0.096062	0.187184	0.063279	0.250462
1301	G	47745	0.003791	65098	0.012043	78206	0.004424	0.008252	1.865283	0.153505	1.865283	0.153505	1.228722	0.101119	1.127603
1302	A	47905	0.002359	65069	0.019026	78358	0.003190	0.016667	5.224009	0.377787	5.224009	0.377787	3.441223	0.248861	3.192363
1303	G	48001	0.005958	65158	0.008119	78403	0.007729	0.002161	0.279523	0.065516	0.279523	0.065516	0.184131	0.043157	0.227288
1304	T	47817	0.004601	64894	0.004885	78052	0.004715	0.000284	0.060239	0.087890	0.060239	0.087890	0.039681	0.057896	0.097577
1305	T	47674	0.002685	64542	0.002634	77854	0.002941	-0.000051	-0.017324	0.105960	-0.017324	0.105960	-0.011412	0.069799	0.058387
1306	A	47405	0.002531	63826	0.004230	77490	0.004491	0.001699	0.378292	0.079657	0.378292	0.079657	0.249193	0.052472	0.301665
1307	C	47253	0.001587	63371	0.005712	77198	0.002539	0.004125	1.624778	0.180731	1.624778	0.180731	1.070294	0.119053	0.951241
1308	T	46798	0.002009	62891	0.005692	76506	0.002457	0.003684	1.499093	0.184529	1.499093	0.184529	0.987501	0.121555	0.865945
1309	A	45402	0.001784	61471	0.007060	74560	0.002186	0.005276	2.413447	0.260745	2.413447	0.260745	1.589815	0.171761	1.418054
1310	G	45082	0.003172	60983	0.008232	74056	0.005104	0.005060	0.991293	0.102379	0.991293	0.102379	0.652997	0.067440	0.585557
1311	T	43216	0.003101	58554	0.004406	71281	0.003058	0.001305	0.426864	0.128655	0.426864	0.128655	0.281189	0.084749	0.365938
1312	A	41771	0.001389	56231	0.002881	69064	0.001245	0.001492	1.198541	0.266803	1.198541	0.266803	0.789518	0.175752	0.613766
1313	A	40884	0.001199	54672	0.001079	67569	0.001717	-0.000119	-0.069520	0.129172	-0.069520	0.129172	-0.045795	0.085090	0.039295
1314	T	40417	0.005023	53698	0.005177	66681	0.006209	0.000154	0.024879	0.075673	0.024879	0.075673	0.016388	0.049848	0.066237
1315	C	40063	0.001148	52580	0.001521	66092	0.001770	0.000373	0.210873	0.136964	0.210873	0.136964	0.138909	0.090222	0.229131
1316	G	39721	0.012009	51846	0.012248	65528	0.013078	0.000239	0.018278	0.056117	0.018278	0.056117	0.012040	0.036966	0.049006
1317	C	39507	0.001671	51437	0.001827	65171	0.001289	0.000157	0.121721	0.216831	0.121721	0.216831	0.080182	0.142834	0.223015
1318	A	39393	0.001295	51010	0.002254	65001	0.001523	0.000960	0.630190	0.192956	0.630190	0.192956	0.415127	0.127106	0.400000
1319	G	39415	0.001421	50885	0.003321	64964	0.001847	0.001900	1.028832	0.196250	1.028832	0.196250	0.677725	0.129276	0.548449
1320	A	39264	0.001757	50631	0.006261	64734	0.003955	0.004504	1.138826	0.125837	1.138826	0.125837	0.750181	0.082893	0.667288
1321	T	39311	0.003282	50511	0.013700	64794	0.004553	0.010418	2.288318	0.186714	2.288318	0.186714	1.507389	0.122995	1.384394
1322	C	39302	0.001959	50007	0.003759	64680	0.001716	0.001800	1.049031	0.228838	1.049031	0.228838	0.691031	0.150743	0.540288
1323	A	39141	0.003807	49660	0.012807	64349	0.003465	0.009000	2.597142	0.244581	2.597142	0.244581	1.710821	0.161113	1.549708
1324	G	39152	0.003269	49333	0.022602	64354	0.003558	0.019332	5.432769	0.414321	5.432769	0.414321	3.578740	0.272927	3.305813
1325	A	39102	0.001816	48924	0.007317	64269	0.002396	0.005502	2.296034	0.261476	2.296034	0.261476	1.512472	0.172242	1.340229
1326	A	38954	0.000796	48533	0.007624	64022	0.002031	0.006828	3.362568	0.360595	3.362568	0.360595	2.215032	0.237535	1.977496
1327	T	38540	0.002673	47514	0.009176	63371	0.002414	0.006504	2.693762	0.304064	2.693762	0.304064	1.774468	0.200297	1.574171
1328	G	38671	0.009309	47453	0.013192	63532	0.010326	0.003883	0.376030	0.071281	0.376030	0.071281	0.247703	0.046955	0.294658
1329	C	38623	0.002874	47034	0.003593	63445	0.004398	0.000719	0.163549	0.088849	0.163549	0.088849	0.107735	0.058528	0.166263
1330	T	38624	0.002071	46805	0.002115	63371	0.002651	0.000044	0.016562	0.118583	0.016562	0.118583	0.010910	0.078114	0.089025
1331	G	38837	0.007132	46948	0.007221	63731	0.009022	0.000088	0.009796	0.064387	0.009796	0.064387	0.006453	0.042414	0.048867
1332	C	38716	0.003771	46743	0.003680	63483	0.003859	-0.000091	-0.023671	0.108754	-0.023671	0.108754	-0.015593	0.071639	0.056046
1333	G	38732	0.005628	46754	0.005155	63432	0.006180	-0.000474	-0.076666	0.081896	-0.076666	0.081896	-0.050502	0.053947	0.003445
1334	G	38419	0.002004	46431	0.002692	62936	0.003225	0.000688	0.213285	0.103978	0.213285	0.103978	0.140498	0.068494	0.208991
1335	T	38558	0.001997	46585	0.003005	63137	0.002439	0.001008	0.413370	0.143730	0.413370	0.143730	0.272300	0.094680	0.366980
1336	G	38152	0.004115	45793	0.008648	62523	0.006398	0.004532	0.708462	0.092216	0.708462	0.092216	0.466687	0.060746	0.405941
1337	A	37876	0.000924	45326	0.003927	61974	0.001823	0.003003	1.646994	0.239592	1.646994	0.239592	1.084928	0.157827	0.927101
1338	A	36239	0.001049	43213	0.006040	59240	0.001975	0.004991	2.527196	0.312790	2.527196	0.312790	1.664746	0.206045	1.458701
1339	T	34640	0.003291	41361	0.014482	56538	0.003891	0.011191	2.876049	0.258840	2.876049	0.258840	1.894546	0.170506	1.724040
1340	G	32636	0.008947	39506	0.018757	53439	0.013043	0.009809	0.752092	0.072208	0.752092	0.072208	0.495427	0.047566	0.447862
1341	C	31321	0.007311	37910	0.008494	51148	0.007723	0.001182	0.153109	0.087921	0.153109	0.087921	0.100858	0.057917	0.158774
1342	G	30347	0.009227	36763	0.015722	49335	0.010946	0.006496	0.593456	0.082217	0.593456	0.082217	0.390929	0.054159	0.400000
1343	T	29117	0.007247	35358	0.008230	47292	0.008204	0.000983	0.119873	0.084809	0.119873	0.084809	0.078964	0.055866	0.134830
1344	T	28506	0.010770	34604	0.014016	46048	0.010250	0.003246	0.316683	0.087541	0.316683	0.087541	0.208609	0.057666	0.266275
1345	C	27875	0.005130	33706	0.005756	44740	0.005230	0.000626	0.119614	0.114154	0.119614	0.114154	0.078794	0.075197	0.153991
1346	C	27373	0.002375	33047	0.003419	43886	0.002620	0.001045	0.398702	0.170541	0.398702	0.170541	0.262638	0.112341	0.374979
1347	C	28194	0.002554	33551	0.003100	44815	0.002633	0.000546	0.207373	0.163571	0.207373	0.163571	0.136604	0.107749	0.244353
1348	G	27689	0.004767	32767	0.006073	43905	0.006833	0.001306	0.191125	0.088199	0.191125	0.088199	0.125900	0.058100	0.184000
1349	G	27563	0.006494	32663	0.008970	43741	0.006218	0.002476	0.398201	0.117381	0.398201	0.117381	0.262308	0.077323	0.339630
1350	G	27420	0.004303	32558	0.008385	43543	0.007165	0.004082	0.569633	0.095462	0.569633	0.095462	0.375236	0.062884	0.400000
1351	T	27033	0.010358	32263	0.008927	43005	0.008697	-0.001431	-0.164555	0.093791	-0.164555	0.093791	-0.108397	0.061783	-0.046615
1352	C	27058	0.002550	32257	0.005828	42938	0.002911	0.003278	1.126046	0.206358	1.126046	0.206358	0.741762	0.135935	0.605828
1353	T	26206	0.002022	31666	0.014053	41511	0.003059	0.012030	3.932265	0.421202	3.932265	0.421202	2.590310	0.277459	2.312850
1354	T	26289	0.002434	31806	0.018864	41540	0.004141	0.016430	3.968009	0.362681	3.968009	0.362681	2.613855	0.238910	2.374946
1355	G	25573	0.003480	31076	0.014706	40360	0.003964	0.011226	2.831670	0.298136	2.831670	0.298136	1.865312	0.196392	1.668920
1356	T	24684	0.005996	30196	0.013975	38778	0.009077	0.007980	0.879068	0.103731	0.879068	0.103731	0.579070	0.068331	0.510739
1357	A	23981	0.004253	29488	0.006579	37499	0.004293	0.002326	0.541658	0.153451	0.541658	0.153451	0.356808	0.101083	0.400000
1358	C	23240	0.002324	28591	0.009269	36157	0.003402	0.006945	2.041569	0.265592	2.041569	0.265592	1.344847	0.174954	1.169893
1359	A	22800	0.002763	28087	0.002991	35384	0.002459	0.000228	0.092547	0.194316	0.092547	0.194316	0.060964	0.128002	0.188966
1360	C	22633	0.002784	27799	0.003525	35044	0.002711	0.000742	0.273624	0.186493	0.273624	0.186493	0.180245	0.122849	0.303094
1361	A	22381	0.002904	27486	0.005166	34476	0.002814	0.002262	0.803972	0.216334	0.803972	0.216334	0.529602	0.142506	0.400000
1362	C	22475	0.001958	27621	0.003041	34419	0.002411	0.001083	0.449286	0.190644	0.449286	0.190644	0.295959	0.125584	0.400000
1363	C	22374	0.001877	27569	0.007907	34251	0.002657	0.006030	2.269695	0.330346	2.269695	0.330346	1.495121	0.217610	1.277511
1364	G	21951	0.004146	27079	0.014550	33526	0.005369	0.010404	1.937882	0.214604	1.937882	0.214604	1.276545	0.141367	1.135178
1365	C	21557	0.017999	26510	0.018785	32879	0.017884	0.000787	0.043982	0.069494	0.043982	0.069494	0.028973	0.045778	0.074751
1366	C	21136	0.000946	25804	0.001163	32309	0.001269	0.000216	0.170495	0.237674	0.170495	0.237674	0.112311	0.156563	0.268874
1367	C	20934	0.001863	25444	0.002476	31939	0.003037	0.000613	0.201850	0.143593	0.201850	0.143593	0.132965	0.094589	0.227555
1368	G	20424	0.003819	24857	0.006035	31156	0.006387	0.002215	0.346862	0.105540	0.346862	0.105540	0.228489	0.069523	0.298012
1369	T	19835	0.003529	24288	0.005147	30276	0.004657	0.001617	0.347306	0.137217	0.347306	0.137217	0.228782	0.090390	0.319171
1370	C	19358	0.000982	23702	0.001139	29278	0.001025	0.000158	0.153844	0.307987	0.153844	0.307987	0.101342	0.202881	0.304223
1371	A	19168	0.003026	23540	0.003016	28932	0.002489	-0.000010	-0.003911	0.214893	-0.003911	0.214893	-0.002577	0.141557	0.138980
1372	C	18904	0.001957	22920	0.001920	28425	0.001442	-0.000038	-0.026024	0.300067	-0.026024	0.300067	-0.017143	0.197664	0.180521
1373	A	18732	0.001068	22757	0.002417	28165	0.002485	0.001349	0.542839	0.175015	0.542839	0.175015	0.357586	0.115288	0.400000
1374	C	18779	0.002077	22716	0.002861	28197	0.002163	0.000785	0.362693	0.229568	0.362693	0.229568	0.238917	0.151224	0.390141
1375	C	19501	0.001231	23334	0.001371	29011	0.001206	0.000141	0.116610	0.290048	0.116610	0.290048	0.076815	0.191064	0.267879
1376	A	19523	0.001229	23308	0.002059	28979	0.001760	0.000830	0.471653	0.230693	0.471653	0.230693	0.310693	0.151965	0.400000
1377	C	20261	0.003208	24033	0.003287	29992	0.002734	0.000079	0.028899	0.198721	0.028899	0.198721	0.019037	0.130904	0.149941
1378	G	20076	0.004234	23929	0.004430	29743	0.004169	0.000196	0.046980	0.151004	0.046980	0.151004	0.030947	0.099471	0.130418
1379	G	20058	0.005634	23931	0.005349	29741	0.005548	-0.000285	-0.051362	0.128074	-0.051362	0.128074	-0.033834	0.084366	0.050532
1380	G	19940	0.004865	23850	0.005577	29539	0.006161	0.000712	0.115547	0.112512	0.115547	0.112512	0.076115	0.074115	0.150230
1381	A	19744	0.002077	23632	0.003893	29229	0.003045	0.001816	0.596549	0.181962	0.596549	0.181962	0.392966	0.119864	0.400000
1382	G	19616	0.003212	23160	0.005052	28958	0.005180	0.001840	0.355247	0.122772	0.355247	0.122772	0.234013	0.080874	0.314886
1383	T	18883	0.004395	22489	0.004091	27791	0.004966	-0.000305	-0.061341	0.129788	-0.061341	0.129788	-0.040408	0.085495	0.045088
1384	T	18945	0.003853	22504	0.005466	27820	0.005176	0.001612	0.311514	0.131645	0.311514	0.131645	0.205204	0.086719	0.291923
1385	G	18659	0.004234	22111	0.008910	27464	0.006372	0.004676	0.733793	0.136344	0.733793	0.136344	0.483373	0.089814	0.400000
1386	G	18346	0.006105	21665	0.007893	26962	0.005489	0.001788	0.325738	0.154440	0.325738	0.154440	0.214574	0.101734	0.316308
1387	A	18339	0.002835	21467	0.006428	26789	0.004143	0.003593	0.867139	0.182269	0.867139	0.182269	0.571213	0.120067	0.451146
1388	G	17955	0.003899	21051	0.005653	26243	0.003696	0.001754	0.474620	0.194605	0.474620	0.194605	0.312648	0.128192	0.400000
1389	A	17664	0.002208	20697	0.002029	25738	0.003031	-0.000179	-0.058934	0.155980	-0.058934	0.155980	-0.038822	0.102749	0.063928
1390	C	17645	0.001757	20543	0.003359	25703	0.002957	0.001602	0.541771	0.184259	0.541771	0.184259	0.356882	0.121377	0.400000
1391	G	17234	0.008065	19963	0.007514	25006	0.009118	-0.000552	-0.060492	0.100861	-0.060492	0.100861	-0.039848	0.066440	0.026593
1392	C	17006	0.010114	19621	0.009836	24591	0.009638	-0.000278	-0.028812	0.108645	-0.028812	0.108645	-0.018979	0.071568	0.052589
1393	C	16713	0.001975	19310	0.002020	24109	0.002406	0.000045	0.018775	0.196191	0.018775	0.196191	0.012368	0.129237	0.141605
1394	C	16542	0.001693	19187	0.002397	23861	0.003520	0.000705	0.200204	0.137172	0.200204	0.137172	0.131881	0.090360	0.222240
1395	G	16398	0.002805	19106	0.003402	23688	0.003631	0.000597	0.164398	0.163714	0.164398	0.163714	0.108294	0.107844	0.216138
1396	A	16196	0.001482	18877	0.002755	23368	0.001840	0.001273	0.691708	0.285034	0.691708	0.285034	0.455650	0.187761	0.400000
1397	A	16127	0.000682	18751	0.002560	23210	0.001249	0.001878	1.502870	0.438660	1.502870	0.438660	0.989989	0.288959	0.701029
1398	G	16061	0.015317	18699	0.014225	23120	0.014922	-0.001091	-0.073129	0.087834	-0.073129	0.087834	-0.048173	0.057859	0.009686
1399	C	15995	0.002626	18636	0.002361	23022	0.002302	-0.000265	-0.115023	0.234797	-0.115023	0.234797	-0.075769	0.154668	0.078899
1400	C	16225	0.001294	18933	0.001849	23386	0.002523	0.000554	0.219719	0.169386	0.219719	0.169386	0.144736	0.111580	0.256317
1401	G	16251	0.001600	19095	0.002042	23384	0.002951	0.000443	0.149969	0.154654	0.149969	0.154654	0.098789	0.101875	0.200665
1402	A	16179	0.001360	19223	0.002861	23372	0.002610	0.001501	0.575246	0.199030	0.575246	0.199030	0.378933	0.131107	0.400000
1403	T	16063	0.002241	19269	0.002076	23190	0.001811	-0.000165	-0.091270	0.274913	-0.091270	0.274913	-0.060123	0.181094	0.120971
1404	T	16010	0.001562	19247	0.001870	23128	0.001470	0.000309	0.210123	0.302319	0.210123	0.302319	0.138415	0.199147	0.337562
1405	A	15953	0.001191	19292	0.010471	23053	0.001995	0.009280	4.650523	0.790710	4.650523	0.790710	3.063450	0.520866	2.542583
1406	T	15937	0.009977	19308	0.010721	23015	0.009820	0.000744	0.075783	0.110797	0.075783	0.110797	0.049920	0.072985	0.122906
1407	C	15986	0.001001	19372	0.003046	23020	0.001694	0.002045	1.206931	0.337549	1.206931	0.337549	0.795044	0.222354	0.572690
1408	T	15902	0.001761	19235	0.003067	22911	0.001746	0.001307	0.748354	0.320380	0.748354	0.320380	0.492965	0.211045	0.400000
1409	A	15882	0.001196	19167	0.001670	22854	0.001313	0.000473	0.360494	0.314001	0.360494	0.314001	0.237469	0.206843	0.400000
1410	A	15856	0.002649	19267	0.012768	22836	0.003810	0.010119	2.656091	0.371829	2.656091	0.371829	1.749653	0.244936	1.504717
1411	C	15787	0.002154	19235	0.001976	22774	0.002064	-0.000178	-0.086302	0.237284	-0.086302	0.237284	-0.056850	0.156306	0.099457
1412	C	15838	0.003473	19305	0.004403	22866	0.003324	0.000930	0.279911	0.203776	0.279911	0.203776	0.184386	0.134234	0.318620
1413	T	15704	0.004075	19078	0.005766	22703	0.004317	0.001690	0.391606	0.178079	0.391606	0.178079	0.257963	0.117306	0.375269
1414	T	15631	0.002431	19052	0.009763	22618	0.003316	0.007332	2.211042	0.354867	2.211042	0.354867	1.456484	0.233763	1.222722
1415	T	15558	0.001157	18966	0.009491	22440	0.002050	0.008334	4.065399	0.704325	4.065399	0.704325	2.678010	0.463961	2.214048
1416	T	15572	0.001862	18979	0.009958	22434	0.002541	0.008096	3.186438	0.527195	3.186438	0.527195	2.099009	0.347280	1.751729
1417	G	15523	0.020615	18899	0.016985	22360	0.018605	-0.003630	-0.195088	0.080775	-0.195088	0.080775	-0.128511	0.053209	-0.075302
1418	G	15453	0.001618	18811	0.001542	22218	0.002205	-0.000076	-0.034532	0.195955	-0.034532	0.195955	-0.022747	0.129082	0.106335
1419	A	15433	0.000583	18730	0.000801	22170	0.000722	0.000218	0.301634	0.400411	0.301634	0.400411	0.198696	0.263764	0.400000
1420	A	15355	0.000586	18539	0.001564	22047	0.002041	0.000978	0.479224	0.185794	0.479224	0.185794	0.315680	0.122389	0.400000
1421	G	15323	0.000848	18517	0.001458	22009	0.001863	0.000610	0.327302	0.203122	0.327302	0.203122	0.215604	0.133803	0.349407
1422	A	15312	0.000914	18482	0.000974	21987	0.000864	0.000060	0.068976	0.388304	0.068976	0.388304	0.045436	0.255788	0.301225
1423	A	15181	0.000593	18292	0.001421	21805	0.002155	0.000829	0.384390	0.168149	0.384390	0.168149	0.253210	0.110765	0.363975
1424	G	14941	0.002276	17801	0.003483	21433	0.003826	0.001207	0.315570	0.158073	0.315570	0.158073	0.207876	0.104128	0.312004
1425	T	14914	0.007309	17684	0.008595	21387	0.010193	0.001287	0.126239	0.097302	0.126239	0.097302	0.083158	0.064096	0.147254
1426	C	15064	0.002058	17754	0.003830	21557	0.002505	0.001772	0.707483	0.255773	0.707483	0.255773	0.466042	0.168486	0.400000
1427	G	14808	0.003174	17484	0.003946	21222	0.004005	0.000773	0.192872	0.166940	0.192872	0.166940	0.127051	0.109969	0.237020
1428	T	14566	0.005492	17101	0.005672	20854	0.006138	0.000180	0.029316	0.137184	0.029316	0.137184	0.019312	0.090367	0.109679
1429	C	14456	0.001522	16861	0.002254	20692	0.002803	0.000732	0.261098	0.177727	0.261098	0.177727	0.171994	0.117075	0.289068
1430	G	13954	0.002222	16536	0.002721	19937	0.002709	0.000500	0.184510	0.211578	0.184510	0.211578	0.121542	0.139373	0.260915
1431	A	13719	0.001458	16338	0.001775	19588	0.001276	0.000317	0.248510	0.366609	0.248510	0.366609	0.163701	0.241497	0.400000
1432	A	13644	0.001686	16164	0.002475	19460	0.001901	0.000789	0.414925	0.284919	0.414925	0.284919	0.273325	0.187685	0.400000
1433	G	13605	0.008085	16131	0.006509	19387	0.008150	-0.001576	-0.193386	0.123530	-0.193386	0.123530	-0.127390	0.081373	-0.046017
1434	G	13379	0.005008	15824	0.005245	19010	0.005997	0.000237	0.039579	0.140140	0.039579	0.140140	0.026072	0.092315	0.118387
1435	T	13179	0.003718	15647	0.004921	18691	0.005404	0.001203	0.222633	0.144649	0.222633	0.144649	0.146655	0.095285	0.241940
1436	G	12929	0.004409	15249	0.002951	18420	0.003692	-0.001458	-0.394860	0.203750	-0.394860	0.203750	-0.260107	0.134217	-0.125890
1437	G	12883	0.003648	15157	0.006730	18347	0.005559	0.003081	0.554249	0.162907	0.554249	0.162907	0.365102	0.107312	0.400000
1438	A	12918	0.001006	15123	0.003505	18336	0.002291	0.002498	1.090664	0.295531	1.090664	0.295531	0.718455	0.194676	0.523779
1439	A	12804	0.001015	14992	0.002668	18175	0.001871	0.001653	0.883509	0.310600	0.883509	0.310600	0.581996	0.204602	0.400000
1440	T	12751	0.004470	14931	0.006028	18064	0.005536	0.001557	0.281345	0.159388	0.281345	0.159388	0.185331	0.104994	0.290325
1441	C	12401	0.001774	14496	0.000966	17517	0.001598	-0.000808	-0.505657	0.301990	-0.505657	0.301990	-0.333093	0.198930	-0.134163
1442	A	12184	0.001970	14128	0.001911	17217	0.001278	-0.000059	-0.045936	0.426564	-0.045936	0.426564	-0.030260	0.280992	0.250732
1443	A	11989	0.001501	13810	0.003114	16948	0.002773	0.001612	0.581392	0.229766	0.581392	0.229766	0.382982	0.151354	0.400000
1444	T	11852	0.002784	13591	0.004930	16707	0.003352	0.002145	0.640055	0.245987	0.640055	0.245987	0.421625	0.162040	0.400000
1445	A	11755	0.002042	13363	0.004490	16513	0.002543	0.002448	0.962600	0.317568	0.962600	0.317568	0.634096	0.209193	0.424903
1446	A	11670	0.003599	13214	0.005751	16375	0.004519	0.002153	0.476314	0.198695	0.476314	0.198695	0.313764	0.130887	0.400000
1447	C	10726	0.005034	12427	0.007484	15077	0.006235	0.002449	0.392838	0.170908	0.392838	0.170908	0.258775	0.112582	0.371357
1448	T	10598	0.002925	12262	0.004975	14837	0.004246	0.002050	0.482706	0.203737	0.482706	0.203737	0.317974	0.134208	0.400000
1449	G	10468	0.003917	12031	0.005985	14603	0.004657	0.002068	0.444069	0.207594	0.444069	0.207594	0.292523	0.136749	0.400000
1450	G	10131	0.005922	11717	0.005718	14134	0.004599	-0.000204	-0.044409	0.225269	-0.044409	0.225269	-0.029254	0.148392	0.119139
1451	G	9982	0.007213	11481	0.008449	13921	0.007758	0.001236	0.159287	0.156420	0.159287	0.156420	0.104927	0.103039	0.207967
1452	G	9821	0.003360	11271	0.003726	13673	0.005120	0.000366	0.071535	0.160440	0.071535	0.160440	0.047123	0.105687	0.152809
1453	T	9667	0.003310	11100	0.004234	13494	0.004076	0.000924	0.226700	0.210970	0.226700	0.210970	0.149335	0.138973	0.288308
1454	G	9611	0.002601	11030	0.009338	13407	0.004774	0.006737	1.411293	0.283109	1.411293	0.283109	0.929664	0.186493	0.743171
1455	A	9603	0.001250	11021	0.004900	13476	0.002449	0.003650	1.490579	0.403939	1.490579	0.403939	0.981893	0.266088	0.715805
1456	A	9565	0.000732	11001	0.007999	13447	0.001562	0.007267	4.653583	1.166511	4.653583	1.166511	3.065465	0.768419	2.297046
1457	G	9467	0.001373	10895	0.009454	13318	0.003079	0.008081	2.624844	0.524315	2.624844	0.524315	1.729069	0.345383	1.383686
1458	T	9211	0.008360	10679	0.012829	13030	0.006523	0.004469	0.685125	0.234690	0.685125	0.234690	0.451314	0.154598	0.400000
1459	C	9109	0.026457	10585	0.033538	12937	0.024735	0.007081	0.286258	0.100906	0.286258	0.100906	0.188568	0.066470	0.255037
1460	G	9022	0.002106	10388	0.007605	12796	0.002892	0.005499	1.901750	0.461765	1.901750	0.461765	1.252744	0.304179	0.948565
1461	T	8774	0.511055	10180	0.505894	12532	0.489627	-0.005161	-0.010542	0.021220	-999.000000	0.000000	-999.000000	0.000000	-999.000000
1462	A	8761	0.001027	10150	0.002857	12514	0.000959	0.001830	1.908242	0.858538	1.908242	0.858538	1.257021	0.565547	0.691474
1463	A	8636	0.001274	10002	0.002599	12371	0.001293	0.001326	1.025047	0.556070	1.025047	0.556070	0.675232	0.366301	0.400000
1464	C	8151	0.001350	9387	0.008735	11729	0.001705	0.007386	4.331495	1.146773	4.331495	1.146773	2.853295	0.755416	2.097879
1465	A	7962	0.000628	9111	0.002744	11440	0.000699	0.002116	3.025813	1.386213	3.025813	1.386213	1.993200	0.913143	1.080057
1466	A	7552	0.003310	8521	0.006337	10811	0.002775	0.003027	1.090795	0.439511	1.090795	0.439511	0.718542	0.289520	0.429022
1467	G	7366	0.006788	8169	0.012241	10518	0.009222	0.005453	0.591335	0.179050	0.591335	0.179050	0.389531	0.117946	0.400000
1468	G	7215	0.008870	7949	0.014467	10257	0.007995	0.005597	0.700080	0.231710	0.700080	0.231710	0.461165	0.152635	0.400000
1469	T	7042	0.006674	7784	0.013875	10069	0.007846	0.007200	0.917729	0.234550	0.917729	0.234550	0.604537	0.154505	0.450032
1470	A	6973	0.001721	7694	0.004419	9982	0.003005	0.002698	0.897749	0.343184	0.897749	0.343184	0.591376	0.226066	0.400000
1471	G	6886	0.018879	7545	0.018423	9839	0.017786	-0.000456	-0.025643	0.128017	-0.025643	0.128017	-0.016892	0.084329	0.067437
1472	C	6783	0.003833	7433	0.005112	9740	0.002875	0.001279	0.444987	0.398344	0.444987	0.398344	0.293128	0.262402	0.400000
1473	C	6754	0.003702	7331	0.003137	9673	0.003722	-0.000564	-0.151584	0.266651	-0.151584	0.266651	-0.099853	0.175651	0.075799
1474	G	6612	0.006352	7093	0.009023	9487	0.007379	0.002671	0.361982	0.207084	0.361982	0.207084	0.238449	0.136413	0.374862
1475	T	6626	0.008753	7075	0.011166	9505	0.008311	0.002413	0.290285	0.207454	0.290285	0.207454	0.191220	0.136657	0.327877
1476	A	6587	0.000607	6990	0.001574	9428	0.002546	0.000966	0.379642	0.234465	0.379642	0.234465	0.250082	0.154450	0.400000
1477	T	6539	0.002906	6874	0.004655	9329	0.004073	0.001750	0.429522	0.269170	0.429522	0.269170	0.282940	0.177311	0.400000
1478	C	6584	0.006835	6890	0.018723	9417	0.019645	0.011888	0.605133	0.108213	0.605133	0.108213	0.398621	0.071284	0.400000
1479	G	6528	0.004902	6772	0.004135	9325	0.004075	-0.000767	-0.188289	0.287956	-0.188289	0.287956	-0.124032	0.189686	0.065654
1480	G	6469	0.005565	6630	0.009804	9226	0.005961	0.004239	0.711059	0.273876	0.711059	0.273876	0.468398	0.180411	0.400000
1481	A	6240	0.061058	6295	0.068149	8876	0.071316	0.007092	0.099440	0.063782	-999.000000	0.000000	-999.000000	0.000000	-999.000000
1482	A	6455	0.083346	6483	0.091316	9226	0.094624	0.007970	0.084223	0.054985	-999.000000	0.000000	-999.000000	0.000000	-999.000000
1483	G	6410	0.003588	6388	0.002818	9144	0.004703	-0.000770	-0.163818	0.214206	-0.163818	0.214206	-0.107912	0.141105	0.033192
1484	G	6316	0.006808	6247	0.015047	9030	0.015615	0.008239	0.527654	0.127573	0.527654	0.127573	0.347583	0.084036	0.400000
1485	T	6277	0.003027	6174	0.003401	8973	0.004681	0.000374	0.079996	0.217505	0.079996	0.217505	0.052696	0.143277	0.195973
1486	G	6237	0.003688	6113	0.002781	8920	0.006166	-0.000907	-0.147052	0.167065	-0.147052	0.167065	-0.096868	0.110051	0.013183
1487	C	6209	0.004671	6060	0.003795	8877	0.003605	-0.000875	-0.242803	0.328522	-0.242803	0.328522	-0.159942	0.216408	0.056466
1488	G	6122	0.003104	5960	0.002349	8757	0.005824	-0.000755	-0.129564	0.163999	-0.129564	0.163999	-0.085348	0.108031	0.022683
1489	G	6065	0.024402	5882	0.026692	8684	0.021534	0.002289	0.106311	0.136100	0.106311	0.136100	0.070031	0.089653	0.159684
1490	C	5337	0.003560	5214	0.003644	7713	0.003630	0.000084	0.023134	0.321975	0.023134	0.321975	0.015239	0.212095	0.227335
1491	T	5076	0.001773	4972	0.001609	7348	0.001633	-0.000164	-0.100447	0.503142	-0.100447	0.503142	-0.066167	0.331436	0.265268
1492	G	4691	0.001919	4604	0.004127	6836	0.001902	0.002208	1.161215	0.681669	1.161215	0.681669	0.764930	0.449037	0.400000
1493	G	4162	0.003123	4117	0.001700	6062	0.001815	-0.001423	-0.784330	0.639743	-0.784330	0.639743	-0.516663	0.421419	-0.095244
1494	A	3563	0.002245	3585	0.003068	5142	0.003695	0.000823	0.222741	0.333844	0.222741	0.333844	0.146727	0.219914	0.366641
1495	T	3094	0.005495	3204	0.012172	4511	0.004655	0.006678	1.434451	0.596011	1.434451	0.596011	0.944919	0.392612	0.552307
1496	C	2754	0.003994	2831	0.005298	4006	0.005242	0.001304	0.248809	0.351899	0.248809	0.351899	0.163899	0.231807	0.395706
1497	A	0	-999.000000	0	-999.000000	0	-999.000000	0.000000	-999.000000	0.000000	-999.000000	0.000000	-999.000000	0.000000	-999.000000
1498	C	0	-999.000000	0	-999.000000	0	-999.000000	0.000000	-999.000000	0.000000	-999.000000	0.000000	-999.000000	0.000000	-999.000000
1499	C	0	-999.000000	0	-999.000000	0	-999.000000	0.000000	-999.000000	0.000000	-999.000000	0.000000	-999.000000	0.000000	-999.000000
1500	T	0	-999.000000	0	-999.000000	0	-999.000000	0.000000	-999.000000	0.000000	-999.000000	0.000000	-999.000000	0.000000	-999.000000
1501	C	0	-999.000000	0	-999.000000	0	-999.000000	0.000000	-999.000000	0.000000	-999.000000	0.000000	-999.000000	0.000000	-999.000000
1502	C	0	-999.000000	0	-999.000000	0	-999.000000	0.000000	-999.000000	0.000000	-999.000000	0.000000	-999.000000	0.000000	-999.000000
1503	T	0	-999.000000	0	-999.000000	0	-999.000000	0.000000	-999.000000	0.000000	-999.000000	0.000000	-999.000000	0.000000	-999.000000
1504	T	0	-999.000000	0	-999.000000	0	-999.000000	0.000000	-999.000000	0.000000	-999.000000	0.000000	-999.000000	0.000000	-999.000000
1505	T	0	-999.000000	0	-999.000000	0	-999.000000	0.000000	-999.000000	0.000000	-999.000000	0.000000	-999.000000	0.000000	-999.000000
1506	C	0	-999.000000	0	-999.000000	0	-999.000000	0.000000	-999.000000	0.000000	-999.000000	0.000000	-999.000000	0.000000	-999.000000
1507	T	0	-999.000000	0	-999.000000	0	-999.000000	0.000000	-999.000000	0.000000	-999.000000	0.000000	-999.000000	0.000000	-999.000000
