# Supplementary material for: Model-Free RNA Sequence and Structure Alignment Informed by SHAPE Probing Reveals a Conserved Alternate Secondary Structure for 16S rRNA
Source: PLoS Comput Biol. 2015 May 20;11(5):e1004126. doi: 10.1371/journal.pcbi.1004126 (PMC4438973; doi:10.1371/journal.pcbi.1004126)
Supplement: S1 Dataset — (ZIP) [file pcbi.1004126.s003.zip › align_1_DATA/2014-12-29_rRNA_SHAPE-MaP/cdiff_16S_1m7.map]

1	-999.000000	0.000000	T
2	-999.000000	0.000000	T
3	0.854675	1.208692	T
4	-1.032315	1.459913	T
5	1.174659	0.304684	A
6	-0.615292	2.381374	T
7	2.752357	1.811823	T
8	1.106321	0.708254	T
9	1.696195	0.821789	G
10	0.468807	0.336754	A
11	0.057906	0.331740	G
12	0.252881	0.288821	A
13	0.447353	0.734513	G
14	1.717486	1.242512	T
15	0.098293	0.290043	T
16	0.370301	0.225811	T
17	0.278915	0.326784	G
18	-0.315295	0.133548	A
19	0.094106	0.090156	T
20	0.047510	0.190061	C
21	0.305490	0.228089	C
22	1.282090	0.240821	T
23	0.305021	0.128677	G
24	0.105565	0.085087	G
25	-0.088515	0.106874	C
26	0.656954	0.169697	T
27	0.392698	0.190078	C
28	0.859867	0.212213	A
29	0.204261	0.134143	G
30	-0.312256	0.141679	G
31	0.123190	0.114067	A
32	0.541328	0.122587	T
33	0.403070	0.144973	G
34	-0.002163	0.117546	A
35	-0.199531	0.089519	A
36	-0.215922	0.100198	C
37	-0.024861	0.057023	G
38	0.459921	0.142339	C
39	1.906810	0.249854	T
40	1.260974	0.150745	G
41	-0.047806	0.049440	G
42	0.245204	0.101109	C
43	-0.029331	0.080448	G
44	0.288607	0.074153	G
45	0.023449	0.115203	C
46	0.135092	0.073110	G
47	0.227271	0.095316	T
48	0.316203	0.056708	G
49	0.091253	0.111453	C
50	0.236568	0.169301	C
51	2.206134	0.330238	T
52	1.883686	0.239911	A
53	0.383933	0.166824	A
54	0.269302	0.125461	C
55	-0.169944	0.120814	A
56	0.328454	0.163337	C
57	0.528189	0.150476	A
58	0.655443	0.124078	T
59	0.219313	0.061743	G
60	0.212718	0.123922	C
61	1.053060	0.223793	A
62	2.714632	0.332510	A
63	1.935965	0.171637	G
64	0.761363	0.140354	T
65	3.206196	0.426898	T
66	1.916288	0.207973	G
67	1.800548	0.231468	A
68	0.203111	0.047083	G
69	0.119008	0.097796	C
70	-0.074344	0.144346	G
71	0.171143	0.096250	A
72	0.091624	0.103624	T
73	-0.030437	0.113757	T
74	0.015499	0.116090	T
75	-0.107735	0.130335	A
76	0.112704	0.123635	C
77	0.347837	0.097058	T
78	0.356750	0.065901	T
79	1.848103	0.290248	C
80	0.145046	0.075470	G
81	0.090144	0.099536	G
82	0.262389	0.133337	T
83	0.280757	0.133250	A
84	0.354639	0.149416	A
85	0.141499	0.102917	A
86	0.476265	0.087863	G
87	0.243563	0.116350	A
88	0.113744	0.038101	G
89	0.179744	0.067448	C
90	0.802930	0.076677	G
91	0.420538	0.052825	G
92	0.620371	0.095418	C
93	0.203019	0.069329	G
94	0.446164	0.087235	G
95	0.404020	0.102144	A
96	0.300431	0.091954	C
97	0.843943	0.095451	G
98	0.545390	0.071988	G
99	0.373357	0.061888	G
100	0.358791	0.065622	T
101	1.598343	0.146443	G
102	1.694582	0.137331	A
103	1.587908	0.148991	G
104	0.728466	0.119588	T
105	1.318617	0.164830	A
106	0.671934	0.121990	A
107	0.725436	0.134203	C
108	-0.042342	0.059598	G
109	-0.020593	0.083005	C
110	0.037356	0.053389	G
111	0.171403	0.057558	T
112	-0.044420	0.062817	G
113	-0.063860	0.051980	G
114	-0.035357	0.063069	G
115	0.292277	0.109662	T
116	0.645682	0.154334	A
117	-0.126301	0.106436	A
118	0.004696	0.077485	C
119	-0.016359	0.162657	C
120	0.046798	0.079661	T
121	0.328276	0.088175	A
122	-0.088730	0.092726	C
123	0.254689	0.107729	C
124	-0.107374	0.075993	C
125	0.055601	0.063301	T
126	0.010909	0.073762	G
127	-0.071523	0.062510	T
128	-0.246293	0.126788	A
129	1.957329	0.211018	C
130	0.567491	0.157758	A
131	0.179318	0.140628	C
132	0.486230	0.175489	A
133	0.575491	0.120892	C
134	0.174612	0.080601	G
135	0.222413	0.104187	G
136	-0.122298	0.137022	A
137	0.073958	0.117300	T
138	0.174881	0.089368	A
139	-0.074584	0.140621	A
140	-0.340927	0.118756	C
141	-0.344283	0.116334	A
142	-0.162867	0.088474	T
143	-0.195141	0.095886	A
144	-0.077564	0.099788	C
145	-0.081806	0.102770	C
146	0.280644	0.057343	G
147	1.020638	0.202428	A
148	-0.062560	0.150267	A
149	0.426188	0.192643	A
150	0.118110	0.065074	G
151	0.043570	0.071967	G
152	0.085532	0.070003	T
153	-0.086152	0.060479	A
154	-0.021066	0.092008	T
155	-0.011352	0.052494	G
156	0.070568	0.121469	C
157	0.595644	0.129189	T
158	0.106656	0.163321	A
159	0.378478	0.130940	A
160	0.304618	0.124685	T
161	0.052112	0.163492	A
162	0.323641	0.110028	C
163	0.309018	0.094072	G
164	0.456040	0.098346	G
165	0.729529	0.132949	G
166	0.757411	0.180015	A
167	2.091741	0.330338	T
168	0.769980	0.149519	A
169	0.160819	0.275209	A
170	1.122813	0.207376	T
171	-0.169030	0.125686	A
172	-0.201410	0.126262	T
173	0.164131	0.114588	A
174	-0.255305	0.144861	T
175	0.046155	0.087783	T
176	0.083352	0.088190	T
177	0.245904	0.097257	G
178	0.046906	0.081688	A
179	-0.002295	0.154684	G
180	0.038586	0.080380	A
181	0.167328	0.115528	G
182	0.286477	0.067985	G
183	0.321941	0.194948	C
184	2.412793	0.333534	A
185	0.039513	0.079056	T
186	-0.052795	0.118568	C
187	-0.100791	0.076851	T
188	-0.069425	0.057894	C
189	-0.053959	0.100304	T
190	0.046116	0.148449	T
191	-999.000000	0.000000	A
192	0.041310	0.113546	A
193	0.128208	0.139225	A
194	0.584261	0.133210	T
195	0.332010	0.108894	A
196	0.504256	0.105655	T
197	3.082189	0.417392	C
198	1.076877	0.220027	A
199	0.360415	0.177753	A
200	0.247621	0.150807	A
201	1.003985	0.126842	G
202	0.819399	0.102346	G
203	0.720644	0.107375	T
204	0.734230	0.144721	G
205	0.732369	0.215420	A
206	0.534629	0.066920	G
207	0.199126	0.116909	C
208	0.859965	0.204836	C
209	0.496961	0.140415	A
210	0.195696	0.105278	G
211	-0.209795	0.067862	T
212	-0.232612	0.110897	A
213	-0.159568	0.118308	C
214	-0.167567	0.101261	A
215	-0.031121	0.068836	G
216	-0.017388	0.066639	G
217	-0.037195	0.064306	A
218	-0.006414	0.060560	T
219	-0.131952	0.068724	G
220	-0.070430	0.075027	G
221	0.057923	0.075178	A
222	-0.004199	0.085767	C
223	-0.221509	0.097712	C
224	-0.015306	0.083366	C
225	-0.030277	0.039049	G
226	0.134324	0.083927	C
227	0.199346	0.053975	G
228	0.247892	0.041015	T
229	0.550083	0.095036	C
230	0.673256	0.089418	T
231	0.608483	0.082427	G
232	0.443391	0.065454	A
233	-0.111288	0.094783	T
234	0.173503	0.076384	T
235	1.929371	0.215472	A
236	0.029357	0.042541	G
237	0.179633	0.066931	C
238	0.102704	0.070214	T
239	0.988464	0.125983	A
240	0.237993	0.060393	G
241	-0.031410	0.053491	T
242	0.141585	0.074103	T
243	0.014750	0.049073	G
244	0.065280	0.055026	G
245	-0.081908	0.069274	T
246	-0.209204	0.075193	A
247	0.031662	0.058815	A
248	-0.052736	0.045696	G
249	-0.016518	0.061942	G
250	-0.240518	0.065022	T
251	0.235100	0.100254	A
252	0.123092	0.081788	A
253	-0.018787	0.017627	C
254	-0.021150	0.051258	G
255	-0.033030	0.042081	G
256	0.034333	0.050312	C
257	-0.118721	0.055630	T
258	0.058596	0.070504	T
259	0.010859	0.061940	A
260	-0.127709	0.031649	C
261	0.068410	0.052324	C
262	0.116834	0.072064	A
263	0.450723	0.067264	A
264	0.146617	0.040673	G
265	-0.035974	0.027605	G
266	0.496173	0.078520	C
267	0.569749	0.080391	G
268	1.770112	0.152685	A
269	1.052655	0.088765	C
270	0.498873	0.097756	G
271	0.893850	0.111130	A
272	0.258432	0.051500	T
273	0.357874	0.089769	C
274	0.297466	0.072782	A
275	0.521861	0.051096	G
276	0.629369	0.067619	T
277	1.413472	0.154724	A
278	0.059754	0.029213	G
279	-0.134794	0.066841	C
280	0.255892	0.088579	C
281	0.481052	0.080243	G
282	0.680011	0.075900	A
283	0.029726	0.075946	C
284	0.131870	0.076405	C
285	1.227186	0.088115	T
286	0.793730	0.089215	G
287	1.016034	0.105013	A
288	0.603276	0.102539	G
289	1.544109	0.100913	A
290	0.230617	0.040469	G
291	0.178520	0.038231	G
292	0.278846	0.039570	G
293	0.598943	0.055142	T
294	0.606606	0.108015	G
295	2.102104	0.150701	A
296	0.697067	0.062825	T
297	0.077041	0.053984	C
298	0.290182	0.049455	G
299	0.085490	0.028476	G
300	0.014374	0.041309	C
301	0.453855	0.112965	C
302	1.659353	0.156574	A
303	0.298068	0.095030	C
304	1.269139	0.108219	A
305	0.383805	0.126335	T
306	1.745108	0.128143	T
307	1.386595	0.106121	G
308	0.403559	0.053252	G
309	1.705486	0.158205	A
310	1.030132	0.128894	A
311	1.050209	0.102825	C
312	1.118277	0.091457	T
313	1.728448	0.129908	G
314	0.798523	0.108641	A
315	1.640780	0.154086	G
316	0.209650	0.113399	A
317	1.028397	0.123530	C
318	0.492049	0.135890	A
319	0.955897	0.122297	C
320	0.538869	0.070284	G
321	0.166681	0.046283	G
322	0.024265	0.031931	T
323	-0.072201	0.064001	C
324	0.040679	0.037655	C
325	0.490850	0.113462	A
326	1.778313	0.203832	A
327	0.661309	0.113975	A
328	0.059731	0.067131	C
329	-0.077474	0.042743	T
330	0.087388	0.075140	C
331	-0.116463	0.091785	C
332	0.196127	0.065916	T
333	0.302178	0.064908	A
334	0.580462	0.071790	C
335	0.293824	0.054507	G
336	0.078919	0.049943	G
337	0.113155	0.060202	G
338	0.187003	0.053718	A
339	0.102576	0.054575	G
340	0.092353	0.031666	G
341	0.139649	0.066364	C
342	0.505075	0.075028	A
343	0.080195	0.040585	G
344	0.003081	0.067513	C
345	0.088931	0.064270	A
346	0.189264	0.045497	G
347	0.163275	0.053350	T
348	-0.097340	0.066415	G
349	0.045308	0.056023	G
350	-0.045140	0.079743	G
351	0.427573	0.096261	G
352	0.662768	0.130652	A
353	2.179644	0.295897	A
354	1.812249	0.196882	T
355	2.051646	0.263191	A
356	0.182404	0.127821	T
357	0.401350	0.104656	T
358	-0.007135	0.056554	G
359	0.155749	0.097001	C
360	-0.008847	0.108343	A
361	0.523858	0.106533	C
362	0.501153	0.122457	A
363	1.659822	0.190578	A
364	1.057957	0.133557	T
365	-0.088049	0.067503	G
366	0.032012	0.078800	G
367	-0.002857	0.048235	G
368	-0.026132	0.083558	C
369	0.330331	0.070482	G
370	0.575461	0.161047	A
371	0.207645	0.116440	A
372	0.261112	0.159820	A
373	0.053596	0.060104	G
374	-0.025780	0.087593	C
375	-0.066925	0.073608	C
376	0.423102	0.104629	T
377	0.494280	0.132211	G
378	1.049261	0.162063	A
379	0.492092	0.091346	T
380	0.055796	0.046555	G
381	0.508367	0.116180	C
382	0.726715	0.105089	A
383	0.155648	0.045616	G
384	0.135248	0.087476	C
385	0.126405	0.108801	A
386	0.658739	0.124112	A
387	0.206095	0.114648	C
388	-0.018630	0.046194	G
389	-0.093494	0.103566	C
390	-0.008593	0.110530	C
391	0.171053	0.045660	G
392	0.283293	0.106502	C
393	2.169902	0.166848	G
394	0.872442	0.115730	T
395	0.501277	0.087768	G
396	0.172360	0.074722	A
397	0.220120	0.069832	G
398	-0.038050	0.066399	T
399	0.024338	0.108281	G
400	0.612819	0.085427	A
401	0.556067	0.121801	T
402	0.530945	0.101294	G
403	0.079268	0.105505	A
404	0.461659	0.085315	A
405	0.001076	0.075770	G
406	-0.045099	0.044439	G
407	0.086815	0.066936	C
408	-0.011186	0.044435	C
409	0.284221	0.101592	T
410	0.495730	0.086670	T
411	1.187114	0.138544	C
412	0.282441	0.063049	G
413	-0.174986	0.066989	G
414	0.223401	0.057511	G
415	0.005732	0.053971	T
416	0.166744	0.076995	C
417	0.030372	0.089360	G
418	0.400699	0.099228	T
419	0.537229	0.164138	A
420	0.070455	0.109809	A
421	-0.004039	0.120494	A
422	-0.236359	0.104069	A
423	0.066049	0.095398	C
424	0.020396	0.038421	T
425	0.355047	0.080388	C
426	2.351472	0.174858	T
427	2.815969	0.184666	G
428	-0.032318	0.033755	T
429	-0.235712	0.086935	C
430	-0.241555	0.097648	C
431	-0.004486	0.057038	T
432	-0.261390	0.106577	C
433	-0.034178	0.079706	A
434	-0.113086	0.072295	A
435	0.650386	0.100099	G
436	0.617154	0.101448	G
437	0.210517	0.093526	A
438	2.192528	0.184731	A
439	1.051572	0.160929	G
440	0.860387	0.120984	A
441	3.118695	0.284312	T
442	1.770215	0.190981	A
443	2.465909	0.209159	A
444	1.631573	0.150180	T
445	3.570625	0.257349	G
446	0.664515	0.118374	A
447	1.463012	0.153359	C
448	0.627542	0.069597	G
449	0.037610	0.067820	G
450	0.080420	0.067577	T
451	0.419795	0.099359	A
452	0.237858	0.096305	C
453	0.157964	0.065319	T
454	0.027635	0.070052	T
455	0.180096	0.053989	G
456	0.112472	0.075956	A
457	0.087715	0.064319	G
458	0.226307	0.085938	G
459	0.175570	0.086108	A
460	0.443851	0.086643	G
461	0.997418	0.151198	G
462	2.112039	0.174513	A
463	1.038226	0.152848	A
464	0.175154	0.045322	G
465	-0.078089	0.075591	C
466	0.092963	0.097105	C
467	0.015831	0.086179	C
468	-0.074614	0.067075	C
469	0.555252	0.059080	G
470	0.683759	0.049681	G
471	0.477023	0.090771	C
472	0.730696	0.172623	T
473	0.741053	0.137520	A
474	0.796270	0.163999	A
475	0.314914	0.086280	C
476	0.030488	0.074293	T
477	0.189215	0.095396	A
478	0.068281	0.082922	C
479	0.123432	0.036725	G
480	0.095697	0.073803	T
481	0.321607	0.043718	G
482	0.519886	0.086339	C
483	0.328631	0.090855	C
484	1.541750	0.155674	A
485	0.106973	0.037192	G
486	0.165266	0.088833	C
487	0.741148	0.140112	A
488	0.426364	0.044378	G
489	0.145054	0.101495	C
490	2.971585	0.293170	C
491	0.088829	0.034312	G
492	0.373774	0.085864	C
493	0.104012	0.056862	G
494	0.585825	0.089131	G
495	0.330986	0.080008	T
496	1.660687	0.199465	A
497	1.160339	0.188059	A
498	0.314129	0.104766	T
499	0.136812	0.081894	A
500	0.121480	0.067581	C
501	0.079151	0.053042	G
502	0.057673	0.056523	T
503	0.187658	0.053114	A
504	0.034518	0.058076	G
505	0.109857	0.067121	G
506	0.080840	0.047848	G
507	0.116237	0.051760	G
508	-0.024914	0.040568	G
509	0.100758	0.058228	C
510	0.803387	0.140506	T
511	0.757828	0.177322	A
512	0.179991	0.054707	G
513	-0.151361	0.096072	C
514	0.149829	0.079034	G
515	0.011442	0.088534	T
516	0.144662	0.163989	T
517	0.470018	0.095836	A
518	0.158897	0.054512	T
519	0.343907	0.117723	C
520	0.671063	0.113733	C
521	0.522483	0.086134	G
522	0.440776	0.130086	G
523	0.452692	0.117623	A
524	0.112249	0.087113	T
525	0.218581	0.074818	T
526	0.448645	0.078596	T
527	0.895168	0.113410	A
528	0.703905	0.099333	C
529	1.402752	0.135340	T
530	0.101964	0.063126	G
531	0.187164	0.067334	G
532	0.017132	0.039332	G
533	0.209527	0.081003	C
534	0.177165	0.077726	G
535	0.389806	0.077328	T
536	0.270117	0.082096	A
537	0.640160	0.093986	A
538	1.202039	0.127458	A
539	0.788881	0.075470	G
540	0.598801	0.068122	G
541	0.048026	0.065496	G
542	-0.073449	0.056285	T
543	0.034097	0.042091	G
544	-0.072669	0.060878	C
545	0.047020	0.052553	G
546	-0.002689	0.071832	T
547	0.166453	0.079996	A
548	0.092105	0.072940	G
549	0.089370	0.040661	G
550	0.198681	0.079058	C
551	0.296156	0.070936	G
552	0.004065	0.054717	G
553	0.029943	0.045843	T
554	-0.043448	0.033255	C
555	0.003155	0.059432	T
556	0.023331	0.059258	T
557	-0.013826	0.063368	T
558	-0.036013	0.131383	C
559	-0.162867	0.125643	A
560	-0.023197	0.113522	A
561	0.297566	0.072041	G
562	-0.024719	0.052135	T
563	0.039680	0.082850	C
564	-0.242960	0.084891	A
565	0.032579	0.085888	G
566	0.063059	0.049714	G
567	0.037958	0.092885	A
568	0.031682	0.055771	G
569	0.281487	0.076391	T
570	1.122990	0.086257	G
571	0.834010	0.120189	A
572	1.627386	0.282894	A
573	1.682925	0.246823	A
574	1.214102	0.104273	G
575	0.180599	0.040680	G
576	-0.069605	0.075319	C
577	-0.048078	0.076998	T
578	-0.009244	0.067813	A
579	0.028332	0.064664	C
580	-0.099599	0.066080	G
581	-0.038880	0.050853	G
582	1.039388	0.165306	C
583	1.801811	0.141769	T
584	0.351102	0.128875	C
585	1.091046	0.183319	A
586	1.034365	0.139591	A
587	-0.084012	0.103358	C
588	0.067284	0.083866	C
589	-0.083384	0.071593	G
590	-0.034554	0.068852	T
591	-0.077968	0.093632	A
592	0.154002	0.086089	G
593	0.395315	0.127189	T
594	1.206837	0.180952	A
595	3.784393	0.465823	A
596	-0.182168	0.072019	G
597	-0.144241	0.073036	C
598	-0.007387	0.044224	T
599	-0.001383	0.030178	C
600	-0.110945	0.080896	T
601	-0.111498	0.072286	T
602	0.013498	0.047873	G
603	0.051333	0.098618	A
604	0.162148	0.079157	A
605	-0.020268	0.071076	A
606	0.189982	0.071254	C
607	0.004130	0.053146	T
608	-0.196047	0.064574	G
609	0.093872	0.057340	G
610	-0.069974	0.074793	G
611	0.060237	0.060896	A
612	0.035473	0.057194	G
613	0.013468	0.060389	A
614	0.003054	0.033304	C
615	0.342039	0.093331	T
616	2.299939	0.196353	T
617	0.401077	0.066874	G
618	-0.027038	0.094627	A
619	0.036835	0.064883	G
620	0.136778	0.056657	T
621	0.000316	0.038528	G
622	0.120455	0.061705	C
623	0.136487	0.062165	A
624	0.182521	0.055216	G
625	0.374070	0.054854	G
626	0.521422	0.068135	A
627	0.254535	0.085153	G
628	0.579978	0.078392	A
629	0.344540	0.061212	G
630	0.122805	0.082524	G
631	-0.035625	0.079240	A
632	0.099275	0.098829	G
633	0.202380	0.083640	A
634	0.119802	0.052711	G
635	0.485053	0.069152	T
636	0.446472	0.089558	G
637	0.420865	0.066454	G
638	0.867426	0.121127	A
639	1.773020	0.168924	A
640	1.050395	0.122230	T
641	0.206615	0.052273	T
642	-0.011526	0.104050	C
643	-0.029998	0.081902	C
644	0.134567	0.082080	T
645	0.511531	0.069704	A
646	0.390360	0.060577	G
647	-0.014817	0.060384	T
648	0.675095	0.083872	G
649	0.142972	0.085807	T
650	1.096190	0.125411	A
651	0.312720	0.050862	G
652	0.375464	0.078651	C
653	0.152094	0.053052	G
654	0.583515	0.083259	G
655	0.343284	0.079619	T
656	2.126546	0.173347	G
657	0.970096	0.175322	A
658	1.194949	0.197142	A
659	1.282938	0.179630	A
660	2.304226	0.235659	T
661	0.449221	0.060088	G
662	0.259113	0.101484	C
663	1.056441	0.117200	G
664	1.006204	0.123458	T
665	2.121062	0.232097	A
666	0.923038	0.140701	G
667	0.540067	0.140064	A
668	1.116636	0.163364	T
669	0.332372	0.094763	A
670	-0.028652	0.124861	T
671	0.491853	0.119873	T
672	0.508325	0.100377	A
673	0.219543	0.091444	G
674	0.526499	0.083547	G
675	0.188512	0.110486	A
676	0.216264	0.083185	G
677	0.586071	0.128135	G
678	1.648080	0.258342	A
679	0.209209	0.146860	A
680	0.650550	0.135974	C
681	0.371618	0.079195	A
682	0.046897	0.095524	C
683	0.704827	0.166271	C
684	0.985247	0.176669	A
685	0.868349	0.091511	G
686	-0.015313	0.069070	T
687	0.697327	0.102975	T
688	0.213206	0.050338	G
689	0.059804	0.061455	C
690	0.599171	0.086150	G
691	0.147835	0.082309	A
692	0.639938	0.106996	A
693	1.026134	0.111887	G
694	0.102577	0.040667	G
695	1.026943	0.105579	C
696	0.552066	0.090109	G
697	0.155342	0.056407	G
698	0.032682	0.139307	C
699	0.109047	0.062532	T
700	0.017062	0.102259	C
701	0.057658	0.044374	T
702	-0.021769	0.053289	C
703	0.438993	0.091198	T
704	0.242313	0.095904	G
705	0.510000	0.110024	G
706	0.669854	0.110076	A
707	0.079640	0.113115	C
708	0.397613	0.101335	T
709	0.218375	0.087345	G
710	0.376511	0.113119	T
711	1.493597	0.224584	A
712	0.738716	0.150918	A
713	0.197552	0.105571	C
714	0.629818	0.114602	T
715	0.300662	0.078424	G
716	0.276503	0.152624	A
717	-0.020736	0.096174	C
718	0.028375	0.047488	G
719	0.162754	0.061206	C
720	0.028477	0.068816	T
721	0.034116	0.070732	G
722	0.822628	0.114913	A
723	0.207401	0.111449	G
724	0.065345	0.069136	G
725	0.313761	0.072509	C
726	0.299181	0.169894	A
727	0.259140	0.097842	C
728	1.505176	0.134549	G
729	1.097445	0.153977	A
730	0.503801	0.122390	A
731	0.156071	0.112212	A
732	-0.016892	0.042991	G
733	-0.030382	0.054623	C
734	0.047574	0.044964	G
735	0.130291	0.054001	T
736	-0.039052	0.079414	G
737	0.000570	0.066580	G
738	-0.037403	0.104914	G
739	0.227235	0.086742	G
740	1.633275	0.196632	A
741	0.169848	0.052065	G
742	0.029236	0.048135	C
743	-0.060768	0.161475	A
744	-0.111448	0.178002	A
745	0.261238	0.143150	A
746	0.038967	0.115089	C
747	0.200344	0.077467	A
748	0.019579	0.090105	G
749	0.130710	0.074185	G
750	-0.098004	0.086909	A
751	-0.261338	0.119828	T
752	0.402052	0.105460	T
753	0.965459	0.167779	A
754	0.752338	0.137756	G
755	0.280347	0.103589	A
756	0.039784	0.105145	T
757	0.497398	0.106259	A
758	-0.146817	0.095908	C
759	-0.101887	0.087440	C
760	0.004587	0.078242	C
761	0.179895	0.064743	T
762	0.193908	0.058876	G
763	1.068386	0.104619	G
764	-0.161461	0.061530	T
765	0.642901	0.101840	A
766	0.409924	0.082137	G
767	-0.013853	0.029451	T
768	0.027302	0.080287	C
769	0.057773	0.102404	C
770	-0.101946	0.089958	A
771	0.168552	0.056476	C
772	-0.013097	0.040598	G
773	0.005925	0.078147	C
774	0.360993	0.095102	T
775	1.867663	0.190085	G
776	3.750921	0.336286	T
777	0.861608	0.171831	A
778	2.533661	0.230770	A
779	0.930516	0.174132	A
780	1.391213	0.193855	C
781	2.404102	0.213762	G
782	1.449914	0.153821	A
783	1.757865	0.160143	T
784	0.201981	0.082901	G
785	-0.089168	0.113147	A
786	0.096260	0.071583	G
787	-0.049130	0.057702	T
788	0.151551	0.091707	A
789	0.213557	0.114865	C
790	1.140814	0.129111	T
791	0.956702	0.117323	A
792	0.076396	0.043980	G
793	0.153144	0.047709	G
794	-0.067107	0.066844	T
795	0.218115	0.053607	G
796	0.158532	0.067581	T
797	0.289338	0.069673	C
798	-0.075498	0.081900	G
799	-0.129915	0.080738	G
800	-0.028256	0.057933	G
801	-0.086559	0.071865	G
802	-0.001220	0.071399	G
803	0.455903	0.088205	T
804	1.531870	0.188555	T
805	1.480392	0.115235	A
806	-0.052415	0.078085	C
807	-0.031758	0.080755	C
808	-0.015876	0.051452	C
809	-0.010380	0.041667	C
810	0.031004	0.026160	C
811	-999.000000	0.000000	T
812	1.631014	0.127034	T
813	0.261821	0.077462	C
814	0.141736	0.042931	G
815	0.114535	0.055284	G
816	0.087807	0.073991	T
817	-0.023970	0.038330	G
818	-0.221834	0.083077	C
819	0.658938	0.114463	C
820	0.238262	0.032049	G
821	0.412790	0.101227	C
822	1.404688	0.137044	A
823	0.014484	0.038213	G
824	0.103897	0.074961	C
825	2.435384	0.246668	T
826	1.257023	0.178466	A
827	1.176291	0.210313	A
828	1.615686	0.203137	C
829	0.119420	0.048972	G
830	0.175693	0.144481	C
831	2.082193	0.199163	A
832	0.674815	0.154955	T
833	2.113475	0.249338	T
834	1.275302	0.149515	A
835	0.470276	0.107597	A
836	-0.019650	0.076738	G
837	0.093156	0.061546	T
838	0.058032	0.065902	A
839	0.053375	0.080935	C
840	-0.044656	0.039842	T
841	0.093957	0.084845	C
842	0.169779	0.097608	C
843	0.042346	0.040348	G
844	0.062750	0.069486	C
845	0.095080	0.091950	C
846	0.380396	0.074761	T
847	0.225636	0.068607	G
848	0.043980	0.075254	G
849	0.102288	0.101591	G
850	0.561463	0.149163	A
851	1.640230	0.185034	A
852	1.311544	0.144324	G
853	0.697299	0.088354	T
854	1.187631	0.176225	A
855	0.383750	0.089380	C
856	0.108480	0.058087	G
857	0.202928	0.074306	C
858	0.158602	0.052550	T
859	0.092729	0.100756	C
860	0.321353	0.043377	G
861	0.991836	0.150006	C
862	1.286544	0.161327	A
863	0.795329	0.126222	A
864	0.299889	0.083403	G
865	0.070530	0.080562	A
866	0.249306	0.053543	G
867	0.137045	0.062203	T
868	0.710037	0.061262	G
869	1.466943	0.193856	A
870	0.827049	0.259072	A
871	-0.097847	0.114967	A
872	0.177393	0.096978	C
873	0.315312	0.084512	T
874	0.411282	0.070047	C
875	0.953093	0.144996	A
876	1.290246	0.202949	A
877	0.842843	0.175077	A
878	0.628189	0.087403	G
879	0.307352	0.067782	G
880	0.764952	0.133173	A
881	1.466076	0.132230	A
882	0.416278	0.087188	T
883	0.495809	0.072197	T
884	0.173074	0.051575	G
885	0.250235	0.071141	A
886	0.148746	0.060732	C
887	0.191076	0.053946	G
888	0.122128	0.065189	G
889	0.079396	0.068598	G
890	0.253847	0.101051	G
891	0.278490	0.129087	A
892	0.183782	0.108491	C
893	0.516979	0.201354	C
894	0.222321	0.199505	C
895	0.332911	0.065946	G
896	0.149858	0.137821	C
897	0.796646	0.209523	A
898	0.446880	0.243388	C
899	0.434514	0.196676	A
900	0.412323	0.114238	A
901	0.238254	0.089511	G
902	0.136144	0.079719	T
903	0.297061	0.128196	A
904	0.078849	0.054671	G
905	0.251699	0.104962	C
906	0.414716	0.123913	G
907	0.280911	0.127785	G
908	0.273373	0.171184	A
909	0.124310	0.062425	G
910	0.243929	0.145473	C
911	0.192563	0.111905	A
912	0.149868	0.118936	T
913	0.161786	0.100574	G
914	0.373063	0.094542	T
915	0.098665	0.104819	G
916	0.565544	0.080230	G
917	0.265120	0.127054	T
918	1.892657	0.334619	T
919	3.009650	0.476940	T
920	3.014540	0.397939	A
921	1.763844	0.312416	A
922	0.122032	0.126527	T
923	0.467698	0.152986	T
924	0.418656	0.174603	C
925	0.675653	0.213095	G
926	0.547482	0.299933	A
927	0.796827	0.214217	A
928	0.364035	0.044095	G
929	2.094109	0.458282	C
930	1.607052	0.368592	A
931	0.439768	0.222834	A
932	1.484964	0.359623	C
933	0.325967	0.096910	G
934	0.063373	0.112730	C
935	0.319194	0.129320	G
936	0.243848	0.170304	A
937	0.377897	0.132347	A
938	0.449064	0.159232	G
939	0.465527	0.127399	A
940	0.186528	0.097738	A
941	0.012961	0.091798	C
942	1.118649	0.224627	C
943	3.656866	0.461615	T
944	0.744853	0.156488	T
945	0.196649	0.101550	A
946	0.058086	0.121245	C
947	-0.054577	0.111007	C
948	-0.051217	0.103084	T
949	0.056473	0.152224	A
950	-0.527677	0.154135	A
951	0.086644	0.076819	G
952	0.241902	0.125350	C
953	1.088939	0.156052	T
954	2.290620	0.259570	T
955	0.576633	0.146942	G
956	0.074368	0.108892	A
957	0.063852	0.193741	C
958	0.797511	0.175958	A
959	0.230092	0.061327	T
960	0.042125	0.081222	C
961	-0.257023	0.088244	C
962	-0.075369	0.075927	C
963	0.155093	0.113392	A
964	-0.139409	0.111841	A
965	-0.065691	0.106677	T
966	0.417938	0.129194	G
967	0.409720	0.150998	A
968	-0.078814	0.150077	C
969	2.540304	0.325611	A
970	0.021223	0.068366	T
971	-0.143981	0.155144	C
972	-0.032884	0.056229	T
973	0.051423	0.128639	C
974	-0.243106	0.160275	C
975	0.914901	0.149218	T
976	1.234896	0.184651	T
977	0.881818	0.179911	A
978	0.378891	0.160310	A
979	1.330379	0.160109	T
980	0.532288	0.137997	C
981	0.125668	0.074935	G
982	-0.112183	0.091630	G
983	-0.013673	0.111762	A
984	0.098397	0.111600	G
985	0.154185	0.093683	A
986	0.151225	0.077971	G
987	1.006346	0.142582	T
988	0.626416	0.097977	T
989	0.091114	0.071794	C
990	-0.030805	0.112271	C
991	-0.142619	0.114852	C
992	0.310382	0.091304	T
993	0.465738	0.078255	T
994	2.147689	0.286914	C
995	0.249314	0.082831	G
996	-0.065045	0.073378	G
997	-0.120688	0.078029	G
998	0.127912	0.130695	G
999	-0.097427	0.104019	A
1000	-0.107769	0.124335	C
1001	0.143830	0.095369	A
1002	-0.076221	0.131594	T
1003	-0.007889	0.075164	T
1004	0.095157	0.058190	G
1005	0.050522	0.065738	G
1006	0.371706	0.094547	T
1007	0.468966	0.105683	G
1008	0.306227	0.103813	A
1009	1.458492	0.217985	C
1010	0.822436	0.125779	A
1011	-0.003316	0.050480	G
1012	0.541902	0.068994	G
1013	0.476969	0.096262	T
1014	-0.062465	0.069399	G
1015	0.136473	0.068588	G
1016	0.520935	0.091578	T
1017	0.165728	0.056603	G
1018	0.298685	0.111774	C
1019	0.022606	0.079191	A
1020	-0.093138	0.072973	T
1021	0.110291	0.091487	G
1022	0.161151	0.061652	G
1023	0.102736	0.077272	T
1024	0.417390	0.094175	T
1025	0.176038	0.070367	G
1026	-0.059127	0.063696	T
1027	-0.018032	0.084202	C
1028	0.022874	0.071027	G
1029	-0.070923	0.069576	T
1030	0.305233	0.128584	C
1031	3.463082	0.386026	A
1032	0.046144	0.061280	G
1033	0.141363	0.047566	C
1034	0.180711	0.074876	T
1035	0.255480	0.099205	C
1036	0.442935	0.070303	G
1037	0.488231	0.089155	T
1038	1.821965	0.164979	G
1039	0.555309	0.085975	T
1040	2.554041	0.237980	C
1041	1.000292	0.133688	G
1042	0.749759	0.097879	T
1043	0.943756	0.152360	G
1044	1.784691	0.185788	A
1045	0.283416	0.126857	G
1046	0.876031	0.130932	A
1047	1.276450	0.137977	T
1048	0.983307	0.119900	G
1049	1.383813	0.167895	T
1050	2.188339	0.211065	T
1051	0.567850	0.099672	G
1052	0.286532	0.074003	G
1053	0.360629	0.086655	G
1054	0.840723	0.148693	T
1055	2.956531	0.481124	T
1056	0.566738	0.149398	A
1057	1.777003	0.282898	A
1058	2.386389	0.254103	G
1059	0.057187	0.060832	T
1060	-0.095453	0.069723	C
1061	0.184100	0.107274	C
1062	-0.059290	0.175102	C
1063	0.007580	0.043560	G
1064	-0.158040	0.180264	C
1065	0.639980	0.168114	A
1066	0.468646	0.171347	A
1067	-0.167899	0.119921	C
1068	0.043460	0.057027	G
1069	0.151381	0.121902	A
1070	-0.056495	0.045857	G
1071	0.263608	0.099976	C
1072	0.220349	0.047455	G
1073	0.693125	0.169487	C
1074	0.802326	0.253928	A
1075	1.625065	0.193691	A
1076	0.075201	0.104194	C
1077	-0.158864	0.071674	C
1078	0.032526	0.056024	C
1079	2.287013	0.211359	T
1080	4.311382	0.485780	T
1081	0.536946	0.087728	G
1082	0.016556	0.043236	T
1083	0.090844	0.054378	C
1084	-0.013579	0.069630	T
1085	-0.036496	0.074567	T
1086	0.090524	0.100401	T
1087	0.082033	0.116695	A
1088	0.170072	0.069539	G
1089	-0.073163	0.080725	T
1090	0.139622	0.093601	T
1091	-0.051825	0.047002	G
1092	-0.124608	0.093861	C
1093	-0.473669	0.176014	C
1094	1.360688	0.179919	A
1095	0.328832	0.088529	T
1096	-0.019189	0.118394	C
1097	0.292448	0.084857	A
1098	-0.041727	0.111370	T
1099	0.864770	0.137586	T
1100	0.112434	0.111042	A
1101	0.294552	0.126809	A
1102	0.794517	0.095722	G
1103	0.203541	0.078926	T
1104	0.521472	0.092164	T
1105	-0.027609	0.071501	G
1106	-0.069921	0.061265	G
1107	0.127399	0.052360	G
1108	0.082289	0.071012	C
1109	0.296076	0.071713	A
1110	0.753566	0.154231	C
1111	0.043026	0.045614	T
1112	0.055136	0.109067	C
1113	0.046560	0.087179	T
1114	-0.118399	0.101047	A
1115	0.115440	0.054234	G
1116	-0.248171	0.104288	A
1117	-0.314237	0.107982	G
1118	0.112400	0.089213	A
1119	0.196241	0.103173	G
1120	0.409500	0.101379	A
1121	0.126671	0.092986	C
1122	0.844828	0.113287	T
1123	0.030283	0.049305	G
1124	-0.316673	0.141114	C
1125	0.019048	0.088371	C
1126	-0.129639	0.076082	A
1127	0.105789	0.054804	G
1128	0.000757	0.066686	G
1129	0.186241	0.127443	G
1130	0.727981	0.189711	A
1131	0.679994	0.165264	T
1132	1.276082	0.298313	A
1133	2.701497	0.327732	A
1134	0.132031	0.110156	C
1135	-0.008113	0.105817	C
1136	0.075753	0.057678	T
1137	-0.023805	0.069648	G
1138	0.360833	0.122468	G
1139	0.177674	0.089817	A
1140	0.183988	0.069792	G
1141	0.364582	0.102343	G
1142	0.162023	0.074478	A
1143	0.346988	0.096804	A
1144	0.147695	0.050057	G
1145	0.929000	0.084600	G
1146	0.909447	0.091342	T
1147	0.052217	0.078449	G
1148	-0.017989	0.057747	G
1149	0.084121	0.074018	G
1150	0.335319	0.104636	G
1151	1.554473	0.153531	A
1152	0.713976	0.113099	T
1153	0.057442	0.112266	G
1154	0.257381	0.128423	A
1155	0.013185	0.078883	C
1156	0.152284	0.069983	G
1157	0.068530	0.069108	T
1158	0.326352	0.118615	C
1159	0.315091	0.203342	A
1160	0.461505	0.155770	A
1161	1.708967	0.206823	A
1162	1.058217	0.118579	T
1163	1.005183	0.160149	C
1164	0.365356	0.112033	A
1165	0.259383	0.080066	T
1166	-0.013454	0.141558	C
1167	0.530871	0.121569	A
1168	0.877701	0.129754	T
1169	0.281327	0.055208	G
1170	-0.093000	0.076943	C
1171	-0.234640	0.123489	C
1172	0.101289	0.094004	C
1173	0.050892	0.103460	C
1174	3.701652	0.380151	T
1175	3.655262	0.431820	T
1176	1.460641	0.195219	A
1177	0.441565	0.139205	T
1178	-0.090012	0.059293	G
1179	-0.122668	0.093834	C
1180	0.037751	0.072945	T
1181	-0.010473	0.074574	T
1182	0.268373	0.090072	A
1183	0.109357	0.083622	G
1184	0.019945	0.093288	G
1185	0.492161	0.055589	G
1186	0.021636	0.134520	C
1187	2.429986	0.272508	T
1188	0.187897	0.141678	A
1189	1.060012	0.202613	C
1190	-0.316621	0.179824	A
1191	-0.034809	0.206441	C
1192	-0.122227	0.158188	A
1193	-0.013126	0.149061	C
1194	-0.028763	0.083945	G
1195	-0.308931	0.145069	T
1196	0.042676	0.071412	G
1197	-0.298269	0.102774	C
1198	1.197873	0.216802	T
1199	0.900458	0.179992	A
1200	1.751057	0.318479	C
1201	0.898474	0.214408	A
1202	1.497551	0.248559	A
1203	1.526649	0.264136	T
1204	0.013345	0.111620	G
1205	-0.108152	0.128123	G
1206	0.137549	0.102353	G
1207	-0.279888	0.076867	T
1208	0.138471	0.091179	A
1209	0.010904	0.093771	G
1210	-0.265269	0.098837	T
1211	0.131428	0.197400	A
1212	0.432299	0.144157	C
1213	0.585913	0.185861	A
1214	0.503753	0.088033	G
1215	0.139399	0.075934	A
1216	-0.089344	0.064036	G
1217	-0.014972	0.060478	G
1218	0.080761	0.066786	G
1219	0.126902	0.096047	T
1220	0.567249	0.116406	T
1221	0.016111	0.052411	G
1222	-0.005582	0.178501	C
1223	0.200944	0.117848	C
1224	1.070633	0.200319	A
1225	0.931353	0.186122	A
1226	0.047574	0.050726	G
1227	-0.128994	0.090892	C
1228	0.107662	0.090364	C
1229	0.068319	0.066971	G
1230	0.761967	0.152921	T
1231	0.831008	0.152068	A
1232	1.253837	0.155247	A
1233	0.115723	0.052585	G
1234	-0.082761	0.044448	G
1235	0.020448	0.065747	T
1236	0.221156	0.076398	G
1237	0.146584	0.080279	G
1238	0.550755	0.129159	A
1239	0.033679	0.051991	G
1240	-0.006481	0.082503	C
1241	2.307560	0.209386	T
1242	0.164360	0.087126	A
1243	1.006432	0.138742	A
1244	0.815617	0.075909	T
1245	-0.047500	0.067511	C
1246	-0.154001	0.063111	C
1247	-0.041967	0.060077	C
1248	0.119490	0.083300	T
1249	2.400280	0.225279	T
1250	0.914753	0.092706	A
1251	0.553445	0.090904	A
1252	0.773953	0.151958	A
1253	0.091479	0.042527	G
1254	-0.312531	0.089628	C
1255	0.046356	0.065385	T
1256	-0.271538	0.082967	A
1257	-0.036861	0.090889	C
1258	0.135930	0.048400	T
1259	0.099544	0.084294	C
1260	0.621879	0.070483	T
1261	0.067579	0.089142	C
1262	0.100385	0.095283	A
1263	0.646539	0.067794	G
1264	0.960379	0.096719	T
1265	1.738807	0.152446	T
1266	0.369108	0.086870	C
1267	0.204467	0.056242	G
1268	0.229464	0.085531	G
1269	0.167097	0.066592	A
1270	-0.093379	0.081809	T
1271	-0.018428	0.061002	T
1272	-0.034614	0.044998	G
1273	0.037280	0.052106	T
1274	0.059879	0.059314	A
1275	0.051159	0.059047	G
1276	-0.009995	0.030533	G
1277	0.689308	0.089629	C
1278	1.847555	0.156247	T
1279	1.544122	0.069990	G
1280	2.299846	0.235531	A
1281	1.402056	0.190367	A
1282	1.341956	0.219739	A
1283	3.182491	0.308225	C
1284	1.042389	0.094607	T
1285	1.374640	0.176984	C
1286	0.004101	0.037490	G
1287	-0.139289	0.066905	C
1288	-0.042115	0.090996	C
1289	-0.027241	0.071790	T
1290	0.158439	0.039536	A
1291	0.089332	0.109313	C
1292	0.033389	0.059234	A
1293	0.062410	0.058934	T
1294	0.204180	0.066932	G
1295	-0.036721	0.075726	A
1296	0.278092	0.088759	A
1297	0.012609	0.033705	G
1298	0.209505	0.066418	C
1299	0.140351	0.068584	T
1300	0.187184	0.063279	G
1301	1.228722	0.101119	G
1302	3.441223	0.248861	A
1303	0.184131	0.043157	G
1304	0.039681	0.057896	T
1305	-0.011412	0.069799	T
1306	0.249193	0.052472	A
1307	1.070294	0.119053	C
1308	0.987501	0.121555	T
1309	1.589815	0.171761	A
1310	0.652997	0.067440	G
1311	0.281189	0.084749	T
1312	0.789518	0.175752	A
1313	-0.045795	0.085090	A
1314	0.016388	0.049848	T
1315	0.138909	0.090222	C
1316	0.012040	0.036966	G
1317	0.080182	0.142834	C
1318	0.415127	0.127106	A
1319	0.677725	0.129276	G
1320	0.750181	0.082893	A
1321	1.507389	0.122995	T
1322	0.691031	0.150743	C
1323	1.710821	0.161113	A
1324	3.578740	0.272927	G
1325	1.512472	0.172242	A
1326	2.215032	0.237535	A
1327	1.774468	0.200297	T
1328	0.247703	0.046955	G
1329	0.107735	0.058528	C
1330	0.010910	0.078114	T
1331	0.006453	0.042414	G
1332	-0.015593	0.071639	C
1333	-0.050502	0.053947	G
1334	0.140498	0.068494	G
1335	0.272300	0.094680	T
1336	0.466687	0.060746	G
1337	1.084928	0.157827	A
1338	1.664746	0.206045	A
1339	1.894546	0.170506	T
1340	0.495427	0.047566	G
1341	0.100858	0.057917	C
1342	0.390929	0.054159	G
1343	0.078964	0.055866	T
1344	0.208609	0.057666	T
1345	0.078794	0.075197	C
1346	0.262638	0.112341	C
1347	0.136604	0.107749	C
1348	0.125900	0.058100	G
1349	0.262308	0.077323	G
1350	0.375236	0.062884	G
1351	-0.108397	0.061783	T
1352	0.741762	0.135935	C
1353	2.590310	0.277459	T
1354	2.613855	0.238910	T
1355	1.865312	0.196392	G
1356	0.579070	0.068331	T
1357	0.356808	0.101083	A
1358	1.344847	0.174954	C
1359	0.060964	0.128002	A
1360	0.180245	0.122849	C
1361	0.529602	0.142506	A
1362	0.295959	0.125584	C
1363	1.495121	0.217610	C
1364	1.276545	0.141367	G
1365	0.028973	0.045778	C
1366	0.112311	0.156563	C
1367	0.132965	0.094589	C
1368	0.228489	0.069523	G
1369	0.228782	0.090390	T
1370	0.101342	0.202881	C
1371	-0.002577	0.141557	A
1372	-0.017143	0.197664	C
1373	0.357586	0.115288	A
1374	0.238917	0.151224	C
1375	0.076815	0.191064	C
1376	0.310693	0.151965	A
1377	0.019037	0.130904	C
1378	0.030947	0.099471	G
1379	-0.033834	0.084366	G
1380	0.076115	0.074115	G
1381	0.392966	0.119864	A
1382	0.234013	0.080874	G
1383	-0.040408	0.085495	T
1384	0.205204	0.086719	T
1385	0.483373	0.089814	G
1386	0.214574	0.101734	G
1387	0.571213	0.120067	A
1388	0.312648	0.128192	G
1389	-0.038822	0.102749	A
1390	0.356882	0.121377	C
1391	-0.039848	0.066440	G
1392	-0.018979	0.071568	C
1393	0.012368	0.129237	C
1394	0.131881	0.090360	C
1395	0.108294	0.107844	G
1396	0.455650	0.187761	A
1397	0.989989	0.288959	A
1398	-0.048173	0.057859	G
1399	-0.075769	0.154668	C
1400	0.144736	0.111580	C
1401	0.098789	0.101875	G
1402	0.378933	0.131107	A
1403	-0.060123	0.181094	T
1404	0.138415	0.199147	T
1405	3.063450	0.520866	A
1406	0.049920	0.072985	T
1407	0.795044	0.222354	C
1408	0.492965	0.211045	T
1409	0.237469	0.206843	A
1410	1.749653	0.244936	A
1411	-0.056850	0.156306	C
1412	0.184386	0.134234	C
1413	0.257963	0.117306	T
1414	1.456484	0.233763	T
1415	2.678010	0.463961	T
1416	2.099009	0.347280	T
1417	-0.128511	0.053209	G
1418	-0.022747	0.129082	G
1419	0.198696	0.263764	A
1420	0.315680	0.122389	A
1421	0.215604	0.133803	G
1422	0.045436	0.255788	A
1423	0.253210	0.110765	A
1424	0.207876	0.104128	G
1425	0.083158	0.064096	T
1426	0.466042	0.168486	C
1427	0.127051	0.109969	G
1428	0.019312	0.090367	T
1429	0.171994	0.117075	C
1430	0.121542	0.139373	G
1431	0.163701	0.241497	A
1432	0.273325	0.187685	A
1433	-0.127390	0.081373	G
1434	0.026072	0.092315	G
1435	0.146655	0.095285	T
1436	-0.260107	0.134217	G
1437	0.365102	0.107312	G
1438	0.718455	0.194676	A
1439	0.581996	0.204602	A
1440	0.185331	0.104994	T
1441	-0.333093	0.198930	C
1442	-0.030260	0.280992	A
1443	0.382982	0.151354	A
1444	0.421625	0.162040	T
1445	0.634096	0.209193	A
1446	0.313764	0.130887	A
1447	0.258775	0.112582	C
1448	0.317974	0.134208	T
1449	0.292523	0.136749	G
1450	-0.029254	0.148392	G
1451	0.104927	0.103039	G
1452	0.047123	0.105687	G
1453	0.149335	0.138973	T
1454	0.929664	0.186493	G
1455	0.981893	0.266088	A
1456	3.065465	0.768419	A
1457	1.729069	0.345383	G
1458	0.451314	0.154598	T
1459	0.188568	0.066470	C
1460	1.252744	0.304179	G
1461	-999.000000	0.000000	T
1462	1.257021	0.565547	A
1463	0.675232	0.366301	A
1464	2.853295	0.755416	C
1465	1.993200	0.913143	A
1466	0.718542	0.289520	A
1467	0.389531	0.117946	G
1468	0.461165	0.152635	G
1469	0.604537	0.154505	T
1470	0.591376	0.226066	A
1471	-0.016892	0.084329	G
1472	0.293128	0.262402	C
1473	-0.099853	0.175651	C
1474	0.238449	0.136413	G
1475	0.191220	0.136657	T
1476	0.250082	0.154450	A
1477	0.282940	0.177311	T
1478	0.398621	0.071284	C
1479	-0.124032	0.189686	G
1480	0.468398	0.180411	G
1481	-999.000000	0.000000	A
1482	-999.000000	0.000000	A
1483	-0.107912	0.141105	G
1484	0.347583	0.084036	G
1485	0.052696	0.143277	T
1486	-0.096868	0.110051	G
1487	-0.159942	0.216408	C
1488	-0.085348	0.108031	G
1489	0.070031	0.089653	G
1490	0.015239	0.212095	C
1491	-0.066167	0.331436	T
1492	0.764930	0.449037	G
1493	-0.516663	0.421419	G
1494	0.146727	0.219914	A
1495	0.944919	0.392612	T
1496	0.163899	0.231807	C
1497	-999.000000	0.000000	A
1498	-999.000000	0.000000	C
1499	-999.000000	0.000000	C
1500	-999.000000	0.000000	T
1501	-999.000000	0.000000	C
1502	-999.000000	0.000000	C
1503	-999.000000	0.000000	T
1504	-999.000000	0.000000	T
1505	-999.000000	0.000000	T
1506	-999.000000	0.000000	C
1507	-999.000000	0.000000	T
