# Supplementary material for: Model-Free RNA Sequence and Structure Alignment Informed by SHAPE Probing Reveals a Conserved Alternate Secondary Structure for 16S rRNA
Source: PLoS Comput Biol. 2015 May 20;11(5):e1004126. doi: 10.1371/journal.pcbi.1004126 (PMC4438973; doi:10.1371/journal.pcbi.1004126)
Supplement: S1 Dataset — (ZIP) [file pcbi.1004126.s003.zip › align_1_DATA/2014-12-29_rRNA_SHAPE-MaP/cdiff_23S_1m7.csv]

Nucleotide	Sequence	bg depth	bg rate	rx depth	rx rate	dc depth	dc rate	rx-bg	(rx-bg)/dc	stderr	Filtered Reactivity	Filtered StdErr	Normalized Reactivity	Normalized StdErr	Error-adjusted Reactivity
1	T	17	0.000000	18	0.000000	18	0.000000	0.000000	-999.000000	0.000000	-999.000000	0.000000	-999.000000	0.000000	-999.000000
2	G	20	0.000000	34	0.000000	35	0.000000	0.000000	-999.000000	0.000000	-999.000000	0.000000	-999.000000	0.000000	-999.000000
3	G	28	0.000000	44	0.000000	41	0.000000	0.000000	-999.000000	0.000000	-999.000000	0.000000	-999.000000	0.000000	-999.000000
4	T	58	0.000000	124	0.000000	98	0.000000	0.000000	-999.000000	0.000000	-999.000000	0.000000	-999.000000	0.000000	-999.000000
5	C	66	0.000000	135	0.000000	103	0.000000	0.000000	-999.000000	0.000000	-999.000000	0.000000	-999.000000	0.000000	-999.000000
6	A	67	0.000000	139	0.021583	103	0.000000	0.021583	-999.000000	0.000000	-999.000000	0.000000	-999.000000	0.000000	-999.000000
7	A	70	0.000000	144	0.006944	112	0.000000	0.006944	-999.000000	0.000000	-999.000000	0.000000	-999.000000	0.000000	-999.000000
8	G	71	0.000000	152	0.013158	114	0.000000	0.013158	-999.000000	0.000000	-999.000000	0.000000	-999.000000	0.000000	-999.000000
9	T	71	0.000000	152	0.006579	115	0.000000	0.006579	-999.000000	0.000000	-999.000000	0.000000	-999.000000	0.000000	-999.000000
10	T	73	0.000000	153	0.013072	118	0.000000	0.013072	-999.000000	0.000000	-999.000000	0.000000	-999.000000	0.000000	-999.000000
11	A	77	0.000000	164	0.036585	127	0.007874	0.036585	4.646341	5.018622	4.646341	5.018622	2.955855	3.192688	0.400000
12	T	118	0.000000	192	0.000000	169	0.000000	0.000000	-999.000000	0.000000	-999.000000	0.000000	-999.000000	0.000000	-999.000000
13	T	423	0.000000	468	0.012821	569	0.000000	0.012821	-999.000000	0.000000	-999.000000	0.000000	-999.000000	0.000000	-999.000000
14	A	539	0.003711	540	0.007407	717	0.000000	0.003697	-999.000000	0.000000	-999.000000	0.000000	-999.000000	0.000000	-999.000000
15	A	699	0.002861	679	0.010309	947	0.003168	0.007448	2.351100	1.939938	2.351100	1.939938	1.495695	1.234127	0.400000
16	G	928	0.002155	869	0.008055	1263	0.002375	0.005900	2.483927	2.027608	2.483927	2.027608	1.580195	1.289900	0.400000
17	G	974	0.006160	909	0.004400	1314	0.005327	-0.001760	-0.330325	0.639551	-0.330325	0.639551	-0.210142	0.406862	0.196719
18	G	1059	0.001889	1016	0.008858	1450	0.003448	0.006970	2.021211	1.303951	2.021211	1.303951	1.285830	0.829532	0.456298
19	T	1115	0.002691	1097	0.005469	1526	0.007208	0.002779	0.385506	0.394847	0.385506	0.394847	0.245247	0.251189	0.400000
20	G	1155	0.013853	1146	0.016579	1589	0.012587	0.002727	0.216628	0.411553	0.216628	0.411553	0.137812	0.261817	0.399629
21	C	1194	0.000000	1230	0.005691	1659	0.003014	0.005691	1.888293	1.105671	1.888293	1.105671	1.201272	0.703393	0.497879
22	A	1784	0.002803	1876	0.000533	2465	0.002434	-0.002270	-0.932444	0.676779	-0.932444	0.676779	-0.593191	0.430545	-0.162646
23	G	4587	0.000872	4777	0.001884	6367	0.002199	0.001012	0.460242	0.368813	0.460242	0.368813	0.292791	0.234627	0.400000
24	G	5245	0.002479	5595	0.002681	7337	0.002317	0.000202	0.087360	0.421575	0.087360	0.421575	0.055575	0.268193	0.323768
25	G	5402	0.007220	5876	0.010551	7576	0.006336	0.003332	0.525877	0.289460	0.525877	0.289460	0.334546	0.184145	0.400000
26	C	5781	0.004497	6359	0.004718	8041	0.003109	0.000220	0.070835	0.396781	0.070835	0.396781	0.045063	0.252420	0.297483
27	G	5896	0.004919	6567	0.006548	8188	0.003298	0.001629	0.494101	0.421261	0.494101	0.421261	0.314331	0.267993	0.400000
28	G	5954	0.002687	6721	0.006695	8287	0.002534	0.004008	1.581698	0.586982	1.581698	0.586982	1.006226	0.373419	0.632806
29	A	6069	0.002472	6971	0.004590	8430	0.002847	0.002119	0.744253	0.393152	0.744253	0.393152	0.473470	0.250111	0.400000
30	T	6381	0.000940	7471	0.006826	8889	0.003150	0.005886	1.868628	0.481295	1.868628	0.481295	1.188762	0.306185	0.882577
31	G	6522	0.007053	7748	0.010712	9112	0.007682	0.003659	0.476348	0.212117	0.476348	0.212117	0.303038	0.134942	0.400000
32	C	6744	0.003114	8124	0.002954	9436	0.003285	-0.000160	-0.048601	0.276672	-0.048601	0.276672	-0.030919	0.176010	0.145092
33	C	7061	0.002832	8563	0.005255	9877	0.002025	0.002423	1.196454	0.564875	1.196454	0.564875	0.761146	0.359356	0.401790
34	T	7090	0.002680	8629	0.004288	9926	0.002015	0.001608	0.798068	0.497335	0.798068	0.497335	0.507706	0.316389	0.400000
35	T	7160	0.002933	8752	0.005370	10021	0.003094	0.002437	0.787858	0.356295	0.787858	0.356295	0.501210	0.226664	0.400000
36	G	7180	0.006546	8819	0.005670	10047	0.005773	-0.000876	-0.151811	0.216898	-0.151811	0.216898	-0.096577	0.137984	0.041407
37	G	7210	0.009847	8894	0.014167	10084	0.011206	0.004319	0.385460	0.157723	0.385460	0.157723	0.245218	0.100338	0.345556
38	C	7285	0.001647	9011	0.001554	10200	0.002941	-0.000094	-0.031812	0.214718	-0.031812	0.214718	-0.020238	0.136597	0.116359
39	A	7307	0.002327	9154	0.002403	10236	0.001563	0.000077	0.049123	0.487769	0.049123	0.487769	0.031251	0.310303	0.341554
40	C	7664	0.002610	9616	0.003432	10802	0.002222	0.000822	0.370048	0.383377	0.370048	0.383377	0.235413	0.243892	0.400000
41	T	7714	0.001556	9761	0.001947	10904	0.001376	0.000391	0.284165	0.466183	0.284165	0.466183	0.180776	0.296571	0.400000
42	A	7714	0.002074	9808	0.002753	10917	0.004305	0.000679	0.157647	0.173720	0.157647	0.173720	0.100290	0.110515	0.210805
43	G	7813	0.004992	9984	0.005108	11090	0.003968	0.000116	0.029361	0.270387	0.029361	0.270387	0.018679	0.172012	0.190691
44	G	7860	0.003690	10151	0.004926	11229	0.003562	0.001236	0.346992	0.279718	0.346992	0.279718	0.220745	0.177948	0.398693
45	A	7972	0.001882	10336	0.002709	11404	0.002981	0.000827	0.277517	0.241462	0.277517	0.241462	0.176548	0.153610	0.330158
46	G	8053	0.010431	10450	0.017033	11530	0.011882	0.006603	0.555678	0.151571	0.555678	0.151571	0.353505	0.096424	0.400000
47	C	8082	0.002970	10543	0.002371	11587	0.003711	-0.000598	-0.161226	0.208843	-0.161226	0.208843	-0.102567	0.132859	0.030292
48	C	8449	0.000947	10974	0.002734	12106	0.002561	0.001787	0.697804	0.266060	0.697804	0.266060	0.443921	0.169259	0.400000
49	G	8233	0.001336	11080	0.001534	11815	0.002962	0.000198	0.066910	0.185474	0.066910	0.185474	0.042566	0.117993	0.160559
50	A	8191	0.001953	11282	0.001330	11816	0.001608	-0.000624	-0.387945	0.381747	-0.387945	0.381747	-0.246799	0.242855	-0.003943
51	T	8440	0.003436	11586	0.002071	12226	0.002945	-0.001365	-0.463417	0.271184	-0.463417	0.271184	-0.294811	0.172519	-0.122293
52	G	8570	0.002217	11788	0.003308	12451	0.002490	0.001091	0.438361	0.305299	0.438361	0.305299	0.278871	0.194222	0.400000
53	A	8630	0.001622	11903	0.002436	12531	0.002953	0.000814	0.275720	0.217010	0.275720	0.217010	0.175404	0.138055	0.313459
54	A	8786	0.001935	12139	0.003872	12832	0.002883	0.001937	0.671745	0.277574	0.671745	0.277574	0.427343	0.176584	0.400000
55	G	9524	0.003570	13003	0.004537	14054	0.003415	0.000967	0.283272	0.252428	0.283272	0.252428	0.180209	0.160586	0.340795
56	G	9816	0.003769	13385	0.003213	14450	0.004083	-0.000557	-0.136370	0.194282	-0.136370	0.194282	-0.086754	0.123596	0.036842
57	A	9832	0.002034	13484	0.001854	14511	0.002550	-0.000180	-0.070643	0.230449	-0.070643	0.230449	-0.044941	0.146604	0.101664
58	C	9907	0.002624	13610	0.003527	14604	0.003766	0.000902	0.239615	0.194913	0.239615	0.194913	0.152435	0.123998	0.276433
59	G	10067	0.001689	13866	0.003894	14938	0.003883	0.002206	0.568090	0.187940	0.568090	0.187940	0.361401	0.119562	0.400000
60	T	10406	0.006342	14366	0.004525	15544	0.004825	-0.001818	-0.376771	0.203965	-0.376771	0.203965	-0.239689	0.129756	-0.109933
61	G	10430	0.002013	14436	0.003256	15569	0.002248	0.001242	0.552622	0.302571	0.552622	0.302571	0.351561	0.192486	0.400000
62	A	10513	0.001902	14613	0.008417	15682	0.002296	0.006515	2.837900	0.606096	2.837900	0.606096	1.805382	0.385579	1.419803
63	T	10560	0.001326	14703	0.004965	15774	0.001078	0.003639	3.376764	1.034196	3.376764	1.034196	2.148190	0.657923	1.490267
64	A	10578	0.001607	14786	0.002570	15779	0.001901	0.000963	0.506448	0.314107	0.506448	0.314107	0.322186	0.199825	0.400000
65	A	10705	0.001308	15040	0.001795	15947	0.001819	0.000487	0.268027	0.274795	0.268027	0.274795	0.170510	0.174816	0.345326
66	G	10757	0.008553	15225	0.009458	16047	0.009597	0.000906	0.094360	0.124241	0.094360	0.124241	0.060029	0.079038	0.139067
67	C	11007	0.001817	15615	0.001921	16359	0.002201	0.000104	0.047352	0.244043	0.047352	0.244043	0.030124	0.155252	0.185376
68	T	11010	0.002271	15721	0.001972	16391	0.002379	-0.000299	-0.125571	0.242876	-0.125571	0.242876	-0.079884	0.154510	0.074626
69	G	11027	0.005985	15825	0.009479	16423	0.008220	0.003493	0.424974	0.135036	0.424974	0.135036	0.270355	0.085906	0.356261
70	C	11114	0.001979	16107	0.001925	16554	0.002718	-0.000055	-0.020180	0.200703	-0.020180	0.200703	-0.012838	0.127681	0.114843
71	G	11126	0.001258	16088	0.002113	16560	0.002114	0.000855	0.404567	0.243726	0.404567	0.243726	0.257372	0.155051	0.400000
72	A	11299	0.002036	16414	0.005179	16839	0.002079	0.003143	1.512107	0.424330	1.512107	0.424330	0.961955	0.269945	0.692009
73	T	11719	0.000512	16965	0.001120	17524	0.001141	0.000608	0.532698	0.313706	0.532698	0.313706	0.338885	0.199570	0.400000
74	A	11691	0.001112	17035	0.001115	17510	0.000914	0.000003	0.003704	0.438553	0.003704	0.438553	0.002356	0.278994	0.281350
75	A	11713	0.000939	17217	0.001684	17587	0.002047	0.000745	0.364077	0.214863	0.364077	0.214863	0.231614	0.136689	0.368303
76	G	12077	0.006210	17804	0.006740	18188	0.007203	0.000530	0.073572	0.131343	0.073572	0.131343	0.046804	0.083556	0.130361
77	C	12273	0.014422	18230	0.018705	18437	0.016651	0.004284	0.257249	0.090302	0.257249	0.090302	0.163654	0.057447	0.221101
78	T	12434	0.004504	18650	0.003485	18688	0.005083	-0.001019	-0.200360	0.147210	-0.200360	0.147210	-0.127463	0.093650	-0.033812
79	T	12493	0.001761	18801	0.002713	18783	0.004419	0.000952	0.215356	0.123152	0.215356	0.123152	0.137003	0.078346	0.215348
80	C	12623	0.001584	19084	0.001991	18959	0.002057	0.000407	0.197751	0.235207	0.197751	0.235207	0.125803	0.149631	0.275434
81	G	12623	0.008793	19292	0.007620	18941	0.009714	-0.001174	-0.120824	0.107919	-0.120824	0.107919	-0.076865	0.068655	-0.008210
82	G	12778	0.005087	19719	0.004919	19207	0.005571	-0.000168	-0.030113	0.144478	-0.030113	0.144478	-0.019157	0.091913	0.072756
83	G	12888	0.004190	19902	0.004472	19335	0.005069	0.000282	0.055631	0.146400	0.055631	0.146400	0.035391	0.093135	0.128526
84	G	12909	0.003099	20024	0.002647	19364	0.003047	-0.000452	-0.148279	0.201164	-0.148279	0.201164	-0.094330	0.127974	0.033644
85	A	12858	0.001555	20136	0.008890	19311	0.003936	0.007334	1.863537	0.286369	1.863537	0.286369	1.185523	0.182179	1.003344
86	G	12937	0.002783	20430	0.004258	19449	0.004833	0.001476	0.305334	0.138287	0.305334	0.138287	0.194244	0.087974	0.282218
87	T	12910	0.004493	20516	0.003851	19440	0.004887	-0.000642	-0.131371	0.150376	-0.131371	0.150376	-0.083574	0.095665	0.012091
88	T	13115	0.002821	20914	0.002869	19815	0.003482	0.000048	0.013697	0.170457	0.013697	0.170457	0.008713	0.108439	0.117153
89	G	13187	0.006673	21135	0.007949	19940	0.007372	0.001276	0.173039	0.128200	0.173039	0.128200	0.110082	0.081556	0.191638
90	C	13330	0.001425	21490	0.003955	20198	0.001832	0.002530	1.381091	0.371839	1.381091	0.371839	0.878606	0.236552	0.642054
91	A	13416	0.001789	21816	0.003575	20351	0.001327	0.001786	1.346519	0.485814	1.346519	0.485814	0.856613	0.309059	0.547553
92	C	13869	0.002019	22510	0.018969	20938	0.002388	0.016950	7.098173	1.086731	7.098173	1.086731	4.515632	0.691344	3.824288
93	G	14091	0.002910	22902	0.013099	21249	0.003483	0.010190	2.925940	0.424121	2.925940	0.424121	1.861390	0.269812	1.591578
94	T	14150	0.003039	23212	0.010426	21358	0.003418	0.007387	2.161188	0.347582	2.161188	0.347582	1.374879	0.221121	1.153758
95	A	14237	0.001194	23469	0.001704	21485	0.001257	0.000510	0.406070	0.324344	0.406070	0.324344	0.258329	0.206338	0.400000
96	A	14373	0.000835	23976	0.000876	21690	0.001521	0.000041	0.026933	0.202233	0.026933	0.202233	0.017134	0.128654	0.145788
97	A	14450	0.001038	24255	0.000907	21819	0.001375	-0.000131	-0.095300	0.241005	-0.095300	0.241005	-0.060627	0.153320	0.092693
98	C	14657	0.004571	24676	0.004296	22105	0.005021	-0.000276	-0.054869	0.138923	-0.054869	0.138923	-0.034906	0.088378	0.053473
99	T	14690	0.004629	24861	0.004264	22165	0.004376	-0.000365	-0.083471	0.159625	-0.083471	0.159625	-0.053102	0.101548	0.048447
100	T	14703	0.003129	24996	0.005081	22210	0.003332	0.001952	0.585924	0.205226	0.585924	0.205226	0.372746	0.130558	0.400000
101	T	14781	0.003518	25203	0.003254	22320	0.003450	-0.000264	-0.076656	0.175847	-0.076656	0.175847	-0.048766	0.111868	0.063102
102	G	14745	0.001153	25127	0.001473	22257	0.001438	0.000320	0.222282	0.260231	0.222282	0.260231	0.141409	0.165551	0.306960
103	A	14714	0.001155	25101	0.001036	22213	0.000720	-0.000120	-0.165969	0.482287	-0.165969	0.482287	-0.105584	0.306816	0.201232
104	T	14710	0.011897	25084	0.012558	22198	0.014010	0.000661	0.047189	0.081718	0.047189	0.081718	0.030020	0.051987	0.082007
105	C	14751	0.001559	25104	0.000837	22252	0.001303	-0.000723	-0.554532	0.304067	-0.554532	0.304067	-0.352776	0.193437	-0.159338
106	C	15087	0.002055	25419	0.001416	22634	0.001546	-0.000638	-0.412900	0.291768	-0.412900	0.291768	-0.262674	0.185613	-0.077060
107	G	15056	0.001328	25271	0.002691	22586	0.002479	0.001362	0.549508	0.192522	0.549508	0.192522	0.349580	0.122477	0.400000
108	A	15115	0.001456	25377	0.001734	22644	0.002650	0.000278	0.105048	0.153723	0.105048	0.153723	0.066828	0.097794	0.164622
109	A	15149	0.001122	25416	0.001416	22683	0.001940	0.000294	0.151690	0.187138	0.151690	0.187138	0.096500	0.119052	0.215552
110	G	15131	0.001851	25332	0.001737	22662	0.001633	-0.000114	-0.069561	0.267828	-0.069561	0.267828	-0.044253	0.170384	0.126131
111	A	15025	0.004925	24900	0.005863	22524	0.006216	0.000938	0.150964	0.121420	0.150964	0.121420	0.096038	0.077243	0.173282
112	T	14594	0.002809	23256	0.002838	21928	0.003192	0.000029	0.008960	0.175688	0.008960	0.175688	0.005700	0.111767	0.117468
113	T	14535	0.002477	22700	0.002952	21848	0.003982	0.000475	0.119225	0.138237	0.119225	0.138237	0.075847	0.087942	0.163789
114	T	14464	0.007882	22552	0.010199	21760	0.009926	0.002317	0.233418	0.101843	0.233418	0.101843	0.148493	0.064789	0.213282
115	C	14381	0.001252	22340	0.001567	21661	0.001893	0.000315	0.166444	0.211053	0.166444	0.211053	0.105886	0.134265	0.240151
116	C	14350	0.001463	22333	0.001567	21694	0.001798	0.000104	0.057724	0.230984	0.057724	0.230984	0.036722	0.146944	0.183667
117	G	14252	0.004771	22203	0.005450	21545	0.005755	0.000678	0.117881	0.132773	0.117881	0.132773	0.074992	0.084466	0.159458
118	A	14070	0.001208	21975	0.002685	21302	0.001737	0.001477	0.850137	0.297482	0.850137	0.297482	0.540830	0.189248	0.400000
119	A	13825	0.001374	21539	0.002414	21025	0.002140	0.001040	0.485866	0.226748	0.485866	0.226748	0.309093	0.144250	0.400000
120	T	13797	0.002537	21347	0.002436	20929	0.003106	-0.000101	-0.032470	0.175809	-0.032470	0.175809	-0.020656	0.111844	0.091187
121	G	13743	0.002911	21246	0.005413	20922	0.002581	0.002502	0.969468	0.295704	0.969468	0.295704	0.616745	0.188117	0.428627
122	A	13793	0.001740	21217	0.002215	20953	0.003579	0.000475	0.132756	0.135018	0.132756	0.135018	0.084455	0.085894	0.170350
123	G	13933	0.004235	21683	0.005442	21083	0.005028	0.001208	0.240167	0.149987	0.240167	0.149987	0.152787	0.095417	0.248204
124	G	13883	0.016423	21793	0.017253	21088	0.014700	0.000830	0.056481	0.095645	0.056481	0.095645	0.035931	0.060846	0.096778
125	A	13918	0.000862	21903	0.004383	21194	0.001651	0.003521	2.131976	0.475350	2.131976	0.475350	1.356295	0.302403	1.053893
126	A	13904	0.001007	21905	0.000822	21153	0.000993	-0.000185	-0.186523	0.336446	-0.186523	0.336446	-0.118660	0.214036	0.095376
127	A	13921	0.001149	21963	0.001002	21195	0.001368	-0.000148	-0.107918	0.262421	-0.107918	0.262421	-0.068654	0.166944	0.098290
128	C	14030	0.001140	22035	0.001180	21341	0.001031	0.000040	0.038344	0.356290	0.038344	0.356290	0.024393	0.226660	0.251053
129	T	13992	0.003073	21859	0.003706	21268	0.004373	0.000632	0.144618	0.143448	0.144618	0.143448	0.092002	0.091257	0.183259
130	C	14027	0.001996	21844	0.002335	21288	0.002255	0.000339	0.150163	0.222449	0.150163	0.222449	0.095529	0.141515	0.237044
131	A	14069	0.001350	21858	0.001372	21325	0.002907	0.000022	0.007570	0.137059	0.007570	0.137059	0.004816	0.087193	0.092008
132	C	14085	0.001633	21868	0.001921	21372	0.001965	0.000288	0.146384	0.230806	0.146384	0.230806	0.093125	0.146832	0.239956
133	T	13994	0.001644	21713	0.001197	21268	0.002586	-0.000446	-0.172511	0.162325	-0.172511	0.162325	-0.109746	0.103266	-0.006480
134	T	13984	0.001502	21635	0.001664	21235	0.001789	0.000162	0.090670	0.240351	0.090670	0.240351	0.057681	0.152903	0.210585
135	A	13946	0.001076	21482	0.001350	21154	0.001655	0.000274	0.165841	0.227849	0.165841	0.227849	0.105503	0.144951	0.250454
136	G	13935	0.002368	21429	0.001680	21139	0.002223	-0.000688	-0.309516	0.228636	-0.309516	0.228636	-0.196904	0.145451	-0.051453
137	A	13842	0.001951	21131	0.001940	20969	0.002146	-0.000010	-0.004803	0.224803	-0.004803	0.224803	-0.003056	0.143013	0.139957
138	G	13906	0.002157	21109	0.003885	21027	0.003186	0.001727	0.542075	0.194399	0.542075	0.194399	0.344851	0.123670	0.400000
139	T	13747	0.002910	20781	0.005871	20792	0.003607	0.002961	0.820874	0.216711	0.820874	0.216711	0.522214	0.137865	0.400000
140	A	13678	0.001901	20561	0.003842	20683	0.001789	0.001941	1.085222	0.365581	1.085222	0.365581	0.690384	0.232571	0.457813
141	A	13660	0.000878	20455	0.003813	20646	0.001744	0.002935	1.683091	0.401441	1.683091	0.401441	1.070729	0.255384	0.815345
142	T	13661	0.001757	20380	0.004711	20666	0.002565	0.002954	1.151710	0.282350	1.151710	0.282350	0.732681	0.179622	0.553059
143	G	13783	0.003120	20350	0.006683	20896	0.003302	0.003563	1.079100	0.260296	1.079100	0.260296	0.686489	0.165592	0.520897
144	T	13666	0.014342	19797	0.012275	20677	0.011849	-0.002068	-0.174495	0.109616	-0.174495	0.109616	-0.111008	0.069734	-0.041274
145	C	13724	0.001822	19627	0.000662	20725	0.002413	-0.001159	-0.480519	0.182266	-0.480519	0.182266	-0.305691	0.115952	-0.189739
146	T	13746	0.001164	19602	0.001479	20734	0.002122	0.000315	0.148656	0.189907	0.148656	0.189907	0.094570	0.120813	0.215383
147	A	13704	0.000584	19484	0.000667	20700	0.001546	0.000083	0.053977	0.179571	0.053977	0.179571	0.034339	0.114237	0.148576
148	A	13629	0.002275	19301	0.001036	20577	0.001895	-0.001238	-0.653370	0.268980	-0.653370	0.268980	-0.415653	0.171116	-0.244537
149	G	13444	0.002529	18896	0.002646	20407	0.004459	0.000117	0.026250	0.128491	0.026250	0.128491	0.016699	0.081742	0.098441
150	T	13416	0.002162	18821	0.002657	20322	0.002657	0.000495	0.186288	0.208453	0.186288	0.208453	0.118511	0.132611	0.251122
151	A	13381	0.001345	18717	0.001549	20282	0.002021	0.000204	0.101016	0.212384	0.101016	0.212384	0.064263	0.135112	0.199375
152	T	13435	0.003275	18727	0.006248	20338	0.005359	0.002973	0.554656	0.151407	0.554656	0.151407	0.352854	0.096320	0.400000
153	C	13490	0.001705	18746	0.002507	20439	0.004403	0.000802	0.182188	0.117410	0.182188	0.117410	0.115902	0.074692	0.190594
154	A	13359	0.001497	18594	0.000860	20277	0.002466	-0.000637	-0.258177	0.165454	-0.258177	0.165454	-0.164244	0.105257	-0.058987
155	T	13248	0.001132	18451	0.001030	20078	0.001544	-0.000102	-0.066382	0.243732	-0.066382	0.243732	-0.042230	0.155055	0.112825
156	T	13160	0.001520	18221	0.001262	19986	0.003502	-0.000257	-0.073513	0.123039	-0.073513	0.123039	-0.046767	0.078273	0.031506
157	A	13106	0.000534	18143	0.001047	19899	0.003618	0.000513	0.141816	0.088324	0.141816	0.088324	0.090219	0.056189	0.146408
158	A	13078	0.001682	18088	0.001382	19848	0.001965	-0.000300	-0.152719	0.231742	-0.152719	0.231742	-0.097155	0.147427	0.050272
159	G	12883	0.002562	17796	0.002866	19551	0.005882	0.000304	0.051733	0.102100	0.051733	0.102100	0.032911	0.064953	0.097864
160	T	12853	0.004746	17774	0.003432	19540	0.004555	-0.001314	-0.288488	0.167455	-0.288488	0.167455	-0.183527	0.106530	-0.076997
161	G	12588	0.002145	17386	0.005637	19219	0.003954	0.003492	0.883017	0.204668	0.883017	0.204668	0.561747	0.130203	0.431544
162	A	12513	0.001838	17013	0.001705	19104	0.001937	-0.000134	-0.068934	0.256904	-0.068934	0.256904	-0.043854	0.163434	0.119580
163	A	12386	0.000727	16807	0.001785	18902	0.000846	0.001058	1.250301	0.572540	1.250301	0.572540	0.795402	0.364232	0.431170
164	T	12253	0.001959	16576	0.002473	18670	0.001821	0.000515	0.282659	0.309104	0.282659	0.309104	0.179819	0.196642	0.376461
165	A	12114	0.002476	16047	0.003303	18382	0.002720	0.000826	0.303790	0.239364	0.303790	0.239364	0.193262	0.152276	0.345537
166	C	12042	0.000913	15679	0.004209	18229	0.002853	0.003296	1.155432	0.260747	1.155432	0.260747	0.735049	0.165879	0.569170
167	A	11460	0.001222	15084	0.003779	17448	0.001490	0.002557	1.716077	0.523539	1.716077	0.523539	1.091713	0.333059	0.758654
168	T	11461	0.002007	15004	0.002799	17453	0.003209	0.000792	0.246975	0.190312	0.246975	0.190312	0.157118	0.121070	0.278188
169	A	11481	0.001307	14873	0.002219	17475	0.001259	0.000912	0.724640	0.435652	0.724640	0.435652	0.460993	0.277148	0.400000
170	G	11719	0.005461	15032	0.005255	17830	0.005945	-0.000206	-0.034611	0.151949	-0.034611	0.151949	-0.022018	0.096665	0.074647
171	C	11588	0.003107	14723	0.001970	17555	0.002734	-0.001137	-0.415818	0.239492	-0.415818	0.239492	-0.264530	0.152357	-0.112173
172	T	11472	0.003138	14517	0.003100	17314	0.004390	-0.000038	-0.008717	0.158997	-0.008717	0.158997	-0.005545	0.101149	0.095604
173	T	11389	0.003951	14476	0.004352	17178	0.005705	0.000401	0.070263	0.141234	0.070263	0.141234	0.044699	0.089848	0.134548
174	A	11295	0.004958	14352	0.006201	16982	0.007714	0.001243	0.161171	0.121803	0.161171	0.121803	0.102532	0.077487	0.180019
175	A	11169	0.004298	14202	0.004154	16694	0.005930	-0.000143	-0.024158	0.138798	-0.024158	0.138798	-0.015369	0.088299	0.072930
176	T	11028	0.004262	14128	0.004884	16475	0.007709	0.000622	0.080694	0.111230	0.080694	0.111230	0.051335	0.070761	0.122096
177	G	10874	0.003587	13849	0.003610	16155	0.004643	0.000024	0.005133	0.165526	0.005133	0.165526	0.003266	0.105302	0.108568
178	A	10743	0.001489	13710	0.003136	15912	0.004651	0.001647	0.354161	0.136683	0.354161	0.136683	0.225306	0.086954	0.312260
179	G	10664	0.003657	13654	0.006665	15880	0.005416	0.003008	0.555347	0.178667	0.555347	0.178667	0.353294	0.113662	0.400000
180	G	10429	0.004507	13357	0.004193	15517	0.004576	-0.000314	-0.068648	0.188941	-0.068648	0.188941	-0.043671	0.120198	0.076527
181	G	9856	0.005783	12614	0.003964	14708	0.005031	-0.001819	-0.361624	0.193291	-0.361624	0.193291	-0.230054	0.122965	-0.107088
182	G	9704	0.002061	12270	0.003178	14416	0.002983	0.001117	0.374641	0.237174	0.374641	0.237174	0.238335	0.150882	0.389217
183	A	9622	0.001351	12164	0.002795	14271	0.001962	0.001444	0.736008	0.339875	0.736008	0.339875	0.468225	0.216218	0.400000
184	A	9475	0.002005	11910	0.002603	13967	0.003723	0.000598	0.160507	0.177568	0.160507	0.177568	0.102109	0.112963	0.215073
185	C	9641	0.001971	11828	0.002705	14179	0.002892	0.000735	0.254079	0.231036	0.254079	0.231036	0.161637	0.146978	0.308615
186	T	9346	0.003745	11497	0.004697	13696	0.003870	0.000952	0.246001	0.234906	0.246001	0.234906	0.156498	0.149440	0.305937
187	C	9225	0.001843	11235	0.002136	13536	0.003103	0.000293	0.094547	0.201770	0.094547	0.201770	0.060148	0.128359	0.188507
188	A	9318	0.001932	11207	0.001874	13790	0.002248	-0.000058	-0.025763	0.272270	-0.025763	0.272270	-0.016390	0.173210	0.156820
189	G	9372	0.004802	11331	0.006884	13956	0.006664	0.002082	0.312469	0.162074	0.312469	0.162074	0.198783	0.103106	0.301890
190	G	9157	0.004477	11145	0.004127	13709	0.005763	-0.000350	-0.060743	0.161006	-0.060743	0.161006	-0.038643	0.102427	0.063785
191	G	9086	0.002751	11095	0.002434	13662	0.002269	-0.000318	-0.140127	0.319453	-0.140127	0.319453	-0.089144	0.203226	0.114082
192	A	9067	0.001544	11075	0.002167	13562	0.002286	0.000623	0.272545	0.269145	0.272545	0.269145	0.173384	0.171221	0.344605
193	A	9019	0.002107	11014	0.002905	13468	0.002599	0.000799	0.307351	0.276307	0.307351	0.276307	0.195527	0.175777	0.371304
194	C	9450	0.002011	11308	0.003007	14029	0.002637	0.000996	0.377698	0.269571	0.377698	0.269571	0.240280	0.171493	0.400000
195	T	9341	0.003533	11066	0.004609	13931	0.004666	0.001076	0.230590	0.193187	0.230590	0.193187	0.146694	0.122899	0.269593
196	G	10047	0.004977	11741	0.012946	15134	0.007665	0.007969	1.039742	0.191099	1.039742	0.191099	0.661451	0.121571	0.539879
197	A	9848	0.001422	11513	0.003127	14886	0.002150	0.001705	0.793280	0.331176	0.793280	0.331176	0.504660	0.210683	0.400000
198	A	9768	0.001331	11418	0.002627	14778	0.001962	0.001297	0.660706	0.331947	0.660706	0.331947	0.420320	0.211174	0.400000
199	A	9748	0.001334	11377	0.003252	14747	0.002577	0.001919	0.744556	0.279721	0.744556	0.279721	0.473663	0.177950	0.400000
200	C	9750	0.002256	11363	0.003432	14799	0.001824	0.001176	0.644459	0.419109	0.644459	0.419109	0.409984	0.266624	0.400000
201	A	9775	0.002864	11348	0.004670	14820	0.002362	0.001806	0.764702	0.378202	0.764702	0.378202	0.486479	0.240600	0.400000
202	T	9826	0.007633	11353	0.012860	14947	0.008095	0.005227	0.645714	0.180511	0.645714	0.180511	0.410782	0.114835	0.400000
203	C	9702	0.002268	11214	0.002051	14820	0.001484	-0.000217	-0.145887	0.435917	-0.145887	0.435917	-0.092809	0.277316	0.184508
204	T	9715	0.001750	11231	0.003651	14864	0.002355	0.001901	0.807217	0.331252	0.807217	0.331252	0.513525	0.210732	0.400000
205	A	9731	0.001953	11183	0.002057	14866	0.002220	0.000104	0.046927	0.279479	0.046927	0.279479	0.029854	0.177796	0.207649
206	A	9674	0.001344	11260	0.002043	14855	0.002423	0.000699	0.288361	0.238433	0.288361	0.238433	0.183446	0.151683	0.335129
207	G	9585	0.003130	11195	0.003126	14707	0.003196	-0.000003	-0.001094	0.243553	-0.001094	0.243553	-0.000696	0.154941	0.154245
208	T	9527	0.005773	11164	0.004568	14604	0.004177	-0.001205	-0.288444	0.244029	-0.288444	0.244029	-0.183499	0.155243	-0.028255
209	A	9507	0.004102	11231	0.004007	14586	0.004319	-0.000095	-0.022104	0.205575	-0.022104	0.205575	-0.014062	0.130780	0.116718
210	C	9468	0.003274	11150	0.002242	14518	0.002893	-0.001032	-0.356740	0.261491	-0.356740	0.261491	-0.226947	0.166352	-0.060594
211	C	9422	0.002653	11119	0.002248	14461	0.003043	-0.000405	-0.133094	0.229486	-0.133094	0.229486	-0.084670	0.145992	0.061322
212	T	9118	0.004387	10728	0.003449	14105	0.003828	-0.000938	-0.245011	0.236373	-0.245011	0.236373	-0.155868	0.150373	-0.005496
213	G	9046	0.003648	10650	0.002441	13943	0.003586	-0.001207	-0.336502	0.226826	-0.336502	0.226826	-0.214072	0.144300	-0.069772
214	A	9033	0.002103	10647	0.002818	13957	0.002078	0.000714	0.343774	0.345413	0.343774	0.345413	0.218698	0.219741	0.400000
215	A	9007	0.002109	10704	0.001868	13914	0.001797	-0.000241	-0.134137	0.356843	-0.134137	0.356843	-0.085333	0.227012	0.141679
216	G	9245	0.002271	11037	0.006252	14376	0.004661	0.003980	0.854020	0.219717	0.854020	0.219717	0.543301	0.139777	0.403524
217	G	9058	0.002650	10840	0.004889	14174	0.003880	0.002240	0.577193	0.235457	0.577193	0.235457	0.367192	0.149790	0.400000
218	A	9114	0.001536	10948	0.003014	14250	0.002246	0.001478	0.658239	0.318685	0.658239	0.318685	0.418751	0.202737	0.400000
219	A	9122	0.001754	11064	0.004610	14270	0.003013	0.002856	0.947642	0.296554	0.947642	0.296554	0.602860	0.188658	0.414201
220	G	9105	0.003185	11272	0.006565	14259	0.003577	0.003380	0.944974	0.300634	0.944974	0.300634	0.601162	0.191254	0.409908
221	A	9068	0.001875	11361	0.001760	14220	0.001547	-0.000114	-0.073890	0.389048	-0.073890	0.389048	-0.047006	0.247500	0.200494
222	G	9456	0.003173	12156	0.006992	14842	0.004582	0.003820	0.833737	0.231537	0.833737	0.231537	0.530397	0.147296	0.400000
223	A	9797	0.001327	12781	0.001565	15355	0.001498	0.000238	0.158815	0.340636	0.158815	0.340636	0.101033	0.216702	0.317734
224	A	10292	0.000972	13604	0.003896	16092	0.001989	0.002924	1.470550	0.404812	1.470550	0.404812	0.935517	0.257529	0.677988
225	A	10658	0.001032	14307	0.000839	16713	0.000898	-0.000193	-0.215418	0.442821	-0.215418	0.442821	-0.137042	0.281709	0.144667
226	G	10758	0.002138	14616	0.007458	16896	0.002427	0.005320	2.192209	0.487456	2.192209	0.487456	1.394614	0.310104	1.084510
227	A	10867	0.001472	14938	0.001607	17064	0.001406	0.000134	0.095483	0.351059	0.095483	0.351059	0.060743	0.223333	0.284076
228	A	10896	0.000918	15106	0.004766	17144	0.001692	0.003849	2.275157	0.564094	2.275157	0.564094	1.447382	0.358859	1.088523
229	A	11041	0.000906	15407	0.013046	17364	0.001613	0.012140	7.528722	1.543223	7.528722	1.543223	4.789534	0.981749	3.807784
230	T	11081	0.002798	15530	0.007856	17416	0.005053	0.005058	1.001060	0.202705	1.001060	0.202705	0.636843	0.128954	0.507888
231	T	11135	0.004131	15681	0.007015	17460	0.004811	0.002884	0.599406	0.199082	0.599406	0.199082	0.381323	0.126650	0.400000
232	C	11147	0.002602	15727	0.002988	17447	0.001949	0.000387	0.198534	0.335637	0.198534	0.335637	0.126301	0.213522	0.339822
233	G	11131	0.002066	15682	0.003826	17430	0.001836	0.001760	0.958509	0.395183	0.958509	0.395183	0.609773	0.251403	0.400000
234	A	11099	0.002433	15673	0.004147	17414	0.002469	0.001715	0.694376	0.300928	0.694376	0.300928	0.441740	0.191441	0.400000
235	T	11106	0.002971	15677	0.002488	17401	0.002356	-0.000484	-0.205266	0.278934	-0.205266	0.278934	-0.130584	0.177449	0.046865
236	T	11106	0.008194	15689	0.008605	17415	0.008211	0.000411	0.050051	0.138181	0.050051	0.138181	0.031841	0.087906	0.119747
237	C	11161	0.001075	15813	0.001581	17469	0.002118	0.000506	0.238808	0.212842	0.238808	0.212842	0.151922	0.135403	0.287326
238	C	11155	0.002420	15836	0.002210	17449	0.002579	-0.000210	-0.081539	0.231854	-0.081539	0.231854	-0.051873	0.147498	0.095625
239	G	11194	0.002591	15924	0.003391	17474	0.003605	0.000800	0.222012	0.187002	0.222012	0.187002	0.141237	0.118965	0.260202
240	T	11152	0.002152	15937	0.001569	17423	0.001205	-0.000583	-0.484031	0.460158	-0.484031	0.460158	-0.307925	0.292738	-0.015187
241	A	11062	0.001266	15838	0.001705	17285	0.001562	0.000439	0.281148	0.306481	0.281148	0.306481	0.178857	0.194973	0.373831
242	A	10981	0.001821	15714	0.001973	17166	0.001573	0.000151	0.096279	0.343704	0.096279	0.343704	0.061250	0.218654	0.279903
243	G	10816	0.002589	15528	0.004830	16947	0.003835	0.002241	0.584340	0.206560	0.584340	0.206560	0.371738	0.131407	0.400000
244	T	10740	0.002793	15421	0.003567	16828	0.003506	0.000773	0.220552	0.201983	0.220552	0.201983	0.140308	0.128495	0.268803
245	A	10713	0.000747	15388	0.002015	16771	0.001789	0.001268	0.708743	0.281855	0.708743	0.281855	0.450880	0.179307	0.400000
246	G	10747	0.008747	15470	0.007692	16824	0.009926	-0.001054	-0.106215	0.115646	-0.106215	0.115646	-0.067570	0.073570	0.006000
247	C	11133	0.002605	15880	0.002393	17268	0.002838	-0.000212	-0.074683	0.218829	-0.074683	0.218829	-0.047511	0.139212	0.091701
248	G	11006	0.003180	15673	0.016142	17096	0.005849	0.012962	2.216039	0.296067	2.216039	0.296067	1.409774	0.188349	1.221425
249	G	10990	0.009008	15615	0.009734	17073	0.008376	0.000726	0.086683	0.143605	0.086683	0.143605	0.055145	0.091357	0.146502
250	C	11012	0.002543	15631	0.007741	17086	0.002341	0.005198	2.220474	0.505719	2.220474	0.505719	1.412595	0.321722	1.090873
251	G	10995	0.001637	15675	0.004530	17043	0.003168	0.002892	0.912873	0.242997	0.912873	0.242997	0.580741	0.154587	0.426154
252	A	10959	0.001369	15669	0.007595	17038	0.001761	0.006226	3.535882	0.783179	3.535882	0.783179	2.249416	0.498234	1.751182
253	G	10953	0.008034	15705	0.009042	16995	0.009650	0.001007	0.104393	0.118854	0.104393	0.118854	0.066411	0.075611	0.142022
254	C	10986	0.002549	15849	0.002461	16980	0.002886	-0.000088	-0.030486	0.215689	-0.030486	0.215689	-0.019394	0.137215	0.117820
255	G	10956	0.001643	15841	0.001768	16950	0.002478	0.000125	0.050297	0.206536	0.050297	0.206536	0.031997	0.131392	0.163389
256	A	10932	0.000549	15816	0.000885	16878	0.000829	0.000336	0.405472	0.407499	0.405472	0.407499	0.257949	0.259238	0.400000
257	A	10915	0.000733	15752	0.001079	16855	0.000712	0.000346	0.486396	0.536059	0.486396	0.536059	0.309429	0.341023	0.400000
258	C	11244	0.001423	16215	0.002158	17298	0.002312	0.000736	0.318073	0.226034	0.318073	0.226034	0.202348	0.143796	0.346143
259	G	11114	0.006118	16094	0.007332	17156	0.006470	0.001214	0.187559	0.156047	0.187559	0.156047	0.119319	0.099272	0.218591
260	C	11105	0.001621	16082	0.002674	17144	0.002217	0.001053	0.475027	0.263607	0.475027	0.263607	0.302197	0.167698	0.400000
261	G	11037	0.010238	16079	0.008956	17109	0.009878	-0.001283	-0.129837	0.123755	-0.129837	0.123755	-0.082598	0.078729	-0.003869
262	G	10951	0.004383	15984	0.004567	17003	0.005117	0.000184	0.035942	0.161914	0.035942	0.161914	0.022865	0.103005	0.125870
263	A	10882	0.003216	15926	0.003453	16868	0.003261	0.000237	0.072732	0.219757	0.072732	0.219757	0.046270	0.139802	0.186072
264	T	10337	0.002128	15465	0.002199	16093	0.002299	0.000070	0.030549	0.256649	0.030549	0.256649	0.019434	0.163272	0.182706
265	T	10031	0.002094	15189	0.004609	15686	0.003506	0.002515	0.717303	0.225855	0.717303	0.225855	0.456325	0.143682	0.400000
266	A	9914	0.000908	15125	0.002050	15538	0.001416	0.001142	0.806408	0.377929	0.806408	0.377929	0.513011	0.240426	0.400000
267	G	9900	0.009192	15135	0.010109	15533	0.010429	0.000917	0.087934	0.121343	0.087934	0.121343	0.055941	0.077195	0.133136
268	C	9753	0.003384	14967	0.003007	15342	0.003324	-0.000377	-0.113398	0.223217	-0.113398	0.223217	-0.072140	0.142004	0.069863
269	C	9697	0.001134	14919	0.000871	15285	0.000785	-0.000263	-0.334995	0.542134	-0.334995	0.542134	-0.213113	0.344888	0.131775
270	C	9703	0.001649	14913	0.000939	15268	0.001506	-0.000710	-0.471447	0.335100	-0.471447	0.335100	-0.299919	0.213180	-0.086739
271	A	9642	0.001971	14828	0.002360	15213	0.002235	0.000390	0.174437	0.271441	0.174437	0.271441	0.110971	0.172682	0.283653
272	A	9526	0.001155	14550	0.001581	15076	0.001393	0.000426	0.305843	0.350603	0.305843	0.350603	0.194568	0.223042	0.400000
273	A	9460	0.001268	14460	0.001729	14992	0.001534	0.000460	0.300106	0.334198	0.300106	0.334198	0.190918	0.212606	0.400000
274	C	9385	0.002025	14270	0.002032	14867	0.002354	0.000008	0.003283	0.254201	0.003283	0.254201	0.002088	0.161714	0.163803
275	C	9349	0.000856	14225	0.001265	14834	0.001618	0.000410	0.253211	0.267621	0.253211	0.267621	0.161085	0.170252	0.331337
276	A	9296	0.001506	14088	0.002342	14735	0.001425	0.000836	0.586870	0.421929	0.586870	0.421929	0.373348	0.268418	0.400000
277	A	9224	0.000650	13959	0.000501	14646	0.001092	-0.000149	-0.136399	0.300589	-0.136399	0.300589	-0.086772	0.191225	0.104453
278	T	9192	0.001305	13875	0.002018	14587	0.002742	0.000713	0.259844	0.199794	0.259844	0.199794	0.165304	0.127102	0.292407
279	A	9196	0.000544	13898	0.001079	14599	0.001233	0.000536	0.434383	0.316955	0.434383	0.316955	0.276341	0.201636	0.400000
280	A	9199	0.001304	13875	0.001153	14569	0.002402	-0.000151	-0.062995	0.197699	-0.062995	0.197699	-0.040075	0.125770	0.085694
281	A	9196	0.000761	13848	0.000433	14561	0.001374	-0.000328	-0.238746	0.251615	-0.238746	0.251615	-0.151882	0.160069	0.008187
282	G	9365	0.002242	14018	0.006135	14823	0.004453	0.003893	0.874238	0.213854	0.874238	0.213854	0.556162	0.136047	0.420115
283	T	9241	0.002489	13804	0.003912	14661	0.003342	0.001423	0.425768	0.230610	0.425768	0.230610	0.270860	0.146707	0.400000
284	T	9241	0.001515	13839	0.001301	14684	0.001839	-0.000214	-0.116556	0.277113	-0.116556	0.277113	-0.074149	0.176291	0.102141
285	T	9132	0.001971	13485	0.005933	14494	0.002070	0.003961	1.913897	0.524567	1.913897	0.524567	1.217561	0.333713	0.883848
286	T	9149	0.006230	13492	0.010821	14508	0.005859	0.004591	0.783609	0.224562	0.783609	0.224562	0.498507	0.142859	0.400000
287	C	9163	0.001746	13356	0.003220	14526	0.003029	0.001473	0.486414	0.228953	0.486414	0.228953	0.309441	0.145653	0.400000
288	T	9174	0.006431	13414	0.007455	14554	0.006596	0.001024	0.155194	0.170694	0.155194	0.170694	0.098730	0.108590	0.207320
289	T	9183	0.002940	13398	0.002239	14577	0.003704	-0.000701	-0.189251	0.190193	-0.189251	0.190193	-0.120396	0.120994	0.000599
290	T	9216	0.001302	13429	0.001191	14619	0.001573	-0.000111	-0.070319	0.305185	-0.070319	0.305185	-0.044734	0.194149	0.149414
291	A	9221	0.001844	13414	0.002013	14647	0.004847	0.000169	0.034906	0.122115	0.034906	0.122115	0.022206	0.077686	0.099892
292	T	9162	0.000764	13292	0.002257	14562	0.001167	0.001493	1.278862	0.531021	1.278862	0.531021	0.813571	0.337818	0.475753
293	T	9162	0.001310	13278	0.002184	14599	0.003356	0.000874	0.260490	0.169339	0.260490	0.169339	0.165715	0.107728	0.273443
294	G	9187	0.005660	13274	0.004445	14628	0.005264	-0.001215	-0.230893	0.187116	-0.230893	0.187116	-0.146887	0.119037	-0.027849
295	G	9121	0.004276	13151	0.005323	14503	0.005999	0.001047	0.174526	0.156924	0.174526	0.156924	0.111028	0.099830	0.210858
296	G	9175	0.008719	13196	0.008336	14586	0.006787	-0.000383	-0.056500	0.185401	-0.056500	0.185401	-0.035944	0.117946	0.082003
297	G	9194	0.003698	13217	0.004842	14626	0.004581	0.001144	0.249774	0.193798	0.249774	0.193798	0.158898	0.123288	0.282186
298	T	9098	0.003847	13077	0.003288	14426	0.004783	-0.000559	-0.116826	0.172255	-0.116826	0.172255	-0.074321	0.109583	0.035262
299	T	9112	0.003183	13026	0.003608	14484	0.003728	0.000426	0.114142	0.212832	0.114142	0.212832	0.072614	0.135397	0.208011
300	G	9129	0.005368	12961	0.008873	14497	0.007588	0.003505	0.461962	0.155057	0.461962	0.155057	0.293885	0.098642	0.392527
301	C	10486	0.078581	14452	0.083172	16593	0.082444	0.004591	0.055685	0.044176	-999.000000	0.000000	-999.000000	0.000000	-999.000000
302	G	10576	0.003593	14542	0.003507	16766	0.003459	-0.000086	-0.024848	0.220344	-0.024848	0.220344	-0.015807	0.140176	0.124369
303	G	10795	0.004447	14745	0.004612	17161	0.003496	0.000165	0.047258	0.243555	0.047258	0.243555	0.030064	0.154942	0.185007
304	A	10810	0.002405	14690	0.001702	17196	0.002326	-0.000703	-0.302367	0.254591	-0.302367	0.254591	-0.192356	0.161963	-0.030393
305	C	10775	0.001949	14411	0.001804	17157	0.001574	-0.000145	-0.091999	0.351997	-0.091999	0.351997	-0.058527	0.223930	0.165403
306	A	10720	0.001306	14289	0.001260	17022	0.001234	-0.000046	-0.037497	0.371527	-0.037497	0.371527	-0.023854	0.236354	0.212500
307	T	10671	0.003092	14150	0.004523	16918	0.005202	0.001430	0.275009	0.152920	0.275009	0.152920	0.174952	0.097283	0.272235
308	A	10866	0.002301	14328	0.002094	17244	0.001624	-0.000207	-0.127453	0.369207	-0.127453	0.369207	-0.081082	0.234878	0.153796
309	T	10148	0.016062	13425	0.016313	16063	0.015377	0.000251	0.016295	0.108784	0.016295	0.108784	0.010367	0.069205	0.079572
310	C	10239	0.002149	13483	0.005118	16149	0.002539	0.002969	1.169388	0.353261	1.169388	0.353261	0.743927	0.224733	0.519194
311	A	9919	0.001815	13114	0.004880	15820	0.002781	0.003066	1.102216	0.315229	1.102216	0.315229	0.701195	0.200539	0.500656
312	T	9442	0.002118	12520	0.005990	15149	0.002574	0.003872	1.504109	0.405031	1.504109	0.405031	0.956866	0.257668	0.699199
313	A	8958	0.001005	11978	0.013942	14313	0.002375	0.012938	5.446323	1.048131	5.446323	1.048131	3.464778	0.666787	2.797990
314	A	8380	0.001193	11336	0.004675	13308	0.001954	0.003482	1.782275	0.517236	1.782275	0.517236	1.133827	0.329049	0.804778
315	C	8578	0.003964	11692	0.010862	13538	0.004432	0.006899	1.556532	0.333468	1.556532	0.333468	0.990216	0.212142	0.778074
316	G	8451	0.012543	11628	0.015394	13315	0.012692	0.002851	0.224620	0.133151	0.224620	0.133151	0.142896	0.084707	0.227603
317	A	8250	0.002303	11490	0.002959	12985	0.002156	0.000656	0.304250	0.344571	0.304250	0.344571	0.193554	0.219205	0.400000
318	A	8134	0.001475	11360	0.003873	12820	0.003510	0.002398	0.683149	0.229704	0.683149	0.229704	0.434598	0.146130	0.400000
319	G	8259	0.002179	11683	0.004109	13032	0.003683	0.001929	0.523749	0.226028	0.523749	0.226028	0.333192	0.143792	0.400000
320	A	8260	0.001816	11799	0.004407	13064	0.002067	0.002591	1.253744	0.443997	1.253744	0.443997	0.797592	0.282457	0.515135
321	G	8340	0.008153	11972	0.007935	13207	0.008708	-0.000218	-0.025070	0.147110	-0.025070	0.147110	-0.015949	0.093587	0.077638
322	G	8312	0.003369	12183	0.004186	13228	0.005065	0.000818	0.161409	0.171988	0.161409	0.171988	0.102683	0.109413	0.212097
323	T	8280	0.011473	12273	0.006926	13180	0.008725	-0.004548	-0.521201	0.167259	-0.521201	0.167259	-0.331572	0.106405	-0.225167
324	A	8325	0.001802	12433	0.001930	13275	0.002787	0.000129	0.046120	0.218870	0.046120	0.218870	0.029340	0.139238	0.168578
325	T	8457	0.002601	12828	0.003742	13571	0.004642	0.001140	0.245661	0.169608	0.245661	0.169608	0.156282	0.107899	0.264181
326	C	8976	0.002117	13454	0.001338	14402	0.002083	-0.000779	-0.373907	0.286229	-0.373907	0.286229	-0.237867	0.182090	-0.055778
327	G	9020	0.002106	13768	0.003559	14464	0.003803	0.001453	0.381993	0.191524	0.381993	0.191524	0.243012	0.121841	0.364853
328	T	8887	0.002138	13723	0.003935	14303	0.003146	0.001797	0.571181	0.246012	0.571181	0.246012	0.363367	0.156505	0.400000
329	A	9026	0.009306	13952	0.009318	14494	0.008900	0.000011	0.001260	0.146448	0.001260	0.146448	0.000801	0.093166	0.093967
330	A	8953	0.002010	13966	0.004439	14402	0.002708	0.002429	0.896932	0.307569	0.896932	0.307569	0.570600	0.195666	0.400000
331	T	8744	0.002516	13800	0.002609	14061	0.003271	0.000093	0.028331	0.211106	0.028331	0.211106	0.018023	0.134299	0.152323
332	T	8733	0.007901	13825	0.005642	14007	0.005640	-0.002259	-0.400549	0.208091	-0.400549	0.208091	-0.254817	0.132381	-0.122436
333	G	8676	0.002882	13800	0.002464	13907	0.003308	-0.000418	-0.126295	0.216844	-0.126295	0.216844	-0.080345	0.137949	0.057605
334	A	8570	0.001750	13672	0.001536	13733	0.002403	-0.000214	-0.089184	0.234664	-0.089184	0.234664	-0.056736	0.149286	0.092550
335	A	8547	0.002106	13611	0.001690	13707	0.002335	-0.000416	-0.178273	0.262643	-0.178273	0.262643	-0.113412	0.167085	0.053674
336	G	8452	0.002958	13344	0.005845	13562	0.005456	0.002887	0.529183	0.173931	0.529183	0.173931	0.336649	0.110649	0.400000
337	A	8410	0.001308	13272	0.010624	13502	0.003407	0.009316	2.734420	0.494882	2.734420	0.494882	1.739551	0.314828	1.424723
338	G	8515	0.019965	13443	0.020010	13733	0.017986	0.000046	0.002538	0.108855	0.002538	0.108855	0.001615	0.069250	0.070865
339	G	8715	0.008376	13682	0.010817	14060	0.010669	0.002441	0.228781	0.125458	0.228781	0.125458	0.145543	0.079812	0.225356
340	T	8646	0.003701	13562	0.002433	13940	0.003730	-0.001268	-0.339885	0.214194	-0.339885	0.214194	-0.216224	0.136264	-0.079960
341	T	8504	0.002352	13397	0.001568	13738	0.002620	-0.000784	-0.299305	0.244544	-0.299305	0.244544	-0.190408	0.155571	-0.034837
342	T	8470	0.003188	13364	0.002769	13722	0.002988	-0.000419	-0.140262	0.256597	-0.140262	0.256597	-0.089230	0.163239	0.074009
343	G	8418	0.003207	13333	0.004725	13701	0.004890	0.001518	0.310359	0.179417	0.310359	0.179417	0.197441	0.114139	0.311580
344	G	8741	0.004576	13903	0.004388	14325	0.005166	-0.000189	-0.036508	0.177377	-0.036508	0.177377	-0.023225	0.112841	0.089616
345	A	8961	0.001786	14200	0.001901	14712	0.001903	0.000116	0.060894	0.303494	0.060894	0.303494	0.038739	0.193073	0.231812
346	A	9207	0.001738	14532	0.001652	15092	0.001855	-0.000086	-0.046505	0.296529	-0.046505	0.296529	-0.029585	0.188643	0.159057
347	A	9134	0.000876	14346	0.001464	14958	0.001471	0.000588	0.399769	0.314262	0.399769	0.314262	0.254320	0.199924	0.400000
348	G	9177	0.014711	14445	0.010800	15059	0.011223	-0.003911	-0.348505	0.139221	-0.348505	0.139221	-0.221708	0.088568	-0.133140
349	A	9172	0.002181	14460	0.002006	15065	0.002522	-0.000175	-0.069385	0.243498	-0.069385	0.243498	-0.044141	0.154906	0.110765
350	C	9328	0.005039	14746	0.004001	15335	0.003456	-0.001038	-0.300192	0.263887	-0.300192	0.263887	-0.190973	0.167876	-0.023096
351	C	9541	0.018552	15082	0.017438	15682	0.018429	-0.001114	-0.060422	0.095615	-0.060422	0.095615	-0.038439	0.060827	0.022389
352	C	9629	0.002596	15271	0.001310	15780	0.002028	-0.001287	-0.634480	0.314648	-0.634480	0.314648	-0.403636	0.200169	-0.203467
353	A	9609	0.000728	15281	0.002029	15806	0.002784	0.001300	0.467060	0.178529	0.467060	0.178529	0.297129	0.113574	0.400000
354	C	9615	0.012793	15363	0.010154	15842	0.010415	-0.002638	-0.253303	0.136918	-0.253303	0.136918	-0.161144	0.087103	-0.074041
355	C	9881	0.001214	15642	0.001087	16225	0.000986	-0.000128	-0.129429	0.445965	-0.129429	0.445965	-0.082339	0.283709	0.201370
356	A	10113	0.000989	15796	0.002089	16533	0.001391	0.001100	0.790932	0.382179	0.790932	0.382179	0.503166	0.243130	0.400000
357	C	10758	0.009574	16409	0.008410	17602	0.008351	-0.001164	-0.139409	0.142272	-0.139409	0.142272	-0.088688	0.090509	0.001821
358	A	11175	0.001521	16858	0.003618	18256	0.001753	0.002097	1.196457	0.398624	1.196457	0.398624	0.761148	0.253592	0.507556
359	G	11309	0.002034	16984	0.004004	18497	0.003244	0.001970	0.607315	0.213642	0.607315	0.213642	0.386355	0.135912	0.400000
360	A	11431	0.002537	17147	0.002158	18721	0.002991	-0.000379	-0.126751	0.197874	-0.126751	0.197874	-0.080635	0.125881	0.045247
361	A	12036	0.002077	17744	0.002311	19680	0.002947	0.000234	0.079242	0.187001	0.079242	0.187001	0.050411	0.118964	0.169376
362	G	12224	0.008917	18005	0.009109	20019	0.008742	0.000192	0.021929	0.127156	0.021929	0.127156	0.013950	0.080892	0.094843
363	G	12426	0.004909	18361	0.004357	20363	0.004518	-0.000552	-0.122178	0.176470	-0.122178	0.176470	-0.077726	0.112265	0.034539
364	T	12499	0.006000	18583	0.004251	20525	0.006626	-0.001749	-0.264000	0.129064	-0.264000	0.129064	-0.167949	0.082106	-0.085842
365	A	12503	0.001360	18667	0.002196	20531	0.002825	0.000837	0.296183	0.172865	0.296183	0.172865	0.188422	0.109971	0.298394
366	A	12502	0.001440	18717	0.001763	20601	0.002476	0.000323	0.130608	0.185730	0.130608	0.185730	0.083088	0.118155	0.201244
367	T	12569	0.003023	18863	0.003022	20793	0.002308	-0.000002	-0.000660	0.274223	-0.000660	0.274223	-0.000420	0.174452	0.174032
368	A	12574	0.002704	18874	0.001854	20778	0.002503	-0.000850	-0.339476	0.228556	-0.339476	0.228556	-0.215964	0.145400	-0.070564
369	G	12825	0.018402	19209	0.013848	21258	0.016088	-0.004554	-0.283060	0.092537	-0.283060	0.092537	-0.180074	0.058869	-0.121205
370	T	12811	0.013192	19260	0.012773	21197	0.013398	-0.000419	-0.031288	0.097129	-0.031288	0.097129	-0.019905	0.061791	0.041886
371	C	13191	0.002578	19652	0.002341	21684	0.002352	-0.000237	-0.100676	0.238860	-0.100676	0.238860	-0.064047	0.151955	0.087908
372	C	13288	0.001957	19842	0.001663	21851	0.002059	-0.000294	-0.142524	0.234380	-0.142524	0.234380	-0.090669	0.149105	0.058436
373	T	13346	0.003072	19893	0.003770	21928	0.004196	0.000698	0.166388	0.155385	0.166388	0.155385	0.105851	0.098851	0.204702
374	G	13326	0.003077	19937	0.003812	21931	0.004377	0.000735	0.167981	0.149405	0.167981	0.149405	0.106864	0.095046	0.201911
375	T	13324	0.002927	20098	0.002140	21928	0.003375	-0.000788	-0.233365	0.171387	-0.233365	0.171387	-0.148459	0.109031	-0.039429
376	A	13321	0.001802	20118	0.003132	21895	0.003060	0.001330	0.434586	0.184080	0.434586	0.184080	0.276469	0.117106	0.393576
377	T	13600	0.014853	20501	0.012975	22243	0.014162	-0.001878	-0.132608	0.093043	-0.132608	0.093043	-0.084361	0.059191	-0.025170
378	G	13672	0.002706	20635	0.006252	22313	0.003496	0.003545	1.014170	0.232758	1.014170	0.232758	0.645183	0.148073	0.497109
379	T	13662	0.003147	20757	0.003372	22310	0.003586	0.000225	0.062730	0.174932	0.062730	0.174932	0.039907	0.111286	0.151193
380	T	13813	0.014334	21138	0.020626	22618	0.014413	0.006292	0.436544	0.101376	0.436544	0.101376	0.277715	0.064492	0.342207
381	A	14274	0.001751	21817	0.008709	23302	0.002146	0.006957	3.242412	0.568870	3.242412	0.568870	2.062719	0.361897	1.700823
382	A	14295	0.000490	22198	0.008424	23339	0.001885	0.007935	4.208712	0.720408	4.208712	0.720408	2.677448	0.458301	2.219148
383	A	14254	0.001473	22530	0.001731	23334	0.001029	0.000258	0.250602	0.415867	0.250602	0.415867	0.159425	0.264561	0.400000
384	C	14740	0.002171	23527	0.002763	24190	0.003183	0.000592	0.185924	0.163017	0.185924	0.163017	0.118279	0.103706	0.221985
385	G	15040	0.014096	24257	0.010265	24648	0.012618	-0.003831	-0.303596	0.094028	-0.303596	0.094028	-0.193138	0.059818	-0.133320
386	A	15350	0.001889	25133	0.001552	25099	0.002470	-0.000338	-0.136630	0.174899	-0.136630	0.174899	-0.086920	0.111265	0.024345
387	G	15645	0.013678	26014	0.010571	25544	0.013154	-0.003107	-0.236226	0.086994	-0.236226	0.086994	-0.150279	0.055343	-0.094937
388	A	15791	0.001330	26544	0.002185	25825	0.002323	0.000855	0.368084	0.181962	0.368084	0.181962	0.234163	0.115758	0.349921
389	A	16297	0.001043	27509	0.003199	26560	0.001657	0.002156	1.301329	0.322774	1.301329	0.322774	0.827864	0.205339	0.622526
390	G	16227	0.012757	27011	0.011810	26520	0.011350	-0.000947	-0.083394	0.097569	-0.083394	0.097569	-0.053052	0.062070	0.009018
391	A	16374	0.002931	27366	0.003216	26755	0.003214	0.000284	0.088414	0.169681	0.088414	0.169681	0.056246	0.107946	0.164192
392	C	17759	0.003547	29139	0.003706	28625	0.003563	0.000159	0.044586	0.160529	0.044586	0.160529	0.028365	0.102123	0.130488
393	T	18031	0.004880	29673	0.004954	29097	0.005293	0.000074	0.013890	0.124996	0.013890	0.124996	0.008836	0.079518	0.088355
394	T	18109	0.001933	29838	0.003217	29237	0.003010	0.001285	0.426805	0.160478	0.426805	0.160478	0.271520	0.102091	0.373611
395	T	18135	0.002426	29882	0.006091	29270	0.002733	0.003664	1.340703	0.260120	1.340703	0.260120	0.852913	0.165480	0.687432
396	A	18165	0.001596	29957	0.005374	29295	0.002048	0.003778	1.844556	0.347023	1.844556	0.347023	1.173448	0.220765	0.952683
397	G	18101	0.002044	29836	0.003117	29185	0.002124	0.001073	0.505067	0.228662	0.505067	0.228662	0.321308	0.145467	0.400000
398	A	18163	0.037769	29903	0.029897	29303	0.033717	-0.007872	-0.233488	0.052572	-0.233488	0.052572	-0.148537	0.033445	-0.115093
399	T	18194	0.002418	29956	0.002170	29351	0.002215	-0.000249	-0.112225	0.205100	-0.112225	0.205100	-0.071394	0.130478	0.059084
400	A	18074	0.001936	29667	0.002360	29178	0.003427	0.000423	0.123435	0.126669	0.123435	0.126669	0.078525	0.080583	0.159108
401	T	18015	0.002553	29654	0.003271	29065	0.003716	0.000718	0.193129	0.136382	0.193129	0.136382	0.122863	0.086762	0.209625
402	G	18150	0.002149	29765	0.004502	29183	0.003632	0.002353	0.647855	0.156196	0.647855	0.156196	0.412145	0.099367	0.400000
403	A	18808	0.001489	30544	0.004387	30045	0.001498	0.002898	1.935155	0.427238	1.935155	0.427238	1.231084	0.271795	0.959289
404	T	18958	0.014558	30602	0.013594	30251	0.014281	-0.000965	-0.067548	0.077165	-0.067548	0.077165	-0.042972	0.049090	0.006118
405	C	19201	0.002239	30931	0.001390	30618	0.002254	-0.000849	-0.376857	0.184048	-0.376857	0.184048	-0.239744	0.117085	-0.122659
406	C	19448	0.002982	31355	0.002520	30961	0.002648	-0.000463	-0.174732	0.183547	-0.174732	0.183547	-0.111159	0.116767	0.005607
407	A	19462	0.001953	31446	0.001781	31036	0.002352	-0.000172	-0.072995	0.168651	-0.072995	0.168651	-0.046437	0.107291	0.060854
408	G	19277	0.002127	31127	0.004337	30745	0.002927	0.002210	0.755023	0.188334	0.755023	0.188334	0.480322	0.119812	0.400000
409	A	19011	0.001999	30824	0.003504	30339	0.002406	0.001505	0.625449	0.207733	0.625449	0.207733	0.397891	0.132153	0.400000
410	G	18899	0.003175	30719	0.004492	30146	0.003748	0.001318	0.351498	0.153157	0.351498	0.153157	0.223612	0.097434	0.321045
411	T	18545	0.005608	30433	0.005783	29516	0.005861	0.000175	0.029894	0.119746	0.029894	0.119746	0.019018	0.076179	0.095196
412	A	18472	0.001895	30401	0.002401	29346	0.002794	0.000506	0.181257	0.153799	0.181257	0.153799	0.115310	0.097842	0.213152
413	C	18724	0.002403	30644	0.002089	29613	0.002600	-0.000315	-0.121080	0.171041	-0.121080	0.171041	-0.077027	0.108811	0.031784
414	C	18912	0.001533	30778	0.001884	29667	0.002899	0.000351	0.121098	0.130788	0.121098	0.130788	0.077039	0.083203	0.160242
415	A	18980	0.001475	30659	0.001468	29660	0.002664	-0.000007	-0.002808	0.133057	-0.002808	0.133057	-0.001786	0.084647	0.082861
416	C	19968	0.002554	31562	0.002503	30810	0.002175	-0.000051	-0.023488	0.209347	-0.023488	0.209347	-0.014942	0.133180	0.118238
417	G	20056	0.006432	31688	0.005649	30965	0.007363	-0.000783	-0.106363	0.096192	-0.106363	0.096192	-0.067665	0.061194	-0.006470
418	G	19994	0.005802	31611	0.005916	30815	0.007042	0.000114	0.016177	0.098114	0.016177	0.098114	0.010292	0.062417	0.072709
419	G	19953	0.002506	31656	0.004802	30753	0.003512	0.002296	0.653709	0.162600	0.653709	0.162600	0.415869	0.103441	0.400000
420	A	19876	0.001258	31489	0.002699	30623	0.002188	0.001442	0.658878	0.193926	0.658878	0.193926	0.419157	0.123370	0.400000
421	C	19862	0.001460	31473	0.003876	30598	0.002255	0.002416	1.071490	0.235191	1.071490	0.235191	0.681648	0.149621	0.532027
422	A	19861	0.000906	31489	0.003906	30621	0.001470	0.003000	2.041282	0.413719	2.041282	0.413719	1.298599	0.263195	1.035404
423	C	20174	0.002032	31696	0.009118	31062	0.002479	0.007086	2.858330	0.411474	2.858330	0.411474	1.818378	0.261767	1.556611
424	G	20621	0.003104	32119	0.027367	31676	0.005746	0.024263	4.222889	0.358261	4.222889	0.358261	2.686468	0.227914	2.458553
425	T	20603	0.004951	32088	0.011749	31645	0.004456	0.006798	1.525739	0.216924	1.525739	0.216924	0.970627	0.138000	0.832626
426	G	20623	0.008146	32274	0.026027	31697	0.010253	0.017881	1.743910	0.144173	1.743910	0.144173	1.109420	0.091718	1.017702
427	A	20589	0.001020	32223	0.002731	31629	0.001929	0.001711	0.887171	0.221376	0.887171	0.221376	0.564390	0.140832	0.423558
428	A	20523	0.001316	32103	0.002835	31504	0.001460	0.001519	1.040337	0.308239	1.040337	0.308239	0.661829	0.196092	0.465737
429	A	20510	0.001414	32120	0.003487	31489	0.002096	0.002073	0.989031	0.235000	0.989031	0.235000	0.629190	0.149499	0.479691
430	C	20655	0.001646	32393	0.002655	31724	0.003089	0.001009	0.326564	0.134268	0.326564	0.134268	0.207750	0.085417	0.293167
431	C	20752	0.002843	32442	0.002497	31787	0.002768	-0.000346	-0.125102	0.167616	-0.125102	0.167616	-0.079586	0.106632	0.027046
432	C	20847	0.001775	32442	0.002373	31851	0.002543	0.000599	0.235395	0.158621	0.235395	0.158621	0.149751	0.100909	0.250660
433	T	20753	0.003421	32011	0.007466	31616	0.004618	0.004045	0.875935	0.154670	0.875935	0.154670	0.557242	0.098396	0.458845
434	G	20681	0.002369	31649	0.003254	31455	0.004642	0.000885	0.190695	0.101685	0.190695	0.101685	0.121314	0.064689	0.186003
435	T	20572	0.002528	31292	0.003675	31266	0.004126	0.001147	0.278086	0.121312	0.278086	0.121312	0.176910	0.077175	0.254085
436	G	20592	0.005196	31165	0.005679	31254	0.004639	0.000483	0.104163	0.142356	0.104163	0.142356	0.066265	0.090562	0.156828
437	G	20494	0.004392	30982	0.005390	31121	0.006202	0.000999	0.161039	0.101142	0.161039	0.101142	0.102448	0.064343	0.166791
438	G	20438	0.003865	30857	0.006384	31041	0.003801	0.002519	0.662631	0.176426	0.662631	0.176426	0.421545	0.112236	0.400000
439	A	20230	0.000890	30547	0.001015	30727	0.000846	0.000125	0.147799	0.329650	0.147799	0.329650	0.094025	0.209713	0.303738
440	A	20129	0.001192	30307	0.001683	30529	0.001245	0.000490	0.394041	0.279563	0.394041	0.279563	0.250676	0.177849	0.400000
441	G	20231	0.013692	30310	0.017354	30776	0.015142	0.003662	0.241859	0.074664	0.241859	0.074664	0.153863	0.047499	0.201362
442	C	20168	0.001983	30215	0.004964	30771	0.003835	0.002981	0.777380	0.151597	0.777380	0.151597	0.494545	0.096441	0.400000
443	A	20194	0.002129	30212	0.004998	30765	0.002178	0.002869	1.317233	0.288115	1.317233	0.288115	0.837982	0.183289	0.654692
444	G	20163	0.003273	30098	0.004053	30794	0.004059	0.000780	0.192180	0.135356	0.192180	0.135356	0.122259	0.086109	0.208368
445	G	19989	0.002802	29825	0.004694	30565	0.006642	0.001893	0.284948	0.084530	0.284948	0.084530	0.181275	0.053775	0.235050
446	A	19822	0.002321	29357	0.003100	30230	0.002944	0.000779	0.264637	0.162714	0.264637	0.162714	0.168354	0.103513	0.271867
447	G	19704	0.006953	29109	0.008073	30053	0.008052	0.001120	0.139113	0.098991	0.139113	0.098991	0.088499	0.062975	0.151474
448	G	19640	0.004939	28929	0.004909	29992	0.005368	-0.000030	-0.005650	0.120893	-0.005650	0.120893	-0.003594	0.076908	0.073314
449	G	19626	0.003567	28907	0.004324	30000	0.003767	0.000758	0.201110	0.153983	0.201110	0.153983	0.127940	0.097959	0.225899
450	A	19423	0.001545	28494	0.009230	29700	0.003064	0.007685	2.508329	0.334836	2.508329	0.334836	1.595719	0.213012	1.382707
451	C	19630	0.002292	28524	0.002489	29972	0.002402	0.000197	0.081891	0.188286	0.081891	0.188286	0.052097	0.119782	0.171878
452	C	19620	0.001325	28354	0.001940	29908	0.001973	0.000615	0.311542	0.191260	0.311542	0.191260	0.198193	0.121673	0.319866
453	A	19698	0.002284	28294	0.010179	30016	0.003232	0.007894	2.442851	0.327222	2.442851	0.327222	1.554064	0.208168	1.345896
454	C	19683	0.001321	28196	0.001809	29980	0.002602	0.000488	0.187502	0.140862	0.187502	0.140862	0.119283	0.089612	0.208895
455	C	19624	0.000102	28097	0.000071	29874	0.000134	-0.000031	-0.229537	0.666457	-0.229537	0.666457	-0.146024	0.423979	0.277955
456	A	19380	0.948194	27848	0.950912	29473	0.945306	0.002718	0.002875	0.009642	-999.000000	0.000000	-999.000000	0.000000	-999.000000
457	T	20340	0.019371	28836	0.020322	30870	0.019825	0.000951	0.047976	0.064961	0.047976	0.064961	0.030521	0.041326	0.071847
458	C	20446	0.002250	28767	0.002399	31004	0.002451	0.000149	0.060683	0.179547	0.060683	0.179547	0.038605	0.114222	0.152827
459	C	20475	0.003370	28773	0.002989	31076	0.003475	-0.000381	-0.109644	0.149463	-0.109644	0.149463	-0.069752	0.095083	0.025332
460	A	20482	0.001269	28503	0.001930	31103	0.002411	0.000660	0.273795	0.152648	0.273795	0.152648	0.174180	0.097110	0.271289
461	A	20537	0.000779	28416	0.001584	31229	0.001345	0.000805	0.598209	0.245569	0.598209	0.245569	0.380561	0.156223	0.400000
462	G	20546	0.004040	28318	0.004344	31299	0.004537	0.000304	0.066965	0.130521	0.066965	0.130521	0.042601	0.083033	0.125634
463	G	20692	0.013725	28375	0.014626	31598	0.013672	0.000900	0.065861	0.079475	0.065861	0.079475	0.041899	0.050560	0.092458
464	C	20619	0.002328	28111	0.001530	31555	0.001838	-0.000798	-0.434316	0.229733	-0.434316	0.229733	-0.276298	0.146149	-0.130150
465	T	20636	0.001163	28079	0.003312	31581	0.002755	0.002149	0.780112	0.173102	0.780112	0.173102	0.496282	0.110122	0.400000
466	A	20534	0.002191	27692	0.001950	31446	0.001876	-0.000241	-0.128697	0.224949	-0.128697	0.224949	-0.081873	0.143105	0.061232
467	A	20446	0.000831	27520	0.000763	31294	0.000927	-0.000068	-0.073786	0.282543	-0.073786	0.282543	-0.046940	0.179745	0.132805
468	A	20388	0.001422	27250	0.001615	31185	0.001154	0.000192	0.166557	0.312389	0.166557	0.312389	0.105958	0.198732	0.304690
469	T	20037	0.002545	26691	0.007868	30665	0.003815	0.005323	1.395003	0.213560	1.395003	0.213560	0.887457	0.135860	0.751597
470	A	19781	0.002831	25985	0.002463	30277	0.003039	-0.000368	-0.121121	0.161014	-0.121121	0.161014	-0.077053	0.102432	0.025378
471	C	19636	0.003157	25608	0.003241	30062	0.002761	0.000084	0.030319	0.194188	0.030319	0.194188	0.019288	0.123536	0.142824
472	T	19532	0.004813	25294	0.004942	29930	0.003542	0.000129	0.036500	0.187706	0.036500	0.187706	0.023220	0.119413	0.142633
473	A	18972	0.005324	24350	0.006324	29075	0.004953	0.001001	0.202071	0.149371	0.202071	0.149371	0.128551	0.095025	0.223576
474	C	18393	0.002664	23441	0.001450	28112	0.002205	-0.001214	-0.550273	0.217676	-0.550273	0.217676	-0.350066	0.138478	-0.211588
475	C	17626	0.001815	22206	0.001981	26931	0.001597	0.000166	0.103933	0.275054	0.103933	0.275054	0.066119	0.174981	0.241100
476	T	16707	0.005626	20829	0.006241	25423	0.005467	0.000615	0.112467	0.146220	0.112467	0.146220	0.071548	0.093021	0.164569
477	A	16178	0.006923	19994	0.007152	24498	0.006245	0.000229	0.036693	0.141953	0.036693	0.141953	0.023343	0.090306	0.113649
478	G	15370	0.004619	18731	0.005499	23202	0.005991	0.000880	0.146810	0.129262	0.146810	0.129262	0.093396	0.082233	0.175628
479	T	14775	0.010558	17949	0.009527	22375	0.007642	-0.001031	-0.134954	0.146387	-0.134954	0.146387	-0.085854	0.093127	0.007273
480	G	14212	0.004363	17055	0.005453	21495	0.004327	0.001090	0.252031	0.184827	0.252031	0.184827	0.160334	0.117581	0.277915
481	A	13477	0.002968	15922	0.012122	20361	0.003536	0.009154	2.588554	0.414197	2.588554	0.414197	1.646756	0.263499	1.383257
482	C	13526	0.001848	15726	0.001399	20379	0.002208	-0.000449	-0.203489	0.217231	-0.203489	0.217231	-0.129453	0.138195	0.008742
483	C	13709	0.001970	15685	0.003953	20644	0.003245	0.001983	0.611097	0.207698	0.611097	0.207698	0.388760	0.132131	0.400000
484	G	13679	0.002851	15544	0.008170	20664	0.003920	0.005319	1.357005	0.265533	1.357005	0.265533	0.863283	0.168924	0.694360
485	A	13685	0.001900	15433	0.008035	20713	0.002945	0.006135	2.083130	0.383630	2.083130	0.383630	1.325221	0.244053	1.081168
486	T	13511	0.003627	15177	0.005864	20497	0.003074	0.002237	0.727956	0.278790	0.727956	0.278790	0.463103	0.177358	0.400000
487	A	13788	0.001378	15293	0.004839	20896	0.001196	0.003461	2.892679	0.790935	2.892679	0.790935	1.840231	0.503167	1.337063
488	G	13955	0.007166	15351	0.006384	21173	0.008360	-0.000782	-0.093537	0.115534	-0.093537	0.115534	-0.059505	0.073499	0.013993
489	C	14007	0.003213	15281	0.005366	21350	0.004075	0.002153	0.528464	0.195373	0.528464	0.195373	0.336192	0.124290	0.400000
490	G	13812	0.059441	15010	0.067888	21213	0.059680	0.008447	0.141537	0.049939	-999.000000	0.000000	-999.000000	0.000000	-999.000000
491	T	13684	0.002923	14801	0.009121	21062	0.003798	0.006198	1.631748	0.301336	1.631748	0.301336	1.038066	0.191700	0.846366
492	A	13451	0.005576	14356	0.008777	20820	0.003554	0.003201	0.900613	0.303594	0.900613	0.303594	0.572941	0.193137	0.400000
493	T	13208	0.003710	14092	0.004967	20481	0.002930	0.001257	0.429242	0.277257	0.429242	0.277257	0.273070	0.176382	0.400000
494	A	13158	0.002660	13882	0.008284	20406	0.002303	0.005624	2.441830	0.526744	2.441830	0.526744	1.553414	0.335098	1.218316
495	G	12771	0.002819	13395	0.006346	19856	0.003525	0.003527	1.000392	0.264904	1.000392	0.264904	0.636418	0.168523	0.467894
496	T	12347	0.005507	12974	0.005550	19304	0.004714	0.000042	0.008941	0.198297	0.008941	0.198297	0.005688	0.126150	0.131838
497	A	12201	0.002459	12805	0.005857	19116	0.004237	0.003398	0.801992	0.211283	0.801992	0.211283	0.510202	0.134412	0.400000
498	C	12396	0.004840	12917	0.004335	19393	0.004228	-0.000505	-0.119409	0.201957	-0.119409	0.201957	-0.075964	0.128478	0.052514
499	C	12468	0.004973	12968	0.009176	19488	0.007184	0.004204	0.585156	0.154549	0.585156	0.154549	0.372257	0.098319	0.400000
500	G	12277	0.005050	12733	0.012252	19262	0.007891	0.007202	0.912605	0.165942	0.912605	0.165942	0.580570	0.105567	0.475003
501	T	11925	0.005870	12309	0.010886	18812	0.005900	0.005016	0.850154	0.214599	0.850154	0.214599	0.540841	0.136521	0.404320
502	G	11789	0.007210	12117	0.016836	18687	0.006047	0.009626	1.591825	0.277755	1.591825	0.277755	1.012668	0.176699	0.835969
503	A	11533	0.002601	11855	0.013581	18347	0.004415	0.010980	2.486933	0.383016	2.486933	0.383016	1.582108	0.243663	1.338445
504	G	12001	0.010416	12201	0.011311	19128	0.011188	0.000895	0.079976	0.119876	0.079976	0.119876	0.050878	0.076261	0.127139
505	G	12013	0.004329	12103	0.004214	19263	0.004932	-0.000115	-0.023280	0.170691	-0.023280	0.170691	-0.014810	0.108588	0.093778
506	G	12211	0.017443	12260	0.023328	19641	0.020671	0.005885	0.284679	0.089419	0.284679	0.089419	0.181104	0.056886	0.237989
507	A	12217	0.001883	12213	0.002375	19719	0.002079	0.000492	0.236578	0.286328	0.236578	0.286328	0.150504	0.182153	0.332656
508	A	12163	0.001727	12156	0.005265	19636	0.002801	0.003538	1.263252	0.319864	1.263252	0.319864	0.803641	0.203487	0.600154
509	A	12107	0.001569	12163	0.002960	19578	0.002707	0.001390	0.513629	0.236369	0.513629	0.236369	0.326755	0.150370	0.400000
510	G	12182	0.008127	12293	0.010901	19765	0.011080	0.002774	0.250336	0.113765	0.250336	0.113765	0.159256	0.072374	0.231630
511	G	12509	0.004637	12599	0.005556	20303	0.005369	0.000919	0.171241	0.168610	0.171241	0.168610	0.108938	0.107264	0.216202
512	T	12553	0.006931	12778	0.008374	20367	0.007709	0.001443	0.187215	0.143328	0.187215	0.143328	0.119100	0.091181	0.210281
513	G	12663	0.002527	13066	0.012169	20653	0.004164	0.009642	2.315523	0.357166	2.315523	0.357166	1.473062	0.227217	1.245845
514	A	13000	0.001846	13739	0.002839	21162	0.002174	0.000992	0.456584	0.279847	0.456584	0.279847	0.290464	0.178030	0.400000
515	A	13319	0.001877	14401	0.003333	21737	0.001380	0.001456	1.055030	0.482286	1.055030	0.482286	0.671177	0.306815	0.400000
516	A	13705	0.001313	15221	0.001314	22314	0.001165	0.000001	0.000502	0.366294	0.000502	0.366294	0.000319	0.233025	0.233344
517	A	14017	0.001712	15879	0.007305	22855	0.002406	0.005593	2.324162	0.445812	2.324162	0.445812	1.478558	0.283611	1.194947
518	G	14086	0.001633	16190	0.009759	23030	0.002822	0.008126	2.879205	0.466645	2.879205	0.466645	1.831659	0.296865	1.534794
519	A	14128	0.001486	16459	0.002977	23132	0.001945	0.001491	0.766278	0.297734	0.766278	0.297734	0.487482	0.189409	0.400000
520	A	14219	0.001266	16688	0.004434	23338	0.002485	0.003168	1.274904	0.292337	1.274904	0.292337	0.811053	0.185975	0.625078
521	C	14458	0.004219	17226	0.004644	23765	0.003661	0.000425	0.116100	0.205052	0.116100	0.205052	0.073859	0.130448	0.204307
522	C	14461	0.002559	17324	0.002713	23744	0.002401	0.000154	0.064314	0.240725	0.064314	0.240725	0.040915	0.153142	0.194057
523	C	14656	0.002934	17661	0.003454	24031	0.003079	0.000520	0.168862	0.205234	0.168862	0.205234	0.107425	0.130563	0.237988
524	C	14893	0.002619	17951	0.002618	24406	0.003892	-0.000000	-0.000113	0.145710	-0.000113	0.145710	-0.000072	0.092696	0.092624
525	G	14950	0.005819	17913	0.008709	24472	0.007764	0.002889	0.372150	0.123498	0.372150	0.123498	0.236750	0.078566	0.315315
526	G	14923	0.004825	18014	0.016543	24472	0.006620	0.011718	1.770130	0.218347	1.770130	0.218347	1.126100	0.138905	0.987195
527	G	14907	0.002080	17989	0.010117	24445	0.004214	0.008038	1.907596	0.273615	1.907596	0.273615	1.213552	0.174065	1.039487
528	A	14989	0.001801	18090	0.014373	24538	0.004075	0.012571	3.084736	0.387595	3.084736	0.387595	1.962411	0.246576	1.715835
529	G	15117	0.010055	18299	0.010219	24743	0.010266	0.000164	0.015998	0.107760	0.015998	0.107760	0.010178	0.068553	0.078731
530	G	15064	0.003983	18189	0.005333	24668	0.006365	0.001350	0.212096	0.118541	0.212096	0.118541	0.134929	0.075412	0.210341
531	G	15301	0.004052	18367	0.006533	24922	0.005056	0.002481	0.490812	0.161829	0.490812	0.161829	0.312239	0.102951	0.400000
532	G	15369	0.003709	18366	0.004029	25001	0.004920	0.000320	0.065129	0.138087	0.065129	0.138087	0.041433	0.087847	0.129279
533	A	15322	0.002284	18266	0.008048	24873	0.003176	0.005763	1.814609	0.316441	1.814609	0.316441	1.154396	0.201310	0.953087
534	G	15725	0.001971	18577	0.014211	25365	0.005204	0.012240	2.351977	0.273466	2.351977	0.273466	1.496253	0.173971	1.322282
535	T	15623	0.004737	18546	0.010299	25283	0.004984	0.005562	1.116086	0.210837	1.116086	0.210837	0.710018	0.134128	0.575891
536	G	15746	0.002921	18685	0.010383	25455	0.003496	0.007461	2.134011	0.334366	2.134011	0.334366	1.357590	0.212713	1.144877
537	A	15717	0.001845	18677	0.002302	25385	0.001694	0.000457	0.269885	0.292522	0.269885	0.292522	0.171692	0.186093	0.357785
538	A	15720	0.001908	18637	0.002200	25357	0.001025	0.000292	0.284318	0.480471	0.284318	0.480471	0.180874	0.305660	0.400000
539	A	15706	0.001146	18618	0.002739	25303	0.001462	0.001593	1.089551	0.367449	1.089551	0.367449	0.693138	0.233760	0.459378
540	T	15692	0.001848	18546	0.012995	25234	0.002695	0.011147	4.136387	0.603588	4.136387	0.603588	2.631438	0.383984	2.247454
541	A	15748	0.001270	18568	0.010771	25290	0.002531	0.009501	3.754465	0.568704	3.754465	0.568704	2.388471	0.361791	2.026680
542	G	15668	0.001532	18423	0.010476	25138	0.002347	0.008944	3.810857	0.605905	3.810857	0.605905	2.424346	0.385458	2.038889
543	A	15612	0.000897	18382	0.002938	25038	0.001238	0.002041	1.648397	0.478930	1.648397	0.478930	1.048658	0.304680	0.743978
544	A	15612	0.001473	18364	0.002287	24999	0.001960	0.000814	0.415217	0.245962	0.415217	0.245962	0.264148	0.156473	0.400000
545	C	15642	0.002429	18360	0.002179	25084	0.002153	-0.000251	-0.116458	0.243656	-0.116458	0.243656	-0.074087	0.155006	0.080919
546	C	15744	0.001397	18385	0.001958	25224	0.002180	0.000561	0.257175	0.205601	0.257175	0.205601	0.163606	0.130797	0.294404
547	T	15800	0.003291	18330	0.006983	25282	0.003718	0.003692	0.992977	0.230468	0.992977	0.230468	0.631700	0.146617	0.485084
548	G	15775	0.005388	18428	0.020241	25276	0.005934	0.014853	2.502773	0.287482	2.502773	0.287482	1.592185	0.182887	1.409298
549	A	15782	0.001141	18435	0.002333	25258	0.001109	0.001192	1.075251	0.450619	1.075251	0.450619	0.684040	0.286670	0.400000
550	A	15741	0.001080	18396	0.000924	25219	0.000833	-0.000156	-0.187183	0.416007	-0.187183	0.416007	-0.119080	0.264651	0.145571
551	A	15735	0.001271	18417	0.002226	25204	0.002539	0.000955	0.376151	0.182990	0.376151	0.182990	0.239295	0.116412	0.355708
552	C	16019	0.001873	18738	0.002028	25661	0.002650	0.000155	0.058563	0.179196	0.058563	0.179196	0.037256	0.113999	0.151255
553	C	16218	0.001911	18866	0.001643	25999	0.001539	-0.000268	-0.174381	0.295547	-0.174381	0.295547	-0.110936	0.188017	0.077082
554	C	16483	0.002184	18968	0.003269	26335	0.003380	0.001085	0.320930	0.166874	0.320930	0.166874	0.204166	0.106160	0.310326
555	T	16620	0.002708	19076	0.002674	26503	0.003924	-0.000034	-0.008681	0.140293	-0.008681	0.140293	-0.005523	0.089250	0.083727
556	G	16615	0.007523	19070	0.010907	26537	0.009383	0.003384	0.360633	0.110280	0.360633	0.110280	0.229423	0.070156	0.299579
557	C	16595	0.001145	19069	0.003251	26531	0.002337	0.002106	0.901381	0.238663	0.901381	0.238663	0.573430	0.151830	0.421600
558	A	16598	0.002410	19079	0.001939	26523	0.002375	-0.000471	-0.198133	0.210650	-0.198133	0.210650	-0.126046	0.134009	0.007963
559	C	17460	0.003666	19655	0.003002	27701	0.003357	-0.000664	-0.197702	0.180543	-0.197702	0.180543	-0.125772	0.114856	-0.010916
560	T	17527	0.002396	19702	0.004619	27834	0.002192	0.002223	1.014124	0.306816	1.014124	0.306816	0.645153	0.195187	0.449967
561	T	17507	0.001542	19641	0.009775	27784	0.002267	0.008233	3.630985	0.568512	3.630985	0.568512	2.309917	0.361669	1.948248
562	A	17451	0.001490	19561	0.005981	27749	0.002306	0.004491	1.947374	0.364399	1.947374	0.364399	1.238858	0.231819	1.007038
563	C	17456	0.001203	19543	0.005577	27763	0.001585	0.004374	2.760160	0.560544	2.760160	0.560544	1.755926	0.356600	1.399325
564	A	17466	0.001088	19546	0.005474	27779	0.002376	0.004386	1.846225	0.335102	1.846225	0.335102	1.174510	0.213181	0.961329
565	A	17340	0.001672	19380	0.005624	27574	0.001414	0.003952	2.794110	0.627271	2.794110	0.627271	1.777524	0.399050	1.378474
566	G	17336	0.008306	19479	0.017301	27584	0.010296	0.008994	0.873584	0.124843	0.873584	0.124843	0.555746	0.079421	0.476325
567	C	17205	0.002325	19354	0.004185	27427	0.002807	0.001860	0.662621	0.224238	0.662621	0.224238	0.421538	0.142653	0.400000
568	T	17137	0.002743	19310	0.010668	27342	0.003072	0.007925	2.579732	0.393340	2.579732	0.393340	1.641143	0.250230	1.390913
569	G	17062	0.002872	19226	0.005253	27227	0.003563	0.002381	0.668444	0.198483	0.668444	0.198483	0.425243	0.126269	0.400000
570	T	16969	0.004832	19168	0.005739	27099	0.005277	0.000906	0.171764	0.145549	0.171764	0.145549	0.109271	0.092594	0.201865
571	G	16930	0.002599	19063	0.003462	27031	0.002627	0.000863	0.328662	0.223824	0.328662	0.223824	0.209084	0.142390	0.351474
572	G	16806	0.002261	18943	0.004804	26832	0.004137	0.002543	0.614667	0.161505	0.614667	0.161505	0.391032	0.102744	0.400000
573	A	16904	0.001065	18907	0.003279	26898	0.002417	0.002214	0.916341	0.231096	0.916341	0.231096	0.582947	0.147016	0.435931
574	A	16947	0.001121	18867	0.002014	27043	0.001479	0.000893	0.603705	0.296890	0.603705	0.296890	0.384058	0.188872	0.400000
575	G	17115	0.009232	18957	0.013926	27323	0.010321	0.004695	0.454859	0.112666	0.454859	0.112666	0.289367	0.071675	0.361041
576	C	17495	0.001372	19204	0.002187	27977	0.002717	0.000815	0.300099	0.165056	0.300099	0.165056	0.190913	0.105003	0.295917
577	A	17427	0.002353	19059	0.001259	27851	0.001185	-0.001093	-0.922816	0.411129	-0.922816	0.411129	-0.587066	0.261547	-0.325520
578	C	17574	0.001195	19138	0.001306	28044	0.001426	0.000111	0.078071	0.259087	0.078071	0.259087	0.049666	0.164823	0.214489
579	A	17675	0.002263	19126	0.005542	28131	0.003235	0.003279	1.013678	0.226316	1.013678	0.226316	0.644869	0.143975	0.500895
580	T	17643	0.002381	19026	0.002418	28118	0.002632	0.000037	0.014134	0.194501	0.014134	0.194501	0.008991	0.123736	0.132727
581	T	17697	0.001695	19099	0.010210	28270	0.002405	0.008515	3.539885	0.541504	3.539885	0.541504	2.251962	0.344488	1.907474
582	T	17742	0.006256	19186	0.013291	28302	0.006643	0.007035	1.059007	0.172211	1.059007	0.172211	0.673706	0.109555	0.564151
583	C	17997	0.002000	19323	0.015991	28631	0.002759	0.013991	5.070576	0.669889	5.070576	0.669889	3.225739	0.426162	2.799577
584	T	17873	0.002350	19156	0.009136	28406	0.003098	0.006786	2.190363	0.343381	2.190363	0.343381	1.393439	0.218448	1.174991
585	T	17731	0.002087	19106	0.006699	28185	0.004080	0.004613	1.130519	0.198105	1.130519	0.198105	0.719200	0.126028	0.593172
586	G	17485	0.004061	18806	0.005105	27702	0.006101	0.001044	0.171151	0.117075	0.171151	0.117075	0.108881	0.074479	0.183360
587	T	17238	0.005395	18524	0.005074	27352	0.005338	-0.000321	-0.060054	0.143610	-0.060054	0.143610	-0.038205	0.091360	0.053155
588	G	17101	0.003801	18347	0.004251	27114	0.004758	0.000450	0.094674	0.141865	0.094674	0.141865	0.060229	0.090250	0.150479
589	T	17008	0.004175	18225	0.005432	26988	0.004521	0.001258	0.278196	0.165017	0.278196	0.165017	0.176979	0.104979	0.281958
590	G	17102	0.002690	18225	0.003347	27078	0.003693	0.000657	0.177986	0.159105	0.177986	0.159105	0.113229	0.101217	0.214446
591	A	17104	0.002339	18161	0.002973	26998	0.002667	0.000635	0.238021	0.207442	0.238021	0.207442	0.151422	0.131968	0.283389
592	C	17351	0.001671	18324	0.002183	27342	0.001353	0.000512	0.378026	0.348596	0.378026	0.348596	0.240488	0.221766	0.400000
593	C	17716	0.001298	18414	0.002064	27864	0.001866	0.000765	0.410129	0.237602	0.410129	0.237602	0.260911	0.151155	0.400000
594	G	17760	0.008390	18285	0.011211	27917	0.010173	0.002822	0.277375	0.103731	0.277375	0.103731	0.176457	0.065991	0.242447
595	C	17797	0.002304	18108	0.002540	28017	0.002784	0.000237	0.084969	0.186798	0.084969	0.186798	0.054054	0.118835	0.172889
596	G	17976	0.003727	18073	0.012616	28213	0.004076	0.008888	2.180573	0.309578	2.180573	0.309578	1.387211	0.196944	1.190268
597	T	17956	0.002228	17956	0.004957	28137	0.003056	0.002729	0.892824	0.228248	0.892824	0.228248	0.567986	0.145204	0.422782
598	A	17995	0.004001	18011	0.011660	28199	0.004078	0.007658	1.877914	0.288025	1.877914	0.288025	1.194669	0.183233	1.011436
599	C	18123	0.007284	18110	0.010823	28395	0.007607	0.003539	0.465256	0.135185	0.465256	0.135185	0.295981	0.086000	0.381981
600	T	18085	0.007244	17983	0.012901	28326	0.007414	0.005658	0.763116	0.152029	0.763116	0.152029	0.485470	0.096716	0.400000
601	T	17854	0.005041	17672	0.013298	27971	0.005363	0.008257	1.539708	0.227569	1.539708	0.227569	0.979513	0.144772	0.834741
602	T	17438	0.002753	17210	0.011737	27312	0.003039	0.008985	2.956525	0.443006	2.956525	0.443006	1.880847	0.281826	1.599021
603	T	16696	0.002216	16300	0.010061	26190	0.003207	0.007845	2.446037	0.379650	2.446037	0.379650	1.556091	0.241521	1.314569
604	T	15945	0.003387	15536	0.009526	25134	0.002785	0.006140	2.204474	0.419355	2.204474	0.419355	1.402416	0.266780	1.135636
605	G	14078	0.005114	13879	0.017508	22233	0.005038	0.012394	2.460340	0.343618	2.460340	0.343618	1.565190	0.218599	1.346591
606	T	12842	0.008488	12687	0.009222	20083	0.008764	0.000734	0.083785	0.134574	0.083785	0.134574	0.053302	0.085612	0.138914
607	A	12329	0.010463	12095	0.015378	19085	0.011423	0.004915	0.430298	0.130761	0.430298	0.130761	0.273742	0.083186	0.356928
608	G	12037	0.010468	11774	0.015882	18553	0.011535	0.005415	0.469437	0.133060	0.469437	0.133060	0.298641	0.084649	0.383290
609	A	11468	0.009330	11167	0.017283	17441	0.010894	0.007953	0.730021	0.150671	0.730021	0.150671	0.464416	0.095852	0.400000
610	A	10880	0.007353	10668	0.010780	16593	0.006991	0.003427	0.490203	0.191248	0.490203	0.191248	0.311852	0.121666	0.400000
611	C	10797	0.008706	10575	0.013428	16447	0.009850	0.004722	0.479377	0.151055	0.479377	0.151055	0.304964	0.096097	0.400000
612	G	10645	0.009018	10436	0.013319	16262	0.008240	0.004301	0.521957	0.182503	0.521957	0.182503	0.332052	0.116102	0.400000
613	G	10432	0.008148	10277	0.010120	15970	0.009643	0.001972	0.204466	0.138781	0.204466	0.138781	0.130075	0.088288	0.218363
614	G	10280	0.022179	10187	0.026014	15793	0.022288	0.003835	0.172043	0.097814	0.172043	0.097814	0.109448	0.062226	0.171674
615	C	10217	0.002838	10150	0.003350	15721	0.003244	0.000511	0.157625	0.241339	0.157625	0.241339	0.100276	0.153532	0.253808
616	C	10379	0.001927	10400	0.002212	15994	0.001501	0.000285	0.189643	0.422364	0.189643	0.422364	0.120645	0.268695	0.389339
617	A	10452	0.002392	10550	0.003033	16115	0.002854	0.000641	0.224660	0.253905	0.224660	0.253905	0.142922	0.161527	0.304448
618	A	11278	0.002039	11396	0.003510	17356	0.002074	0.001471	0.709009	0.357188	0.709009	0.357188	0.451049	0.227231	0.400000
619	C	12340	0.001864	12399	0.004275	18963	0.003059	0.002411	0.788168	0.252405	0.788168	0.252405	0.501407	0.160572	0.400000
620	G	12661	0.002685	12843	0.008954	19530	0.004762	0.006269	1.316465	0.242355	1.316465	0.242355	0.837493	0.154179	0.683315
621	A	12999	0.002846	13237	0.003928	20047	0.002245	0.001082	0.482023	0.327899	0.482023	0.327899	0.306648	0.208599	0.400000
622	G	13269	0.003542	13708	0.009994	20477	0.004542	0.006452	1.420636	0.264554	1.420636	0.264554	0.903763	0.168301	0.735463
623	T	13281	0.003539	13948	0.005305	20516	0.003461	0.001767	0.510453	0.240163	0.510453	0.240163	0.324734	0.152784	0.400000
624	T	13474	0.001484	14283	0.001890	20716	0.002076	0.000406	0.195607	0.239118	0.195607	0.239118	0.124439	0.152119	0.276558
625	A	13567	0.001622	14450	0.001176	20831	0.001680	-0.000445	-0.264917	0.270526	-0.264917	0.270526	-0.168532	0.172100	0.003568
626	C	14254	0.001894	15226	0.001708	21614	0.002360	-0.000187	-0.079082	0.210081	-0.079082	0.210081	-0.050309	0.133647	0.083338
627	G	14643	0.002322	15903	0.001635	22181	0.002389	-0.000687	-0.287523	0.217577	-0.287523	0.217577	-0.182913	0.138415	-0.044498
628	T	14761	0.002100	16268	0.001783	22408	0.002990	-0.000317	-0.106183	0.168344	-0.106183	0.168344	-0.067550	0.107095	0.039545
629	T	15000	0.001067	16733	0.001135	22732	0.001584	0.000069	0.043452	0.235505	0.043452	0.235505	0.027643	0.149821	0.177464
630	A	14988	0.001601	16849	0.001662	22689	0.002997	0.000061	0.020199	0.151264	0.020199	0.151264	0.012850	0.096229	0.109079
631	A	15019	0.001065	16973	0.001119	22738	0.002859	0.000054	0.018928	0.129446	0.018928	0.129446	0.012041	0.082349	0.094390
632	G	15080	0.002984	17257	0.002724	22865	0.003411	-0.000261	-0.076379	0.175046	-0.076379	0.175046	-0.048590	0.111359	0.062769
633	T	15157	0.005938	17530	0.004735	22980	0.006136	-0.001203	-0.196081	0.133614	-0.196081	0.133614	-0.124741	0.085001	-0.039740
634	A	15268	0.000917	17812	0.002021	23179	0.001985	0.001104	0.556376	0.225364	0.556376	0.225364	0.353949	0.143369	0.400000
635	G	15502	0.008128	18321	0.008679	23602	0.008559	0.000551	0.064331	0.116813	0.064331	0.116813	0.040925	0.074313	0.115238
636	C	15793	0.000950	18731	0.002082	23943	0.002172	0.001132	0.521369	0.203823	0.521369	0.203823	0.331678	0.129666	0.400000
637	A	16007	0.001312	19305	0.006889	24206	0.003305	0.005577	1.687606	0.275274	1.687606	0.275274	1.073601	0.175121	0.898481
638	A	16435	0.001217	20108	0.006216	24808	0.002217	0.005000	2.255054	0.412821	2.255054	0.412821	1.434594	0.262623	1.171971
639	G	16726	0.008011	20752	0.009686	25248	0.009941	0.001674	0.168421	0.098398	0.168421	0.098398	0.107144	0.062598	0.169741
640	G	16802	0.004999	21099	0.005403	25365	0.004613	0.000404	0.087519	0.161512	0.087519	0.161512	0.055677	0.102749	0.158426
641	T	16795	0.003096	21365	0.003183	25396	0.003386	0.000087	0.025578	0.170512	0.025578	0.170512	0.016272	0.108474	0.124746
642	T	16948	0.001475	21873	0.003155	25679	0.002103	0.001679	0.798652	0.253195	0.798652	0.253195	0.508077	0.161075	0.400000
643	A	17028	0.001292	22186	0.003651	25773	0.002988	0.002359	0.789578	0.187172	0.789578	0.187172	0.502304	0.119073	0.400000
644	A	17066	0.000703	22325	0.002060	25772	0.001552	0.001357	0.874520	0.273015	0.874520	0.273015	0.556342	0.173683	0.400000
645	G	17119	0.007360	22507	0.008886	25881	0.009157	0.001526	0.166630	0.099763	0.166630	0.099763	0.106005	0.063466	0.169471
646	C	17220	0.002091	22683	0.001984	26021	0.001806	-0.000107	-0.059089	0.253169	-0.059089	0.253169	-0.037590	0.161058	0.123468
647	A	17723	0.001467	23291	0.002533	26600	0.002068	0.001066	0.515627	0.222790	0.515627	0.222790	0.328026	0.141732	0.400000
648	C	17806	0.002246	23414	0.002392	26718	0.002246	0.000145	0.064701	0.212937	0.064701	0.212937	0.041161	0.135464	0.176624
649	T	17803	0.001517	23413	0.015504	26709	0.003257	0.013988	4.294196	0.531410	4.294196	0.531410	2.731831	0.338066	2.393765
650	T	17828	0.001907	23509	0.010762	26665	0.002475	0.008855	3.577442	0.534877	3.577442	0.534877	2.275855	0.340272	1.935583
651	A	17802	0.000674	23562	0.013751	26635	0.002253	0.013077	5.805042	0.827110	5.805042	0.827110	3.692983	0.526181	3.166802
652	A	17787	0.001237	23696	0.005908	26652	0.001914	0.004671	2.441173	0.451588	2.441173	0.451588	1.552996	0.287286	1.265710
653	G	17785	0.011527	23763	0.018937	26623	0.012996	0.007410	0.570197	0.097442	0.570197	0.097442	0.362741	0.061990	0.400000
654	G	17741	0.003720	23856	0.004443	26501	0.004604	0.000723	0.157079	0.137424	0.157079	0.137424	0.099929	0.087424	0.187353
655	T	17647	0.004250	23757	0.003746	26332	0.003950	-0.000504	-0.127546	0.160326	-0.127546	0.160326	-0.081140	0.101994	0.020854
656	G	17609	0.001079	23682	0.000971	26250	0.002286	-0.000108	-0.047159	0.140054	-0.047159	0.140054	-0.030001	0.089098	0.059097
657	T	17521	0.664802	23673	0.664766	26138	0.664741	-0.000036	-0.000055	0.012224	-999.000000	0.000000	-999.000000	0.000000	-999.000000
658	G	17757	0.004111	24024	0.003954	26469	0.004345	-0.000157	-0.036061	0.144900	-0.036061	0.144900	-0.022941	0.092181	0.069240
659	G	17759	0.002196	24047	0.002121	26477	0.002342	-0.000075	-0.032124	0.196603	-0.032124	0.196603	-0.020436	0.125073	0.104636
660	A	17740	0.001522	24008	0.001791	26452	0.001777	0.000269	0.151444	0.226482	0.151444	0.226482	0.096344	0.144081	0.240424
661	G	18323	0.013153	24682	0.013937	27181	0.014753	0.000784	0.053170	0.076809	0.053170	0.076809	0.033825	0.048863	0.082688
662	C	18350	0.002398	24654	0.002555	27196	0.003089	0.000158	0.051007	0.156821	0.051007	0.156821	0.032449	0.099765	0.132214
663	C	18521	0.001782	24763	0.002867	27323	0.002525	0.001085	0.429810	0.189520	0.429810	0.189520	0.273432	0.120567	0.393998
664	G	18489	0.003570	24689	0.011260	27257	0.005503	0.007690	1.397446	0.185617	1.397446	0.185617	0.889010	0.118084	0.770927
665	T	18361	0.002233	24400	0.006721	27021	0.002961	0.004488	1.515985	0.272081	1.515985	0.272081	0.964422	0.173089	0.791333
666	A	18392	0.001196	24394	0.004386	27021	0.001406	0.003190	2.268450	0.509138	2.268450	0.509138	1.443116	0.323897	1.119218
667	G	18277	0.008809	24277	0.010421	26853	0.009831	0.001613	0.164017	0.097620	0.164017	0.097620	0.104342	0.062103	0.166445
668	C	18321	0.001965	24251	0.003546	26889	0.002640	0.001581	0.598862	0.203489	0.598862	0.203489	0.380977	0.129453	0.400000
669	G	18320	0.004531	24290	0.008646	26875	0.005991	0.004115	0.686893	0.140496	0.686893	0.140496	0.436979	0.089379	0.400000
670	A	18273	0.000985	24217	0.001610	26769	0.001195	0.000625	0.523149	0.304651	0.523149	0.304651	0.332811	0.193810	0.400000
671	A	18223	0.000933	24157	0.002194	26683	0.001387	0.001261	0.909453	0.310181	0.909453	0.310181	0.578565	0.197327	0.400000
672	A	18090	0.000884	23983	0.001960	26527	0.001282	0.001075	0.838920	0.316547	0.838920	0.316547	0.533694	0.201377	0.400000
673	G	18174	0.004567	24060	0.007149	26608	0.007216	0.002582	0.357799	0.105827	0.357799	0.105827	0.227620	0.067323	0.294944
674	C	18216	0.001757	24096	0.003030	26648	0.002852	0.001273	0.446302	0.173016	0.446302	0.173016	0.283923	0.110067	0.393990
675	G	18166	0.001817	24049	0.006653	26592	0.003121	0.004837	1.549546	0.259981	1.549546	0.259981	0.985772	0.165392	0.820380
676	A	18127	0.001489	24054	0.007940	26544	0.002072	0.006451	3.113359	0.521790	3.113359	0.521790	1.980620	0.331946	1.648674
677	G	18194	0.006266	24044	0.008609	26604	0.006879	0.002343	0.340679	0.124419	0.340679	0.124419	0.216729	0.079152	0.295880
678	T	17977	0.004617	23893	0.005357	26299	0.004221	0.000740	0.175376	0.165168	0.175376	0.165168	0.111568	0.105075	0.216643
679	T	17820	0.001740	23767	0.002398	26070	0.001266	0.000659	0.520345	0.363466	0.520345	0.363466	0.331027	0.231225	0.400000
680	T	17545	0.001881	23610	0.005252	25692	0.001790	0.003371	1.882852	0.424148	1.882852	0.424148	1.197810	0.269830	0.927981
681	T	17346	0.000980	23436	0.003755	25366	0.001774	0.002775	1.564154	0.351041	1.564154	0.351041	0.995065	0.223321	0.771744
682	A	17087	0.000936	23074	0.013825	24937	0.002566	0.012889	5.021961	0.702388	5.021961	0.702388	3.194812	0.446837	2.747975
683	A	16870	0.001304	22995	0.002740	24595	0.001179	0.001436	1.217568	0.438657	1.217568	0.438657	0.774578	0.279060	0.495518
684	C	16889	0.001303	23006	0.007346	24529	0.002161	0.006043	2.796902	0.482194	2.796902	0.482194	1.779300	0.306756	1.472543
685	T	16892	0.002486	23080	0.008449	24541	0.002893	0.005962	2.060922	0.348056	2.060922	0.348056	1.311093	0.221422	1.089671
686	G	16903	0.002426	23147	0.009245	24542	0.003219	0.006820	2.118582	0.330471	2.118582	0.330471	1.347774	0.210235	1.137539
687	A	16853	0.001127	23125	0.003157	24470	0.001839	0.002029	1.103521	0.295308	1.103521	0.295308	0.702025	0.187866	0.514160
688	G	16842	0.007541	23105	0.010950	24454	0.008669	0.003409	0.393264	0.113985	0.393264	0.113985	0.250182	0.072513	0.322695
689	C	16837	0.003207	23061	0.004250	24454	0.003558	0.001042	0.292992	0.174915	0.292992	0.174915	0.186392	0.111275	0.297667
690	G	16850	0.004273	23029	0.008120	24487	0.005064	0.003847	0.759729	0.168210	0.759729	0.168210	0.483315	0.107010	0.400000
691	T	16841	0.003800	23045	0.008158	24515	0.004650	0.004358	0.937097	0.185765	0.937097	0.185765	0.596151	0.118178	0.477974
692	T	16835	0.003623	23039	0.010461	24491	0.003797	0.006837	1.800515	0.285083	1.800515	0.285083	1.145430	0.181361	0.964070
693	C	16815	0.058817	23043	0.060886	24477	0.059525	0.002070	0.034769	0.041638	-999.000000	0.000000	-999.000000	0.000000	-999.000000
694	A	16892	0.001480	23058	0.005551	24539	0.002282	0.004071	1.783998	0.346243	1.783998	0.346243	1.134923	0.220269	0.914654
695	G	16914	0.002779	23068	0.003598	24590	0.003335	0.000819	0.245689	0.171862	0.245689	0.171862	0.156299	0.109333	0.265632
696	T	16905	0.003727	23034	0.003082	24578	0.003621	-0.000644	-0.177930	0.165449	-0.177930	0.165449	-0.113194	0.105253	-0.007940
697	T	16885	0.003790	22925	0.002966	24605	0.003170	-0.000824	-0.259978	0.189945	-0.259978	0.189945	-0.165390	0.120837	-0.044553
698	A	17192	0.001163	23055	0.000867	24986	0.002361	-0.000296	-0.125286	0.138384	-0.125286	0.138384	-0.079703	0.088035	0.008332
699	C	17602	0.002841	23297	0.004335	25419	0.003501	0.001495	0.426907	0.174330	0.426907	0.174330	0.271584	0.110904	0.382488
700	T	17489	0.002287	23045	0.002256	25254	0.003881	-0.000031	-0.007910	0.123236	-0.007910	0.123236	-0.005032	0.078399	0.073367
701	T	17429	0.003385	22809	0.002192	25173	0.003615	-0.001193	-0.330028	0.153016	-0.330028	0.153016	-0.209953	0.097344	-0.112609
702	G	17384	0.002358	22683	0.003306	25112	0.002708	0.000948	0.350072	0.200460	0.350072	0.200460	0.222705	0.127526	0.350231
703	A	17246	0.000870	22471	0.001469	24896	0.001767	0.000599	0.338808	0.199193	0.338808	0.199193	0.215539	0.126720	0.342259
704	C	17232	0.003308	22404	0.003749	24848	0.002294	0.000442	0.192477	0.262547	0.192477	0.262547	0.122447	0.167024	0.289472
705	G	17039	0.003873	22029	0.003722	24624	0.004833	-0.000151	-0.031266	0.130296	-0.031266	0.130296	-0.019891	0.082890	0.063000
706	T	16919	0.003842	21692	0.004702	24421	0.003849	0.000860	0.223520	0.174610	0.223520	0.174610	0.142196	0.111081	0.253277
707	A	16575	0.001267	20872	0.006851	23952	0.002714	0.005584	2.057777	0.346550	2.057777	0.346550	1.309093	0.220464	1.088628
708	G	16214	0.003145	20030	0.006091	23435	0.002006	0.002945	1.468643	0.411976	1.468643	0.411976	0.934304	0.262086	0.672218
709	A	15993	0.001688	19456	0.004626	23115	0.002077	0.002938	1.414630	0.348293	1.414630	0.348293	0.899943	0.221573	0.678370
710	C	15885	0.004281	19171	0.004955	22969	0.003657	0.000675	0.184472	0.199703	0.184472	0.199703	0.117355	0.127045	0.244400
711	C	15783	0.001204	18845	0.001327	22763	0.001450	0.000123	0.084696	0.264582	0.084696	0.264582	0.053881	0.168319	0.222200
712	C	15641	0.002430	18578	0.005060	22517	0.002842	0.002630	0.925391	0.257527	0.925391	0.257527	0.588704	0.163830	0.424874
713	G	15122	0.009192	18009	0.023488	21767	0.011577	0.014296	1.234876	0.142539	1.234876	0.142539	0.785589	0.090679	0.694910
714	A	14919	0.003553	17730	0.005358	21493	0.002885	0.001806	0.625943	0.266932	0.625943	0.266932	0.398205	0.169814	0.400000
715	A	14681	0.002861	17230	0.003192	21164	0.002410	0.000331	0.137469	0.256578	0.137469	0.256578	0.087453	0.163227	0.250680
716	A	14115	0.001417	16468	0.005708	20317	0.002658	0.004291	1.614489	0.333985	1.614489	0.333985	1.027087	0.212470	0.814616
717	C	14048	0.003488	16223	0.002835	20168	0.003223	-0.000653	-0.202474	0.203374	-0.202474	0.203374	-0.128808	0.129380	0.000572
718	C	13949	0.003226	15923	0.003894	19988	0.003302	0.000668	0.202212	0.210379	0.202212	0.210379	0.128641	0.133837	0.262478
719	G	13990	0.006791	15923	0.006657	20154	0.009427	-0.000134	-0.014164	0.100829	-0.014164	0.100829	-0.009011	0.064144	0.055134
720	G	13782	0.006385	15723	0.005979	19868	0.008053	-0.000407	-0.050494	0.114117	-0.050494	0.114117	-0.032123	0.072598	0.040475
721	G	13391	0.011874	15292	0.013602	19290	0.014982	0.001728	0.115355	0.089215	0.115355	0.089215	0.073385	0.056755	0.130141
722	C	13011	0.003382	14858	0.002961	18662	0.003001	-0.000420	-0.140094	0.226606	-0.140094	0.226606	-0.089123	0.144159	0.055036
723	G	12651	0.004743	14406	0.009093	18186	0.005389	0.004351	0.807370	0.203221	0.807370	0.203221	0.513623	0.129283	0.400000
724	A	12306	0.004307	13872	0.013769	17704	0.006722	0.009462	1.407676	0.215329	1.407676	0.215329	0.895519	0.136986	0.758533
725	C	12671	0.002052	13946	0.002868	18321	0.002511	0.000816	0.325109	0.246192	0.325109	0.246192	0.206824	0.156619	0.363443
726	C	12615	0.001823	13561	0.001327	18390	0.001577	-0.000496	-0.314463	0.317631	-0.314463	0.317631	-0.200051	0.202067	0.002015
727	T	12226	0.003517	13010	0.003305	17838	0.004205	-0.000212	-0.050409	0.175151	-0.050409	0.175151	-0.032069	0.111425	0.079357
728	A	11856	0.002952	12550	0.003745	17365	0.005010	0.000793	0.158267	0.148647	0.158267	0.148647	0.100684	0.094565	0.195249
729	C	12032	0.005236	12597	0.005477	17757	0.004956	0.000241	0.048722	0.188283	0.048722	0.188283	0.030996	0.119780	0.150776
730	C	11917	0.002601	12359	0.001861	17555	0.002506	-0.000740	-0.295376	0.246373	-0.295376	0.246373	-0.187909	0.156735	-0.031174
731	C	11564	0.001902	11790	0.001951	16917	0.002837	0.000048	0.017040	0.202468	0.017040	0.202468	0.010841	0.128804	0.139644
732	A	11075	0.004334	11210	0.004460	16230	0.005853	0.000126	0.021563	0.151789	0.021563	0.151789	0.013718	0.096564	0.110281
733	T	10816	0.008321	10945	0.008040	15905	0.006413	-0.000281	-0.043786	0.191275	-0.043786	0.191275	-0.027855	0.121683	0.093828
734	G	10596	0.006040	10757	0.004834	15580	0.004236	-0.001206	-0.284678	0.240903	-0.284678	0.240903	-0.181103	0.153255	-0.027848
735	A	10373	0.003663	10557	0.003884	15292	0.003531	0.000220	0.062392	0.240614	0.062392	0.240614	0.039692	0.153071	0.192763
736	G	10547	0.009197	10905	0.008987	15755	0.012060	-0.000210	-0.017432	0.107999	-0.017432	0.107999	-0.011090	0.068705	0.057616
737	C	10404	0.002595	10681	0.009737	15565	0.003084	0.007142	2.315865	0.483549	2.315865	0.483549	1.473279	0.307619	1.165661
738	A	10236	0.003517	10663	0.017537	15370	0.003123	0.014020	4.489410	0.789783	4.489410	0.789783	2.856020	0.502435	2.353586
739	G	10502	0.004285	10986	0.005644	15819	0.004868	0.001359	0.279123	0.199784	0.279123	0.199784	0.177569	0.127096	0.304665
740	G	10420	0.003839	10979	0.002732	15735	0.004512	-0.001106	-0.245174	0.176536	-0.245174	0.176536	-0.155972	0.112306	-0.043665
741	A	10104	0.002969	10787	0.003337	15374	0.003382	0.000368	0.108868	0.230126	0.108868	0.230126	0.069259	0.146399	0.215658
742	T	10080	0.003075	10881	0.004411	15466	0.004073	0.001336	0.327968	0.211016	0.327968	0.211016	0.208643	0.134242	0.342884
743	G	9941	0.003018	10797	0.002593	15299	0.003072	-0.000424	-0.138177	0.240877	-0.138177	0.240877	-0.087904	0.153238	0.065334
744	A	9834	0.002135	10760	0.001952	15167	0.002440	-0.000184	-0.075333	0.259075	-0.075333	0.259075	-0.047925	0.164816	0.116891
745	A	10116	0.002076	11093	0.001983	15615	0.001473	-0.000093	-0.062926	0.420908	-0.062926	0.420908	-0.040032	0.267768	0.227737
746	G	10845	0.005625	12063	0.004974	16834	0.007425	-0.000651	-0.087648	0.130177	-0.087648	0.130177	-0.055759	0.082815	0.027056
747	C	10953	0.002922	12228	0.001963	17016	0.002409	-0.000959	-0.397953	0.278305	-0.397953	0.278305	-0.253165	0.177049	-0.076116
748	G	10989	0.003822	12344	0.004132	17057	0.004573	0.000310	0.067694	0.180822	0.067694	0.180822	0.043065	0.115033	0.158098
749	A	10982	0.002459	12373	0.002344	17048	0.002816	-0.000115	-0.040757	0.228407	-0.040757	0.228407	-0.025928	0.145306	0.119377
750	A	10887	0.002204	12264	0.001305	16921	0.001477	-0.000900	-0.609043	0.395389	-0.609043	0.395389	-0.387454	0.251534	-0.135920
751	A	10820	0.000832	12305	0.000894	16812	0.001547	0.000062	0.040189	0.250160	0.040189	0.250160	0.025567	0.159144	0.184711
752	G	10910	0.002658	12492	0.003362	16975	0.003122	0.000704	0.225492	0.231433	0.225492	0.231433	0.143451	0.147231	0.290681
753	T	10937	0.003383	12642	0.007515	17049	0.004575	0.004132	0.903077	0.231587	0.903077	0.231587	0.574509	0.147328	0.427181
754	A	11025	0.002086	12859	0.002022	17265	0.001506	-0.000064	-0.042656	0.390948	-0.042656	0.390948	-0.027137	0.248709	0.221572
755	A	10985	0.001274	12906	0.002712	17195	0.001687	0.001437	0.852310	0.373781	0.852310	0.373781	0.542212	0.237787	0.400000
756	A	11040	0.000906	13105	0.001679	17325	0.001212	0.000773	0.637685	0.402983	0.637685	0.402983	0.405675	0.256365	0.400000
757	A	11174	0.001074	13356	0.008086	17500	0.002800	0.007012	2.504404	0.466352	2.504404	0.466352	1.593222	0.296678	1.296544
758	T	11241	0.002491	13636	0.003080	17609	0.002442	0.000589	0.241284	0.276395	0.241284	0.276395	0.153498	0.175834	0.329331
759	T	11371	0.002726	13989	0.002430	17837	0.002691	-0.000296	-0.109903	0.239481	-0.109903	0.239481	-0.069917	0.152350	0.082433
760	T	11556	0.003375	14451	0.002768	18147	0.004464	-0.000607	-0.135967	0.156527	-0.135967	0.156527	-0.086498	0.099578	0.013080
761	C	11700	0.001026	14808	0.001351	18396	0.001794	0.000325	0.181162	0.237865	0.181162	0.237865	0.115249	0.151322	0.266571
762	G	11762	0.002551	15032	0.002794	18540	0.004261	0.000243	0.057134	0.149070	0.057134	0.149070	0.036347	0.094833	0.131181
763	T	11967	0.001838	15314	0.002612	18938	0.003274	0.000774	0.236297	0.176486	0.236297	0.176486	0.150325	0.112274	0.262599
764	G	12059	0.002488	15423	0.002399	19037	0.003835	-0.000089	-0.023145	0.156893	-0.023145	0.156893	-0.014724	0.099810	0.085086
765	G	12055	0.002323	15481	0.003876	19051	0.004357	0.001553	0.356467	0.157707	0.356467	0.157707	0.226773	0.100328	0.327101
766	A	12094	0.000992	15518	0.005671	19126	0.002562	0.004679	1.826184	0.369101	1.826184	0.369101	1.161760	0.234810	0.926950
767	G	12217	0.008431	15657	0.009261	19321	0.007971	0.000830	0.104153	0.142279	0.104153	0.142279	0.066259	0.090513	0.156772
768	G	13118	0.003659	16482	0.009829	20562	0.004717	0.006170	1.307872	0.238674	1.307872	0.238674	0.832027	0.151837	0.680190
769	T	13156	0.016266	16699	0.016109	20741	0.016875	-0.000158	-0.009339	0.087920	-0.009339	0.087920	-0.005941	0.055932	0.049991
770	C	13130	0.002742	16717	0.002572	20727	0.002847	-0.000170	-0.059575	0.211711	-0.059575	0.211711	-0.037899	0.134684	0.096784
771	C	13150	0.001901	16784	0.002741	20690	0.001547	0.000840	0.542831	0.371362	0.542831	0.371362	0.345332	0.236249	0.400000
772	G	13072	0.001530	16642	0.006249	20666	0.002177	0.004719	2.167294	0.456359	2.167294	0.456359	1.378764	0.290321	1.088443
773	A	13027	0.001382	16542	0.006166	20577	0.002333	0.004784	2.051003	0.419085	2.051003	0.419085	1.304783	0.266609	1.038174
774	A	12910	0.007281	16442	0.012103	20413	0.006956	0.004822	0.693176	0.173927	0.693176	0.173927	0.440976	0.110647	0.400000
775	C	13311	0.005710	16692	0.004972	20965	0.005724	-0.000737	-0.128781	0.149410	-0.128781	0.149410	-0.081927	0.095050	0.013123
776	C	13434	0.006253	16807	0.004522	21188	0.004625	-0.001731	-0.374220	0.189109	-0.374220	0.189109	-0.238067	0.120305	-0.117762
777	C	13798	0.001522	17170	0.001922	21692	0.001660	0.000400	0.241021	0.286885	0.241021	0.286885	0.153330	0.182507	0.335837
778	A	13792	0.001885	17195	0.007037	21690	0.002259	0.005152	2.280451	0.461629	2.280451	0.461629	1.450750	0.293674	1.157076
779	C	14277	0.002451	17653	0.003286	22301	0.002063	0.000834	0.404358	0.296069	0.404358	0.296069	0.257240	0.188350	0.400000
780	G	14274	0.002802	17680	0.002715	22346	0.004207	-0.000087	-0.020769	0.140632	-0.020769	0.140632	-0.013213	0.089465	0.076253
781	A	14331	0.000977	17752	0.001352	22390	0.002010	0.000375	0.186612	0.191058	0.186612	0.191058	0.118716	0.121545	0.240262
782	G	14426	0.007833	17869	0.006883	22541	0.008873	-0.000950	-0.107030	0.108847	-0.107030	0.108847	-0.068089	0.069245	0.001156
783	C	14541	0.001513	17938	0.002899	22725	0.001980	0.001386	0.699885	0.280417	0.699885	0.280417	0.445244	0.178392	0.400000
784	G	14639	0.004304	18047	0.015072	22910	0.005238	0.010768	2.055826	0.276361	2.055826	0.276361	1.307851	0.175812	1.132039
785	T	14627	0.004444	18082	0.008351	22952	0.004139	0.003907	0.943933	0.232530	0.943933	0.232530	0.600500	0.147928	0.452572
786	T	14709	0.001564	18221	0.014105	23125	0.003200	0.012541	3.919043	0.541783	3.919043	0.541783	2.493170	0.344665	2.148505
787	G	14686	0.003268	18176	0.032570	23062	0.006244	0.029302	4.692797	0.452330	4.692797	0.452330	2.985408	0.287758	2.697650
788	A	14779	0.001759	18367	0.003103	23292	0.001932	0.001344	0.695726	0.296505	0.695726	0.296505	0.442599	0.188627	0.400000
789	A	14887	0.001075	18537	0.003668	23411	0.001281	0.002594	2.023940	0.548653	2.023940	0.548653	1.287566	0.349036	0.938531
790	A	15010	0.000866	18752	0.004853	23584	0.001781	0.003987	2.238642	0.468096	2.238642	0.468096	1.424153	0.297788	1.126365
791	A	15124	0.001322	18950	0.004116	23759	0.000968	0.002794	2.885885	0.828966	2.885885	0.828966	1.835908	0.527362	1.308546
792	G	15246	0.009117	19149	0.009609	23950	0.007140	0.000492	0.068868	0.146975	0.068868	0.146975	0.043812	0.093501	0.137313
793	C	15977	0.001753	19937	0.002157	24981	0.001841	0.000404	0.219548	0.255543	0.219548	0.255543	0.139669	0.162568	0.302237
794	T	16067	0.002863	20209	0.003266	25220	0.004084	0.000403	0.098642	0.143061	0.098642	0.143061	0.062753	0.091011	0.153764
795	C	16259	0.005658	20504	0.005267	25510	0.005880	-0.000391	-0.066520	0.132382	-0.066520	0.132382	-0.042318	0.084217	0.041899
796	G	16374	0.005008	20734	0.004678	25692	0.005216	-0.000330	-0.063201	0.139884	-0.063201	0.139884	-0.040206	0.088990	0.048783
797	G	16484	0.007522	20948	0.005919	25918	0.007524	-0.001603	-0.213063	0.115267	-0.213063	0.115267	-0.135544	0.073329	-0.062214
798	G	16646	0.004085	21188	0.003729	26176	0.004126	-0.000357	-0.086415	0.157552	-0.086415	0.157552	-0.054974	0.100229	0.045255
799	G	16659	0.002401	21224	0.002921	26259	0.002628	0.000520	0.197938	0.203412	0.197938	0.203412	0.125922	0.129404	0.255327
800	A	16615	0.001204	21120	0.002131	26199	0.001679	0.000927	0.551936	0.261490	0.551936	0.261490	0.351124	0.166351	0.400000
801	T	16654	0.003783	21165	0.009497	26237	0.004269	0.005714	1.338540	0.230404	1.338540	0.230404	0.851537	0.146576	0.704961
802	G	16717	0.003649	21258	0.006492	26333	0.003000	0.002843	0.947553	0.263719	0.947553	0.263719	0.602803	0.167770	0.435033
803	A	16736	0.001793	21419	0.005556	26387	0.002009	0.003763	1.873612	0.396331	1.873612	0.396331	1.191933	0.252133	0.939799
804	C	18216	0.001866	22872	0.001705	28377	0.003735	-0.000161	-0.043194	0.112711	-0.043194	0.112711	-0.027479	0.071703	0.044224
805	T	18350	0.002125	23177	0.002373	28627	0.004087	0.000248	0.060606	0.114432	0.060606	0.114432	0.038556	0.072798	0.111354
806	T	18448	0.002602	23334	0.002486	28809	0.003055	-0.000116	-0.038062	0.162939	-0.038062	0.162939	-0.024214	0.103656	0.079443
807	G	18435	0.002333	23230	0.002669	28788	0.004551	0.000336	0.073935	0.108169	0.073935	0.108169	0.047035	0.068814	0.115849
808	T	18418	0.005104	23215	0.004221	28747	0.004940	-0.000882	-0.178615	0.137963	-0.178615	0.137963	-0.113629	0.087768	-0.025862
809	G	18566	0.004040	23391	0.003976	28925	0.005082	-0.000064	-0.012545	0.122501	-0.012545	0.122501	-0.007981	0.077931	0.069951
810	G	18606	0.007041	23517	0.007144	29003	0.008447	0.000103	0.012197	0.097778	0.012197	0.097778	0.007759	0.062203	0.069962
811	G	18665	0.005679	23613	0.006649	29048	0.005887	0.000970	0.164741	0.130629	0.164741	0.130629	0.104803	0.083102	0.187905
812	T	18650	0.003324	23632	0.003216	29022	0.002688	-0.000108	-0.040340	0.208658	-0.040340	0.208658	-0.025663	0.132742	0.107079
813	A	18648	0.000965	23618	0.002498	29033	0.002136	0.001533	0.717791	0.207012	0.717791	0.207012	0.456636	0.131694	0.400000
814	G	18537	0.008146	23355	0.015971	28854	0.011402	0.007825	0.686270	0.100356	0.686270	0.100356	0.436583	0.063843	0.400000
815	C	18758	0.002399	23359	0.011345	29180	0.002159	0.008946	4.143415	0.635714	4.143415	0.635714	2.635909	0.404421	2.231488
816	G	18846	0.005837	23417	0.008498	29286	0.007341	0.002661	0.362509	0.114416	0.362509	0.114416	0.230616	0.072788	0.303404
817	G	19146	0.003343	23782	0.004836	29725	0.003701	0.001493	0.403410	0.170518	0.403410	0.170518	0.256637	0.108478	0.365115
818	T	19047	0.003990	23583	0.005004	29538	0.004266	0.001013	0.237587	0.153691	0.237587	0.153691	0.151146	0.097773	0.248919
819	G	18982	0.003214	23436	0.009942	29413	0.003842	0.006728	1.751349	0.259529	1.751349	0.259529	1.114152	0.165104	0.949048
820	A	18965	0.001318	23356	0.002911	29419	0.001088	0.001593	1.464735	0.480782	1.464735	0.480782	0.931818	0.305858	0.625960
821	A	18994	0.000790	23395	0.004232	29453	0.001494	0.003442	2.303995	0.469386	2.303995	0.469386	1.465728	0.298609	1.167120
822	A	19042	0.000788	23461	0.005626	29534	0.001795	0.004839	2.696302	0.473799	2.696302	0.473799	1.715301	0.301416	1.413886
823	T	19212	0.002342	23642	0.016708	29838	0.004156	0.014365	3.456701	0.379920	3.456701	0.379920	2.199043	0.241693	1.957350
824	T	19194	0.010159	23646	0.011588	29819	0.010295	0.001428	0.138717	0.098384	0.138717	0.098384	0.088248	0.062589	0.150837
825	C	19129	0.001359	23401	0.002863	29734	0.001513	0.001504	0.993732	0.326166	0.993732	0.326166	0.632181	0.207497	0.424684
826	C	19048	0.003150	23277	0.005628	29565	0.002672	0.002478	0.927344	0.260594	0.927344	0.260594	0.589947	0.165781	0.424165
827	A	19013	0.001525	23167	0.004101	29489	0.002035	0.002575	1.265760	0.298056	1.265760	0.298056	0.805236	0.189614	0.615623
828	A	18842	0.001221	22797	0.011888	29153	0.003156	0.010667	3.380117	0.427847	3.380117	0.427847	2.150323	0.272182	1.878140
829	T	18798	0.005054	22692	0.019478	29049	0.006437	0.014425	2.240734	0.232488	2.240734	0.232488	1.425484	0.147902	1.277582
830	C	18692	0.002247	22535	0.012336	28915	0.002455	0.010089	4.108950	0.590362	4.108950	0.590362	2.613983	0.375569	2.238414
831	G	18612	0.003707	22290	0.018394	28792	0.004758	0.014687	3.086547	0.338797	3.086547	0.338797	1.963563	0.215532	1.748031
832	A	18621	0.001396	22234	0.007916	28753	0.001913	0.006520	3.408293	0.573588	3.408293	0.573588	2.168247	0.364898	1.803349
833	G	18625	0.006980	22193	0.009057	28785	0.009276	0.002077	0.223924	0.096368	0.223924	0.096368	0.142453	0.061306	0.203759
834	C	18769	0.007033	22125	0.006960	29015	0.006514	-0.000072	-0.011118	0.127460	-0.011118	0.127460	-0.007073	0.081086	0.074013
835	C	18709	0.002512	21766	0.002389	28904	0.002041	-0.000123	-0.060313	0.242137	-0.060313	0.242137	-0.038369	0.154040	0.115671
836	C	19296	0.007566	22199	0.010766	29691	0.007645	0.003200	0.418541	0.125607	0.418541	0.125607	0.266262	0.079907	0.346170
837	G	19115	0.005755	22028	0.007899	29357	0.006268	0.002144	0.342136	0.132015	0.342136	0.132015	0.217656	0.083984	0.301640
838	G	19075	0.002202	22013	0.002181	29279	0.002357	-0.000021	-0.009040	0.196523	-0.009040	0.196523	-0.005751	0.125022	0.119271
839	A	18926	0.002113	21894	0.012926	29090	0.002784	0.010812	3.883128	0.526029	3.883128	0.526029	2.470322	0.334643	2.135679
840	G	18821	0.002178	21787	0.004131	28895	0.001384	0.001952	1.410427	0.457243	1.410427	0.457243	0.897269	0.290883	0.606385
841	A	18586	0.001453	21522	0.010919	28521	0.001823	0.009466	5.192113	0.833404	5.192113	0.833404	3.303057	0.530185	2.772872
842	T	18495	0.001946	21422	0.009476	28364	0.003067	0.007530	2.454877	0.357036	2.454877	0.357036	1.561715	0.227135	1.334580
843	A	18468	0.001841	21326	0.004502	28333	0.001694	0.002661	1.570430	0.399573	1.570430	0.399573	0.999058	0.254196	0.744862
844	G	18969	0.008593	21627	0.013502	29008	0.010445	0.004909	0.469937	0.102969	0.469937	0.102969	0.298959	0.065506	0.364465
845	C	18923	0.003012	21580	0.010009	28965	0.004108	0.006997	1.703108	0.247557	1.703108	0.247557	1.083463	0.157488	0.925975
846	T	18519	0.002052	21192	0.005143	28395	0.002677	0.003092	1.155043	0.258652	1.155043	0.258652	0.734801	0.164546	0.570255
847	G	17656	0.006457	20295	0.012269	27040	0.008469	0.005812	0.686309	0.124837	0.686309	0.124837	0.436608	0.079418	0.400000
848	G	17284	0.010125	19893	0.011964	26414	0.009238	0.001839	0.199083	0.118640	0.199083	0.118640	0.126650	0.075475	0.202125
849	T	16664	0.006301	19263	0.011525	25373	0.007922	0.005224	0.659405	0.133125	0.659405	0.133125	0.419492	0.084690	0.400000
850	T	16341	0.009669	18939	0.009293	24793	0.010043	-0.000376	-0.037432	0.103617	-0.037432	0.103617	-0.023813	0.065918	0.042105
851	C	15929	0.003202	18467	0.004115	24070	0.003157	0.000914	0.289392	0.208846	0.289392	0.208846	0.184102	0.132861	0.316963
852	T	15577	0.011106	18038	0.016632	23411	0.011576	0.005525	0.477328	0.114204	0.477328	0.114204	0.303661	0.072653	0.376314
853	C	15763	0.005519	18089	0.007463	23640	0.007741	0.001944	0.251107	0.114335	0.251107	0.114335	0.159746	0.072736	0.232482
854	C	16130	0.009795	18335	0.012926	24200	0.010950	0.003131	0.285897	0.106076	0.285897	0.106076	0.181878	0.067482	0.249361
855	C	16325	0.002083	18435	0.003092	24477	0.002002	0.001009	0.504151	0.280844	0.504151	0.280844	0.320725	0.178664	0.400000
856	C	16383	0.002319	18397	0.002772	24502	0.003020	0.000453	0.149897	0.179848	0.149897	0.179848	0.095360	0.114414	0.209774
857	G	16132	0.003843	18013	0.010603	24182	0.004466	0.006760	1.513650	0.250340	1.513650	0.250340	0.962936	0.159259	0.803677
858	A	16067	0.001618	17852	0.002801	24061	0.001579	0.001183	0.748793	0.343563	0.748793	0.343563	0.476358	0.218564	0.400000
859	A	16095	0.001926	17803	0.002640	24160	0.001780	0.000714	0.401135	0.297209	0.401135	0.297209	0.255189	0.189075	0.400000
860	A	15989	0.001564	17721	0.004797	24062	0.001912	0.003233	1.691137	0.403722	1.691137	0.403722	1.075848	0.256835	0.819013
861	T	15973	0.002003	17684	0.005146	24051	0.002952	0.003143	1.064516	0.252475	1.064516	0.252475	0.677211	0.160617	0.516594
862	A	16006	0.001187	17711	0.002315	24138	0.001533	0.001128	0.735811	0.319100	0.735811	0.319100	0.468100	0.203001	0.400000
863	G	16166	0.006124	17782	0.008323	24454	0.007075	0.002199	0.310843	0.132210	0.310843	0.132210	0.197748	0.084108	0.281856
864	C	17172	0.005649	18437	0.008353	25859	0.005955	0.002704	0.454050	0.152930	0.454050	0.152930	0.288852	0.097289	0.386141
865	T	17136	0.006361	18383	0.007779	25895	0.005329	0.001418	0.266090	0.168769	0.266090	0.168769	0.169278	0.107365	0.276643
866	T	16928	0.003249	18163	0.008589	25647	0.003899	0.005340	1.369507	0.249970	1.369507	0.249970	0.871237	0.159023	0.712214
867	T	16881	0.002073	18070	0.013503	25500	0.003373	0.011430	3.389041	0.458313	3.389041	0.458313	2.156000	0.291564	1.864436
868	A	16717	0.002094	17856	0.011033	25223	0.002855	0.008939	3.131516	0.476862	3.131516	0.476862	1.992171	0.303365	1.688806
869	G	16741	0.005555	17865	0.007725	25230	0.006104	0.002169	0.355412	0.146056	0.355412	0.146056	0.226102	0.092916	0.319018
870	G	16724	0.005262	17904	0.006423	25262	0.004592	0.001161	0.252891	0.180243	0.252891	0.180243	0.160882	0.114665	0.275546
871	G	16792	0.017091	17976	0.017968	25411	0.017197	0.000877	0.050992	0.082628	0.050992	0.082628	0.032440	0.052565	0.085005
872	C	16846	0.002968	17962	0.003173	25599	0.003555	0.000205	0.057753	0.167212	0.057753	0.167212	0.036741	0.106375	0.143116
873	T	16534	0.002722	17640	0.004875	25231	0.002616	0.002154	0.823302	0.273345	0.823302	0.273345	0.523759	0.173894	0.400000
874	A	16526	0.001876	17590	0.005969	25254	0.001980	0.004093	2.067529	0.448355	2.067529	0.448355	1.315296	0.285229	1.030067
875	G	16553	0.006766	17651	0.014843	25341	0.008248	0.008077	0.979352	0.151530	0.979352	0.151530	0.623032	0.096398	0.526634
876	C	17033	0.002877	17932	0.003234	26008	0.003345	0.000358	0.106924	0.177043	0.106924	0.177043	0.068021	0.112629	0.180650
877	C	17207	0.001337	17998	0.001667	26312	0.002204	0.000330	0.149791	0.188239	0.149791	0.188239	0.095292	0.119752	0.215044
878	T	17032	0.004638	17896	0.010896	26130	0.006315	0.006258	0.991034	0.167487	0.991034	0.167487	0.630464	0.106550	0.523914
879	C	16845	0.002018	17870	0.003190	25848	0.003018	0.001171	0.388151	0.186256	0.388151	0.186256	0.246929	0.118490	0.365420
880	A	16606	0.001024	17602	0.002216	25420	0.002675	0.001192	0.445572	0.170660	0.445572	0.170660	0.283459	0.108569	0.392027
881	A	16530	0.002662	17540	0.002509	25353	0.003077	-0.000153	-0.049820	0.179317	-0.049820	0.179317	-0.031694	0.114076	0.082382
882	G	16145	0.008671	17169	0.010018	24856	0.009052	0.001347	0.148765	0.117362	0.148765	0.117362	0.094639	0.074662	0.169302
883	G	16369	0.004826	17378	0.005985	25170	0.005125	0.001158	0.226019	0.157261	0.226019	0.157261	0.143786	0.100045	0.243831
884	T	16030	0.008047	17147	0.009389	24657	0.007584	0.001342	0.176948	0.135705	0.176948	0.135705	0.112569	0.086331	0.198900
885	G	16081	0.003669	17256	0.009620	24780	0.004802	0.005951	1.239191	0.216727	1.239191	0.216727	0.788334	0.137875	0.650459
886	A	15947	0.005079	17125	0.020146	24600	0.007236	0.015067	2.082246	0.230024	2.082246	0.230024	1.324659	0.146334	1.178325
887	G	16109	0.004407	17472	0.003033	24974	0.003684	-0.001374	-0.372995	0.185654	-0.372995	0.185654	-0.237287	0.118107	-0.119180
888	A	16031	0.003743	17375	0.002532	24733	0.003194	-0.001210	-0.378939	0.197452	-0.378939	0.197452	-0.241069	0.125613	-0.115456
889	G	16057	0.002927	17531	0.003251	24740	0.002749	0.000324	0.117992	0.221097	0.117992	0.221097	0.075063	0.140655	0.215718
890	A	16135	0.002789	17850	0.003697	24862	0.002011	0.000909	0.451748	0.313104	0.451748	0.313104	0.287388	0.199187	0.400000
891	T	16401	0.004634	18525	0.005074	25363	0.005047	0.000440	0.087257	0.148011	0.087257	0.148011	0.055510	0.094160	0.149670
892	A	16455	0.013187	18674	0.009853	25465	0.008836	-0.003334	-0.377358	0.132881	-0.377358	0.132881	-0.240063	0.084534	-0.155529
893	C	19220	0.003538	21965	0.004006	29572	0.004193	0.000468	0.111704	0.144720	0.111704	0.144720	0.071063	0.092066	0.163129
894	G	19211	0.003279	22204	0.002972	29559	0.005075	-0.000307	-0.060484	0.108866	-0.060484	0.108866	-0.038478	0.069257	0.030779
895	G	19379	0.004335	22688	0.004143	29890	0.004182	-0.000191	-0.045775	0.152472	-0.045775	0.152472	-0.029120	0.096998	0.067877
896	A	19519	0.002408	23129	0.003199	30129	0.002124	0.000792	0.372628	0.245288	0.372628	0.245288	0.237054	0.156044	0.393098
897	G	19392	0.006858	23366	0.006890	30071	0.006950	0.000032	0.004583	0.115872	0.004583	0.115872	0.002916	0.073714	0.076630
898	G	19103	0.004921	23347	0.010023	29699	0.007138	0.005102	0.714738	0.126055	0.714738	0.126055	0.454694	0.080192	0.400000
899	T	18958	0.014664	23395	0.017098	29471	0.012148	0.002434	0.200343	0.101521	0.200343	0.101521	0.127452	0.064585	0.192037
900	A	19043	0.002206	23594	0.004535	29622	0.003713	0.002330	0.627318	0.160982	0.627318	0.160982	0.399080	0.102412	0.400000
901	G	18944	0.002692	23642	0.002876	29524	0.003590	0.000184	0.051275	0.143134	0.051275	0.143134	0.032619	0.091058	0.123677
902	A	18894	0.002170	23666	0.001690	29456	0.002580	-0.000480	-0.185965	0.168630	-0.185965	0.168630	-0.118305	0.107277	-0.011028
903	G	19195	0.008492	24140	0.009859	29994	0.009469	0.001367	0.144411	0.097793	0.144411	0.097793	0.091869	0.062213	0.154082
904	C	19537	0.002252	24519	0.004853	30533	0.002980	0.002601	0.872788	0.208885	0.872788	0.208885	0.555240	0.132886	0.422354
905	A	20104	0.001990	25151	0.002982	31409	0.002420	0.000992	0.410109	0.198411	0.410109	0.198411	0.260898	0.126223	0.387121
906	C	20123	0.001888	25132	0.004098	31420	0.002705	0.002210	0.816910	0.207258	0.816910	0.207258	0.519692	0.131851	0.400000
907	T	20162	0.002678	25220	0.004837	31541	0.003995	0.002159	0.540484	0.150538	0.540484	0.150538	0.343839	0.095768	0.400000
908	G	19956	0.003057	24973	0.004685	31234	0.004322	0.001628	0.376736	0.138898	0.376736	0.138898	0.239668	0.088363	0.328031
909	A	19849	0.001713	24935	0.002727	31069	0.003154	0.001014	0.321519	0.143948	0.321519	0.143948	0.204540	0.091575	0.296115
910	A	19589	0.001378	24722	0.004449	30722	0.003613	0.003071	0.850018	0.160270	0.850018	0.160270	0.540754	0.101959	0.438795
911	T	19413	0.002833	24588	0.003823	30492	0.003017	0.000990	0.328071	0.185151	0.328071	0.185151	0.208708	0.117787	0.326495
912	G	18902	0.003598	23775	0.003028	29708	0.004814	-0.000569	-0.118232	0.117514	-0.118232	0.117514	-0.075215	0.074759	-0.000457
913	T	18631	0.018786	23550	0.016985	29224	0.017691	-0.001801	-0.101790	0.074474	-0.101790	0.074474	-0.064755	0.047378	-0.017378
914	C	18665	0.004286	23594	0.003391	29261	0.004340	-0.000895	-0.206303	0.141965	-0.206303	0.141965	-0.131243	0.090313	-0.040930
915	C	18760	0.003412	23725	0.002655	29340	0.003613	-0.000756	-0.209279	0.151395	-0.209279	0.151395	-0.133137	0.096313	-0.036824
916	T	18703	0.002459	23687	0.002997	29225	0.003901	0.000538	0.137903	0.130865	0.137903	0.130865	0.087729	0.083252	0.170981
917	A	18675	0.003052	23766	0.004250	29188	0.004934	0.001198	0.242739	0.120294	0.242739	0.120294	0.154423	0.076528	0.230950
918	G	18762	0.006876	23905	0.005898	29274	0.007891	-0.000977	-0.123844	0.099571	-0.123844	0.099571	-0.078786	0.063344	-0.015442
919	G	18647	0.006221	24095	0.004565	29128	0.004772	-0.001656	-0.346933	0.154389	-0.346933	0.154389	-0.220708	0.098217	-0.122490
920	G	18675	0.004819	24242	0.004661	29256	0.005537	-0.000158	-0.028524	0.121212	-0.028524	0.121212	-0.018146	0.077111	0.058965
921	G	18656	0.008630	24327	0.007440	29245	0.007865	-0.001190	-0.151265	0.111907	-0.151265	0.111907	-0.096230	0.071192	-0.025038
922	G	18614	0.003223	24371	0.004308	29190	0.004522	0.001085	0.239937	0.132474	0.239937	0.132474	0.152640	0.084276	0.236916
923	T	18258	0.003779	24245	0.003011	28708	0.003867	-0.000768	-0.198689	0.150026	-0.198689	0.150026	-0.126400	0.095442	-0.030958
924	A	18276	0.002900	24200	0.008760	28765	0.003650	0.005860	1.605458	0.252238	1.605458	0.252238	1.021341	0.160466	0.860875
925	T	18142	0.003362	23998	0.003542	28623	0.003564	0.000180	0.050398	0.161993	0.050398	0.161993	0.032062	0.103055	0.135117
926	T	18894	0.002435	24669	0.013256	29758	0.003024	0.010821	3.577860	0.463752	3.577860	0.463752	2.276121	0.295024	1.981096
927	G	18947	0.006122	24721	0.009627	29864	0.006563	0.003505	0.534063	0.134157	0.534063	0.134157	0.339754	0.085347	0.400000
928	C	19942	0.001254	25362	0.002523	31164	0.002022	0.001270	0.628140	0.214457	0.628140	0.214457	0.399603	0.136431	0.400000
929	A	20040	0.001996	25509	0.001686	31281	0.002270	-0.000310	-0.136724	0.180066	-0.136724	0.180066	-0.086979	0.114552	0.027573
930	C	20249	0.004346	25798	0.002713	31649	0.002591	-0.001633	-0.630087	0.229089	-0.630087	0.229089	-0.400841	0.145739	-0.255103
931	C	20585	0.001360	26179	0.002025	32094	0.001714	0.000664	0.387643	0.227078	0.387643	0.227078	0.246606	0.144460	0.391066
932	T	20550	0.004428	26128	0.012668	32040	0.005680	0.008240	1.450634	0.182392	1.450634	0.182392	0.922847	0.116032	0.806815
933	A	20593	0.002234	26400	0.009545	32157	0.003545	0.007312	2.062473	0.273340	2.062473	0.273340	1.312079	0.173890	1.138189
934	C	20945	0.001814	26743	0.002206	32633	0.001593	0.000392	0.245946	0.260320	0.245946	0.260320	0.156463	0.165607	0.322070
935	C	21548	0.001485	27483	0.001055	33430	0.001645	-0.000430	-0.261276	0.202206	-0.261276	0.202206	-0.166215	0.128637	-0.037578
936	G	21637	0.002126	27711	0.001913	33616	0.003183	-0.000213	-0.067040	0.128656	-0.067040	0.128656	-0.042649	0.081847	0.039198
937	A	21841	0.001053	28056	0.001319	33951	0.001591	0.000266	0.167068	0.195338	0.167068	0.195338	0.106283	0.124268	0.230551
938	A	22410	0.001160	28579	0.001400	34698	0.002219	0.000239	0.107894	0.143557	0.107894	0.143557	0.068639	0.091327	0.159965
939	G	22510	0.003021	28841	0.003745	34857	0.004246	0.000724	0.170467	0.121830	0.170467	0.121830	0.108446	0.077504	0.185950
940	A	22680	0.001675	29219	0.001643	35094	0.001681	-0.000033	-0.019461	0.214558	-0.019461	0.214558	-0.012381	0.136495	0.124115
941	C	22870	0.003892	29461	0.004413	35375	0.003873	0.000521	0.134542	0.146504	0.134542	0.146504	0.085591	0.093201	0.178792
942	T	23354	0.001756	29920	0.002139	36105	0.001828	0.000383	0.209764	0.211086	0.209764	0.211086	0.133445	0.134286	0.267732
943	A	23538	0.001062	30143	0.004512	36434	0.002443	0.003450	1.412212	0.234637	1.412212	0.234637	0.898405	0.149269	0.749136
944	T	23821	0.004366	30573	0.007098	36795	0.005680	0.002732	0.480953	0.118250	0.480953	0.118250	0.305967	0.075227	0.381194
945	C	24982	0.001201	31728	0.003246	38330	0.001696	0.002045	1.206203	0.273274	1.206203	0.273274	0.767348	0.173848	0.593500
946	A	25252	0.000871	32231	0.003599	38805	0.001366	0.002728	1.997214	0.391939	1.997214	0.391939	1.270564	0.249339	1.021225
947	A	25312	0.000909	32348	0.004081	38943	0.001335	0.003172	2.375496	0.446546	2.375496	0.446546	1.511215	0.284078	1.227136
948	A	25339	0.001460	32439	0.004223	38991	0.001411	0.002763	1.958845	0.405165	1.958845	0.405165	1.246155	0.257753	0.988402
949	C	25973	0.002002	33087	0.001844	39900	0.002055	-0.000158	-0.077102	0.177527	-0.077102	0.177527	-0.049050	0.112937	0.063887
950	T	25938	0.009715	33105	0.010814	39898	0.009975	0.001099	0.110131	0.084127	0.110131	0.084127	0.070062	0.053519	0.123580
951	C	26016	0.001922	33215	0.002198	39990	0.001775	0.000276	0.155402	0.211582	0.155402	0.211582	0.098862	0.134602	0.233464
952	C	25941	0.002968	33158	0.004162	39857	0.003738	0.001194	0.319289	0.133615	0.319289	0.133615	0.203121	0.085002	0.288123
953	G	25528	0.005719	32522	0.017096	39230	0.007061	0.011377	1.611250	0.156236	1.611250	0.156236	1.025026	0.099392	0.925633
954	A	25497	0.001726	32482	0.005357	39156	0.002733	0.003631	1.328786	0.218289	1.328786	0.218289	0.845332	0.138868	0.706463
955	A	25485	0.001295	32460	0.005360	39120	0.002096	0.004066	1.939572	0.308265	1.939572	0.308265	1.233894	0.196108	1.037786
956	T	25596	0.001953	32496	0.008709	39198	0.003240	0.006755	2.085005	0.258902	2.085005	0.258902	1.326414	0.164705	1.161708
957	G	25995	0.008348	32875	0.014053	39918	0.011323	0.005705	0.503874	0.080002	0.503874	0.080002	0.320549	0.050895	0.371444
958	C	26517	0.001810	33285	0.001743	40707	0.002088	-0.000068	-0.032390	0.166360	-0.032390	0.166360	-0.020605	0.105833	0.085228
959	C	27864	0.001615	34062	0.001791	42595	0.002089	0.000176	0.084168	0.159368	0.084168	0.159368	0.053545	0.101385	0.154930
960	G	28434	0.004185	34459	0.005543	43474	0.005912	0.001358	0.229666	0.094973	0.229666	0.094973	0.146106	0.060419	0.206525
961	T	28401	0.004894	34461	0.007051	43411	0.005459	0.002157	0.395142	0.115350	0.395142	0.115350	0.251377	0.073382	0.324759
962	C	28451	0.001230	34477	0.001537	43499	0.001241	0.000307	0.247357	0.241087	0.247357	0.241087	0.157361	0.153372	0.310733
963	A	28564	0.001575	34482	0.004553	43622	0.002843	0.002978	1.047523	0.178930	1.047523	0.178930	0.666401	0.113830	0.552571
964	T	29113	0.009515	34739	0.008031	44504	0.009258	-0.001483	-0.160229	0.081076	-0.160229	0.081076	-0.101932	0.051578	-0.050355
965	C	30262	0.003635	35410	0.003191	46189	0.003118	-0.000444	-0.142330	0.147549	-0.142330	0.147549	-0.090546	0.093866	0.003320
966	T	29987	0.003602	34989	0.006488	45918	0.004856	0.002886	0.594297	0.120573	0.594297	0.120573	0.378073	0.076705	0.400000
967	T	30115	0.002690	35052	0.006990	46099	0.002950	0.004300	1.457517	0.220892	1.457517	0.220892	0.927226	0.140524	0.786702
968	A	29935	0.001403	34719	0.008497	45854	0.002661	0.007094	2.666203	0.315373	2.666203	0.315373	1.696153	0.200631	1.495523
969	T	29939	0.003307	34757	0.003970	45843	0.003054	0.000664	0.217328	0.156297	0.217328	0.156297	0.138257	0.099431	0.237688
970	A	29919	0.002574	34757	0.007826	45799	0.003035	0.005252	1.730526	0.235217	1.730526	0.235217	1.100905	0.149637	0.951268
971	C	30415	0.002663	35145	0.003784	46548	0.003609	0.001121	0.310642	0.124750	0.310642	0.124750	0.197621	0.079362	0.276983
972	T	30095	0.003024	34662	0.004731	46131	0.004401	0.001708	0.388057	0.113927	0.388057	0.113927	0.246869	0.072477	0.319346
973	T	30153	0.003847	34580	0.005408	46125	0.004011	0.001561	0.389121	0.135907	0.389121	0.135907	0.247547	0.086460	0.334006
974	G	29947	0.004975	34251	0.005810	45777	0.004719	0.000835	0.176876	0.123394	0.176876	0.123394	0.112523	0.078499	0.191022
975	G	29856	0.004589	34382	0.005177	45629	0.005282	0.000588	0.111410	0.104683	0.111410	0.104683	0.070875	0.066596	0.137471
976	G	29660	0.003169	34132	0.004278	45372	0.002931	0.001108	0.378075	0.167615	0.378075	0.167615	0.240519	0.106632	0.347151
977	A	29489	0.002035	33937	0.011020	45122	0.003014	0.008986	2.981291	0.329688	2.981291	0.329688	1.896603	0.209737	1.686865
978	G	29325	0.004228	33724	0.015508	44959	0.005739	0.011280	1.965609	0.182533	1.965609	0.182533	1.250458	0.116121	1.134337
979	T	28508	0.006454	32827	0.012886	43839	0.007687	0.006431	0.836636	0.112031	0.836636	0.112031	0.532241	0.071271	0.460971
980	C	27972	0.002431	32025	0.005121	43109	0.002575	0.002690	1.044712	0.216933	1.044712	0.216933	0.664613	0.138006	0.526607
981	A	27735	0.003173	31717	0.011350	42764	0.003835	0.008177	2.132331	0.244613	2.132331	0.244613	1.356521	0.155615	1.200906
982	G	26498	0.005321	29626	0.006650	40823	0.004703	0.001328	0.282446	0.140144	0.282446	0.140144	0.179683	0.089155	0.268839
983	A	26007	0.005076	28955	0.006596	39971	0.006530	0.001521	0.232917	0.100639	0.232917	0.100639	0.148174	0.064023	0.212198
984	C	25995	0.004270	28669	0.006348	39833	0.005247	0.002078	0.396094	0.121494	0.396094	0.121494	0.251982	0.077291	0.329273
985	T	25565	0.006180	28183	0.007238	39153	0.007254	0.001058	0.145870	0.097730	0.145870	0.097730	0.092798	0.062173	0.154970
986	G	25388	0.004845	27947	0.006119	38807	0.005283	0.001274	0.241155	0.122344	0.241155	0.122344	0.153415	0.077831	0.231247
987	T	25289	0.005457	27924	0.006804	38636	0.007066	0.001347	0.190670	0.096620	0.190670	0.096620	0.121298	0.061467	0.182765
988	G	25478	0.004671	28141	0.003376	38906	0.004806	-0.001295	-0.269396	0.116259	-0.269396	0.116259	-0.171381	0.073960	-0.097421
989	G	25385	0.006027	28140	0.007107	38893	0.008716	0.001080	0.123923	0.080592	0.123923	0.080592	0.078836	0.051270	0.130106
990	G	25351	0.004418	28220	0.004571	38859	0.005945	0.000153	0.025781	0.097562	0.025781	0.097562	0.016401	0.062066	0.078467
991	T	25351	0.005956	28495	0.010774	38835	0.005974	0.004817	0.806403	0.141353	0.806403	0.141353	0.513008	0.089924	0.423084
992	G	25437	0.001887	28517	0.005330	38923	0.001953	0.003443	1.763385	0.330754	1.763385	0.330754	1.121810	0.210415	0.911395
993	A	25627	0.001795	28904	0.013562	39269	0.002572	0.011767	4.575093	0.537364	4.575093	0.537364	2.910529	0.341854	2.568675
994	T	26323	0.001634	29480	0.007361	40449	0.002324	0.005727	2.464536	0.349774	2.464536	0.349774	1.567860	0.222515	1.345345
995	A	26656	0.001163	29805	0.003758	40964	0.001660	0.002595	1.563134	0.312280	1.563134	0.312280	0.994416	0.198663	0.795754
996	A	26692	0.001723	29866	0.006496	41045	0.002120	0.004772	2.251492	0.347918	2.251492	0.347918	1.432327	0.221334	1.210993
997	G	27014	0.001999	30208	0.006124	41571	0.002478	0.004125	1.664956	0.268312	1.664956	0.268312	1.059192	0.170692	0.888500
998	A	27074	0.001699	30339	0.002274	41649	0.002065	0.000575	0.278590	0.182216	0.278590	0.182216	0.177230	0.115920	0.293150
999	T	27166	0.004749	30444	0.004664	41833	0.004422	-0.000084	-0.019058	0.129513	-0.019058	0.129513	-0.012124	0.082392	0.070268
1000	T	27305	0.002930	30693	0.004626	42100	0.003777	0.001697	0.449224	0.139139	0.449224	0.139139	0.285782	0.088516	0.374298
1001	C	27347	0.001280	30699	0.001433	42154	0.001281	0.000153	0.119767	0.239240	0.119767	0.239240	0.076192	0.152197	0.228389
1002	A	27375	0.001388	30734	0.001269	42199	0.001683	-0.000119	-0.070832	0.180468	-0.070832	0.180468	-0.045061	0.114808	0.069747
1003	T	27300	0.001795	30655	0.001729	42065	0.001949	-0.000066	-0.033833	0.179325	-0.033833	0.179325	-0.021524	0.114081	0.092557
1004	A	27258	0.001467	30576	0.001995	41993	0.001738	0.000528	0.303483	0.201662	0.303483	0.201662	0.193066	0.128291	0.321357
1005	G	27213	0.002719	30541	0.003995	41825	0.004495	0.001275	0.283730	0.108847	0.283730	0.108847	0.180500	0.069245	0.249745
1006	T	27104	0.004538	30516	0.004522	41662	0.005257	-0.000016	-0.003017	0.106876	-0.003017	0.106876	-0.001919	0.067991	0.066072
1007	C	27613	0.001847	30818	0.002791	42238	0.002865	0.000944	0.329394	0.141707	0.329394	0.141707	0.209550	0.090150	0.299699
1008	G	27550	0.004356	30697	0.012900	42120	0.004891	0.008545	1.747074	0.197473	1.747074	0.197473	1.111433	0.125626	0.985807
1009	A	27505	0.001891	30526	0.008976	41955	0.002741	0.007085	2.584935	0.326172	2.584935	0.326172	1.644453	0.207501	1.436953
1010	A	27523	0.001126	30533	0.004651	41996	0.001310	0.003524	2.691085	0.494304	2.691085	0.494304	1.711982	0.314461	1.397522
1011	A	27638	0.000760	30704	0.007882	42126	0.001804	0.007122	3.947586	0.540703	3.947586	0.540703	2.511329	0.343978	2.167351
1012	G	27855	0.006247	30914	0.010837	42437	0.007493	0.004590	0.612518	0.106847	0.612518	0.106847	0.389664	0.067972	0.400000
1013	G	27893	0.004410	31001	0.004839	42493	0.005271	0.000429	0.081352	0.106468	0.081352	0.106468	0.051754	0.067732	0.119485
1014	G	27971	0.012978	31054	0.013718	42615	0.013939	0.000740	0.053112	0.068311	0.053112	0.068311	0.033788	0.043458	0.077246
1015	C	28022	0.002177	30585	0.002681	42593	0.002137	0.000504	0.235989	0.191923	0.235989	0.191923	0.150129	0.122096	0.272225
1016	A	28072	0.001425	30785	0.010427	42746	0.003462	0.009002	2.600068	0.279584	2.600068	0.279584	1.654081	0.177863	1.476218
1017	A	27940	0.001181	30538	0.006189	42643	0.002064	0.005008	2.426730	0.352756	2.426730	0.352756	1.543808	0.224412	1.319396
1018	C	28002	0.002071	30510	0.004031	42783	0.001963	0.001960	0.998364	0.255600	0.998364	0.255600	0.635127	0.162604	0.472523
1019	A	28080	0.001211	30433	0.002464	42858	0.001353	0.001254	0.926327	0.287324	0.926327	0.287324	0.589300	0.182786	0.406513
1020	G	28428	0.013437	30529	0.013266	43320	0.009488	-0.000171	-0.018064	0.100397	-0.018064	0.100397	-0.011492	0.063869	0.052378
1021	C	29127	0.004910	30907	0.004983	44219	0.004794	0.000073	0.015259	0.119783	0.015259	0.119783	0.009707	0.076202	0.085910
1022	C	28824	0.002082	30525	0.002097	43732	0.002287	0.000015	0.006579	0.164159	0.006579	0.164159	0.004185	0.104433	0.108618
1023	C	28791	0.002015	30424	0.001939	43669	0.002633	-0.000075	-0.028578	0.138880	-0.028578	0.138880	-0.018181	0.088351	0.070170
1024	A	28406	0.001197	29833	0.001944	43025	0.001185	0.000747	0.630380	0.290105	0.630380	0.290105	0.401028	0.184556	0.400000
1025	G	28128	0.001813	29487	0.004002	42669	0.002203	0.002189	0.993472	0.227476	0.993472	0.227476	0.632015	0.144713	0.487303
1026	A	27624	0.001339	28911	0.011345	41885	0.003247	0.010006	3.081550	0.334130	3.081550	0.334130	1.960384	0.212563	1.747821
1027	T	27410	0.004086	28612	0.017091	41563	0.005606	0.013005	2.319792	0.216441	2.319792	0.216441	1.475778	0.137693	1.338085
1028	C	27198	0.002022	28308	0.003215	41289	0.002616	0.001192	0.455873	0.171432	0.455873	0.171432	0.290012	0.109059	0.399071
1029	G	26456	0.004800	27534	0.006683	40212	0.004650	0.001882	0.404749	0.143141	0.404749	0.143141	0.257488	0.091062	0.348550
1030	T	26093	0.006170	27171	0.007839	39706	0.005793	0.001669	0.288128	0.126519	0.288128	0.126519	0.183298	0.080487	0.263785
1031	C	25903	0.002664	26910	0.003902	39491	0.002152	0.001238	0.575226	0.239559	0.575226	0.239559	0.365941	0.152400	0.400000
1032	A	25837	0.001393	26670	0.002212	39363	0.001677	0.000819	0.488383	0.228695	0.488383	0.228695	0.310694	0.145488	0.400000
1033	G	25807	0.010462	26308	0.010529	39285	0.011786	0.000067	0.005671	0.076158	0.005671	0.076158	0.003608	0.048449	0.052057
1034	C	25117	0.003981	25234	0.004280	38275	0.003762	0.000299	0.079360	0.152398	0.079360	0.152398	0.050486	0.096951	0.147437
1035	T	24302	0.004115	24162	0.005256	36980	0.005003	0.001141	0.228137	0.125456	0.228137	0.125456	0.145133	0.079811	0.224944
1036	A	24004	0.003041	23715	0.005187	36472	0.004250	0.002145	0.504827	0.144111	0.504827	0.144111	0.321155	0.091679	0.400000
1037	A	23803	0.003067	23430	0.004908	36124	0.003682	0.001841	0.500140	0.163828	0.500140	0.163828	0.318173	0.104222	0.400000
1038	G	23555	0.007345	23107	0.007357	35802	0.007262	0.000013	0.001730	0.109313	0.001730	0.109313	0.001101	0.069541	0.070642
1039	G	23303	0.005665	22731	0.005675	35439	0.005305	0.000011	0.001991	0.132323	0.001991	0.132323	0.001267	0.084179	0.085446
1040	T	23105	0.009522	22524	0.011099	35223	0.010476	0.001578	0.150583	0.091140	0.150583	0.091140	0.095796	0.057980	0.153776
1041	C	23055	0.003600	22452	0.004320	35186	0.004888	0.000720	0.147340	0.121300	0.147340	0.121300	0.093733	0.077167	0.170900
1042	C	23716	0.002699	22842	0.002364	36221	0.001850	-0.000335	-0.180853	0.252967	-0.180853	0.252967	-0.115053	0.160929	0.045876
1043	C	24369	0.001559	23096	0.001212	37178	0.002017	-0.000347	-0.172024	0.170343	-0.172024	0.170343	-0.109436	0.108367	-0.001069
1044	T	24327	0.002713	22982	0.004090	37161	0.002476	0.001377	0.556253	0.224935	0.556253	0.224935	0.353870	0.143097	0.400000
1045	A	24251	0.001856	22927	0.001745	37062	0.001619	-0.000111	-0.068519	0.241471	-0.068519	0.241471	-0.043589	0.153616	0.110027
1046	A	24153	0.001449	22716	0.001101	36897	0.001057	-0.000349	-0.329755	0.315995	-0.329755	0.315995	-0.209779	0.201026	-0.008754
1047	A	24371	0.001559	22683	0.002116	37229	0.002740	0.000557	0.203260	0.146138	0.203260	0.146138	0.129308	0.092968	0.222276
1048	T	24321	0.002097	22376	0.010860	37256	0.003087	0.008763	2.838874	0.360648	2.838874	0.360648	1.806001	0.229433	1.576569
1049	G	24247	0.002640	22152	0.003747	37123	0.003852	0.001107	0.287467	0.138972	0.287467	0.138972	0.182877	0.088409	0.271287
1050	T	24048	0.003451	22003	0.002045	36935	0.002735	-0.001406	-0.514258	0.185047	-0.514258	0.185047	-0.327154	0.117721	-0.209434
1051	A	24092	0.001287	21969	0.001138	36980	0.001460	-0.000149	-0.101878	0.222557	-0.101878	0.222557	-0.064811	0.141584	0.076772
1052	A	24089	0.002657	21934	0.003511	36972	0.003246	0.000854	0.263030	0.161984	0.263030	0.161984	0.167332	0.103049	0.270381
1053	G	24006	0.002541	21697	0.002581	36953	0.002814	0.000040	0.014202	0.168475	0.014202	0.168475	0.009035	0.107178	0.116213
1054	T	23389	0.003207	20957	0.002815	36063	0.002995	-0.000391	-0.130677	0.174423	-0.130677	0.174423	-0.083133	0.110962	0.027830
1055	T	23485	0.000852	20869	0.007523	36192	0.001713	0.006672	3.894442	0.616295	3.894442	0.616295	2.477520	0.392067	2.085453
1056	A	23241	0.001334	20471	0.009526	35841	0.002874	0.008192	2.850515	0.377068	2.850515	0.377068	1.813407	0.239879	1.573528
1057	A	22949	0.002048	20219	0.006331	35368	0.002629	0.004283	1.628700	0.294473	1.628700	0.294473	1.036127	0.187334	0.848793
1058	G	22869	0.002536	20185	0.015160	35292	0.004647	0.012624	2.716535	0.291398	2.716535	0.291398	1.728173	0.185378	1.542795
1059	T	22653	0.005165	20096	0.007016	35030	0.004025	0.001851	0.459972	0.192673	0.459972	0.192673	0.292620	0.122573	0.400000
1060	G	22503	0.003999	19720	0.012931	34842	0.007118	0.008932	1.254813	0.150996	1.254813	0.150996	0.798272	0.096059	0.702213
1061	G	22519	0.004307	19683	0.008434	34939	0.004494	0.004126	0.918250	0.189905	0.918250	0.189905	0.584162	0.120811	0.463350
1062	T	22341	0.005237	19463	0.009968	34712	0.006136	0.004731	0.770936	0.150390	0.770936	0.150390	0.490445	0.095674	0.400000
1063	A	22724	0.001936	19699	0.003960	35424	0.002569	0.002023	0.787625	0.224028	0.787625	0.224028	0.501062	0.142519	0.400000
1064	A	22432	0.002452	19438	0.003087	35047	0.002711	0.000635	0.234218	0.192524	0.234218	0.192524	0.149002	0.122478	0.271480
1065	A	24031	0.002372	20331	0.008706	37664	0.003133	0.006334	2.021721	0.297187	2.021721	0.297187	1.286154	0.189061	1.097093
1066	G	24741	0.004567	20763	0.005924	38808	0.004535	0.001357	0.299148	0.152827	0.299148	0.152827	0.190309	0.097224	0.287532
1067	G	24658	0.003042	20618	0.005820	38703	0.004754	0.002779	0.584446	0.140724	0.584446	0.140724	0.371806	0.089524	0.400000
1068	A	24855	0.002816	20658	0.006777	38910	0.004266	0.003961	0.928379	0.171586	0.928379	0.171586	0.590605	0.109158	0.481447
1069	T	24635	0.003613	20418	0.009550	38575	0.004951	0.005938	1.199188	0.180526	1.199188	0.180526	0.762885	0.114845	0.648040
1070	G	26346	0.004061	21727	0.003728	41341	0.003991	-0.000333	-0.083498	0.143147	-0.083498	0.143147	-0.053119	0.091065	0.037947
1071	T	26345	0.005086	21837	0.005175	41364	0.005850	0.000088	0.015101	0.112092	0.015101	0.112092	0.009607	0.071310	0.080917
1072	G	27195	0.004486	22673	0.004984	42792	0.005024	0.000498	0.099075	0.123646	0.099075	0.123646	0.063028	0.078659	0.141688
1073	G	27391	0.006900	23407	0.006537	43292	0.006953	-0.000364	-0.052291	0.104866	-0.052291	0.104866	-0.033266	0.066712	0.033446
1074	G	27659	0.003001	23981	0.002460	43683	0.002266	-0.000541	-0.238514	0.204138	-0.238514	0.204138	-0.151735	0.129866	-0.021869
1075	A	27499	0.002327	24075	0.002825	43446	0.002969	0.000497	0.167435	0.152068	0.167435	0.152068	0.106517	0.096741	0.203258
1076	T	26944	0.003711	23906	0.003890	42541	0.004161	0.000179	0.042982	0.131786	0.042982	0.131786	0.027344	0.083838	0.111182
1077	T	27181	0.003054	24559	0.004601	42964	0.003375	0.001548	0.458548	0.166619	0.458548	0.166619	0.291713	0.105998	0.397711
1078	G	27339	0.010717	25205	0.011069	43316	0.010897	0.000352	0.032298	0.083680	0.032298	0.083680	0.020547	0.053235	0.073782
1079	C	27913	0.002508	26329	0.002089	44167	0.002672	-0.000419	-0.156771	0.154630	-0.156771	0.154630	-0.099733	0.098371	-0.001362
1080	A	27817	0.002229	26573	0.003801	44046	0.002293	0.001572	0.685547	0.217012	0.685547	0.217012	0.436123	0.138056	0.400000
1081	C	29791	0.002182	29182	0.001953	47301	0.002220	-0.000229	-0.102985	0.168960	-0.102985	0.168960	-0.065516	0.107487	0.041971
1082	A	30041	0.001864	29673	0.003909	47801	0.002552	0.002045	0.801317	0.187121	0.801317	0.187121	0.509772	0.119040	0.400000
1083	G	29613	0.003546	29243	0.013439	47090	0.005946	0.009893	1.663853	0.162087	1.663853	0.162087	1.058491	0.103115	0.955376
1084	A	29098	0.002715	28809	0.003922	46213	0.002856	0.001207	0.422717	0.171691	0.422717	0.171691	0.268919	0.109224	0.378143
1085	C	29392	0.002041	29056	0.002099	46603	0.001845	0.000058	0.031442	0.204019	0.031442	0.204019	0.020002	0.129790	0.149793
1086	A	29212	0.001575	28848	0.002288	46251	0.001751	0.000713	0.407213	0.213261	0.407213	0.213261	0.259056	0.135670	0.394726
1087	A	28961	0.002279	28647	0.004224	45795	0.003952	0.001945	0.492081	0.125752	0.492081	0.125752	0.313047	0.080000	0.393046
1088	C	29957	0.001836	29541	0.002302	47233	0.002435	0.000466	0.191364	0.154278	0.191364	0.154278	0.121740	0.098147	0.219887
1089	C	30238	0.001852	29882	0.001406	47576	0.001576	-0.000446	-0.283201	0.211286	-0.283201	0.211286	-0.180164	0.134413	-0.045750
1090	A	30877	0.002688	30275	0.003105	48463	0.002827	0.000417	0.147436	0.154551	0.147436	0.154551	0.093794	0.098320	0.192115
1091	G	30797	0.005585	30345	0.007415	48410	0.005329	0.001830	0.343330	0.124275	0.343330	0.124275	0.218416	0.079060	0.297476
1092	G	30680	0.010561	30400	0.015395	48227	0.007776	0.004834	0.621692	0.122880	0.621692	0.122880	0.395501	0.078172	0.400000
1093	A	30516	0.004195	30369	0.010636	47943	0.004881	0.006441	1.319728	0.167076	1.319728	0.167076	0.839569	0.106289	0.733281
1094	T	30519	0.004194	30604	0.012678	47966	0.005233	0.008484	1.621284	0.174984	1.621284	0.174984	1.031409	0.111319	0.920090
1095	G	30775	0.015760	31022	0.025176	48430	0.016312	0.009416	0.577245	0.073459	0.577245	0.073459	0.367225	0.046732	0.400000
1096	T	30352	0.003262	30786	0.008315	47806	0.004665	0.005054	1.083404	0.150385	1.083404	0.150385	0.689227	0.095670	0.593557
1097	T	30390	0.002896	31001	0.008193	47890	0.003800	0.005298	1.393966	0.188608	1.393966	0.188608	0.886797	0.119986	0.766810
1098	G	30385	0.008590	31186	0.013660	47935	0.009179	0.005070	0.552365	0.096163	0.552365	0.096163	0.351397	0.061176	0.400000
1099	G	30000	0.012967	30859	0.014550	47405	0.012087	0.001583	0.130995	0.078838	0.130995	0.078838	0.083335	0.050154	0.133489
1100	C	29878	0.003514	30982	0.004325	47268	0.003258	0.000811	0.248863	0.156955	0.248863	0.156955	0.158319	0.099850	0.258168
1101	T	29343	0.002011	30722	0.008984	46593	0.003091	0.006973	2.256230	0.270443	2.256230	0.270443	1.435342	0.172047	1.263294
1102	T	29101	0.001890	30854	0.010955	46160	0.002621	0.009065	3.458128	0.399944	3.458128	0.399944	2.199951	0.254432	1.945519
1103	A	28905	0.001868	30765	0.010564	45806	0.002270	0.008696	3.829982	0.469249	3.829982	0.469249	2.436513	0.298522	2.137991
1104	G	28717	0.002612	30804	0.007434	45482	0.002638	0.004822	1.827772	0.274905	1.827772	0.274905	1.162771	0.174886	0.987884
1105	A	28497	0.002176	30903	0.007022	45176	0.003143	0.004846	1.541807	0.217868	1.541807	0.217868	0.980849	0.138601	0.842248
1106	A	28777	0.001598	31300	0.006550	45554	0.001800	0.004951	2.750474	0.417108	2.750474	0.417108	1.749764	0.265351	1.484413
1107	G	28747	0.012384	31621	0.025426	45563	0.014310	0.013042	0.911417	0.085467	0.911417	0.085467	0.579814	0.054371	0.525443
1108	C	29004	0.002276	32057	0.007487	45932	0.002787	0.005211	1.869976	0.259797	1.869976	0.259797	1.189620	0.165275	1.024345
1109	A	28927	0.001590	32053	0.002402	45807	0.001506	0.000812	0.539103	0.247933	0.539103	0.247933	0.342960	0.157727	0.400000
1110	G	28658	0.013748	31992	0.015223	45447	0.013466	0.001474	0.109475	0.072726	0.109475	0.072726	0.069644	0.046266	0.115910
1111	C	28543	0.002698	31967	0.003253	45221	0.002742	0.000556	0.202645	0.162592	0.202645	0.162592	0.128916	0.103436	0.232352
1112	C	28703	0.001010	32171	0.000715	45425	0.001035	-0.000295	-0.285518	0.235315	-0.285518	0.235315	-0.181638	0.149700	-0.031937
1113	A	28947	0.001485	32369	0.001699	45785	0.002293	0.000214	0.093176	0.140787	0.093176	0.140787	0.059276	0.089564	0.148840
1114	C	29945	0.001002	33299	0.002553	47235	0.001588	0.001551	0.976689	0.237477	0.976689	0.237477	0.621339	0.151075	0.470263
1115	T	29878	0.005891	33342	0.006868	47152	0.006659	0.000978	0.146801	0.095705	0.146801	0.095705	0.093390	0.060885	0.154275
1116	C	29759	0.001176	33052	0.001452	46896	0.001557	0.000276	0.177397	0.186747	0.177397	0.186747	0.112854	0.118802	0.231656
1117	A	30000	0.002133	33126	0.014973	47253	0.003661	0.012840	3.507047	0.331846	3.507047	0.331846	2.231071	0.211110	2.019962
1118	T	30128	0.004481	33259	0.024715	47445	0.005101	0.020234	3.966997	0.315133	3.966997	0.315133	2.523677	0.200478	2.323199
1119	T	30218	0.003640	33697	0.012909	47636	0.003716	0.009269	2.494551	0.267638	2.494551	0.267638	1.586954	0.170263	1.416691
1120	C	30373	0.002864	34064	0.005460	47859	0.002675	0.002596	0.970612	0.207252	0.970612	0.207252	0.617472	0.131847	0.485625
1121	A	30389	0.001580	34354	0.001630	47902	0.001420	0.000051	0.035622	0.222166	0.035622	0.222166	0.022662	0.141335	0.163997
1122	A	30598	0.000752	34777	0.003537	48240	0.001347	0.002785	2.067000	0.367800	2.067000	0.367800	1.314960	0.233983	1.080977
1123	A	31099	0.001479	35686	0.008799	49121	0.002362	0.007320	3.099629	0.368194	3.099629	0.368194	1.971885	0.234233	1.737652
1124	G	31259	0.004607	36114	0.007642	49422	0.006900	0.003036	0.439985	0.090047	0.439985	0.090047	0.279905	0.057285	0.337190
1125	A	31502	0.001270	36687	0.001717	49853	0.002287	0.000447	0.195681	0.130367	0.195681	0.130367	0.124486	0.082935	0.207421
1126	G	31905	0.003510	37372	0.003157	50411	0.004225	-0.000353	-0.083540	0.104538	-0.083540	0.104538	-0.053145	0.066504	0.013358
1127	T	32106	0.004641	37911	0.006489	50627	0.005787	0.001848	0.319314	0.098862	0.319314	0.098862	0.203137	0.062893	0.266030
1128	G	32371	0.008959	38455	0.009362	51109	0.010546	0.000403	0.038209	0.068409	0.038209	0.068409	0.024307	0.043520	0.067827
1129	C	32538	0.002059	38801	0.003969	51429	0.002100	0.001910	0.909455	0.212613	0.909455	0.212613	0.578566	0.135258	0.443309
1130	G	32762	0.002839	39060	0.006144	51785	0.003148	0.003306	1.050231	0.177171	1.050231	0.177171	0.668124	0.112710	0.555413
1131	T	32959	0.001760	39445	0.009380	52058	0.002017	0.007620	3.778116	0.455547	3.778116	0.455547	2.403517	0.289804	2.113713
1132	A	33002	0.001061	39444	0.005679	52136	0.001304	0.004618	3.540951	0.536574	3.540951	0.536574	2.252640	0.341351	1.911289
1133	A	32938	0.001184	39559	0.007811	52103	0.001900	0.006627	3.487783	0.433040	3.487783	0.433040	2.218816	0.275486	1.943330
1134	T	32940	0.001852	39676	0.002974	52133	0.002033	0.001122	0.551940	0.186022	0.551940	0.186022	0.351127	0.118342	0.400000
1135	A	33061	0.001149	39787	0.003242	52339	0.001185	0.002093	1.766757	0.364958	1.766757	0.364958	1.123955	0.232174	0.891780
1136	G	33281	0.006100	39991	0.006551	52546	0.006356	0.000452	0.071094	0.092769	0.071094	0.092769	0.045228	0.059017	0.104244
1137	C	33354	0.001259	40148	0.002590	52584	0.001902	0.001331	0.699996	0.182153	0.699996	0.182153	0.445315	0.115880	0.400000
1138	T	33333	0.004800	40170	0.005576	52569	0.005003	0.000776	0.155159	0.106729	0.155159	0.106729	0.098707	0.067897	0.166605
1139	C	33321	0.001411	40122	0.002393	52570	0.001674	0.000982	0.586741	0.200751	0.586741	0.200751	0.373266	0.127712	0.400000
1140	A	33219	0.001234	40036	0.005620	52401	0.002710	0.004386	1.618419	0.206448	1.618419	0.206448	1.029587	0.131335	0.898251
1141	C	33446	0.007325	40297	0.012110	52731	0.006789	0.004785	0.704775	0.112512	0.704775	0.112512	0.448356	0.071577	0.400000
1142	T	33368	0.001798	40243	0.003678	52610	0.003231	0.001880	0.581659	0.126109	0.581659	0.126109	0.370033	0.080226	0.400000
1143	G	33385	0.003834	40303	0.003895	52581	0.003404	0.000061	0.018046	0.135099	0.018046	0.135099	0.011480	0.085946	0.097426
1144	G	33401	0.003922	40356	0.003866	52637	0.005832	-0.000056	-0.009677	0.079171	-0.009677	0.079171	-0.006156	0.050366	0.044210
1145	T	33379	0.003685	40252	0.004770	52571	0.005688	0.001085	0.190767	0.084840	0.190767	0.084840	0.121360	0.053973	0.175333
1146	C	33439	0.001077	40293	0.003748	52658	0.001804	0.002671	1.480500	0.248073	1.480500	0.248073	0.941847	0.157816	0.784031
1147	G	33650	0.002348	40570	0.006655	53165	0.003969	0.004307	1.085339	0.142922	1.085339	0.142922	0.690458	0.090922	0.599536
1148	A	33739	0.001986	40624	0.006917	53307	0.001932	0.004931	2.552143	0.353001	2.552143	0.353001	1.623592	0.224568	1.399024
1149	G	33997	0.003294	40886	0.004916	53640	0.006003	0.001622	0.270149	0.079072	0.270149	0.079072	0.171860	0.050303	0.222163
1150	T	34023	0.003057	40924	0.003983	53663	0.004006	0.000926	0.231184	0.109128	0.231184	0.109128	0.147072	0.069424	0.216496
1151	G	34067	0.002084	40895	0.002078	53674	0.001695	-0.000006	-0.003323	0.197395	-0.003323	0.197395	-0.002114	0.125577	0.123462
1152	A	33939	0.001503	40606	0.001625	53461	0.002432	0.000123	0.050451	0.119486	0.050451	0.119486	0.032095	0.076013	0.108108
1153	T	33950	0.008807	40531	0.009400	53390	0.009627	0.000593	0.061611	0.072860	0.061611	0.072860	0.039195	0.046351	0.085546
1154	C	33762	0.003614	40093	0.003317	53092	0.003541	-0.000296	-0.083660	0.123174	-0.083660	0.123174	-0.053222	0.078359	0.025137
1155	C	33807	0.004467	39911	0.005011	53076	0.004578	0.000545	0.118956	0.111136	0.118956	0.111136	0.075676	0.070701	0.146377
1156	T	33888	0.002921	39928	0.002905	53220	0.004171	-0.000016	-0.003874	0.095583	-0.003874	0.095583	-0.002464	0.060807	0.058342
1157	G	33797	0.007515	39756	0.009483	53189	0.010566	0.001967	0.186198	0.064730	0.186198	0.064730	0.118453	0.041179	0.159633
1158	C	33772	0.001895	39677	0.002117	53167	0.002238	0.000222	0.099201	0.148104	0.099201	0.148104	0.063108	0.094219	0.157327
1159	G	33404	0.014280	38874	0.012116	52602	0.013250	-0.002164	-0.163290	0.065178	-0.163290	0.065178	-0.103880	0.041464	-0.062415
1160	C	33324	0.001440	38407	0.001771	52410	0.001469	0.000330	0.224687	0.205030	0.224687	0.205030	0.142939	0.130434	0.273373
1161	C	33880	0.001623	38311	0.002532	52996	0.002057	0.000909	0.441731	0.169528	0.441731	0.169528	0.281015	0.107848	0.388863
1162	G	32316	0.001516	36597	0.009208	50911	0.002907	0.007692	2.646040	0.287461	2.646040	0.287461	1.683327	0.182874	1.500453
1163	A	31482	0.002128	35693	0.005127	49576	0.002158	0.002999	1.389451	0.251775	1.389451	0.251775	0.883925	0.160172	0.723753
1164	A	30588	0.001079	34923	0.009707	48282	0.001843	0.008628	4.680758	0.581685	4.680758	0.581685	2.977750	0.370049	2.607700
1165	G	30208	0.002417	34505	0.004289	47777	0.002009	0.001873	0.931978	0.244235	0.931978	0.244235	0.592894	0.155374	0.437520
1166	A	29495	0.003560	33597	0.007649	46544	0.004447	0.004090	0.919540	0.147303	0.919540	0.147303	0.584982	0.093709	0.491273
1167	T	28529	0.006800	32300	0.007864	44932	0.006054	0.001064	0.175710	0.115158	0.175710	0.115158	0.111781	0.073260	0.185041
1168	T	27421	0.010868	30972	0.018501	43239	0.010916	0.007633	0.699244	0.096823	0.699244	0.096823	0.444837	0.061596	0.400000
1169	T	26556	0.018640	29980	0.023983	41768	0.017549	0.005343	0.304445	0.070732	0.304445	0.070732	0.193678	0.044997	0.238675
1170	C	25514	0.004311	28533	0.009042	40047	0.004520	0.004731	1.046710	0.172739	1.046710	0.172739	0.665883	0.109891	0.555993
1171	C	25328	0.004383	28166	0.008095	39623	0.004871	0.003712	0.762150	0.149720	0.762150	0.149720	0.484856	0.095247	0.400000
1172	G	25100	0.006693	27803	0.008344	39188	0.007068	0.001651	0.233600	0.107429	0.233600	0.107429	0.148609	0.068343	0.216952
1173	G	24889	0.009241	27679	0.012103	38917	0.010047	0.002862	0.284861	0.090651	0.284861	0.090651	0.181220	0.057669	0.238889
1174	G	24686	0.006724	27443	0.007434	38662	0.007397	0.000709	0.095862	0.099800	0.095862	0.099800	0.060984	0.063489	0.124473
1175	G	24698	0.013280	27451	0.014535	38775	0.013694	0.001255	0.091611	0.075541	0.091611	0.075541	0.058280	0.048057	0.106337
1176	C	25317	0.002686	27948	0.004473	39622	0.002827	0.001787	0.632059	0.192023	0.632059	0.192023	0.402096	0.122159	0.400000
1177	T	24976	0.002162	27524	0.015950	39269	0.003107	0.013788	4.437925	0.480044	4.437925	0.480044	2.823267	0.305389	2.517878
1178	A	26854	0.002309	28872	0.002840	42360	0.001464	0.000531	0.363026	0.296947	0.363026	0.296947	0.230946	0.188908	0.400000
1179	A	27712	0.001083	29291	0.001912	43569	0.001308	0.000829	0.633880	0.260784	0.633880	0.260784	0.403255	0.165902	0.400000
1180	A	27790	0.000972	29276	0.001127	43733	0.001029	0.000156	0.151249	0.264374	0.151249	0.264374	0.096220	0.168186	0.264406
1181	A	27838	0.001904	29310	0.001228	43866	0.001778	-0.000676	-0.379960	0.191664	-0.379960	0.191664	-0.241718	0.121931	-0.119788
1182	C	28173	0.001313	29534	0.001422	44322	0.001715	0.000109	0.063436	0.179676	0.063436	0.179676	0.040356	0.114304	0.154660
1183	T	28108	0.002206	29587	0.002771	44270	0.003208	0.000566	0.176366	0.130196	0.176366	0.130196	0.112198	0.082826	0.195025
1184	T	27482	0.002802	29044	0.003099	43400	0.004124	0.000297	0.071989	0.110879	0.071989	0.110879	0.045797	0.070538	0.116335
1185	A	27299	0.002235	28909	0.001764	43102	0.002784	-0.000470	-0.168945	0.136641	-0.168945	0.136641	-0.107477	0.086927	-0.020550
1186	C	27061	0.002328	28714	0.002090	42766	0.002221	-0.000239	-0.107365	0.179730	-0.107365	0.179730	-0.068302	0.114339	0.046036
1187	T	26852	0.002086	28610	0.002796	42409	0.002382	0.000711	0.298425	0.178344	0.298425	0.178344	0.189848	0.113457	0.303305
1188	A	27579	0.002248	29402	0.002211	43316	0.002701	-0.000037	-0.013829	0.146561	-0.013829	0.146561	-0.008798	0.093238	0.084440
1189	C	27731	0.001515	29658	0.001652	43545	0.001906	0.000138	0.072199	0.174438	0.072199	0.174438	0.045931	0.110972	0.156903
1190	C	28767	0.001947	30828	0.001362	44954	0.001958	-0.000584	-0.298473	0.173793	-0.298473	0.173793	-0.189879	0.110562	-0.079317
1191	G	28532	0.002594	30944	0.003749	44524	0.003414	0.001155	0.338361	0.137649	0.338361	0.137649	0.215255	0.087568	0.302823
1192	A	28441	0.001301	31155	0.002247	44482	0.002001	0.000946	0.472754	0.178752	0.472754	0.178752	0.300751	0.113716	0.400000
1193	A	28586	0.001539	31579	0.002755	44760	0.001631	0.001216	0.745457	0.246281	0.745457	0.246281	0.474236	0.156676	0.400000
1194	G	28733	0.013921	32049	0.014915	44998	0.013423	0.000993	0.074007	0.072671	0.074007	0.072671	0.047081	0.046231	0.093312
1195	C	29082	0.002888	32924	0.003220	45429	0.003984	0.000331	0.083115	0.111602	0.083115	0.111602	0.052875	0.070997	0.123873
1196	T	29173	0.001954	33558	0.003755	45590	0.002808	0.001801	0.641406	0.160948	0.641406	0.160948	0.408042	0.102390	0.400000
1197	A	30101	0.001528	34561	0.002402	46956	0.002385	0.000873	0.366157	0.149447	0.366157	0.149447	0.232938	0.095074	0.328011
1198	C	31462	0.003464	36067	0.005102	48839	0.003235	0.001637	0.506046	0.160179	0.506046	0.160179	0.321930	0.101901	0.400000
1199	G	31826	0.003425	36575	0.008257	49502	0.004404	0.004832	1.097249	0.150705	1.097249	0.150705	0.698035	0.095874	0.602161
1200	G	32126	0.012980	37206	0.014433	49990	0.014243	0.001453	0.102017	0.062599	0.102017	0.062599	0.064900	0.039823	0.104724
1201	C	32612	0.001840	37947	0.001792	50718	0.001972	-0.000048	-0.024264	0.163294	-0.024264	0.163294	-0.015436	0.103882	0.088447
1202	A	33118	0.001721	38735	0.002840	51500	0.002932	0.001119	0.381540	0.124648	0.381540	0.124648	0.242724	0.079297	0.322021
1203	T	33435	0.003200	39397	0.003731	52106	0.004107	0.000531	0.129293	0.106618	0.129293	0.106618	0.082252	0.067827	0.150080
1204	C	34391	0.003053	40738	0.002381	53550	0.002148	-0.000672	-0.312944	0.181038	-0.312944	0.181038	-0.199085	0.115171	-0.083914
1205	A	34513	0.006838	41071	0.007304	53697	0.007375	0.000466	0.063246	0.083206	0.063246	0.083206	0.040235	0.052933	0.093168
1206	G	34744	0.003367	41350	0.013301	54141	0.004932	0.009934	2.014289	0.180022	2.014289	0.180022	1.281426	0.114524	1.166902
1207	T	34693	0.002882	41676	0.010246	54126	0.004046	0.007363	1.819839	0.187655	1.819839	0.187655	1.157724	0.119380	1.038344
1208	A	34647	0.002453	41557	0.012561	54040	0.003738	0.010108	2.704072	0.250796	2.704072	0.250796	1.720245	0.159548	1.560696
1209	A	34948	0.003405	42348	0.011122	54487	0.004405	0.007717	1.752000	0.177055	1.752000	0.177055	1.114567	0.112637	1.001930
1210	T	34980	0.004860	42599	0.007582	54545	0.004638	0.002722	0.586934	0.126856	0.586934	0.126856	0.373389	0.080702	0.400000
1211	G	34354	0.006579	42137	0.011724	53534	0.009265	0.005145	0.555318	0.078062	0.555318	0.078062	0.353276	0.049660	0.400000
1212	A	32792	0.005947	40878	0.006116	50992	0.007060	0.000169	0.023964	0.081496	0.023964	0.081496	0.015245	0.051845	0.067090
1213	T	32792	0.006038	41120	0.007685	50835	0.006334	0.001647	0.259979	0.097248	0.259979	0.097248	0.165391	0.061866	0.227257
1214	G	31740	0.011311	40370	0.010577	49134	0.011316	-0.000733	-0.064819	0.069545	-0.064819	0.069545	-0.041236	0.044242	0.003007
1215	G	31114	0.010413	39912	0.011400	47964	0.010424	0.000987	0.094658	0.075671	0.094658	0.075671	0.060218	0.048140	0.108358
1216	G	30485	0.006889	39512	0.013110	46881	0.010089	0.006221	0.616620	0.079266	0.616620	0.079266	0.392274	0.050427	0.400000
1217	T	29638	0.009515	38370	0.011050	45424	0.010039	0.001535	0.152956	0.078068	0.152956	0.078068	0.097306	0.049665	0.146970
1218	A	29407	0.004421	38657	0.019272	45039	0.005373	0.014851	2.764007	0.232474	2.764007	0.232474	1.758373	0.147893	1.610480
1219	G	29644	0.007388	39257	0.008151	45447	0.007195	0.000764	0.106147	0.094122	0.106147	0.094122	0.067527	0.059878	0.127405
1220	G	30353	0.004217	40264	0.005315	46497	0.004947	0.001098	0.221947	0.106240	0.221947	0.106240	0.141196	0.067587	0.208783
1221	G	30506	0.005114	40456	0.004795	46632	0.004632	-0.000318	-0.068742	0.115583	-0.068742	0.115583	-0.043732	0.073530	0.029798
1222	G	30457	0.003677	40416	0.003340	46577	0.003392	-0.000337	-0.099361	0.133180	-0.099361	0.133180	-0.063210	0.084725	0.021515
1223	A	30367	0.002075	40348	0.004982	46397	0.002737	0.002907	1.062031	0.185683	1.062031	0.185683	0.675630	0.118126	0.557505
1224	G	30436	0.009824	40449	0.013721	46444	0.009646	0.003897	0.404010	0.086481	0.404010	0.086481	0.257018	0.055017	0.312035
1225	C	30257	0.007040	40295	0.008835	46254	0.006918	0.001795	0.259478	0.098246	0.259478	0.098246	0.165071	0.062501	0.227572
1226	T	30205	0.002715	40160	0.011280	46126	0.004293	0.008565	1.995322	0.200570	1.995322	0.200570	1.269360	0.127596	1.141764
1227	T	30079	0.007148	40131	0.011687	45986	0.009133	0.004539	0.496964	0.083234	0.496964	0.083234	0.316153	0.052951	0.369104
1228	C	30184	0.008514	40262	0.008643	46194	0.008075	0.000129	0.015969	0.087291	0.015969	0.087291	0.010159	0.055532	0.065691
1229	C	30216	0.001787	40459	0.001409	46237	0.001752	-0.000378	-0.215943	0.176618	-0.215943	0.176618	-0.137376	0.112359	-0.025017
1230	C	30227	0.001092	40598	0.001281	46235	0.001233	0.000189	0.153396	0.211978	0.153396	0.211978	0.097586	0.134854	0.232440
1231	A	30175	0.001524	40565	0.001553	46074	0.001476	0.000029	0.019393	0.201928	0.019393	0.201928	0.012337	0.128460	0.140798
1232	T	30117	0.001594	40609	0.001478	46034	0.002237	-0.000116	-0.051969	0.133658	-0.051969	0.133658	-0.033061	0.085029	0.051968
1233	A	30075	0.001430	40593	0.001577	46031	0.001977	0.000147	0.074291	0.148871	0.074291	0.148871	0.047261	0.094707	0.141968
1234	C	30518	0.001638	41107	0.002043	46639	0.002037	0.000405	0.198864	0.159175	0.198864	0.159175	0.126511	0.101262	0.227773
1235	G	30657	0.005610	41352	0.011342	46886	0.007294	0.005731	0.785709	0.101978	0.785709	0.101978	0.499843	0.064875	0.434968
1236	G	31000	0.005774	41945	0.008511	47308	0.005876	0.002737	0.465754	0.109774	0.465754	0.109774	0.296298	0.069835	0.366133
1237	G	31444	0.027541	42826	0.038762	48010	0.023870	0.011220	0.470065	0.057607	0.470065	0.057607	0.299041	0.036648	0.335688
1238	T	31576	0.002914	43063	0.006084	48153	0.003302	0.003171	0.960184	0.164984	0.960184	0.164984	0.610839	0.104958	0.505881
1239	T	31727	0.001544	43253	0.009155	48387	0.001963	0.007611	3.876567	0.475109	3.876567	0.475109	2.466149	0.302249	2.163900
1240	G	31804	0.001509	43429	0.002487	48557	0.002101	0.000978	0.465373	0.160793	0.465373	0.160793	0.296055	0.102291	0.398347
1241	A	31755	0.001165	43419	0.001958	48542	0.001298	0.000792	0.610626	0.233388	0.610626	0.233388	0.388461	0.148474	0.400000
1242	A	31873	0.001788	43560	0.002204	48730	0.001765	0.000416	0.235439	0.186824	0.235439	0.186824	0.149779	0.118851	0.268630
1243	G	32593	0.009051	44215	0.008594	49686	0.009218	-0.000457	-0.049540	0.074573	-0.049540	0.074573	-0.031516	0.047441	0.015925
1244	C	33324	0.001290	44869	0.001382	50559	0.002057	0.000091	0.044453	0.128252	0.044453	0.128252	0.028279	0.081590	0.109869
1245	A	33563	0.001013	45168	0.001505	51003	0.002843	0.000492	0.173224	0.089806	0.173224	0.089806	0.110200	0.057132	0.167331
1246	T	33679	0.001960	45335	0.002250	51229	0.002733	0.000290	0.106205	0.120486	0.106205	0.120486	0.067564	0.076649	0.144214
1247	G	33756	0.002281	45438	0.003235	51296	0.002651	0.000954	0.359865	0.143856	0.359865	0.143856	0.228934	0.091517	0.320451
1248	A	33815	0.002159	45593	0.003005	51430	0.003169	0.000846	0.266944	0.115560	0.266944	0.115560	0.169822	0.073515	0.243337
1249	C	34049	0.001145	46007	0.001956	51830	0.001563	0.000811	0.518822	0.185759	0.518822	0.185759	0.330058	0.118174	0.400000
1250	C	34311	0.002798	46274	0.002831	52189	0.003162	0.000033	0.010446	0.119496	0.010446	0.119496	0.006646	0.076020	0.082665
1251	G	34424	0.003515	46369	0.005176	52339	0.004624	0.001661	0.359210	0.102619	0.359210	0.102619	0.228518	0.065283	0.293801
1252	T	34451	0.001480	46448	0.008999	52351	0.002159	0.007519	3.483402	0.397730	3.483402	0.397730	2.216030	0.253023	1.963007
1253	A	34519	0.000753	46517	0.003461	52410	0.001317	0.002708	2.056820	0.341801	2.056820	0.341801	1.308484	0.217443	1.091041
1254	A	34493	0.001189	46460	0.007469	52348	0.002407	0.006280	2.609150	0.296184	2.609150	0.296184	1.659858	0.188423	1.471435
1255	G	34668	0.004384	46662	0.004286	52576	0.004907	-0.000098	-0.020033	0.095226	-0.020033	0.095226	-0.012744	0.060580	0.047836
1256	G	34618	0.003322	46558	0.003565	52522	0.003484	0.000243	0.069878	0.119329	0.069878	0.119329	0.044454	0.075913	0.120367
1257	A	34550	0.002084	46399	0.002004	52368	0.002311	-0.000080	-0.034443	0.139281	-0.034443	0.139281	-0.021911	0.088606	0.066695
1258	C	34780	0.001265	46403	0.001056	52666	0.001291	-0.000209	-0.161970	0.189355	-0.161970	0.189355	-0.103040	0.120462	0.017421
1259	A	34803	0.000776	46301	0.001037	52842	0.002366	0.000261	0.110292	0.089901	0.110292	0.089901	0.070164	0.057192	0.127356
1260	T	35022	0.002284	46354	0.002308	53105	0.003013	0.000024	0.007981	0.112567	0.007981	0.112567	0.005077	0.071612	0.076689
1261	G	35246	0.002213	46610	0.002768	53563	0.003958	0.000555	0.140130	0.088832	0.140130	0.088832	0.089146	0.056512	0.145658
1262	T	35332	0.003962	46695	0.004026	53674	0.004378	0.000064	0.014552	0.101731	0.014552	0.101731	0.009258	0.064718	0.073976
1263	G	35620	0.003369	46948	0.004026	54078	0.003680	0.000657	0.178495	0.116090	0.178495	0.116090	0.113553	0.073853	0.187405
1264	G	35587	0.001911	46853	0.004077	54012	0.002648	0.002166	0.818025	0.157329	0.818025	0.157329	0.520401	0.100087	0.420314
1265	A	35442	0.002285	46451	0.002153	53834	0.002396	-0.000133	-0.055344	0.139015	-0.055344	0.139015	-0.035208	0.088437	0.053229
1266	C	35436	0.002342	46166	0.002274	53797	0.001952	-0.000068	-0.034763	0.174055	-0.034763	0.174055	-0.022115	0.110728	0.088613
1267	A	34971	0.002002	45199	0.005575	53092	0.002656	0.003574	1.345632	0.196077	1.345632	0.196077	0.856048	0.124738	0.731310
1268	G	34819	0.004452	44746	0.006034	52840	0.004069	0.001582	0.388919	0.128729	0.388919	0.128729	0.247418	0.081893	0.329311
1269	T	34765	0.003768	44634	0.003159	52849	0.005185	-0.000609	-0.117489	0.081950	-0.117489	0.081950	-0.074743	0.052134	-0.022609
1270	A	35185	0.001364	44823	0.001138	53424	0.002265	-0.000226	-0.099964	0.112203	-0.099964	0.112203	-0.063594	0.071380	0.007786
1271	T	35220	0.002669	44760	0.003284	53493	0.003963	0.000615	0.155242	0.098030	0.155242	0.098030	0.098760	0.062364	0.161124
1272	G	35359	0.003959	44752	0.004112	53638	0.003952	0.000152	0.038498	0.114264	0.038498	0.114264	0.024491	0.072691	0.097182
1273	G	35387	0.006387	44790	0.008395	53709	0.006666	0.002008	0.301281	0.092380	0.301281	0.092380	0.191666	0.058769	0.250435
1274	G	35528	0.003800	44914	0.003763	53886	0.003879	-0.000037	-0.009559	0.112602	-0.009559	0.112602	-0.006081	0.071634	0.065553
1275	A	35522	0.001942	44991	0.003956	53911	0.002727	0.002014	0.738577	0.151305	0.738577	0.151305	0.469859	0.096255	0.400000
1276	G	35926	0.002199	45434	0.008650	54458	0.003746	0.006451	1.722086	0.180184	1.722086	0.180184	1.095536	0.114627	0.980909
1277	T	35605	0.002837	45014	0.008908	53985	0.003742	0.006072	1.622666	0.181274	1.622666	0.181274	1.032288	0.115321	0.916968
1278	G	35460	0.001974	44902	0.002227	53854	0.002228	0.000253	0.113550	0.145977	0.113550	0.145977	0.072237	0.092866	0.165103
1279	A	34810	0.002413	43929	0.011815	52992	0.003208	0.009401	2.930588	0.288771	2.930588	0.288771	1.864347	0.183707	1.680640
1280	G	33889	0.004574	43193	0.014100	51750	0.004425	0.009526	2.152653	0.209280	2.152653	0.209280	1.369450	0.133137	1.236313
1281	A	33577	0.002144	42849	0.002894	51181	0.002462	0.000750	0.304469	0.149721	0.304469	0.149721	0.193694	0.095248	0.288941
1282	A	32993	0.002334	42336	0.008669	50279	0.003381	0.006335	1.873608	0.211538	1.873608	0.211538	1.191930	0.134573	1.057356
1283	T	32453	0.009984	41744	0.019835	49330	0.006933	0.009852	1.420981	0.148964	1.420981	0.148964	0.903983	0.094766	0.809217
1284	G	31470	0.004639	40417	0.006309	47568	0.005214	0.001670	0.320295	0.107612	0.320295	0.107612	0.203762	0.068459	0.272221
1285	T	30073	0.005852	38717	0.006896	45153	0.007774	0.001044	0.134272	0.078863	0.134272	0.078863	0.085419	0.050170	0.135590
1286	T	29300	0.006382	37623	0.007894	43922	0.006557	0.001512	0.230568	0.100653	0.230568	0.100653	0.146680	0.064032	0.210712
1287	G	28604	0.003985	36561	0.005744	42959	0.004074	0.001758	0.431644	0.137579	0.431644	0.137579	0.274598	0.087523	0.362122
1288	G	28247	0.010691	35980	0.010645	42320	0.010515	-0.000047	-0.004432	0.078096	-0.004432	0.078096	-0.002819	0.049682	0.046863
1289	C	27559	0.001814	35116	0.003645	41343	0.003531	0.001831	0.518422	0.124270	0.518422	0.124270	0.329804	0.079057	0.400000
1290	A	26696	0.002997	34237	0.010398	40183	0.004480	0.007401	1.652281	0.189464	1.652281	0.189464	1.051129	0.120531	0.930598
1291	T	26326	0.005014	34067	0.009599	39725	0.005588	0.004585	0.820389	0.134730	0.820389	0.134730	0.521905	0.085711	0.436194
1292	G	25000	0.004680	32730	0.006844	37763	0.003522	0.002164	0.614394	0.186513	0.614394	0.186513	0.390858	0.118653	0.400000
1293	A	24259	0.004163	31766	0.006139	36627	0.004833	0.001975	0.408740	0.128716	0.408740	0.128716	0.260027	0.081885	0.341913
1294	G	23424	0.003970	30926	0.013613	35421	0.005731	0.009643	1.682559	0.180300	1.682559	0.180300	1.070391	0.114701	0.955689
1295	T	22682	0.008068	30036	0.012918	34228	0.008911	0.004850	0.544254	0.104246	0.544254	0.104246	0.346237	0.066318	0.400000
1296	A	22432	0.003700	29656	0.006542	33700	0.003680	0.002842	0.772275	0.182443	0.772275	0.182443	0.491297	0.116065	0.400000
1297	G	22608	0.007918	30024	0.011358	34067	0.008542	0.003440	0.402720	0.102671	0.402720	0.102671	0.256198	0.065316	0.321514
1298	C	22341	0.004700	29450	0.007097	33606	0.004791	0.002397	0.500311	0.145670	0.500311	0.145670	0.318282	0.092670	0.400000
1299	G	21986	0.004412	29132	0.012735	33137	0.006277	0.008323	1.325996	0.156976	1.325996	0.156976	0.843556	0.099863	0.743693
1300	A	21621	0.003469	28844	0.007627	32654	0.004563	0.004158	0.911329	0.161183	0.911329	0.161183	0.579758	0.102539	0.477219
1301	G	21478	0.003958	28675	0.004987	32406	0.003117	0.001029	0.330280	0.194813	0.330280	0.194813	0.210113	0.123934	0.334047
1302	A	20954	0.003866	28115	0.009177	31691	0.004954	0.005311	1.072041	0.167737	1.072041	0.167737	0.681998	0.106709	0.575289
1303	T	20636	0.004507	27654	0.011029	31223	0.006950	0.006522	0.938483	0.129757	0.938483	0.129757	0.597033	0.082547	0.514486
1304	G	20354	0.006829	27324	0.007869	30846	0.006938	0.001039	0.149822	0.114275	0.149822	0.114275	0.095312	0.072698	0.168010
1305	T	20104	0.007163	27038	0.008063	30495	0.006624	0.000900	0.135865	0.122505	0.135865	0.122505	0.086433	0.077934	0.164367
1306	G	20372	0.005743	27261	0.004182	30954	0.005234	-0.001561	-0.298339	0.128228	-0.298339	0.128228	-0.189794	0.081575	-0.108219
1307	G	20310	0.007041	27101	0.007859	30847	0.008947	0.000819	0.091493	0.089349	0.091493	0.089349	0.058205	0.056841	0.115046
1308	G	20298	0.003301	27033	0.003514	30846	0.004441	0.000213	0.048049	0.121863	0.048049	0.121863	0.030567	0.077526	0.108093
1309	T	20165	0.004215	26785	0.006272	30672	0.005608	0.002057	0.366806	0.121968	0.366806	0.121968	0.233350	0.077592	0.310942
1310	G	20067	0.001296	26600	0.004023	30617	0.002874	0.002727	0.948743	0.190656	0.948743	0.190656	0.603560	0.121289	0.482271
1311	A	20118	0.075306	26576	0.084700	30696	0.078154	0.009395	0.120209	0.033774	-999.000000	0.000000	-999.000000	0.000000	-999.000000
1312	G	20848	0.002398	27535	0.005012	32026	0.003091	0.002613	0.845451	0.195720	0.845451	0.195720	0.537849	0.124511	0.413338
1313	A	20959	0.001431	27529	0.002288	32123	0.001992	0.000857	0.430212	0.202582	0.430212	0.202582	0.273687	0.128876	0.400000
1314	A	21918	0.001141	28551	0.004448	33652	0.002407	0.003308	1.374151	0.243282	1.374151	0.243282	0.874191	0.154768	0.719423
1315	T	21991	0.009231	28731	0.010616	33779	0.009414	0.001385	0.147083	0.094728	0.147083	0.094728	0.093570	0.060263	0.153833
1316	C	23562	0.008616	30578	0.010596	36094	0.009725	0.001980	0.203637	0.087458	0.203637	0.087458	0.129547	0.055638	0.185185
1317	C	23988	0.007545	31109	0.007104	36607	0.006174	-0.000441	-0.071495	0.119444	-0.071495	0.119444	-0.045483	0.075986	0.030504
1318	C	24532	0.003343	31868	0.003420	37377	0.002729	0.000078	0.028504	0.180876	0.028504	0.180876	0.018133	0.115067	0.133201
1319	A	24678	0.003201	32228	0.002855	37590	0.003219	-0.000347	-0.107666	0.145478	-0.107666	0.145478	-0.068494	0.092548	0.024054
1320	C	25243	0.005348	32896	0.006080	38313	0.005533	0.000732	0.132243	0.114185	0.132243	0.114185	0.084129	0.072641	0.156770
1321	A	25244	0.005506	33024	0.007177	38299	0.005744	0.001670	0.290783	0.116536	0.290783	0.116536	0.184987	0.074137	0.259124
1322	G	25460	0.003771	33438	0.004994	38751	0.004026	0.001224	0.303971	0.137648	0.303971	0.137648	0.193377	0.087567	0.280944
1323	G	25475	0.012993	33692	0.016265	38842	0.013542	0.003272	0.241607	0.074328	0.241607	0.074328	0.153703	0.047285	0.200988
1324	C	25178	0.002701	33454	0.003647	38378	0.002866	0.000946	0.330061	0.165277	0.330061	0.165277	0.209974	0.105144	0.315118
1325	C	25342	0.001776	33755	0.002429	38510	0.002467	0.000654	0.264933	0.155174	0.264933	0.155174	0.168542	0.098717	0.267259
1326	G	24030	0.004286	32172	0.010382	36565	0.004458	0.006095	1.367349	0.191533	1.367349	0.191533	0.869864	0.121847	0.748017
1327	T	23352	0.003726	31902	0.025108	35638	0.004209	0.021383	5.080209	0.474857	5.080209	0.474857	3.231868	0.302089	2.929779
1328	A	23092	0.001299	31771	0.003683	35237	0.001476	0.002383	1.615110	0.359477	1.615110	0.359477	1.027482	0.228688	0.798794
1329	A	22834	0.001182	31551	0.001553	34733	0.001209	0.000371	0.306472	0.267048	0.306472	0.267048	0.194968	0.169887	0.364855
1330	A	22674	0.002029	31470	0.003241	34513	0.002666	0.001212	0.454831	0.171274	0.454831	0.171274	0.289349	0.108959	0.398308
1331	C	24288	0.004158	33010	0.004150	36757	0.004026	-0.000008	-0.002030	0.135336	-0.002030	0.135336	-0.001292	0.086097	0.084805
1332	C	25238	0.001743	33924	0.001474	38096	0.001286	-0.000270	-0.209544	0.262513	-0.209544	0.262513	-0.133305	0.167002	0.033697
1333	C	26170	0.002178	34707	0.003083	39488	0.002279	0.000905	0.397023	0.186744	0.397023	0.186744	0.252574	0.118800	0.371374
1334	A	26307	0.002281	34831	0.002756	39725	0.003096	0.000475	0.153540	0.132245	0.153540	0.132245	0.097677	0.084130	0.181807
1335	A	26057	0.002111	34500	0.004783	39318	0.003662	0.002672	0.729527	0.141668	0.729527	0.141668	0.464102	0.090125	0.400000
1336	G	26247	0.006096	34897	0.005903	39674	0.006150	-0.000193	-0.031357	0.103037	-0.031357	0.103037	-0.019948	0.065549	0.045601
1337	G	25906	0.005867	34666	0.008019	39261	0.008431	0.002152	0.255258	0.081474	0.255258	0.081474	0.162387	0.051831	0.214218
1338	T	25633	0.006047	34472	0.004845	38799	0.005464	-0.001202	-0.220053	0.113300	-0.220053	0.113300	-0.139991	0.072078	-0.067913
1339	T	25542	0.004267	34470	0.005570	38786	0.004744	0.001303	0.274575	0.122531	0.274575	0.122531	0.174676	0.077950	0.252626
1340	T	25310	0.013157	34327	0.013488	38441	0.012565	0.000331	0.026349	0.076046	0.026349	0.076046	0.016763	0.048378	0.065141
1341	C	25365	0.002011	34439	0.002091	38536	0.002439	0.000080	0.032800	0.153415	0.032800	0.153415	0.020866	0.097598	0.118464
1342	C	25298	0.001779	34651	0.002136	38481	0.002027	0.000357	0.176018	0.180309	0.176018	0.180309	0.111977	0.114707	0.226684
1343	A	25292	0.002293	34797	0.001638	38535	0.002595	-0.000655	-0.252459	0.145230	-0.252459	0.145230	-0.160607	0.092391	-0.068216
1344	G	28100	0.007758	38513	0.009711	43003	0.009023	0.001953	0.216456	0.081299	0.216456	0.081299	0.137702	0.051720	0.189422
1345	G	28407	0.005808	39136	0.006132	43590	0.005735	0.000324	0.056499	0.104846	0.056499	0.104846	0.035943	0.066700	0.102643
1346	G	28794	0.003994	39899	0.004060	44190	0.004005	0.000066	0.016569	0.122434	0.016569	0.122434	0.010540	0.077889	0.088429
1347	G	28758	0.005181	40086	0.013945	44197	0.005589	0.008764	1.568162	0.163899	1.568162	0.163899	0.997615	0.104267	0.893348
1348	A	28694	0.001150	40193	0.007564	44076	0.002405	0.006413	2.666781	0.326432	2.666781	0.326432	1.696521	0.207665	1.488856
1349	A	28718	0.001254	40502	0.008765	44115	0.002448	0.007511	3.068211	0.361326	3.068211	0.361326	1.951898	0.229864	1.722034
1350	G	29828	0.005666	42007	0.008594	45840	0.007155	0.002928	0.409204	0.090644	0.409204	0.090644	0.260323	0.057665	0.317988
1351	G	30895	0.007671	43469	0.009386	47643	0.007283	0.001715	0.235449	0.094398	0.235449	0.094398	0.149785	0.060053	0.209838
1352	T	30876	0.005247	43612	0.005343	47714	0.005554	0.000096	0.017244	0.097373	0.017244	0.097373	0.010970	0.061946	0.072916
1353	T	30929	0.003848	43786	0.006418	47778	0.004898	0.002570	0.524752	0.111683	0.524752	0.111683	0.333831	0.071049	0.400000
1354	C	31334	0.002649	44378	0.007076	48371	0.002915	0.004427	1.518609	0.212294	1.518609	0.212294	0.966091	0.135055	0.831036
1355	G	32356	0.003369	46009	0.006520	49812	0.004296	0.003152	0.733608	0.125835	0.733608	0.125835	0.466698	0.080052	0.400000
1356	T	32496	0.014925	46635	0.017176	50058	0.015782	0.002251	0.142635	0.057867	0.142635	0.057867	0.090740	0.036813	0.127553
1357	C	32865	0.001674	48028	0.001666	50684	0.001598	-0.000008	-0.004892	0.183076	-0.004892	0.183076	-0.003112	0.116467	0.113355
1358	C	33008	0.021843	48963	0.021179	50926	0.024231	-0.000664	-0.027400	0.043178	-0.027400	0.043178	-0.017431	0.027469	0.010038
1359	G	33248	0.007519	50013	0.011737	51322	0.009450	0.004218	0.446311	0.074639	0.446311	0.074639	0.283929	0.047483	0.331412
1360	C	33512	0.002507	50962	0.002531	51742	0.003092	0.000025	0.007998	0.114092	0.007998	0.114092	0.005088	0.072582	0.077670
1361	C	33828	0.001419	51723	0.001914	52246	0.001818	0.000495	0.272284	0.157034	0.272284	0.157034	0.173218	0.099900	0.273118
1362	C	34455	0.002670	52988	0.002718	53224	0.003476	0.000047	0.013650	0.103249	0.013650	0.103249	0.008684	0.065684	0.074368
1363	T	35015	0.001971	54215	0.002324	54231	0.003393	0.000353	0.104187	0.093122	0.104187	0.093122	0.066281	0.059241	0.125522
1364	G	35394	0.006781	54916	0.006264	54798	0.006113	-0.000517	-0.084519	0.090552	-0.084519	0.090552	-0.053769	0.057606	0.003837
1365	G	35271	0.006748	55142	0.005749	54725	0.006816	-0.000999	-0.146563	0.080124	-0.146563	0.080124	-0.093239	0.050972	-0.042267
1366	G	35327	0.004869	55593	0.004299	54895	0.004445	-0.000570	-0.128170	0.104678	-0.128170	0.104678	-0.081537	0.066593	-0.014945
1367	T	34872	0.003412	55451	0.004617	54194	0.004152	0.001204	0.290048	0.104313	0.290048	0.104313	0.184520	0.066361	0.250880
1368	T	34951	0.002947	55859	0.002345	54248	0.002065	-0.000602	-0.291482	0.174325	-0.291482	0.174325	-0.185432	0.110900	-0.074532
1369	A	35226	0.002299	56774	0.002008	54574	0.002217	-0.000291	-0.131463	0.143584	-0.131463	0.143584	-0.083633	0.091343	0.007711
1370	G	36481	0.003125	59855	0.004511	56274	0.005260	0.001386	0.263497	0.077811	0.263497	0.077811	0.167628	0.049501	0.217129
1371	T	37127	0.005252	62020	0.004547	57377	0.005908	-0.000705	-0.119378	0.078707	-0.119378	0.078707	-0.075945	0.050071	-0.025874
1372	C	38924	0.003314	65357	0.003703	59948	0.004087	0.000389	0.095082	0.092339	0.095082	0.092339	0.060488	0.058743	0.119232
1373	G	39157	0.004750	66142	0.004294	60382	0.004803	-0.000456	-0.095011	0.090026	-0.095011	0.090026	-0.060443	0.057271	-0.003172
1374	G	39378	0.005993	67053	0.005921	60763	0.005908	-0.000073	-0.012272	0.083006	-0.012272	0.083006	-0.007807	0.052806	0.044999
1375	G	39478	0.003192	67610	0.003801	60954	0.002920	0.000610	0.208737	0.127742	0.208737	0.127742	0.132792	0.081265	0.214057
1376	A	39520	0.002151	68335	0.005663	61071	0.003570	0.003512	0.983990	0.123356	0.983990	0.123356	0.625983	0.078475	0.547508
1377	C	39765	0.002565	69313	0.002539	61492	0.002748	-0.000026	-0.009411	0.115718	-0.009411	0.115718	-0.005987	0.073616	0.067629
1378	C	40238	0.001516	70393	0.001847	62325	0.002262	0.000331	0.146218	0.112422	0.146218	0.112422	0.093019	0.071519	0.164539
1379	T	40907	0.001442	72027	0.001930	63428	0.002223	0.000488	0.219315	0.113568	0.219315	0.113568	0.139521	0.072249	0.211770
1380	A	41103	0.001314	72572	0.001805	63748	0.001208	0.000491	0.406771	0.202744	0.406771	0.202744	0.258775	0.128979	0.387754
1381	A	41517	0.001132	73527	0.001714	64344	0.001461	0.000582	0.398104	0.159320	0.398104	0.159320	0.253261	0.101354	0.354615
1382	G	41757	0.010848	74213	0.011278	64781	0.011547	0.000430	0.037229	0.055591	0.037229	0.055591	0.023684	0.035365	0.059049
1383	C	42662	0.002156	75831	0.002031	66112	0.002466	-0.000126	-0.050965	0.112859	-0.050965	0.112859	-0.032422	0.071797	0.039375
1384	T	42900	0.002494	76617	0.002676	66496	0.002933	0.000181	0.061884	0.104121	0.061884	0.104121	0.039368	0.066239	0.105607
1385	G	43003	0.002511	77101	0.002607	66704	0.004797	0.000096	0.019911	0.063309	0.019911	0.063309	0.012666	0.040275	0.052942
1386	A	43012	0.002162	77287	0.004490	66716	0.003163	0.002328	0.735954	0.115760	0.735954	0.115760	0.468190	0.073643	0.400000
1387	G	43427	0.003707	78060	0.003203	67413	0.004183	-0.000505	-0.120652	0.085293	-0.120652	0.085293	-0.076755	0.054260	-0.022494
1388	G	43592	0.015897	78627	0.016305	67714	0.017692	0.000407	0.023028	0.042756	0.023028	0.042756	0.014650	0.027200	0.041850
1389	C	43972	0.002706	79301	0.002295	68255	0.002901	-0.000411	-0.141755	0.104184	-0.141755	0.104184	-0.090180	0.066278	-0.023901
1390	C	45059	0.001687	80897	0.001694	69733	0.001534	0.000007	0.004454	0.157449	0.004454	0.157449	0.002833	0.100164	0.102997
1391	G	45440	0.010387	81801	0.012433	70311	0.011421	0.002045	0.179086	0.054385	0.179086	0.054385	0.113929	0.034598	0.148527
1392	A	45574	0.001646	81587	0.004351	70459	0.002313	0.002706	1.169493	0.158440	1.169493	0.158440	0.743994	0.100795	0.643200
1393	A	45759	0.000765	81907	0.002967	70746	0.001979	0.002202	1.112684	0.149536	1.112684	0.149536	0.707854	0.095130	0.612724
1394	A	45777	0.000808	81955	0.002806	70767	0.001597	0.001998	1.251356	0.184966	1.251356	0.184966	0.796073	0.117670	0.678403
1395	G	46320	0.004318	82556	0.003937	71553	0.005996	-0.000381	-0.063558	0.062683	-0.063558	0.062683	-0.040434	0.039877	-0.000557
1396	G	46387	0.012245	82814	0.012486	71744	0.013590	0.000241	0.017734	0.047391	0.017734	0.047391	0.011282	0.030149	0.041431
1397	C	46649	0.002701	83083	0.003045	71997	0.003222	0.000344	0.106793	0.095683	0.106793	0.095683	0.067938	0.060870	0.128809
1398	G	46572	0.003092	83062	0.004190	71988	0.004654	0.001098	0.235875	0.074573	0.235875	0.074573	0.150056	0.047441	0.197497
1399	T	46588	0.001717	83049	0.002047	71969	0.002265	0.000330	0.145618	0.110094	0.145618	0.110094	0.092637	0.070038	0.162675
1400	A	46767	0.001604	83202	0.002608	72295	0.002462	0.001004	0.407945	0.108455	0.407945	0.108455	0.259522	0.068996	0.328517
1401	G	46566	0.009148	82604	0.010181	71948	0.009715	0.001033	0.106306	0.058338	0.106306	0.058338	0.067628	0.037113	0.104741
1402	G	46804	0.005769	82865	0.006058	72371	0.007572	0.000289	0.038207	0.058544	0.038207	0.058544	0.024306	0.037244	0.061550
1403	T	46413	0.005817	82169	0.006742	71836	0.006000	0.000925	0.154150	0.076266	0.154150	0.076266	0.098065	0.048518	0.146583
1404	G	46434	0.001271	82145	0.002447	71865	0.002463	0.001176	0.477586	0.103489	0.477586	0.103489	0.303825	0.065837	0.369662
1405	A	45831	0.001527	80861	0.003203	70987	0.002846	0.001676	0.588868	0.103558	0.588868	0.103558	0.374619	0.065880	0.400000
1406	T	46287	0.002679	81033	0.008429	71765	0.003553	0.005750	1.618154	0.151956	1.618154	0.151956	1.029418	0.096670	0.932748
1407	G	46093	0.002517	80589	0.003536	71535	0.002838	0.001020	0.359371	0.113426	0.359371	0.113426	0.228620	0.072158	0.300778
1408	G	45786	0.003101	80204	0.004052	71161	0.004202	0.000951	0.226283	0.082884	0.226283	0.082884	0.143954	0.052728	0.196682
1409	A	45404	0.001299	79634	0.002612	70677	0.001655	0.001313	0.792854	0.166689	0.792854	0.166689	0.504388	0.106042	0.400000
1410	C	45469	0.001430	79547	0.001710	70799	0.001681	0.000280	0.166667	0.137731	0.166667	0.137731	0.106028	0.087620	0.193648
1411	A	45285	0.001259	79120	0.001251	70460	0.001987	-0.000007	-0.003740	0.105101	-0.003740	0.105101	-0.002379	0.066862	0.064483
1412	A	44984	0.001378	78748	0.000991	70011	0.001800	-0.000388	-0.215460	0.117095	-0.215460	0.117095	-0.137069	0.074492	-0.062576
1413	C	45105	0.001596	79007	0.001278	70202	0.001752	-0.000318	-0.181445	0.130641	-0.181445	0.130641	-0.115430	0.083109	-0.032320
1414	A	44938	0.001179	78843	0.001091	69978	0.001929	-0.000089	-0.045941	0.103850	-0.045941	0.103850	-0.029226	0.066066	0.036840
1415	G	45194	0.005443	79222	0.006400	70301	0.006401	0.000957	0.149434	0.070432	0.149434	0.070432	0.095065	0.044807	0.139872
1416	G	45039	0.006217	79490	0.007196	70189	0.009075	0.000979	0.107877	0.052851	0.107877	0.052851	0.068628	0.033622	0.102250
1417	T	44906	0.003652	79936	0.003503	70092	0.003852	-0.000149	-0.038751	0.091867	-0.038751	0.091867	-0.024652	0.058443	0.033791
1418	T	44903	0.002405	80356	0.004542	70196	0.003248	0.002137	0.657965	0.111059	0.657965	0.111059	0.418576	0.070652	0.400000
1419	G	45065	0.002175	80935	0.004880	70449	0.003350	0.002706	0.807723	0.111525	0.807723	0.111525	0.513847	0.070949	0.442898
1420	A	44769	0.001720	80535	0.002148	70199	0.002137	0.000428	0.200392	0.120515	0.200392	0.120515	0.127483	0.076668	0.204151
1421	T	44926	0.001937	80574	0.001675	70576	0.001828	-0.000261	-0.142815	0.138868	-0.142815	0.138868	-0.090854	0.088343	-0.002511
1422	A	44775	0.001720	80152	0.002508	70450	0.003307	0.000788	0.238268	0.081335	0.238268	0.081335	0.151578	0.051742	0.203321
1423	T	44967	0.002313	80427	0.002288	70848	0.002174	-0.000025	-0.011510	0.130027	-0.011510	0.130027	-0.007322	0.082719	0.075397
1424	T	45142	0.005915	80635	0.005593	71084	0.006387	-0.000322	-0.050348	0.070129	-0.050348	0.070129	-0.032030	0.044614	0.012584
1425	C	45283	0.001789	80596	0.001849	71261	0.002105	0.000060	0.028493	0.118734	0.028493	0.118734	0.018126	0.075535	0.093661
1426	C	45316	0.001412	80694	0.001053	71333	0.001640	-0.000359	-0.218841	0.129793	-0.218841	0.129793	-0.139220	0.082570	-0.056650
1427	T	45383	0.004098	80927	0.004127	71439	0.005025	0.000029	0.005716	0.074804	0.005716	0.074804	0.003636	0.047588	0.051225
1428	G	45316	0.003354	80886	0.003251	71326	0.003827	-0.000103	-0.026841	0.088313	-0.026841	0.088313	-0.017075	0.056182	0.039106
1429	T	45266	0.004087	80763	0.004123	71245	0.004042	0.000036	0.008961	0.093004	0.008961	0.093004	0.005700	0.059166	0.064867
1430	A	45286	0.001524	80779	0.001572	71269	0.001978	0.000049	0.024535	0.116501	0.024535	0.116501	0.015609	0.074114	0.089723
1431	C	45301	0.001766	80824	0.001608	71316	0.002131	-0.000158	-0.073912	0.114009	-0.073912	0.114009	-0.047020	0.072529	0.025509
1432	T	45257	0.001723	80834	0.002091	71269	0.002441	0.000367	0.150408	0.104202	0.150408	0.104202	0.095685	0.066290	0.161975
1433	A	44529	0.001392	78271	0.001750	70174	0.002109	0.000358	0.169735	0.110688	0.169735	0.110688	0.107980	0.070416	0.178396
1434	C	45633	0.001731	79166	0.001617	71690	0.001339	-0.000114	-0.085391	0.180616	-0.085391	0.180616	-0.054323	0.114902	0.060579
1435	C	46420	0.001336	79467	0.001208	72601	0.001777	-0.000128	-0.071803	0.118189	-0.071803	0.118189	-0.045679	0.075188	0.029509
1436	G	46250	0.002119	79025	0.001974	72350	0.002806	-0.000145	-0.051629	0.094899	-0.051629	0.094899	-0.032845	0.060371	0.027527
1437	A	46093	0.000955	78669	0.002555	72119	0.002288	0.001600	0.699518	0.114572	0.699518	0.114572	0.445011	0.072887	0.400000
1438	T	46056	0.001324	78383	0.001174	72037	0.001569	-0.000151	-0.096103	0.133621	-0.096103	0.133621	-0.061138	0.085005	0.023868
1439	A	45597	0.001031	76796	0.000768	71331	0.000785	-0.000263	-0.334365	0.234320	-0.334365	0.234320	-0.212712	0.149067	-0.063645
1440	A	45389	0.001718	75679	0.001387	70960	0.002593	-0.000331	-0.127666	0.091903	-0.127666	0.091903	-0.081217	0.058466	-0.022751
1441	C	45500	0.001451	75215	0.001609	70998	0.001578	0.000158	0.100267	0.146613	0.100267	0.146613	0.063787	0.093270	0.157057
1442	C	45688	0.001707	75207	0.001449	71237	0.002232	-0.000258	-0.115547	0.107019	-0.115547	0.107019	-0.073507	0.068082	-0.005425
1443	G	46512	0.084430	75212	0.096354	72320	0.086657	0.011924	0.137606	0.020380	-999.000000	0.000000	-999.000000	0.000000	-999.000000
1444	T	45639	0.001950	73492	0.004232	71071	0.002293	0.002282	0.994849	0.158562	0.994849	0.158562	0.632891	0.100872	0.532019
1445	T	45065	0.001931	72611	0.009916	70194	0.002408	0.007985	3.316691	0.309904	3.316691	0.309904	2.109973	0.197151	1.912822
1446	T	43828	0.001871	70711	0.012813	68323	0.002986	0.010942	3.664580	0.301566	3.664580	0.301566	2.331289	0.191847	2.139442
1447	G	42981	0.002513	69382	0.008504	67010	0.003746	0.005991	1.599405	0.151967	1.599405	0.151967	1.017491	0.096677	0.920814
1448	A	41940	0.003743	67674	0.007891	65268	0.004091	0.004147	1.013812	0.127085	1.013812	0.127085	0.644955	0.080847	0.564107
1449	G	41084	0.003091	66242	0.002521	63881	0.002630	-0.000570	-0.216803	0.129079	-0.216803	0.129079	-0.137923	0.082116	-0.055808
1450	A	40873	0.003988	65559	0.004057	63400	0.003691	0.000069	0.018817	0.108200	0.018817	0.108200	0.011971	0.068833	0.080804
1451	G	40618	0.003004	64527	0.005502	62841	0.004297	0.002498	0.581391	0.099379	0.581391	0.099379	0.369862	0.063222	0.400000
1452	A	40186	0.001692	63312	0.002638	62045	0.002160	0.000946	0.437834	0.139248	0.437834	0.139248	0.278536	0.088585	0.367121
1453	A	39996	0.132288	62561	0.137929	61722	0.130375	0.005641	0.043269	0.018015	-999.000000	0.000000	-999.000000	0.000000	-999.000000
1454	G	40013	0.006173	62182	0.007912	61844	0.006807	0.001739	0.255494	0.078930	0.255494	0.078930	0.162537	0.050213	0.212750
1455	G	39774	0.005657	61249	0.007429	61534	0.005623	0.001772	0.315092	0.092852	0.315092	0.092852	0.200451	0.059070	0.259521
1456	G	39198	0.002908	60339	0.003397	60628	0.002969	0.000489	0.164760	0.122295	0.164760	0.122295	0.104815	0.077800	0.182615
1457	A	38619	0.002434	59153	0.002908	59691	0.002781	0.000474	0.170327	0.121161	0.170327	0.121161	0.108357	0.077079	0.185436
1458	T	37029	0.004051	56720	0.005659	57559	0.003892	0.001609	0.413320	0.120723	0.413320	0.120723	0.262941	0.076800	0.339741
1459	G	35488	0.002536	53758	0.005525	55491	0.003244	0.002989	0.921363	0.145860	0.921363	0.145860	0.586142	0.092791	0.493351
1460	A	34062	0.002995	51236	0.003474	53239	0.003043	0.000480	0.157607	0.130274	0.157607	0.130274	0.100265	0.082876	0.183141
1461	C	31925	0.002506	47637	0.003947	49954	0.002102	0.001441	0.685387	0.202463	0.685387	0.202463	0.436022	0.128800	0.400000
1462	A	31234	0.003138	46758	0.002759	48874	0.002742	-0.000379	-0.138131	0.146133	-0.138131	0.146133	-0.087875	0.092965	0.005091
1463	C	31316	0.002267	46332	0.002676	48994	0.002266	0.000409	0.180582	0.160164	0.180582	0.160164	0.114881	0.101891	0.216772
1464	A	30939	0.002941	45884	0.003160	48386	0.002811	0.000219	0.077870	0.144208	0.077870	0.144208	0.049538	0.091740	0.141279
1465	G	30403	0.003158	45211	0.004424	47584	0.005086	0.001266	0.248955	0.089747	0.248955	0.089747	0.158377	0.057094	0.215471
1466	T	29306	0.009008	43882	0.011121	46092	0.008700	0.002112	0.242798	0.086927	0.242798	0.086927	0.154460	0.055300	0.209761
1467	A	29226	0.002395	43926	0.004030	46000	0.002587	0.001634	0.631776	0.171193	0.631776	0.171193	0.401916	0.108908	0.400000
1468	G	29350	0.004804	43898	0.004214	46106	0.003709	-0.000590	-0.159018	0.137937	-0.159018	0.137937	-0.101162	0.087751	-0.013411
1469	G	28535	0.002769	42763	0.002666	44870	0.003878	-0.000103	-0.026477	0.102963	-0.026477	0.102963	-0.016844	0.065502	0.048658
1470	A	27808	0.001834	41679	0.002567	43727	0.003042	0.000733	0.241069	0.119264	0.241069	0.119264	0.153360	0.075872	0.229233
1471	T	27388	0.001899	41058	0.002606	43029	0.002092	0.000707	0.338221	0.177836	0.338221	0.177836	0.215166	0.113134	0.328299
1472	A	27048	0.001294	40284	0.001340	42455	0.001248	0.000046	0.037238	0.228201	0.037238	0.228201	0.023689	0.145174	0.168863
1473	A	26830	0.001118	39808	0.001055	42044	0.001879	-0.000063	-0.033575	0.139016	-0.033575	0.139016	-0.021359	0.088437	0.067078
1474	G	26610	0.006614	39385	0.007744	41595	0.007357	0.001130	0.153604	0.091120	0.153604	0.091120	0.097718	0.057968	0.155685
1475	C	25962	0.002388	38403	0.002526	40584	0.002957	0.000138	0.046583	0.134396	0.046583	0.134396	0.029635	0.085498	0.115133
1476	T	25481	0.002865	37638	0.004224	39827	0.003214	0.001360	0.423029	0.152149	0.423029	0.152149	0.269118	0.096792	0.365910
1477	A	25063	0.004389	36796	0.003615	39085	0.002917	-0.000774	-0.265509	0.180968	-0.265509	0.180968	-0.168909	0.115126	-0.053782
1478	A	24722	0.001213	36309	0.004599	38591	0.001840	0.003386	1.840365	0.315639	1.840365	0.315639	1.170782	0.200800	0.969982
1479	G	24362	0.010508	35782	0.013219	38093	0.009897	0.002711	0.273903	0.091512	0.273903	0.091512	0.174248	0.058217	0.232465
1480	C	24109	0.002157	35351	0.001810	37793	0.001826	-0.000346	-0.189762	0.206700	-0.189762	0.206700	-0.120721	0.131496	0.010775
1481	A	24022	0.001332	35193	0.001364	37650	0.001780	0.000032	0.017867	0.172493	0.017867	0.172493	0.011366	0.109734	0.121101
1482	C	24298	0.001194	35374	0.001159	37974	0.001396	-0.000034	-0.024698	0.205056	-0.024698	0.205056	-0.015712	0.130450	0.114738
1483	A	24305	0.001646	35318	0.001699	37950	0.002292	0.000053	0.023162	0.148468	0.023162	0.148468	0.014735	0.094451	0.109186
1484	C	25006	0.001520	35595	0.001573	38798	0.001753	0.000054	0.030593	0.184893	0.030593	0.184893	0.019462	0.117623	0.137085
1485	T	25361	0.001577	35726	0.012764	39337	0.003432	0.011187	3.259606	0.338110	3.259606	0.338110	2.073658	0.215095	1.858563
1486	G	25676	0.004440	35960	0.018826	39838	0.005296	0.014387	2.716259	0.244529	2.716259	0.244529	1.727997	0.155561	1.572436
1487	T	25605	0.003202	36005	0.010165	39755	0.003421	0.006963	2.035326	0.255484	2.035326	0.255484	1.294810	0.162531	1.132279
1488	T	25793	0.001861	36351	0.013782	40033	0.002448	0.011921	4.869859	0.563297	4.869859	0.563297	3.098049	0.358352	2.739698
1489	G	25725	0.005209	35936	0.020175	39920	0.006764	0.014966	2.212723	0.186635	2.212723	0.186635	1.407664	0.118731	1.288933
1490	G	25788	0.004304	36318	0.021973	39994	0.005301	0.017668	3.333132	0.282624	3.333132	0.282624	2.120432	0.179797	1.940636
1491	T	25712	0.002489	36046	0.008572	39839	0.003213	0.006083	1.893370	0.245810	1.893370	0.245810	1.204502	0.156376	1.048126
1492	T	25749	0.001515	36132	0.008441	39970	0.001726	0.006927	4.012437	0.575727	4.012437	0.575727	2.552585	0.366259	2.186326
1493	A	25709	0.001789	35974	0.014316	39898	0.004010	0.012527	3.123674	0.300094	3.123674	0.300094	1.987182	0.190910	1.796272
1494	T	25998	0.002923	36185	0.005002	40346	0.002801	0.002079	0.742213	0.191916	0.742213	0.191916	0.472172	0.122091	0.400000
1495	G	26233	0.003736	36047	0.004355	40636	0.005808	0.000620	0.106699	0.088615	0.106699	0.088615	0.067879	0.056374	0.124253
1496	T	26303	0.003726	35995	0.003473	40720	0.003708	-0.000253	-0.068255	0.131711	-0.068255	0.131711	-0.043422	0.083790	0.040369
1497	G	26390	0.003827	36069	0.004380	40847	0.005239	0.000553	0.105608	0.098795	0.105608	0.098795	0.067184	0.062850	0.130035
1498	T	26365	0.002541	36105	0.002548	40861	0.003010	0.000007	0.002284	0.135742	0.002284	0.135742	0.001453	0.086355	0.087808
1499	G	26346	0.013361	35998	0.015001	40850	0.014394	0.001640	0.113947	0.066940	0.113947	0.066940	0.072490	0.042585	0.115075
1500	C	26334	0.018038	35993	0.015864	40897	0.017630	-0.002173	-0.123277	0.060357	-0.123277	0.060357	-0.078425	0.038397	-0.040027
1501	C	26472	0.001473	36195	0.001381	41163	0.002016	-0.000092	-0.045551	0.151988	-0.045551	0.151988	-0.028978	0.096690	0.067712
1502	C	28360	0.001587	37905	0.001266	43581	0.001423	-0.000320	-0.225228	0.212060	-0.225228	0.212060	-0.143283	0.134906	-0.008377
1503	A	28308	0.001625	37970	0.001817	43441	0.002555	0.000192	0.075236	0.127175	0.075236	0.127175	0.047863	0.080904	0.128767
1504	A	28085	0.001353	37641	0.001753	43077	0.001137	0.000400	0.351976	0.275251	0.351976	0.275251	0.223916	0.175106	0.399022
1505	G	27801	0.008129	37425	0.008791	42638	0.007740	0.000662	0.085497	0.093942	0.085497	0.093942	0.054391	0.059763	0.114153
1506	C	27349	0.002560	36678	0.002563	41886	0.002411	0.000003	0.001383	0.167670	0.001383	0.167670	0.000880	0.106666	0.107546
1507	A	26725	0.003218	35958	0.002531	40951	0.003468	-0.000687	-0.198189	0.127059	-0.198189	0.127059	-0.126081	0.080831	-0.045250
1508	T	25870	0.002551	34879	0.003096	39540	0.003111	0.000545	0.175262	0.140052	0.175262	0.140052	0.111496	0.089097	0.200593
1509	T	25349	0.003669	34270	0.009075	38616	0.004817	0.005406	1.122399	0.156286	1.122399	0.156286	0.714034	0.099424	0.614610
1510	G	24791	0.002743	33561	0.006883	37769	0.004024	0.004140	1.028723	0.162654	1.028723	0.162654	0.654441	0.103475	0.550965
1511	A	24524	0.002447	33235	0.006018	37299	0.004316	0.003571	0.827336	0.139011	0.827336	0.139011	0.526325	0.088434	0.437891
1512	G	24046	0.003868	32532	0.004826	36632	0.004149	0.000958	0.230982	0.135311	0.230982	0.135311	0.146943	0.086080	0.233023
1513	G	23860	0.016471	32295	0.015142	36392	0.016679	-0.001329	-0.079704	0.064630	-0.079704	0.064630	-0.050705	0.041116	-0.009589
1514	C	23744	0.002316	32153	0.002675	36289	0.002563	0.000358	0.139825	0.166524	0.139825	0.166524	0.088952	0.105937	0.194889
1515	A	23551	0.001996	31917	0.001629	36153	0.001853	-0.000366	-0.197732	0.200297	-0.197732	0.200297	-0.125791	0.127423	0.001632
1516	G	23605	0.003516	31914	0.003948	36342	0.002999	0.000432	0.144003	0.174647	0.144003	0.174647	0.091610	0.111105	0.202715
1517	T	22891	0.004412	31063	0.004217	35361	0.004383	-0.000195	-0.044482	0.130807	-0.044482	0.130807	-0.028298	0.083215	0.054918
1518	C	22547	0.002528	30679	0.002379	34810	0.002298	-0.000149	-0.064649	0.189647	-0.064649	0.189647	-0.041127	0.120647	0.079520
1519	A	22517	0.001599	30658	0.001566	34720	0.001613	-0.000033	-0.020542	0.216638	-0.020542	0.216638	-0.013068	0.137818	0.124750
1520	A	22219	0.001485	30293	0.001320	34267	0.001955	-0.000165	-0.084275	0.170273	-0.084275	0.170273	-0.053613	0.108322	0.054709
1521	A	21944	0.002279	30055	0.001996	33765	0.002665	-0.000282	-0.105867	0.155204	-0.105867	0.155204	-0.067349	0.098736	0.031386
1522	G	21627	0.003144	29598	0.003446	33258	0.005472	0.000302	0.055179	0.093592	0.055179	0.093592	0.035103	0.059540	0.094643
1523	T	21150	0.005768	28915	0.008404	32611	0.004109	0.002636	0.641420	0.190886	0.641420	0.190886	0.408051	0.121435	0.400000
1524	A	20895	0.002297	28688	0.012863	32282	0.003129	0.010565	3.376928	0.412241	3.376928	0.412241	2.148294	0.262255	1.886039
1525	G	20886	0.004261	28656	0.005444	32320	0.004641	0.001183	0.254823	0.136838	0.254823	0.136838	0.162111	0.087052	0.249162
1526	G	20659	0.012198	28433	0.016038	32054	0.012417	0.003840	0.309235	0.087913	0.309235	0.087913	0.196725	0.055928	0.252653
1527	C	20688	0.042005	28469	0.050546	32088	0.041262	0.008541	0.207001	0.047622	0.207001	0.047622	0.131687	0.030295	0.161983
1528	A	20498	0.001024	28469	0.003758	31855	0.001162	0.002734	2.353812	0.533521	2.353812	0.533521	1.497421	0.339409	1.158011
1529	A	20390	0.002795	28358	0.003985	31702	0.002397	0.001189	0.496086	0.227031	0.496086	0.227031	0.315594	0.144430	0.400000
1530	A	20569	0.000972	28398	0.004613	31898	0.001944	0.003641	1.873063	0.334808	1.873063	0.334808	1.191583	0.212994	0.978589
1531	T	20567	0.012399	28324	0.022419	31953	0.011298	0.010021	0.886952	0.114469	0.886952	0.114469	0.564251	0.072822	0.491429
1532	C	20438	0.001419	28115	0.001245	31858	0.001946	-0.000174	-0.089428	0.173639	-0.089428	0.173639	-0.056891	0.110463	0.053572
1533	C	20509	0.001463	28232	0.001204	32032	0.001374	-0.000258	-0.188163	0.247412	-0.188163	0.247412	-0.119703	0.157396	0.037693
1534	G	20513	0.008629	28337	0.008469	32039	0.008927	-0.000159	-0.017832	0.095031	-0.017832	0.095031	-0.011344	0.060455	0.049111
1535	C	20673	0.004305	28599	0.004266	32263	0.004339	-0.000039	-0.009045	0.137774	-0.009045	0.137774	-0.005754	0.087647	0.081893
1536	T	20708	0.004877	28729	0.004943	32297	0.005449	0.000065	0.012001	0.117157	0.012001	0.117157	0.007635	0.074531	0.082166
1537	T	20749	0.002844	28829	0.002012	32374	0.002842	-0.000832	-0.292650	0.162917	-0.292650	0.162917	-0.186174	0.103643	-0.082531
1538	T	20745	0.001494	28838	0.001422	32409	0.002499	-0.000073	-0.029048	0.139408	-0.029048	0.139408	-0.018480	0.088687	0.070208
1539	G	20654	0.001114	28640	0.001746	32249	0.002233	0.000632	0.283175	0.155432	0.283175	0.155432	0.180147	0.098881	0.279028
1540	A	20403	0.000686	28229	0.002196	31924	0.002224	0.001510	0.679014	0.170360	0.679014	0.170360	0.431967	0.108378	0.400000
1541	T	20571	0.002479	28334	0.005859	32261	0.002914	0.003379	1.159840	0.229917	1.159840	0.229917	0.737854	0.146266	0.591587
1542	A	20408	0.001372	28149	0.013890	32032	0.002997	0.012518	4.176959	0.494128	4.176959	0.494128	2.657248	0.314349	2.342900
1543	A	20313	0.001378	27915	0.005768	31882	0.002415	0.004389	1.817307	0.299909	1.817307	0.299909	1.156113	0.190793	0.965320
1544	T	20401	0.002451	27770	0.004897	31989	0.002970	0.002447	0.823805	0.201894	0.823805	0.201894	0.524078	0.128438	0.400000
1545	G	20548	0.007154	27835	0.006898	32224	0.008751	-0.000256	-0.029275	0.088232	-0.029275	0.088232	-0.018624	0.056131	0.037507
1546	C	21233	0.002826	28481	0.002844	33154	0.003951	0.000018	0.004609	0.122149	0.004609	0.122149	0.002932	0.077707	0.080639
1547	T	21225	0.002968	28442	0.004500	33167	0.003769	0.001532	0.406545	0.149357	0.406545	0.149357	0.258631	0.095016	0.353647
1548	G	21316	0.005583	28532	0.005923	33284	0.006159	0.000341	0.055286	0.111317	0.055286	0.111317	0.035171	0.070816	0.105987
1549	G	21295	0.003992	28531	0.006694	33224	0.002920	0.002703	0.925794	0.241564	0.925794	0.241564	0.588961	0.153675	0.435285
1550	G	21045	0.003041	28192	0.003866	32816	0.003565	0.000825	0.231463	0.150382	0.231463	0.150382	0.147249	0.095668	0.242917
1551	A	20599	0.003689	27648	0.004738	32145	0.006097	0.001049	0.171982	0.097868	0.171982	0.097868	0.109409	0.062260	0.171670
1552	T	20056	0.007778	26781	0.009298	31177	0.007987	0.001519	0.190244	0.108019	0.190244	0.108019	0.121027	0.068718	0.189746
1553	G	19938	0.010934	26415	0.013136	30926	0.011059	0.002203	0.199173	0.093095	0.199173	0.093095	0.126707	0.059224	0.185932
1554	T	19457	0.012900	25656	0.014422	30140	0.013935	0.001521	0.109174	0.079608	0.109174	0.079608	0.069453	0.050644	0.120097
1555	G	18913	0.013483	25002	0.019118	29257	0.013706	0.005636	0.411180	0.091033	0.411180	0.091033	0.261580	0.057912	0.319492
1556	A	18230	0.009051	24027	0.017272	28024	0.010420	0.008221	0.789012	0.115440	0.789012	0.115440	0.501944	0.073439	0.428505
1557	T	19117	0.009573	25085	0.020052	29342	0.009747	0.010479	1.075106	0.133138	1.075106	0.133138	0.683949	0.084698	0.599250
1558	G	18798	0.007341	24800	0.007863	28776	0.008271	0.000522	0.063077	0.101787	0.063077	0.101787	0.040128	0.064754	0.104881
1559	G	18771	0.006712	24787	0.006455	28708	0.006618	-0.000257	-0.038905	0.118815	-0.038905	0.118815	-0.024750	0.075586	0.050837
1560	G	18714	0.005183	24766	0.005653	28626	0.006078	0.000470	0.077262	0.117084	0.077262	0.117084	0.049151	0.074485	0.123637
1561	G	18583	0.004466	24652	0.004097	28406	0.003802	-0.000369	-0.097164	0.167964	-0.097164	0.167964	-0.061812	0.106853	0.045041
1562	A	18483	0.001731	24535	0.003627	28252	0.003256	0.001896	0.582283	0.162669	0.582283	0.162669	0.370430	0.103485	0.400000
1563	G	18331	0.005728	24463	0.005846	28113	0.008501	0.000118	0.013828	0.087353	0.013828	0.087353	0.008797	0.055571	0.064368
1564	C	18340	0.002399	24449	0.002945	28191	0.003370	0.000546	0.161958	0.149674	0.161958	0.149674	0.103033	0.095218	0.198250
1565	G	18414	0.003258	24528	0.008562	28360	0.004443	0.005303	1.193653	0.194823	1.193653	0.194823	0.759364	0.123940	0.635424
1566	A	18747	0.001974	24877	0.002934	28842	0.002288	0.000961	0.419864	0.212843	0.419864	0.212843	0.267104	0.135404	0.400000
1567	A	18877	0.001112	25053	0.001118	29049	0.001067	0.000005	0.004841	0.301531	0.004841	0.301531	0.003079	0.191824	0.194904
1568	A	18868	0.000901	25057	0.002953	29024	0.001447	0.002052	1.418216	0.356339	1.418216	0.356339	0.902224	0.226692	0.675532
1569	T	18803	0.002819	24929	0.012596	28909	0.004151	0.009777	2.355378	0.290269	2.355378	0.290269	1.498417	0.184660	1.313757
1570	T	18728	0.001815	24895	0.007391	28802	0.002014	0.005576	2.768756	0.478842	2.768756	0.478842	1.761394	0.304624	1.456770
1571	T	18233	0.002852	24366	0.006854	28099	0.002989	0.004002	1.338663	0.265164	1.338663	0.265164	0.851615	0.168689	0.682926
1572	A	18079	0.001659	24212	0.002850	27791	0.001583	0.001190	0.751900	0.310518	0.751900	0.310518	0.478335	0.197542	0.400000
1573	G	17803	0.002640	23870	0.004231	27488	0.003747	0.001591	0.424662	0.157915	0.424662	0.157915	0.270157	0.100461	0.370617
1574	T	17588	0.004719	23539	0.004716	27223	0.004371	-0.000004	-0.000812	0.156607	-0.000812	0.156607	-0.000516	0.099628	0.099112
1575	A	17639	0.001304	23359	0.001670	27297	0.001758	0.000366	0.207948	0.218914	0.207948	0.218914	0.132290	0.139266	0.271556
1576	G	17660	0.007588	23364	0.006634	27342	0.009180	-0.000954	-0.103881	0.092254	-0.103881	0.092254	-0.066086	0.058689	-0.007397
1577	C	17667	0.002264	23239	0.002238	27368	0.002667	-0.000026	-0.009931	0.177616	-0.009931	0.177616	-0.006318	0.112993	0.106675
1578	G	17644	0.002664	23187	0.002890	27390	0.002994	0.000226	0.075408	0.175551	0.075408	0.175551	0.047972	0.111680	0.159652
1579	A	17646	0.001643	23147	0.003327	27462	0.003641	0.001683	0.462222	0.141417	0.462222	0.141417	0.294051	0.089965	0.384016
1580	A	17638	0.002268	23177	0.002416	27479	0.002875	0.000148	0.051604	0.167938	0.051604	0.167938	0.032829	0.106837	0.139666
1581	G	17673	0.003791	23225	0.007535	27581	0.004496	0.003744	0.832744	0.179600	0.832744	0.179600	0.529765	0.114256	0.415509
1582	T	17611	0.004145	23219	0.003359	27512	0.003707	-0.000786	-0.211955	0.167600	-0.211955	0.167600	-0.134839	0.106622	-0.028217
1583	A	17902	0.001117	23339	0.001071	27900	0.001505	-0.000046	-0.030574	0.218663	-0.030574	0.218663	-0.019450	0.139106	0.119656
1584	G	18550	0.009218	23801	0.008865	29063	0.009841	-0.000353	-0.035887	0.094776	-0.035887	0.094776	-0.022830	0.060293	0.037463
1585	C	18798	0.003032	23968	0.003213	29441	0.004110	0.000180	0.043889	0.132291	0.043889	0.132291	0.027921	0.084159	0.112080
1586	T	18786	0.003034	23915	0.004641	29384	0.003675	0.001607	0.437295	0.167610	0.437295	0.167610	0.278193	0.106628	0.384821
1587	G	18827	0.002974	23843	0.003942	29400	0.003231	0.000968	0.299572	0.178640	0.299572	0.178640	0.190578	0.113645	0.304223
1588	A	18874	0.004398	23907	0.009328	29570	0.006628	0.004930	0.743810	0.130409	0.743810	0.130409	0.473189	0.082962	0.400000
1589	T	18800	0.003670	23737	0.003244	29413	0.002584	-0.000426	-0.164996	0.223758	-0.164996	0.223758	-0.104965	0.142347	0.037382
1590	T	18619	0.004458	23446	0.005843	29178	0.005381	0.001385	0.257473	0.131528	0.257473	0.131528	0.163796	0.083674	0.247470
1591	T	17980	0.004449	22208	0.004728	28393	0.005670	0.000279	0.049139	0.119719	0.049139	0.119719	0.031261	0.076161	0.107422
1592	C	17732	0.001241	21740	0.001886	28001	0.001179	0.000645	0.547487	0.349166	0.547487	0.349166	0.348294	0.222128	0.400000
1593	A	17459	0.002234	21391	0.006031	27593	0.003407	0.003797	1.114513	0.220298	1.114513	0.220298	0.709018	0.140147	0.568871
1594	C	17564	0.001879	21226	0.001366	27583	0.001595	-0.000513	-0.321338	0.263970	-0.321338	0.263970	-0.204425	0.167929	-0.036496
1595	A	17466	0.002347	21051	0.002803	27625	0.002824	0.000455	0.161252	0.184097	0.161252	0.184097	0.102583	0.117117	0.219700
1596	C	17584	0.001422	21001	0.002619	27823	0.001761	0.001197	0.679776	0.275147	0.679776	0.275147	0.432452	0.175040	0.400000
1597	T	17836	0.004205	21071	0.003702	28156	0.003090	-0.000503	-0.162854	0.208322	-0.162854	0.208322	-0.103603	0.132528	0.028925
1598	G	17436	0.006251	20708	0.006036	27574	0.007036	-0.000215	-0.030576	0.114616	-0.030576	0.114616	-0.019451	0.072915	0.053464
1599	T	17329	0.004732	20552	0.006861	27424	0.006235	0.002129	0.341388	0.127634	0.341388	0.127634	0.217180	0.081197	0.298377
1600	C	17344	0.001441	20599	0.005243	27498	0.001673	0.003802	2.272502	0.482616	2.272502	0.482616	1.445693	0.307025	1.138669
1601	A	17461	0.001546	20692	0.004784	27670	0.002638	0.003238	1.227394	0.258032	1.227394	0.258032	0.780829	0.164152	0.616677
1602	A	19500	0.001744	22114	0.007733	30606	0.001830	0.005989	3.273240	0.567872	3.273240	0.567872	2.082331	0.361262	1.721069
1603	G	20177	0.003321	22815	0.010782	31631	0.004078	0.007462	1.829637	0.253495	1.829637	0.253495	1.163957	0.161265	1.002692
1604	A	20221	0.001731	22865	0.002099	31698	0.001861	0.000368	0.197927	0.227754	0.197927	0.227754	0.125915	0.144890	0.270805
1605	A	20367	0.001424	22965	0.008230	31873	0.002008	0.006806	3.389516	0.534541	3.389516	0.534541	2.156302	0.340058	1.816244
1606	A	20365	0.000933	23158	0.003368	31876	0.001820	0.002435	1.338349	0.297742	1.338349	0.297742	0.851415	0.189414	0.662001
1607	A	20420	0.002008	23404	0.007819	32012	0.002093	0.005811	2.776607	0.462367	2.776607	0.462367	1.766389	0.294143	1.472246
1608	G	20519	0.002339	23736	0.005182	32235	0.003474	0.002843	0.818167	0.183044	0.818167	0.183044	0.520492	0.116447	0.404045
1609	T	20667	0.009339	24094	0.008176	32422	0.008574	-0.001162	-0.135548	0.104057	-0.135548	0.104057	-0.086232	0.066198	-0.020034
1610	C	20583	0.001895	24212	0.001280	32314	0.001826	-0.000614	-0.336510	0.213063	-0.336510	0.213063	-0.214077	0.135544	-0.078533
1611	T	20687	0.013825	24460	0.013328	32427	0.014155	-0.000497	-0.035128	0.077831	-0.035128	0.077831	-0.022347	0.049514	0.027167
1612	C	20654	0.001501	24471	0.002411	32348	0.002164	0.000910	0.420569	0.197701	0.420569	0.197701	0.267553	0.125771	0.393323
1613	T	20716	0.002027	24626	0.002599	32469	0.002495	0.000571	0.229071	0.182567	0.229071	0.182567	0.145728	0.116143	0.261871
1614	A	20962	0.001336	24822	0.009185	32705	0.003577	0.007850	2.194212	0.273941	2.194212	0.273941	1.395888	0.174273	1.221615
1615	T	21148	0.003263	25168	0.005841	32970	0.004428	0.002578	0.582176	0.148403	0.582176	0.148403	0.370362	0.094410	0.400000
1616	C	21692	0.001152	25692	0.001985	33733	0.002134	0.000833	0.390064	0.175315	0.390064	0.175315	0.248146	0.111530	0.359676
1617	G	21631	0.002496	25668	0.009311	33690	0.005699	0.006815	1.195782	0.148895	1.195782	0.148895	0.760719	0.094722	0.665996
1618	A	21610	0.001573	25717	0.007699	33614	0.002945	0.006126	2.079940	0.294289	2.079940	0.294289	1.323192	0.187217	1.135974
1619	G	21725	0.005708	25968	0.005391	33802	0.005473	-0.000316	-0.057821	0.125379	-0.057821	0.125379	-0.036784	0.079762	0.042978
1620	G	21817	0.003621	26138	0.003061	33865	0.004016	-0.000560	-0.139532	0.133022	-0.139532	0.133022	-0.088766	0.084624	-0.004141
1621	T	21719	0.001704	26192	0.001604	33760	0.002340	-0.000100	-0.042749	0.159775	-0.042749	0.159775	-0.027195	0.101644	0.074448
1622	T	21770	0.001470	26359	0.002314	33792	0.002663	0.000844	0.317002	0.151698	0.317002	0.151698	0.201666	0.096505	0.298172
1623	A	21568	0.001530	26146	0.001874	33539	0.002952	0.000344	0.116556	0.128474	0.116556	0.128474	0.074149	0.081731	0.155880
1624	A	21489	0.001396	26001	0.001346	33420	0.002095	-0.000050	-0.023853	0.163147	-0.023853	0.163147	-0.015174	0.103789	0.088615
1625	A	21579	0.001576	26130	0.001760	33572	0.001787	0.000185	0.103414	0.210073	0.103414	0.210073	0.065789	0.133641	0.199430
1626	G	21673	0.006137	26297	0.006655	33738	0.006254	0.000518	0.082839	0.117225	0.082839	0.117225	0.052700	0.074575	0.127274
1627	G	21611	0.003702	26216	0.004539	33530	0.004414	0.000837	0.189715	0.133874	0.189715	0.133874	0.120691	0.085166	0.205857
1628	T	21469	0.003447	26191	0.004009	33231	0.003701	0.000562	0.151885	0.151918	0.151885	0.151918	0.096624	0.096646	0.193270
1629	A	21410	0.001261	26162	0.002064	33107	0.002447	0.000803	0.328196	0.156045	0.328196	0.156045	0.208788	0.099271	0.308059
1630	C	21910	0.003651	26528	0.003016	33646	0.004161	-0.000636	-0.152757	0.127898	-0.152757	0.127898	-0.097179	0.081365	-0.015815
1631	C	22016	0.000590	26634	0.001352	33756	0.000889	0.000761	0.856475	0.350230	0.856475	0.350230	0.544862	0.222805	0.400000
1632	C	22458	0.001692	27012	0.002110	34407	0.001918	0.000418	0.217977	0.205978	0.217977	0.205978	0.138670	0.131037	0.269706
1633	G	22393	0.003751	26839	0.004769	34231	0.004674	0.001018	0.217796	0.126876	0.217796	0.126876	0.138555	0.080714	0.219269
1634	T	22278	0.003277	26693	0.002735	34056	0.002907	-0.000542	-0.186440	0.172860	-0.186440	0.172860	-0.118607	0.109968	-0.008639
1635	A	22096	0.001403	26298	0.002015	33789	0.002456	0.000612	0.249303	0.154830	0.249303	0.154830	0.158599	0.098498	0.257096
1636	C	22489	0.001779	26670	0.001950	34356	0.002008	0.000171	0.085197	0.194518	0.085197	0.194518	0.054200	0.123746	0.177946
1637	C	22796	0.001535	26816	0.001715	34757	0.001697	0.000180	0.106060	0.213926	0.106060	0.213926	0.067472	0.136093	0.203565
1638	G	22777	0.011854	26736	0.011931	34810	0.012180	0.000077	0.006356	0.080722	0.006356	0.080722	0.004043	0.051352	0.055396
1639	C	23115	0.001904	27027	0.010471	35230	0.001930	0.008567	4.438713	0.644852	4.438713	0.644852	2.823768	0.410234	2.413534
1640	A	23089	0.001083	27064	0.001256	35195	0.001193	0.000174	0.145401	0.256961	0.145401	0.256961	0.092500	0.163470	0.255970
1641	A	23126	0.000735	27116	0.004094	35262	0.001305	0.003358	2.574449	0.501468	2.574449	0.501468	1.637782	0.319018	1.318764
1642	A	22337	0.000672	26120	0.000804	34144	0.001494	0.000132	0.088674	0.165606	0.088674	0.165606	0.056412	0.105354	0.161765
1643	C	22577	0.001152	26272	0.001294	34433	0.001801	0.000143	0.079162	0.176146	0.079162	0.176146	0.050360	0.112059	0.162419
1644	C	22510	0.001999	26115	0.002527	34416	0.002441	0.000528	0.216399	0.178075	0.216399	0.178075	0.137666	0.113286	0.250952
1645	G	22353	0.003937	25908	0.016057	34180	0.006319	0.012120	1.917875	0.192245	1.917875	0.192245	1.220091	0.122300	1.097791
1646	A	21415	0.002335	24552	0.004073	32798	0.002226	0.001738	0.780941	0.252684	0.780941	0.252684	0.496810	0.160750	0.400000
1647	C	21268	0.002069	24207	0.002726	32489	0.002031	0.000658	0.323732	0.229024	0.323732	0.229024	0.205948	0.145698	0.351646
1648	A	20886	0.001388	23751	0.002526	31914	0.002162	0.001138	0.526220	0.202456	0.526220	0.202456	0.334764	0.128796	0.400000
1649	C	21314	0.001267	23942	0.003717	32628	0.001808	0.002451	1.355192	0.311108	1.355192	0.311108	0.862130	0.197917	0.664213
1650	A	21604	0.003425	23963	0.009097	33005	0.002787	0.005672	2.034854	0.338043	2.034854	0.338043	1.294509	0.215052	1.079457
1651	G	21468	0.006847	23722	0.007925	32766	0.007081	0.001078	0.152211	0.114568	0.152211	0.114568	0.096832	0.072885	0.169717
1652	G	21280	0.006250	23448	0.006525	32414	0.008854	0.000275	0.031067	0.085436	0.031067	0.085436	0.019764	0.054352	0.074116
1653	T	20912	0.005164	23130	0.005058	31848	0.005903	-0.000106	-0.017979	0.115607	-0.017979	0.115607	-0.011438	0.073546	0.062108
1654	G	20904	0.005693	23006	0.005564	31722	0.005548	-0.000129	-0.023237	0.129253	-0.023237	0.129253	-0.014783	0.082226	0.067444
1655	G	20488	0.009811	22401	0.010133	31124	0.009992	0.000323	0.032310	0.096591	0.032310	0.096591	0.020555	0.061448	0.082003
1656	G	20344	0.005505	22266	0.005434	30939	0.006788	-0.000071	-0.010462	0.105697	-0.010462	0.105697	-0.006656	0.067241	0.060585
1657	T	20130	0.004074	22155	0.009749	30713	0.005405	0.005676	1.050157	0.169218	1.050157	0.169218	0.668077	0.107651	0.560426
1658	G	20085	0.002639	22087	0.005388	30726	0.003092	0.002749	0.889113	0.218134	0.889113	0.218134	0.565626	0.138770	0.426856
1659	A	20091	0.003335	22019	0.006313	30694	0.003616	0.002978	0.823457	0.201799	0.823457	0.201799	0.523857	0.128378	0.400000
1660	G	20890	0.002872	22671	0.007499	31938	0.004133	0.004626	1.119373	0.192105	1.119373	0.192105	0.712110	0.122211	0.589898
1661	G	20917	0.002677	22705	0.002422	31945	0.002692	-0.000255	-0.094674	0.180237	-0.094674	0.180237	-0.060229	0.114661	0.054432
1662	A	21670	0.002492	23240	0.006497	33069	0.003024	0.004005	1.324577	0.246361	1.324577	0.246361	0.842654	0.156727	0.685926
1663	G	21706	0.002396	23306	0.002746	33098	0.002326	0.000350	0.150627	0.206052	0.150627	0.206052	0.095824	0.131084	0.226908
1664	A	21596	0.001806	23171	0.004273	32960	0.002700	0.002467	0.913508	0.214789	0.913508	0.214789	0.581144	0.136642	0.444502
1665	G	21536	0.002972	23102	0.009004	32865	0.003803	0.006032	1.585876	0.237907	1.585876	0.237907	1.008884	0.151349	0.857535
1666	T	21268	0.006630	22972	0.007096	32506	0.005353	0.000466	0.087041	0.147318	0.087041	0.147318	0.055372	0.093719	0.149092
1667	A	21393	0.001309	23171	0.006301	32693	0.002569	0.004992	1.942953	0.308870	1.942953	0.308870	1.236045	0.196494	1.039551
1668	T	21432	0.012645	23323	0.013249	32787	0.012932	0.000604	0.046712	0.083245	0.046712	0.083245	0.029717	0.052958	0.082675
1669	C	22059	0.003355	23842	0.001636	33664	0.002673	-0.001719	-0.642934	0.188331	-0.642934	0.188331	-0.409014	0.119810	-0.289204
1670	C	22330	0.001075	24258	0.001773	33981	0.001442	0.000698	0.483934	0.251138	0.483934	0.251138	0.307863	0.159766	0.400000
1671	T	22279	0.002603	24240	0.007261	33928	0.003390	0.004657	1.374048	0.229478	1.374048	0.229478	0.874126	0.145986	0.728139
1672	A	22277	0.002155	24298	0.004033	33946	0.002150	0.001879	0.873558	0.259349	0.873558	0.259349	0.555730	0.164990	0.400000
1673	A	22103	0.001629	24151	0.008364	33683	0.003028	0.006735	2.224169	0.307085	2.224169	0.307085	1.414946	0.195358	1.219588
1674	G	22198	0.003964	24388	0.004961	33792	0.004173	0.000997	0.238973	0.149491	0.238973	0.149491	0.152027	0.095101	0.247128
1675	G	22262	0.014060	24600	0.013577	33827	0.015786	-0.000483	-0.030571	0.068926	-0.030571	0.068926	-0.019448	0.043849	0.024400
1676	C	22356	0.002013	24834	0.002174	33994	0.003001	0.000162	0.053842	0.140550	0.053842	0.140550	0.034253	0.089414	0.123667
1677	C	22616	0.002565	25172	0.003695	34443	0.002729	0.001130	0.414058	0.191714	0.414058	0.191714	0.263411	0.121962	0.385373
1678	A	22692	0.002997	25389	0.005002	34534	0.002288	0.002006	0.876690	0.269468	0.876690	0.269468	0.557722	0.171427	0.400000
1679	G	23170	0.005913	25992	0.012311	35323	0.007870	0.006399	0.813021	0.118932	0.813021	0.118932	0.517218	0.075661	0.441558
1680	C	23913	0.002969	26586	0.005379	36210	0.003038	0.002410	0.793221	0.202725	0.793221	0.202725	0.504622	0.128967	0.400000
1681	G	24259	0.003257	26948	0.007162	36731	0.003893	0.003905	1.003146	0.182835	1.003146	0.182835	0.638170	0.116314	0.521856
1682	A	24663	0.001865	27371	0.011582	37337	0.003696	0.009716	2.628865	0.294260	2.628865	0.294260	1.672401	0.187199	1.485201
1683	G	25403	0.002716	28128	0.002595	38356	0.001955	-0.000121	-0.061848	0.228360	-0.061848	0.228360	-0.039346	0.145275	0.105930
1684	A	25413	0.002125	28157	0.003587	38352	0.002112	0.001462	0.692293	0.230698	0.692293	0.230698	0.440415	0.146763	0.400000
1685	G	25705	0.002451	28380	0.004686	38776	0.002656	0.002236	0.841595	0.209268	0.841595	0.209268	0.535396	0.133130	0.402266
1686	A	25631	0.002068	28276	0.004916	38715	0.001601	0.002848	1.778405	0.387630	1.778405	0.387630	1.131365	0.246598	0.884767
1687	A	25595	0.002032	28290	0.003888	38722	0.002583	0.001857	0.718933	0.194110	0.718933	0.194110	0.457362	0.123487	0.400000
1688	C	26276	0.001598	28863	0.002079	39620	0.002171	0.000480	0.221305	0.169608	0.221305	0.169608	0.140787	0.107899	0.248686
1689	T	26240	0.001829	28818	0.003401	39575	0.002678	0.001571	0.586675	0.171502	0.586675	0.171502	0.373224	0.109104	0.400000
1690	G	26277	0.003844	28734	0.004977	39561	0.003842	0.001133	0.294890	0.149041	0.294890	0.149041	0.187600	0.094815	0.282415
1691	T	25658	0.003664	27973	0.005076	38744	0.006014	0.001413	0.234916	0.095930	0.234916	0.095930	0.149446	0.061028	0.210474
1692	T	25335	0.001816	27388	0.002191	38204	0.002277	0.000375	0.164703	0.171918	0.164703	0.171918	0.104779	0.109369	0.214148
1693	G	25144	0.001909	27158	0.004566	37922	0.003745	0.002657	0.709534	0.144743	0.709534	0.144743	0.451383	0.092081	0.400000
1694	T	24764	0.003150	26729	0.002694	37344	0.002946	-0.000456	-0.154818	0.162764	-0.154818	0.162764	-0.098490	0.103545	0.005055
1695	T	24433	0.002251	26349	0.004137	36853	0.002117	0.001886	0.890957	0.256498	0.890957	0.256498	0.566798	0.163176	0.403623
1696	A	24100	0.001535	25946	0.005820	36224	0.002705	0.004285	1.583695	0.254839	1.583695	0.254839	1.007496	0.162120	0.845376
1697	A	23665	0.001944	25443	0.004127	35484	0.002536	0.002183	0.860713	0.214972	0.860713	0.214972	0.547558	0.136758	0.410800
1698	G	22989	0.002566	24801	0.006976	34510	0.004260	0.004409	1.035084	0.170124	1.035084	0.170124	0.658488	0.108228	0.550260
1699	G	22767	0.003250	24488	0.004084	34010	0.003176	0.000833	0.262417	0.177009	0.262417	0.177009	0.166941	0.112607	0.279549
1700	A	22520	0.002531	24261	0.003174	33630	0.002409	0.000643	0.266854	0.206891	0.266854	0.206891	0.169764	0.131617	0.301381
1701	A	22299	0.002287	24068	0.003199	33309	0.002372	0.000912	0.384601	0.209133	0.384601	0.209133	0.244671	0.133044	0.377715
1702	C	21905	0.002100	23706	0.004050	32697	0.002844	0.001950	0.685452	0.194982	0.685452	0.194982	0.436063	0.124041	0.400000
1703	T	21574	0.005145	23377	0.004791	32219	0.004252	-0.000354	-0.083263	0.156766	-0.083263	0.156766	-0.052969	0.099730	0.046760
1704	C	21722	0.005018	23442	0.006911	32411	0.005955	0.001893	0.317849	0.123903	0.317849	0.123903	0.202206	0.078823	0.281029
1705	G	21403	0.004018	22999	0.006696	31983	0.005628	0.002678	0.475803	0.127971	0.475803	0.127971	0.302691	0.081411	0.384102
1706	G	21217	0.011924	22892	0.013891	31686	0.011172	0.001967	0.176056	0.097222	0.176056	0.097222	0.112001	0.061849	0.173850
1707	C	21120	0.005587	22803	0.009078	31560	0.006496	0.003491	0.537387	0.130820	0.537387	0.130820	0.341869	0.083223	0.400000
1708	A	20862	0.001150	22614	0.001857	31214	0.001474	0.000707	0.479637	0.261167	0.479637	0.261167	0.305130	0.166146	0.400000
1709	A	20982	0.001382	22720	0.002773	31477	0.001684	0.001391	0.825974	0.281346	0.825974	0.281346	0.525459	0.178984	0.400000
1710	A	20752	0.001397	22504	0.002089	31103	0.001704	0.000691	0.405549	0.241364	0.405549	0.241364	0.257997	0.153548	0.400000
1711	A	20378	0.002208	22122	0.012160	30495	0.002755	0.009952	3.612778	0.492046	3.612778	0.492046	2.298334	0.313024	1.985311
1712	T	20318	0.002707	22072	0.010964	30356	0.003459	0.008257	2.387184	0.326997	2.387184	0.326997	1.518650	0.208025	1.310625
1713	G	20146	0.002879	22002	0.008090	30086	0.004487	0.005211	1.161362	0.188018	1.161362	0.188018	0.738822	0.119611	0.619210
1714	A	19934	0.001655	21863	0.003202	29762	0.003125	0.001546	0.494847	0.161667	0.494847	0.161667	0.314806	0.102848	0.400000
1715	C	19964	0.003106	21884	0.003701	29780	0.003190	0.000596	0.186750	0.179648	0.186750	0.179648	0.118805	0.114286	0.233091
1716	C	19962	0.004108	21930	0.002599	29833	0.003084	-0.001509	-0.489205	0.191579	-0.489205	0.191579	-0.311216	0.121876	-0.189340
1717	C	20236	0.001730	22163	0.001850	30234	0.002547	0.000120	0.047251	0.161478	0.047251	0.161478	0.030060	0.102727	0.132787
1718	C	20561	0.001945	22361	0.001521	30683	0.002575	-0.000425	-0.165038	0.157718	-0.165038	0.157718	-0.104992	0.100335	-0.004657
1719	G	20031	0.003195	21866	0.004848	30098	0.003954	0.001653	0.417998	0.160793	0.417998	0.160793	0.265917	0.102291	0.368208
1720	T	19854	0.001662	21659	0.002262	29875	0.001573	0.000600	0.381514	0.281291	0.381514	0.281291	0.242707	0.178948	0.400000
1721	A	19677	0.001067	21423	0.001774	29608	0.001047	0.000707	0.674832	0.373759	0.674832	0.373759	0.429307	0.237774	0.400000
1722	A	19512	0.000974	21237	0.002449	29352	0.001499	0.001475	0.983824	0.309055	0.983824	0.309055	0.625877	0.196611	0.429267
1723	C	19855	0.001461	21459	0.002283	29729	0.002119	0.000823	0.388287	0.206080	0.388287	0.206080	0.247016	0.131102	0.378117
1724	T	19538	0.001587	21172	0.007368	29252	0.003043	0.005782	1.900253	0.294857	1.900253	0.294857	1.208880	0.187578	1.021302
1725	T	19451	0.001388	21038	0.006655	29071	0.002614	0.005267	2.014514	0.331846	2.014514	0.331846	1.281570	0.211110	1.070460
1726	A	19138	0.002613	20588	0.013309	28494	0.003615	0.010696	2.958983	0.380690	2.958983	0.380690	1.882411	0.242183	1.640228
1727	G	19074	0.006082	20479	0.007959	28348	0.006314	0.001878	0.297384	0.135051	0.297384	0.135051	0.189186	0.085915	0.275101
1728	G	18976	0.007536	20398	0.007403	28187	0.006812	-0.000133	-0.019547	0.127995	-0.019547	0.127995	-0.012435	0.081426	0.068991
1729	G	19006	0.002841	20437	0.003034	28228	0.003259	0.000193	0.059066	0.167589	0.059066	0.167589	0.037576	0.106615	0.144190
1730	A	18904	0.002751	20329	0.001968	28084	0.001780	-0.000783	-0.439856	0.283393	-0.439856	0.283393	-0.279823	0.180286	-0.099537
1731	T	18860	0.003022	20406	0.006616	28085	0.003917	0.003593	0.917469	0.198072	0.917469	0.198072	0.583664	0.126007	0.457657
1732	A	18930	0.001057	20518	0.001511	28185	0.001384	0.000454	0.328351	0.265280	0.328351	0.265280	0.208887	0.168763	0.377649
1733	A	19373	0.002065	20982	0.004766	28896	0.002180	0.002701	1.238978	0.307528	1.238978	0.307528	0.788199	0.195639	0.592559
1734	G	19695	0.011272	21417	0.010833	29394	0.010853	-0.000439	-0.040486	0.095702	-0.040486	0.095702	-0.025756	0.060883	0.035127
1735	G	19734	0.005878	21542	0.007892	29467	0.007262	0.002013	0.277235	0.113810	0.277235	0.113810	0.176368	0.072402	0.248770
1736	G	19680	0.006453	21551	0.007146	29401	0.007687	0.000693	0.090101	0.105817	0.090101	0.105817	0.057319	0.067317	0.124637
1737	G	19730	0.008262	21718	0.007367	29494	0.008137	-0.000894	-0.109911	0.107225	-0.109911	0.107225	-0.069922	0.068213	-0.001709
1738	T	19619	0.002854	21611	0.004488	29293	0.002321	0.001634	0.703928	0.269866	0.703928	0.269866	0.447816	0.171680	0.400000
1739	G	19524	0.014341	21499	0.016791	29144	0.014617	0.002450	0.167623	0.084613	0.167623	0.084613	0.106636	0.053828	0.160465
1740	C	19704	0.002588	21597	0.003010	29403	0.002857	0.000421	0.147495	0.182834	0.147495	0.182834	0.093831	0.116313	0.210145
1741	C	20285	0.000887	22033	0.001089	30174	0.001027	0.000202	0.196540	0.299214	0.196540	0.299214	0.125032	0.190351	0.315383
1742	A	20440	0.001566	22153	0.002528	30367	0.003095	0.000962	0.310879	0.144674	0.310879	0.144674	0.197772	0.092037	0.289809
1743	C	20670	0.001597	22339	0.001656	30673	0.001989	0.000060	0.030059	0.195681	0.030059	0.195681	0.019123	0.124486	0.143608
1744	C	21143	0.001135	22722	0.001144	31305	0.000990	0.000009	0.009228	0.325742	0.009228	0.325742	0.005871	0.207227	0.213097
1745	A	21460	0.001445	22953	0.006709	31756	0.002015	0.005265	2.612335	0.441780	2.612335	0.441780	1.661885	0.281046	1.380838
1746	T	21567	0.003756	23127	0.031478	31936	0.005386	0.027723	5.147381	0.454941	5.147381	0.454941	3.274600	0.289419	2.985181
1747	C	21986	0.002047	23536	0.006798	32540	0.002120	0.004751	2.240704	0.397123	2.240704	0.397123	1.425465	0.252637	1.172828
1748	A	22016	0.002498	23560	0.010611	32597	0.002730	0.008113	2.971463	0.418149	2.971463	0.418149	1.890350	0.266013	1.624337
1749	G	21757	0.008227	23230	0.007103	32232	0.007725	-0.001124	-0.145543	0.107446	-0.145543	0.107446	-0.092590	0.068354	-0.024236
1750	G	21833	0.004947	23341	0.005013	32484	0.007573	0.000066	0.008715	0.087725	0.008715	0.087725	0.005544	0.055808	0.061352
1751	T	21567	0.004405	22991	0.003523	32082	0.004644	-0.000882	-0.189857	0.129673	-0.189857	0.129673	-0.120781	0.082494	-0.038287
1752	G	21581	0.003105	22992	0.004610	32053	0.003869	0.001506	0.389216	0.155667	0.389216	0.155667	0.247607	0.099030	0.346637
1753	G	21669	0.023167	23117	0.022581	32192	0.023888	-0.000586	-0.024529	0.059884	-0.024529	0.059884	-0.015605	0.038097	0.022492
1754	C	21732	0.011596	23184	0.012681	32291	0.010251	0.001085	0.105883	0.101576	0.105883	0.101576	0.067359	0.064620	0.131979
1755	C	22026	0.002815	23587	0.007038	32720	0.003729	0.004223	1.132573	0.202900	1.132573	0.202900	0.720507	0.129079	0.591428
1756	G	22036	0.012525	23693	0.023467	32759	0.013645	0.010942	0.801891	0.099050	0.801891	0.099050	0.510138	0.063012	0.447125
1757	C	22293	0.002557	23989	0.007212	33072	0.003356	0.004655	1.386874	0.232801	1.386874	0.232801	0.882285	0.148101	0.734184
1758	A	22017	0.001998	23812	0.004955	32708	0.003088	0.002957	0.957609	0.201056	0.957609	0.201056	0.609200	0.127906	0.481295
1759	G	21278	0.002444	23217	0.006116	31703	0.004700	0.003672	0.781377	0.145683	0.781377	0.145683	0.497087	0.092679	0.404408
1760	A	21122	0.002225	23213	0.002628	31558	0.002598	0.000403	0.154969	0.180730	0.154969	0.180730	0.098586	0.114975	0.213561
1761	G	20640	0.006347	22752	0.011252	30808	0.006719	0.004905	0.729995	0.142619	0.729995	0.142619	0.464399	0.090730	0.400000
1762	A	20279	0.005326	22437	0.007354	30243	0.005786	0.002028	0.350511	0.135404	0.350511	0.135404	0.222984	0.086140	0.309123
1763	A	19696	0.003757	21849	0.012495	29353	0.005553	0.008738	1.573491	0.199801	1.573491	0.199801	1.001005	0.127107	0.873898
1764	T	18972	0.005007	21213	0.013718	28263	0.005343	0.008711	1.630386	0.222499	1.630386	0.222499	1.037200	0.141547	0.895653
1765	A	18328	0.003546	20724	0.008541	27341	0.004426	0.004994	1.128514	0.203585	1.128514	0.203585	0.717924	0.129514	0.588410
1766	G	18120	0.004581	20555	0.006179	27026	0.004699	0.001598	0.340053	0.161153	0.340053	0.161153	0.216331	0.102520	0.318852
1767	G	17736	0.012573	20320	0.012057	26499	0.013736	-0.000516	-0.037580	0.083100	-0.037580	0.083100	-0.023907	0.052866	0.028959
1768	C	16997	0.005589	19725	0.005830	25409	0.006179	0.000241	0.038994	0.127924	0.038994	0.127924	0.024807	0.081381	0.106188
1769	C	16610	0.002950	19333	0.002483	24894	0.001808	-0.000467	-0.258471	0.308445	-0.258471	0.308445	-0.164431	0.196223	0.031792
1770	C	16093	0.002051	18942	0.001320	24129	0.001906	-0.000731	-0.383317	0.239635	-0.383317	0.239635	-0.243854	0.152448	-0.091406
1771	A	15700	0.003057	18481	0.003301	23562	0.003947	0.000243	0.061657	0.154934	0.061657	0.154934	0.039224	0.098564	0.137788
1772	A	15359	0.001563	18088	0.003262	22932	0.002137	0.001699	0.795239	0.273288	0.795239	0.273288	0.505906	0.173857	0.400000
1773	G	15397	0.008183	18080	0.012555	22921	0.011780	0.004372	0.371142	0.096670	0.371142	0.096670	0.236109	0.061498	0.297607
1774	C	15497	0.003226	18113	0.003478	23012	0.003607	0.000252	0.069794	0.175566	0.069794	0.175566	0.044401	0.111690	0.156090
1775	G	15418	0.003438	17988	0.015232	22892	0.004543	0.011795	2.596225	0.341529	2.596225	0.341529	1.651636	0.217270	1.434366
1776	A	15334	0.002152	17925	0.006137	22768	0.002416	0.003985	1.649480	0.363575	1.649480	0.363575	1.049346	0.231295	0.818051
1777	C	15094	0.001524	17599	0.009432	22468	0.002492	0.007909	3.173031	0.531332	3.173031	0.531332	2.018582	0.338016	1.680565
1778	T	15009	0.002998	17558	0.011562	22352	0.003803	0.008563	2.251893	0.344974	2.251893	0.344974	1.432583	0.219462	1.213121
1779	G	14940	0.006627	17510	0.015363	22268	0.009565	0.008736	0.913317	0.135474	0.913317	0.135474	0.581023	0.086184	0.494839
1780	T	14815	0.003982	17376	0.005870	22044	0.003992	0.001888	0.472873	0.201514	0.472873	0.201514	0.300827	0.128197	0.400000
1781	T	14501	0.001034	17123	0.004497	21615	0.002313	0.003462	1.496823	0.327445	1.496823	0.327445	0.952231	0.208310	0.743921
1782	T	14341	0.002162	17047	0.004282	21352	0.001733	0.002121	1.223783	0.417529	1.223783	0.417529	0.778532	0.265619	0.512913
1783	A	14234	0.001405	16990	0.012360	21186	0.002266	0.010955	4.835319	0.805013	4.835319	0.805013	3.076076	0.512124	2.563952
1784	C	14142	0.002121	16901	0.002426	21045	0.000903	0.000305	0.337331	0.605075	0.337331	0.605075	0.214599	0.384930	0.400000
1785	C	14584	0.001371	17219	0.005575	21566	0.001901	0.004204	2.211236	0.484621	2.211236	0.484621	1.406718	0.308300	1.098418
1786	A	14488	0.001242	17051	0.002698	21401	0.001776	0.001455	0.819648	0.308321	0.819648	0.308321	0.521434	0.196144	0.400000
1787	A	14404	0.001180	17044	0.002523	21314	0.001361	0.001343	0.986805	0.397236	0.986805	0.397236	0.627774	0.252709	0.400000
1788	A	14215	0.001266	16921	0.002068	21066	0.000997	0.000802	0.804689	0.493442	0.804689	0.493442	0.511917	0.313912	0.400000
1789	A	14072	0.000924	16830	0.002496	20854	0.001151	0.001572	1.365697	0.489115	1.365697	0.489115	0.868813	0.311159	0.557653
1790	A	13975	0.000859	16740	0.001075	20697	0.001063	0.000217	0.203764	0.336331	0.203764	0.336331	0.129628	0.213963	0.343591
1791	C	13890	0.001080	16592	0.005304	20481	0.001904	0.004224	2.218170	0.485551	2.218170	0.485551	1.411129	0.308892	1.102237
1792	A	13752	0.001527	16391	0.001952	20247	0.001877	0.000425	0.226575	0.258242	0.226575	0.258242	0.144140	0.164285	0.308425
1793	T	13640	0.001466	16243	0.008804	20053	0.001895	0.007338	3.872085	0.758569	3.872085	0.758569	2.463297	0.482577	1.980720
1794	A	13608	0.000955	16174	0.012118	19986	0.002001	0.011163	5.577540	0.991109	5.577540	0.991109	3.548254	0.630512	2.917741
1795	G	13701	0.005255	16225	0.006656	20084	0.006074	0.001401	0.230687	0.148152	0.230687	0.148152	0.146756	0.094250	0.241005
1796	G	13814	0.011293	16348	0.016332	20285	0.010895	0.005039	0.462551	0.127563	0.462551	0.127563	0.294260	0.081151	0.375412
1797	T	13724	0.003352	16241	0.002709	20150	0.002878	-0.000643	-0.223248	0.224656	-0.223248	0.224656	-0.142023	0.142919	0.000896
1798	T	13550	0.004280	15972	0.005510	19961	0.003457	0.001229	0.355595	0.239037	0.355595	0.239037	0.226218	0.152068	0.378286
1799	T	13528	0.006505	15927	0.009920	19952	0.009473	0.003415	0.360533	0.113964	0.360533	0.113964	0.229360	0.072500	0.301860
1800	C	13570	0.001548	15946	0.001881	20032	0.001198	0.000334	0.278627	0.406052	0.278627	0.406052	0.177254	0.258317	0.400000
1801	T	13568	0.003317	15866	0.003782	20037	0.003144	0.000465	0.147906	0.221775	0.147906	0.221775	0.094093	0.141086	0.235179
1802	G	13750	0.007709	15962	0.010588	20320	0.009498	0.002879	0.303069	0.118505	0.303069	0.118505	0.192803	0.075389	0.268192
1803	C	14151	0.001555	16201	0.001975	20804	0.002355	0.000421	0.178543	0.205989	0.178543	0.205989	0.113584	0.131044	0.244627
1804	T	14198	0.001127	16235	0.005667	20853	0.001822	0.004540	2.491302	0.540690	2.491302	0.540690	1.584887	0.343970	1.240918
1805	A	14184	0.001269	16136	0.001859	20842	0.001056	0.000590	0.559097	0.444879	0.559097	0.444879	0.355680	0.283018	0.400000
1806	A	14120	0.001275	15966	0.005762	20733	0.001158	0.004487	3.876602	0.981266	3.876602	0.981266	2.466171	0.624250	1.841921
1807	G	14012	0.002355	15773	0.005579	20564	0.003939	0.003224	0.818506	0.204701	0.818506	0.204701	0.520707	0.130224	0.400000
1808	T	13991	0.006719	15691	0.009050	20560	0.008658	0.002331	0.269263	0.120452	0.269263	0.120452	0.171297	0.076628	0.247925
1809	C	14191	0.001903	15808	0.002024	20836	0.001920	0.000122	0.063382	0.266880	0.063382	0.266880	0.040321	0.169781	0.210102
1810	G	14233	0.010328	15855	0.012362	20933	0.010605	0.002034	0.191784	0.116404	0.191784	0.116404	0.122007	0.074052	0.196059
1811	C	14347	0.002788	15975	0.004444	21129	0.002650	0.001656	0.624968	0.272479	0.624968	0.272479	0.397584	0.173342	0.400000
1812	A	14314	0.000908	15819	0.001833	21111	0.001042	0.000925	0.887657	0.448276	0.887657	0.448276	0.564699	0.285179	0.400000
1813	A	15546	0.000836	16706	0.003232	22999	0.001261	0.002396	1.900307	0.529197	1.900307	0.529197	1.208915	0.336658	0.872257
1814	G	15884	0.001448	16825	0.004160	23484	0.003194	0.002712	0.849331	0.206882	0.849331	0.206882	0.540317	0.131612	0.408705
1815	A	16040	0.001683	16925	0.002363	23684	0.001858	0.000680	0.366066	0.271864	0.366066	0.271864	0.232880	0.172951	0.400000
1816	C	16133	0.002913	16926	0.005967	23824	0.002854	0.003054	1.069932	0.286834	1.069932	0.286834	0.680656	0.182475	0.498182
1817	G	16230	0.001972	17005	0.004469	23951	0.002129	0.002498	1.172949	0.334268	1.172949	0.334268	0.746193	0.212650	0.533543
1818	A	15813	0.001581	16690	0.004074	23417	0.001964	0.002493	1.269262	0.352411	1.269262	0.352411	0.807464	0.224193	0.583271
1819	T	15836	0.003726	16673	0.008997	23475	0.003919	0.005271	1.344937	0.264785	1.344937	0.264785	0.855606	0.168448	0.687159
1820	G	15697	0.003313	16494	0.009094	23170	0.004273	0.005781	1.353100	0.245468	1.353100	0.245468	0.860799	0.156159	0.704640
1821	T	15309	0.005160	16185	0.006240	22648	0.003841	0.001080	0.281143	0.223339	0.281143	0.223339	0.178854	0.142081	0.320935
1822	A	15171	0.002637	15901	0.013710	22404	0.003660	0.011073	3.025420	0.434695	3.025420	0.434695	1.924676	0.276539	1.648137
1823	T	14901	0.005436	15563	0.010538	21958	0.004691	0.005102	1.087654	0.242564	1.087654	0.242564	0.691931	0.154312	0.537619
1824	A	15520	0.002577	15989	0.008006	22956	0.004095	0.005428	1.325632	0.241784	1.325632	0.241784	0.843325	0.153816	0.689509
1825	G	16230	0.002957	16706	0.004789	24144	0.004100	0.001831	0.446594	0.172920	0.446594	0.172920	0.284109	0.110006	0.394115
1826	G	16261	0.003198	16729	0.005798	24185	0.005293	0.002600	0.491348	0.145879	0.491348	0.145879	0.312580	0.092804	0.400000
1827	A	16336	0.002020	16732	0.004542	24312	0.003496	0.002522	0.721385	0.196080	0.721385	0.196080	0.458922	0.124740	0.400000
1828	G	16477	0.011410	16853	0.013232	24529	0.011089	0.001822	0.164328	0.110072	0.164328	0.110072	0.104540	0.070025	0.174565
1829	C	16586	0.004763	17008	0.005350	24733	0.004367	0.000587	0.134513	0.178120	0.134513	0.178120	0.085573	0.113314	0.198887
1830	T	16385	0.004028	16830	0.006417	24554	0.003788	0.002389	0.630757	0.219074	0.630757	0.219074	0.401268	0.139368	0.400000
1831	G	16382	0.004456	16838	0.009384	24597	0.004757	0.004927	1.035897	0.214065	1.035897	0.214065	0.659005	0.136182	0.522823
1832	A	16189	0.003397	16673	0.005038	24332	0.003247	0.001641	0.505341	0.227608	0.505341	0.227608	0.321482	0.144797	0.400000
1833	C	16749	0.003105	17105	0.002865	25160	0.002504	-0.000240	-0.095849	0.237531	-0.095849	0.237531	-0.060976	0.151110	0.090134
1834	G	16742	0.007108	17130	0.010158	25172	0.008859	0.003050	0.344252	0.116174	0.344252	0.116174	0.219002	0.073906	0.292908
1835	C	16683	0.005215	17101	0.004327	25112	0.004141	-0.000888	-0.214335	0.182811	-0.214335	0.182811	-0.136353	0.116299	-0.020055
1836	C	16625	0.002165	16987	0.003120	25000	0.002640	0.000955	0.361598	0.216847	0.361598	0.216847	0.230037	0.137951	0.367989
1837	T	16569	0.003138	16895	0.011483	24894	0.004258	0.008344	1.959650	0.290105	1.959650	0.290105	1.246667	0.184556	1.062111
1838	G	16613	0.008668	17084	0.013521	25094	0.008966	0.004854	0.541307	0.132805	0.541307	0.132805	0.344362	0.084486	0.400000
1839	C	16349	0.005933	17065	0.006094	24613	0.004388	0.000161	0.036751	0.193414	0.036751	0.193414	0.023380	0.123044	0.146424
1840	C	16280	0.001966	17311	0.003004	24579	0.002034	0.001038	0.510392	0.276258	0.510392	0.276258	0.324695	0.175746	0.400000
1841	C	17330	0.002597	18467	0.002599	26044	0.002073	0.000003	0.001243	0.259987	0.001243	0.259987	0.000791	0.165395	0.166186
1842	G	17110	0.009059	18501	0.013080	25805	0.009882	0.004021	0.406944	0.115376	0.406944	0.115376	0.258885	0.073399	0.332284
1843	G	16919	0.005319	18472	0.006442	25735	0.004663	0.001123	0.240777	0.176021	0.240777	0.176021	0.153174	0.111979	0.265154
1844	T	16672	0.003899	18378	0.004897	25424	0.004405	0.000998	0.226638	0.161986	0.226638	0.161986	0.144180	0.103051	0.247231
1845	G	16499	0.009516	18407	0.010811	25246	0.009348	0.001295	0.138572	0.115770	0.138572	0.115770	0.088155	0.073649	0.161804
1846	C	16925	0.002541	19014	0.002524	25762	0.002911	-0.000016	-0.005552	0.182693	-0.005552	0.182693	-0.003532	0.116223	0.112691
1847	T	17164	0.004195	19350	0.004031	26154	0.004015	-0.000164	-0.040805	0.167643	-0.040805	0.167643	-0.025959	0.106649	0.080690
1848	G	19386	0.002940	21380	0.003134	29340	0.003374	0.000194	0.057347	0.161952	0.057347	0.161952	0.036483	0.103029	0.139511
1849	G	19209	0.002967	21278	0.005170	29105	0.003676	0.002202	0.599046	0.180996	0.599046	0.180996	0.381094	0.115144	0.400000
1850	A	18983	0.002897	21091	0.012565	28748	0.004279	0.009667	2.259469	0.287030	2.259469	0.287030	1.437403	0.182599	1.254803
1851	A	18776	0.003142	21056	0.010448	28385	0.003981	0.007306	1.835233	0.267725	1.835233	0.267725	1.167517	0.170318	0.997199
1852	G	19160	0.008507	21544	0.008448	28904	0.008130	-0.000059	-0.007316	0.112469	-0.007316	0.112469	-0.004654	0.071549	0.066895
1853	G	18990	0.004055	21540	0.004178	28691	0.004810	0.000124	0.025678	0.132736	0.025678	0.132736	0.016335	0.084442	0.100778
1854	T	18678	0.005354	21432	0.005179	28201	0.005957	-0.000175	-0.029329	0.122031	-0.029329	0.122031	-0.018658	0.077632	0.058974
1855	T	18796	0.003405	21782	0.005876	28386	0.004509	0.002471	0.548079	0.156601	0.548079	0.156601	0.348670	0.099625	0.400000
1856	A	18993	0.002948	22079	0.003895	28668	0.003732	0.000947	0.253631	0.156233	0.253631	0.156233	0.161352	0.099390	0.260743
1857	A	20133	0.002384	23358	0.004452	30324	0.003067	0.002068	0.674396	0.194285	0.674396	0.194285	0.429029	0.123598	0.400000
1858	G	20326	0.008314	23791	0.008238	30826	0.008856	-0.000076	-0.008589	0.098137	-0.008589	0.098137	-0.005464	0.062431	0.056967
1859	G	20882	0.006034	24637	0.006170	31784	0.006922	0.000136	0.019602	0.106112	0.019602	0.106112	0.012470	0.067505	0.079975
1860	G	20880	0.006370	24733	0.005620	31809	0.005030	-0.000750	-0.149047	0.145524	-0.149047	0.145524	-0.094819	0.092577	-0.002242
1861	G	20941	0.002626	24851	0.002213	31870	0.002542	-0.000413	-0.162591	0.183110	-0.162591	0.183110	-0.103435	0.116489	0.013054
1862	A	20739	0.001350	24720	0.001497	31636	0.002718	0.000147	0.053947	0.130525	0.053947	0.130525	0.034319	0.083036	0.117355
1863	T	20575	0.009721	24565	0.011073	31415	0.010600	0.001352	0.127559	0.090913	0.127559	0.090913	0.081149	0.057836	0.138985
1864	C	20552	0.001995	24636	0.001705	31431	0.002513	-0.000290	-0.115426	0.162751	-0.115426	0.162751	-0.073431	0.103537	0.030106
1865	T	20577	0.001652	24765	0.002261	31557	0.002567	0.000609	0.237233	0.163530	0.237233	0.163530	0.150920	0.104032	0.254952
1866	G	21124	0.004213	25317	0.004898	32589	0.005462	0.000685	0.125354	0.115146	0.125354	0.115146	0.079746	0.073253	0.152999
1867	T	20820	0.003410	25239	0.004239	32217	0.002669	0.000829	0.310665	0.218361	0.310665	0.218361	0.197635	0.138914	0.336549
1868	T	20838	0.001296	25300	0.001739	32313	0.002073	0.000443	0.213855	0.176449	0.213855	0.176449	0.136047	0.112251	0.248299
1869	A	20803	0.001586	25329	0.002724	32245	0.002388	0.001138	0.476489	0.187567	0.476489	0.187567	0.303127	0.119324	0.400000
1870	G	21145	0.002128	25839	0.002051	33004	0.002727	-0.000077	-0.028237	0.155623	-0.028237	0.155623	-0.017963	0.099003	0.081039
1871	A	21023	0.001998	25832	0.002013	32886	0.002311	0.000015	0.006575	0.179958	0.006575	0.179958	0.004183	0.114483	0.118666
1872	G	21156	0.009643	26008	0.009920	33071	0.009646	0.000277	0.028755	0.094872	0.028755	0.094872	0.018293	0.060354	0.078647
1873	C	21011	0.062777	25963	0.064168	32867	0.061308	0.001392	0.022699	0.038115	-999.000000	0.000000	-999.000000	0.000000	-999.000000
1874	A	20920	0.001243	26123	0.003407	32810	0.001524	0.002164	1.420102	0.349390	1.420102	0.349390	0.903424	0.222271	0.681153
1875	A	21126	0.001136	26409	0.004544	33127	0.002083	0.003408	1.636121	0.301413	1.636121	0.301413	1.040848	0.191749	0.849099
1876	T	21198	0.002972	26633	0.005257	33194	0.005302	0.002285	0.430892	0.114292	0.430892	0.114292	0.274120	0.072709	0.346829
1877	C	21432	0.001446	26949	0.000742	33624	0.001933	-0.000704	-0.364325	0.165743	-0.364325	0.165743	-0.231772	0.105441	-0.126332
1878	G	21689	0.001798	27401	0.002044	33995	0.002383	0.000246	0.103065	0.166949	0.103065	0.166949	0.065567	0.106207	0.171774
1879	A	22006	0.001181	27986	0.001143	34490	0.001131	-0.000038	-0.033665	0.271980	-0.033665	0.271980	-0.021417	0.173025	0.151609
1880	A	22037	0.001089	28227	0.001417	34607	0.000751	0.000328	0.436588	0.428755	0.436588	0.428755	0.277743	0.272760	0.400000
1881	G	22131	0.014459	28503	0.013262	34781	0.014864	-0.001198	-0.080568	0.071241	-0.080568	0.071241	-0.051255	0.045322	-0.005933
1882	C	22240	0.001259	28772	0.001008	34989	0.002258	-0.000251	-0.111198	0.134658	-0.111198	0.134658	-0.070741	0.085665	0.014924
1883	A	22314	0.001120	29024	0.001309	35083	0.001767	0.000189	0.106883	0.175227	0.106883	0.175227	0.067996	0.111474	0.179470
1884	G	23598	0.002500	30335	0.003033	37112	0.004608	0.000533	0.115587	0.098882	0.115587	0.098882	0.073533	0.062906	0.136439
1885	T	23557	0.004118	30505	0.003934	37109	0.004015	-0.000184	-0.045799	0.137314	-0.045799	0.137314	-0.029136	0.087355	0.058219
1886	G	23669	0.001521	30681	0.001890	37380	0.001846	0.000369	0.200142	0.193708	0.200142	0.193708	0.127324	0.123231	0.250555
1887	A	23721	0.001307	30914	0.000809	37513	0.001146	-0.000498	-0.434596	0.257355	-0.434596	0.257355	-0.276476	0.163721	-0.112755
1888	A	25409	0.001732	32505	0.000861	40406	0.000891	-0.000870	-0.976775	0.381761	-0.976775	0.381761	-0.621393	0.242864	-0.378529
1889	C	27384	0.001169	34505	0.000869	43426	0.001543	-0.000299	-0.193879	0.170509	-0.193879	0.170509	-0.123339	0.108472	-0.014867
1890	T	27768	0.001549	35178	0.001649	44051	0.001657	0.000100	0.060472	0.193452	0.060472	0.193452	0.038470	0.123068	0.161539
1891	T	27979	0.001644	35587	0.001489	44402	0.002049	-0.000155	-0.075524	0.154972	-0.075524	0.154972	-0.048046	0.098588	0.050542
1892	A	27980	0.001501	35756	0.003692	44413	0.002004	0.002191	1.093167	0.229123	1.093167	0.229123	0.695438	0.145761	0.549677
1893	A	28011	0.000893	35967	0.001140	44468	0.000855	0.000247	0.289542	0.298731	0.289542	0.298731	0.184197	0.190043	0.374240
1894	G	28180	0.007346	36409	0.009174	44783	0.008932	0.001828	0.204649	0.080810	0.204649	0.080810	0.130191	0.051409	0.181600
1895	C	28335	0.002929	36794	0.002555	45063	0.002863	-0.000374	-0.130814	0.145673	-0.130814	0.145673	-0.083220	0.092673	0.009453
1896	C	28523	0.004137	37428	0.003019	45433	0.003522	-0.001118	-0.317430	0.137218	-0.317430	0.137218	-0.201939	0.087294	-0.114645
1897	C	28826	0.001145	38138	0.000813	45967	0.000892	-0.000332	-0.372178	0.282998	-0.372178	0.282998	-0.236768	0.180034	-0.056734
1898	C	29329	0.000989	38846	0.001133	46762	0.000920	0.000144	0.156484	0.273721	0.156484	0.273721	0.099550	0.174133	0.273683
1899	A	29495	0.002170	39046	0.001537	47006	0.001596	-0.000633	-0.396862	0.215539	-0.396862	0.215539	-0.252471	0.137119	-0.115352
1900	G	29950	0.002838	39333	0.002644	47579	0.003237	-0.000194	-0.059929	0.124439	-0.059929	0.124439	-0.038125	0.079164	0.041039
1901	T	30307	0.004586	39843	0.006526	48178	0.005791	0.001939	0.334865	0.098986	0.334865	0.098986	0.213031	0.062972	0.276002
1902	A	30375	0.000988	39718	0.002618	48397	0.001570	0.001631	1.038501	0.232616	1.038501	0.232616	0.660662	0.147983	0.512678
1903	A	30157	0.000995	39464	0.006791	48122	0.001849	0.005796	3.133989	0.412687	3.133989	0.412687	1.993744	0.262538	1.731206
1904	A	30110	0.001295	39502	0.002607	48053	0.001249	0.001312	1.050929	0.297217	1.050929	0.297217	0.668568	0.189080	0.479487
1905	C	31172	0.002117	40441	0.002943	49555	0.002623	0.000825	0.314588	0.145615	0.314588	0.145615	0.200131	0.092636	0.292767
1906	G	31527	0.002982	41019	0.003559	50209	0.004860	0.000578	0.118887	0.087958	0.118887	0.087958	0.075632	0.055956	0.131588
1907	G	31695	0.014166	41471	0.014974	50551	0.014935	0.000808	0.054103	0.060219	0.054103	0.060219	0.034418	0.038309	0.072728
1908	C	32036	0.007679	42131	0.009162	51003	0.007411	0.001483	0.200104	0.091809	0.200104	0.091809	0.127300	0.058406	0.185706
1909	G	32136	0.004325	42335	0.005055	51192	0.005763	0.000730	0.126601	0.087767	0.126601	0.087767	0.080539	0.055835	0.136374
1910	G	32323	0.015840	42856	0.013954	51591	0.015642	-0.001886	-0.120597	0.057893	-0.120597	0.057893	-0.076720	0.036829	-0.039890
1911	C	32747	0.002718	43431	0.003316	52204	0.003448	0.000598	0.173375	0.116487	0.173375	0.116487	0.110295	0.074105	0.184401
1912	C	33631	0.001398	44288	0.002213	53363	0.002024	0.000815	0.402826	0.154420	0.402826	0.154420	0.256265	0.098237	0.354502
1913	G	34024	0.002792	44850	0.006600	53995	0.005130	0.003808	0.742213	0.103432	0.742213	0.103432	0.472172	0.065800	0.406372
1914	T	34231	0.002220	44796	0.002924	54270	0.002377	0.000704	0.296238	0.153992	0.296238	0.153992	0.188457	0.097965	0.286422
1915	A	34344	0.000844	45158	0.003853	54490	0.001156	0.003009	2.602321	0.435565	2.602321	0.435565	1.655514	0.277093	1.378421
1916	A	34332	0.001485	45358	0.008290	54501	0.002000	0.006804	3.402119	0.403356	3.402119	0.403356	2.164320	0.256602	1.907717
1917	C	34835	0.001521	45590	0.005374	55101	0.002269	0.003853	1.698225	0.233374	1.698225	0.233374	1.080357	0.148465	0.931892
1918	T	34761	0.705417	45543	0.700130	55033	0.703923	-0.005287	-0.007511	0.008484	-999.000000	0.000000	-999.000000	0.000000	-999.000000
1919	A	37258	0.000778	48312	0.003105	58845	0.001733	0.002326	1.342164	0.214484	1.342164	0.214484	0.853842	0.136448	0.717394
1920	T	37655	0.001461	48799	0.002336	59470	0.001312	0.000875	0.667500	0.236832	0.667500	0.236832	0.424643	0.150665	0.400000
1921	A	37931	0.000554	49030	0.001122	59819	0.000819	0.000568	0.693565	0.256257	0.693565	0.256257	0.441224	0.163022	0.400000
1922	A	37672	0.001009	48561	0.001606	59546	0.001243	0.000598	0.480810	0.204643	0.480810	0.204643	0.305876	0.130187	0.400000
1923	C	37673	0.001088	48264	0.001595	59597	0.001409	0.000507	0.359767	0.180892	0.359767	0.180892	0.228872	0.115077	0.343950
1924	G	37526	0.002292	48119	0.002743	59343	0.002629	0.000451	0.171735	0.131438	0.171735	0.131438	0.109252	0.083617	0.192869
1925	G	37435	0.003072	48027	0.004268	59195	0.004071	0.001196	0.293873	0.103301	0.293873	0.103301	0.186952	0.065717	0.252669
1926	T	37283	0.013652	47882	0.016708	59018	0.015639	0.003055	0.195367	0.054453	0.195367	0.054453	0.124286	0.034641	0.158928
1927	C	37158	0.004548	47704	0.004968	58910	0.004549	0.000420	0.092320	0.104776	0.092320	0.104776	0.058731	0.066655	0.125386
1928	C	36931	0.000866	47412	0.002278	58586	0.000939	0.001411	1.503448	0.349618	1.503448	0.349618	0.956446	0.222416	0.734030
1929	T	36592	0.001667	46804	0.013119	58037	0.002653	0.011452	4.315656	0.408924	4.315656	0.408924	2.745483	0.260145	2.485338
1930	A	37116	0.001590	46392	0.004376	58720	0.001754	0.002786	1.588372	0.262811	1.588372	0.262811	1.010472	0.167192	0.843280
1931	A	36855	0.002523	45953	0.007921	58302	0.003619	0.005398	1.491463	0.170090	1.491463	0.170090	0.948821	0.108206	0.840616
1932	G	36894	0.005773	45700	0.009081	58311	0.005899	0.003308	0.560678	0.105450	0.560678	0.105450	0.356686	0.067084	0.400000
1933	G	36580	0.003882	45494	0.009320	57851	0.005359	0.005438	1.014820	0.118963	1.014820	0.118963	0.645596	0.075681	0.569916
1934	T	36329	0.005120	45168	0.005336	57435	0.005484	0.000216	0.039340	0.092830	0.039340	0.092830	0.025027	0.059056	0.084083
1935	A	36231	0.001628	44808	0.004530	57395	0.002073	0.002902	1.399667	0.224585	1.399667	0.224585	0.890424	0.142874	0.747550
1936	G	36597	0.005383	44898	0.011181	58050	0.008096	0.005798	0.716108	0.084462	0.716108	0.084462	0.455565	0.053732	0.401833
1937	C	36994	0.001433	43972	0.004207	58750	0.001872	0.002775	1.481866	0.241460	1.481866	0.241460	0.942716	0.153609	0.789107
1938	G	37134	0.003609	44134	0.014456	59014	0.004389	0.010847	2.471621	0.213628	2.471621	0.213628	1.572366	0.135903	1.436463
1939	A	37372	0.001820	44173	0.002354	59402	0.001633	0.000535	0.327529	0.198377	0.327529	0.198377	0.208363	0.126201	0.334564
1940	A	37376	0.001150	44137	0.002492	59456	0.001211	0.001342	1.108003	0.276669	1.108003	0.276669	0.704876	0.176008	0.528869
1941	A	37194	0.001291	43753	0.006034	59186	0.002213	0.004743	2.143049	0.265125	2.143049	0.265125	1.363339	0.168664	1.194675
1942	T	36954	0.002571	43308	0.006119	58782	0.003487	0.003548	1.017416	0.149620	1.017416	0.149620	0.647247	0.095184	0.552064
1943	T	36647	0.008022	42948	0.010990	58365	0.008276	0.002968	0.358594	0.084849	0.358594	0.084849	0.228126	0.053978	0.282104
1944	C	36386	0.002556	42511	0.003129	57936	0.002227	0.000573	0.257197	0.171832	0.257197	0.171832	0.163621	0.109314	0.272934
1945	C	36217	0.002485	42216	0.004027	57618	0.002447	0.001542	0.630075	0.173786	0.630075	0.173786	0.400833	0.110557	0.400000
1946	T	35711	0.002576	41387	0.007514	56819	0.003995	0.004938	1.236051	0.150419	1.236051	0.150419	0.786336	0.095691	0.690645
1947	T	35524	0.002787	40996	0.007586	56504	0.003274	0.004799	1.465823	0.190249	1.465823	0.190249	0.932510	0.121030	0.811480
1948	G	35017	0.002513	40298	0.006477	55680	0.004849	0.003964	0.817400	0.111184	0.817400	0.111184	0.520004	0.070731	0.449272
1949	T	34850	0.004390	40115	0.006456	55432	0.005502	0.002066	0.375519	0.099698	0.375519	0.099698	0.238893	0.063425	0.302318
1950	C	35346	0.001867	40467	0.002619	56176	0.002421	0.000752	0.310688	0.144108	0.310688	0.144108	0.197650	0.091677	0.289327
1951	G	35585	0.004777	40781	0.004684	56655	0.006001	-0.000094	-0.015620	0.083170	-0.015620	0.083170	-0.009937	0.052910	0.042973
1952	G	35739	0.006603	41028	0.006435	56909	0.006343	-0.000169	-0.026610	0.092148	-0.026610	0.092148	-0.016929	0.058621	0.041693
1953	G	35932	0.003145	41161	0.004616	57160	0.003709	0.001471	0.396666	0.123520	0.396666	0.123520	0.252347	0.078580	0.330926
1954	T	35791	0.001676	40830	0.003674	56849	0.002234	0.001997	0.894083	0.183599	0.894083	0.183599	0.568787	0.116800	0.451987
1955	A	35682	0.000589	40472	0.006350	56664	0.002100	0.005762	2.743460	0.320255	2.743460	0.320255	1.745302	0.203736	1.541566
1956	A	35637	0.000898	40787	0.007355	56598	0.001360	0.006457	4.746398	0.635311	4.746398	0.635311	3.019507	0.404165	2.615343
1957	G	36858	0.004477	41985	0.022151	58392	0.006302	0.017674	2.804423	0.194198	2.804423	0.194198	1.784085	0.123543	1.660542
1958	T	37191	0.002985	42765	0.012066	58844	0.003739	0.009081	2.429013	0.229663	2.429013	0.229663	1.545261	0.146104	1.399157
1959	T	37751	0.008238	43477	0.016836	59565	0.009401	0.008598	0.914567	0.091344	0.914567	0.091344	0.581818	0.058110	0.523708
1960	C	38351	0.001695	44394	0.002388	60495	0.001686	0.000693	0.410915	0.190052	0.410915	0.190052	0.261411	0.120905	0.382316
1961	C	38605	0.001114	44910	0.001514	61010	0.001213	0.000400	0.330026	0.209764	0.330026	0.209764	0.209952	0.133445	0.343397
1962	G	38895	0.002468	45435	0.004776	61383	0.003356	0.002308	0.687689	0.131391	0.687689	0.131391	0.437486	0.083587	0.400000
1963	A	38929	0.002620	45519	0.003185	61412	0.003615	0.000565	0.156387	0.103034	0.156387	0.103034	0.099489	0.065547	0.165036
1964	C	39358	0.032090	45950	0.031534	62036	0.032417	-0.000556	-0.017145	0.037804	-0.017145	0.037804	-0.010907	0.024049	0.013143
1965	C	39285	0.002164	45915	0.002657	62063	0.002095	0.000493	0.235557	0.161769	0.235557	0.161769	0.149854	0.102912	0.252766
1966	C	39796	0.003317	46436	0.004156	62824	0.002913	0.000839	0.288146	0.144310	0.288146	0.144310	0.183310	0.091805	0.275115
1967	G	40261	0.019249	46841	0.027220	63550	0.019512	0.007970	0.408480	0.054006	0.408480	0.054006	0.259862	0.034357	0.294219
1968	C	39884	0.001504	46377	0.002113	63053	0.001634	0.000609	0.372658	0.180438	0.372658	0.180438	0.237073	0.114789	0.351862
1969	A	39703	0.001864	46213	0.008071	62665	0.002777	0.006207	2.235586	0.239720	2.235586	0.239720	1.422209	0.152502	1.269707
1970	C	40678	0.001696	46913	0.005521	63887	0.002191	0.003825	1.745306	0.234410	1.745306	0.234410	1.110308	0.149124	0.961184
1971	G	40896	0.006700	47434	0.034279	64149	0.008995	0.027579	3.066176	0.165079	3.066176	0.165079	1.950604	0.105018	1.845586
1972	A	41004	0.002073	47739	0.009510	64282	0.002660	0.007437	2.795732	0.284611	2.795732	0.284611	1.778555	0.181061	1.597495
1973	A	40487	0.001556	47035	0.003529	63425	0.001592	0.001973	1.239131	0.244844	1.239131	0.244844	0.788296	0.155762	0.632534
1974	A	40403	0.001559	46839	0.003907	63298	0.001738	0.002348	1.350958	0.238729	1.350958	0.238729	0.859436	0.151872	0.707565
1975	G	40783	0.003433	47193	0.007734	63822	0.005374	0.004301	0.800360	0.102254	0.800360	0.102254	0.509164	0.065051	0.444113
1976	G	40709	0.013461	47183	0.013925	63779	0.015271	0.000463	0.030325	0.051810	0.030325	0.051810	0.019292	0.032960	0.052251
1977	C	40506	0.003037	46535	0.005265	63381	0.003014	0.002228	0.739423	0.153544	0.739423	0.153544	0.470397	0.097680	0.400000
1978	G	39842	0.003614	45372	0.012100	62406	0.004567	0.008486	1.858100	0.171028	1.858100	0.171028	1.182064	0.108802	1.073262
1979	T	39634	0.002170	44947	0.002803	62088	0.001933	0.000633	0.327746	0.179576	0.327746	0.179576	0.208501	0.114240	0.322742
1980	A	38888	0.000823	44351	0.005006	61007	0.002082	0.004183	2.009219	0.250426	2.009219	0.250426	1.278201	0.159313	1.118888
1981	A	38366	0.001199	43915	0.003780	60182	0.001911	0.002581	1.350720	0.219081	1.350720	0.219081	0.859285	0.139373	0.719913
1982	C	38493	0.002286	43912	0.005147	60123	0.002229	0.002861	1.283459	0.218732	1.283459	0.218732	0.816496	0.139151	0.677345
1983	G	38554	0.002957	43798	0.005822	60092	0.003328	0.002865	0.860906	0.150433	0.860906	0.150433	0.547681	0.095701	0.451980
1984	A	38313	0.003993	43614	0.015981	59596	0.006376	0.011988	1.880047	0.144491	1.880047	0.144491	1.196026	0.091921	1.104106
1985	T	37691	0.006527	42970	0.006819	58603	0.006553	0.000292	0.044556	0.087944	0.044556	0.087944	0.028345	0.055947	0.084292
1986	T	36868	0.005099	42055	0.005207	57217	0.004999	0.000108	0.021645	0.102437	0.021645	0.102437	0.013770	0.065167	0.078937
1987	T	36586	0.003827	41588	0.005025	56719	0.005924	0.001199	0.202380	0.080906	0.202380	0.080906	0.128748	0.051470	0.180217
1988	G	36427	0.004283	41413	0.004226	56321	0.004599	-0.000057	-0.012354	0.101907	-0.012354	0.101907	-0.007859	0.064830	0.056971
1989	G	36124	0.006976	41009	0.006364	55922	0.006527	-0.000612	-0.093691	0.090554	-0.093691	0.090554	-0.059603	0.057608	-0.001995
1990	G	36231	0.012006	40754	0.012809	56003	0.012249	0.000802	0.065495	0.065646	0.065495	0.065646	0.041666	0.041762	0.083427
1991	C	36210	0.035322	40520	0.036476	55910	0.035217	0.001154	0.032770	0.038895	0.032770	0.038895	0.020847	0.024744	0.045591
1992	A	36116	0.003323	40396	0.005050	55787	0.003191	0.001727	0.541378	0.151534	0.541378	0.151534	0.344407	0.096401	0.400000
1993	C	35852	0.001980	40000	0.004100	55452	0.002723	0.002120	0.778398	0.159012	0.778398	0.159012	0.495192	0.101159	0.400000
1994	T	35653	0.002468	39588	0.005103	55165	0.003480	0.002634	0.756887	0.139064	0.756887	0.139064	0.481507	0.088468	0.400000
1995	G	35443	0.002850	39186	0.012836	54762	0.005003	0.009987	1.995929	0.175600	1.995929	0.175600	1.269747	0.111711	1.158035
1996	T	35106	0.012391	38734	0.011360	54228	0.012116	-0.001032	-0.085140	0.066435	-0.085140	0.066435	-0.054163	0.042264	-0.011900
1997	C	34091	0.001584	37714	0.001644	52701	0.001575	0.000060	0.038069	0.190588	0.038069	0.190588	0.024218	0.121246	0.145465
1998	T	33853	0.004844	37487	0.007549	52319	0.004970	0.002705	0.544280	0.122835	0.544280	0.122835	0.346254	0.078144	0.400000
1999	C	33702	0.001365	37169	0.002018	51956	0.001578	0.000653	0.413688	0.200350	0.413688	0.200350	0.263175	0.127456	0.390632
[truncated: 900 more rows]
