# Supplementary material for: Model-Free RNA Sequence and Structure Alignment Informed by SHAPE Probing Reveals a Conserved Alternate Secondary Structure for 16S rRNA
Source: PLoS Comput Biol. 2015 May 20;11(5):e1004126. doi: 10.1371/journal.pcbi.1004126 (PMC4438973; doi:10.1371/journal.pcbi.1004126)
Supplement: S1 Dataset — (ZIP) [file pcbi.1004126.s003.zip › align_1_DATA/2014-12-29_rRNA_SHAPE-MaP/cdiff_23S_1m7.map]

1	-999.000000	0.000000	T
2	-999.000000	0.000000	G
3	-999.000000	0.000000	G
4	-999.000000	0.000000	T
5	-999.000000	0.000000	C
6	-999.000000	0.000000	A
7	-999.000000	0.000000	A
8	-999.000000	0.000000	G
9	-999.000000	0.000000	T
10	-999.000000	0.000000	T
11	2.955855	3.192688	A
12	-999.000000	0.000000	T
13	-999.000000	0.000000	T
14	-999.000000	0.000000	A
15	1.495695	1.234127	A
16	1.580195	1.289900	G
17	-0.210142	0.406862	G
18	1.285830	0.829532	G
19	0.245247	0.251189	T
20	0.137812	0.261817	G
21	1.201272	0.703393	C
22	-0.593191	0.430545	A
23	0.292791	0.234627	G
24	0.055575	0.268193	G
25	0.334546	0.184145	G
26	0.045063	0.252420	C
27	0.314331	0.267993	G
28	1.006226	0.373419	G
29	0.473470	0.250111	A
30	1.188762	0.306185	T
31	0.303038	0.134942	G
32	-0.030919	0.176010	C
33	0.761146	0.359356	C
34	0.507706	0.316389	T
35	0.501210	0.226664	T
36	-0.096577	0.137984	G
37	0.245218	0.100338	G
38	-0.020238	0.136597	C
39	0.031251	0.310303	A
40	0.235413	0.243892	C
41	0.180776	0.296571	T
42	0.100290	0.110515	A
43	0.018679	0.172012	G
44	0.220745	0.177948	G
45	0.176548	0.153610	A
46	0.353505	0.096424	G
47	-0.102567	0.132859	C
48	0.443921	0.169259	C
49	0.042566	0.117993	G
50	-0.246799	0.242855	A
51	-0.294811	0.172519	T
52	0.278871	0.194222	G
53	0.175404	0.138055	A
54	0.427343	0.176584	A
55	0.180209	0.160586	G
56	-0.086754	0.123596	G
57	-0.044941	0.146604	A
58	0.152435	0.123998	C
59	0.361401	0.119562	G
60	-0.239689	0.129756	T
61	0.351561	0.192486	G
62	1.805382	0.385579	A
63	2.148190	0.657923	T
64	0.322186	0.199825	A
65	0.170510	0.174816	A
66	0.060029	0.079038	G
67	0.030124	0.155252	C
68	-0.079884	0.154510	T
69	0.270355	0.085906	G
70	-0.012838	0.127681	C
71	0.257372	0.155051	G
72	0.961955	0.269945	A
73	0.338885	0.199570	T
74	0.002356	0.278994	A
75	0.231614	0.136689	A
76	0.046804	0.083556	G
77	0.163654	0.057447	C
78	-0.127463	0.093650	T
79	0.137003	0.078346	T
80	0.125803	0.149631	C
81	-0.076865	0.068655	G
82	-0.019157	0.091913	G
83	0.035391	0.093135	G
84	-0.094330	0.127974	G
85	1.185523	0.182179	A
86	0.194244	0.087974	G
87	-0.083574	0.095665	T
88	0.008713	0.108439	T
89	0.110082	0.081556	G
90	0.878606	0.236552	C
91	0.856613	0.309059	A
92	4.515632	0.691344	C
93	1.861390	0.269812	G
94	1.374879	0.221121	T
95	0.258329	0.206338	A
96	0.017134	0.128654	A
97	-0.060627	0.153320	A
98	-0.034906	0.088378	C
99	-0.053102	0.101548	T
100	0.372746	0.130558	T
101	-0.048766	0.111868	T
102	0.141409	0.165551	G
103	-0.105584	0.306816	A
104	0.030020	0.051987	T
105	-0.352776	0.193437	C
106	-0.262674	0.185613	C
107	0.349580	0.122477	G
108	0.066828	0.097794	A
109	0.096500	0.119052	A
110	-0.044253	0.170384	G
111	0.096038	0.077243	A
112	0.005700	0.111767	T
113	0.075847	0.087942	T
114	0.148493	0.064789	T
115	0.105886	0.134265	C
116	0.036722	0.146944	C
117	0.074992	0.084466	G
118	0.540830	0.189248	A
119	0.309093	0.144250	A
120	-0.020656	0.111844	T
121	0.616745	0.188117	G
122	0.084455	0.085894	A
123	0.152787	0.095417	G
124	0.035931	0.060846	G
125	1.356295	0.302403	A
126	-0.118660	0.214036	A
127	-0.068654	0.166944	A
128	0.024393	0.226660	C
129	0.092002	0.091257	T
130	0.095529	0.141515	C
131	0.004816	0.087193	A
132	0.093125	0.146832	C
133	-0.109746	0.103266	T
134	0.057681	0.152903	T
135	0.105503	0.144951	A
136	-0.196904	0.145451	G
137	-0.003056	0.143013	A
138	0.344851	0.123670	G
139	0.522214	0.137865	T
140	0.690384	0.232571	A
141	1.070729	0.255384	A
142	0.732681	0.179622	T
143	0.686489	0.165592	G
144	-0.111008	0.069734	T
145	-0.305691	0.115952	C
146	0.094570	0.120813	T
147	0.034339	0.114237	A
148	-0.415653	0.171116	A
149	0.016699	0.081742	G
150	0.118511	0.132611	T
151	0.064263	0.135112	A
152	0.352854	0.096320	T
153	0.115902	0.074692	C
154	-0.164244	0.105257	A
155	-0.042230	0.155055	T
156	-0.046767	0.078273	T
157	0.090219	0.056189	A
158	-0.097155	0.147427	A
159	0.032911	0.064953	G
160	-0.183527	0.106530	T
161	0.561747	0.130203	G
162	-0.043854	0.163434	A
163	0.795402	0.364232	A
164	0.179819	0.196642	T
165	0.193262	0.152276	A
166	0.735049	0.165879	C
167	1.091713	0.333059	A
168	0.157118	0.121070	T
169	0.460993	0.277148	A
170	-0.022018	0.096665	G
171	-0.264530	0.152357	C
172	-0.005545	0.101149	T
173	0.044699	0.089848	T
174	0.102532	0.077487	A
175	-0.015369	0.088299	A
176	0.051335	0.070761	T
177	0.003266	0.105302	G
178	0.225306	0.086954	A
179	0.353294	0.113662	G
180	-0.043671	0.120198	G
181	-0.230054	0.122965	G
182	0.238335	0.150882	G
183	0.468225	0.216218	A
184	0.102109	0.112963	A
185	0.161637	0.146978	C
186	0.156498	0.149440	T
187	0.060148	0.128359	C
188	-0.016390	0.173210	A
189	0.198783	0.103106	G
190	-0.038643	0.102427	G
191	-0.089144	0.203226	G
192	0.173384	0.171221	A
193	0.195527	0.175777	A
194	0.240280	0.171493	C
195	0.146694	0.122899	T
196	0.661451	0.121571	G
197	0.504660	0.210683	A
198	0.420320	0.211174	A
199	0.473663	0.177950	A
200	0.409984	0.266624	C
201	0.486479	0.240600	A
202	0.410782	0.114835	T
203	-0.092809	0.277316	C
204	0.513525	0.210732	T
205	0.029854	0.177796	A
206	0.183446	0.151683	A
207	-0.000696	0.154941	G
208	-0.183499	0.155243	T
209	-0.014062	0.130780	A
210	-0.226947	0.166352	C
211	-0.084670	0.145992	C
212	-0.155868	0.150373	T
213	-0.214072	0.144300	G
214	0.218698	0.219741	A
215	-0.085333	0.227012	A
216	0.543301	0.139777	G
217	0.367192	0.149790	G
218	0.418751	0.202737	A
219	0.602860	0.188658	A
220	0.601162	0.191254	G
221	-0.047006	0.247500	A
222	0.530397	0.147296	G
223	0.101033	0.216702	A
224	0.935517	0.257529	A
225	-0.137042	0.281709	A
226	1.394614	0.310104	G
227	0.060743	0.223333	A
228	1.447382	0.358859	A
229	4.789534	0.981749	A
230	0.636843	0.128954	T
231	0.381323	0.126650	T
232	0.126301	0.213522	C
233	0.609773	0.251403	G
234	0.441740	0.191441	A
235	-0.130584	0.177449	T
236	0.031841	0.087906	T
237	0.151922	0.135403	C
238	-0.051873	0.147498	C
239	0.141237	0.118965	G
240	-0.307925	0.292738	T
241	0.178857	0.194973	A
242	0.061250	0.218654	A
243	0.371738	0.131407	G
244	0.140308	0.128495	T
245	0.450880	0.179307	A
246	-0.067570	0.073570	G
247	-0.047511	0.139212	C
248	1.409774	0.188349	G
249	0.055145	0.091357	G
250	1.412595	0.321722	C
251	0.580741	0.154587	G
252	2.249416	0.498234	A
253	0.066411	0.075611	G
254	-0.019394	0.137215	C
255	0.031997	0.131392	G
256	0.257949	0.259238	A
257	0.309429	0.341023	A
258	0.202348	0.143796	C
259	0.119319	0.099272	G
260	0.302197	0.167698	C
261	-0.082598	0.078729	G
262	0.022865	0.103005	G
263	0.046270	0.139802	A
264	0.019434	0.163272	T
265	0.456325	0.143682	T
266	0.513011	0.240426	A
267	0.055941	0.077195	G
268	-0.072140	0.142004	C
269	-0.213113	0.344888	C
270	-0.299919	0.213180	C
271	0.110971	0.172682	A
272	0.194568	0.223042	A
273	0.190918	0.212606	A
274	0.002088	0.161714	C
275	0.161085	0.170252	C
276	0.373348	0.268418	A
277	-0.086772	0.191225	A
278	0.165304	0.127102	T
279	0.276341	0.201636	A
280	-0.040075	0.125770	A
281	-0.151882	0.160069	A
282	0.556162	0.136047	G
283	0.270860	0.146707	T
284	-0.074149	0.176291	T
285	1.217561	0.333713	T
286	0.498507	0.142859	T
287	0.309441	0.145653	C
288	0.098730	0.108590	T
289	-0.120396	0.120994	T
290	-0.044734	0.194149	T
291	0.022206	0.077686	A
292	0.813571	0.337818	T
293	0.165715	0.107728	T
294	-0.146887	0.119037	G
295	0.111028	0.099830	G
296	-0.035944	0.117946	G
297	0.158898	0.123288	G
298	-0.074321	0.109583	T
299	0.072614	0.135397	T
300	0.293885	0.098642	G
301	-999.000000	0.000000	C
302	-0.015807	0.140176	G
303	0.030064	0.154942	G
304	-0.192356	0.161963	A
305	-0.058527	0.223930	C
306	-0.023854	0.236354	A
307	0.174952	0.097283	T
308	-0.081082	0.234878	A
309	0.010367	0.069205	T
310	0.743927	0.224733	C
311	0.701195	0.200539	A
312	0.956866	0.257668	T
313	3.464778	0.666787	A
314	1.133827	0.329049	A
315	0.990216	0.212142	C
316	0.142896	0.084707	G
317	0.193554	0.219205	A
318	0.434598	0.146130	A
319	0.333192	0.143792	G
320	0.797592	0.282457	A
321	-0.015949	0.093587	G
322	0.102683	0.109413	G
323	-0.331572	0.106405	T
324	0.029340	0.139238	A
325	0.156282	0.107899	T
326	-0.237867	0.182090	C
327	0.243012	0.121841	G
328	0.363367	0.156505	T
329	0.000801	0.093166	A
330	0.570600	0.195666	A
331	0.018023	0.134299	T
332	-0.254817	0.132381	T
333	-0.080345	0.137949	G
334	-0.056736	0.149286	A
335	-0.113412	0.167085	A
336	0.336649	0.110649	G
337	1.739551	0.314828	A
338	0.001615	0.069250	G
339	0.145543	0.079812	G
340	-0.216224	0.136264	T
341	-0.190408	0.155571	T
342	-0.089230	0.163239	T
343	0.197441	0.114139	G
344	-0.023225	0.112841	G
345	0.038739	0.193073	A
346	-0.029585	0.188643	A
347	0.254320	0.199924	A
348	-0.221708	0.088568	G
349	-0.044141	0.154906	A
350	-0.190973	0.167876	C
351	-0.038439	0.060827	C
352	-0.403636	0.200169	C
353	0.297129	0.113574	A
354	-0.161144	0.087103	C
355	-0.082339	0.283709	C
356	0.503166	0.243130	A
357	-0.088688	0.090509	C
358	0.761148	0.253592	A
359	0.386355	0.135912	G
360	-0.080635	0.125881	A
361	0.050411	0.118964	A
362	0.013950	0.080892	G
363	-0.077726	0.112265	G
364	-0.167949	0.082106	T
365	0.188422	0.109971	A
366	0.083088	0.118155	A
367	-0.000420	0.174452	T
368	-0.215964	0.145400	A
369	-0.180074	0.058869	G
370	-0.019905	0.061791	T
371	-0.064047	0.151955	C
372	-0.090669	0.149105	C
373	0.105851	0.098851	T
374	0.106864	0.095046	G
375	-0.148459	0.109031	T
376	0.276469	0.117106	A
377	-0.084361	0.059191	T
378	0.645183	0.148073	G
379	0.039907	0.111286	T
380	0.277715	0.064492	T
381	2.062719	0.361897	A
382	2.677448	0.458301	A
383	0.159425	0.264561	A
384	0.118279	0.103706	C
385	-0.193138	0.059818	G
386	-0.086920	0.111265	A
387	-0.150279	0.055343	G
388	0.234163	0.115758	A
389	0.827864	0.205339	A
390	-0.053052	0.062070	G
391	0.056246	0.107946	A
392	0.028365	0.102123	C
393	0.008836	0.079518	T
394	0.271520	0.102091	T
395	0.852913	0.165480	T
396	1.173448	0.220765	A
397	0.321308	0.145467	G
398	-0.148537	0.033445	A
399	-0.071394	0.130478	T
400	0.078525	0.080583	A
401	0.122863	0.086762	T
402	0.412145	0.099367	G
403	1.231084	0.271795	A
404	-0.042972	0.049090	T
405	-0.239744	0.117085	C
406	-0.111159	0.116767	C
407	-0.046437	0.107291	A
408	0.480322	0.119812	G
409	0.397891	0.132153	A
410	0.223612	0.097434	G
411	0.019018	0.076179	T
412	0.115310	0.097842	A
413	-0.077027	0.108811	C
414	0.077039	0.083203	C
415	-0.001786	0.084647	A
416	-0.014942	0.133180	C
417	-0.067665	0.061194	G
418	0.010292	0.062417	G
419	0.415869	0.103441	G
420	0.419157	0.123370	A
421	0.681648	0.149621	C
422	1.298599	0.263195	A
423	1.818378	0.261767	C
424	2.686468	0.227914	G
425	0.970627	0.138000	T
426	1.109420	0.091718	G
427	0.564390	0.140832	A
428	0.661829	0.196092	A
429	0.629190	0.149499	A
430	0.207750	0.085417	C
431	-0.079586	0.106632	C
432	0.149751	0.100909	C
433	0.557242	0.098396	T
434	0.121314	0.064689	G
435	0.176910	0.077175	T
436	0.066265	0.090562	G
437	0.102448	0.064343	G
438	0.421545	0.112236	G
439	0.094025	0.209713	A
440	0.250676	0.177849	A
441	0.153863	0.047499	G
442	0.494545	0.096441	C
443	0.837982	0.183289	A
444	0.122259	0.086109	G
445	0.181275	0.053775	G
446	0.168354	0.103513	A
447	0.088499	0.062975	G
448	-0.003594	0.076908	G
449	0.127940	0.097959	G
450	1.595719	0.213012	A
451	0.052097	0.119782	C
452	0.198193	0.121673	C
453	1.554064	0.208168	A
454	0.119283	0.089612	C
455	-0.146024	0.423979	C
456	-999.000000	0.000000	A
457	0.030521	0.041326	T
458	0.038605	0.114222	C
459	-0.069752	0.095083	C
460	0.174180	0.097110	A
461	0.380561	0.156223	A
462	0.042601	0.083033	G
463	0.041899	0.050560	G
464	-0.276298	0.146149	C
465	0.496282	0.110122	T
466	-0.081873	0.143105	A
467	-0.046940	0.179745	A
468	0.105958	0.198732	A
469	0.887457	0.135860	T
470	-0.077053	0.102432	A
471	0.019288	0.123536	C
472	0.023220	0.119413	T
473	0.128551	0.095025	A
474	-0.350066	0.138478	C
475	0.066119	0.174981	C
476	0.071548	0.093021	T
477	0.023343	0.090306	A
478	0.093396	0.082233	G
479	-0.085854	0.093127	T
480	0.160334	0.117581	G
481	1.646756	0.263499	A
482	-0.129453	0.138195	C
483	0.388760	0.132131	C
484	0.863283	0.168924	G
485	1.325221	0.244053	A
486	0.463103	0.177358	T
487	1.840231	0.503167	A
488	-0.059505	0.073499	G
489	0.336192	0.124290	C
490	-999.000000	0.000000	G
491	1.038066	0.191700	T
492	0.572941	0.193137	A
493	0.273070	0.176382	T
494	1.553414	0.335098	A
495	0.636418	0.168523	G
496	0.005688	0.126150	T
497	0.510202	0.134412	A
498	-0.075964	0.128478	C
499	0.372257	0.098319	C
500	0.580570	0.105567	G
501	0.540841	0.136521	T
502	1.012668	0.176699	G
503	1.582108	0.243663	A
504	0.050878	0.076261	G
505	-0.014810	0.108588	G
506	0.181104	0.056886	G
507	0.150504	0.182153	A
508	0.803641	0.203487	A
509	0.326755	0.150370	A
510	0.159256	0.072374	G
511	0.108938	0.107264	G
512	0.119100	0.091181	T
513	1.473062	0.227217	G
514	0.290464	0.178030	A
515	0.671177	0.306815	A
516	0.000319	0.233025	A
517	1.478558	0.283611	A
518	1.831659	0.296865	G
519	0.487482	0.189409	A
520	0.811053	0.185975	A
521	0.073859	0.130448	C
522	0.040915	0.153142	C
523	0.107425	0.130563	C
524	-0.000072	0.092696	C
525	0.236750	0.078566	G
526	1.126100	0.138905	G
527	1.213552	0.174065	G
528	1.962411	0.246576	A
529	0.010178	0.068553	G
530	0.134929	0.075412	G
531	0.312239	0.102951	G
532	0.041433	0.087847	G
533	1.154396	0.201310	A
534	1.496253	0.173971	G
535	0.710018	0.134128	T
536	1.357590	0.212713	G
537	0.171692	0.186093	A
538	0.180874	0.305660	A
539	0.693138	0.233760	A
540	2.631438	0.383984	T
541	2.388471	0.361791	A
542	2.424346	0.385458	G
543	1.048658	0.304680	A
544	0.264148	0.156473	A
545	-0.074087	0.155006	C
546	0.163606	0.130797	C
547	0.631700	0.146617	T
548	1.592185	0.182887	G
549	0.684040	0.286670	A
550	-0.119080	0.264651	A
551	0.239295	0.116412	A
552	0.037256	0.113999	C
553	-0.110936	0.188017	C
554	0.204166	0.106160	C
555	-0.005523	0.089250	T
556	0.229423	0.070156	G
557	0.573430	0.151830	C
558	-0.126046	0.134009	A
559	-0.125772	0.114856	C
560	0.645153	0.195187	T
561	2.309917	0.361669	T
562	1.238858	0.231819	A
563	1.755926	0.356600	C
564	1.174510	0.213181	A
565	1.777524	0.399050	A
566	0.555746	0.079421	G
567	0.421538	0.142653	C
568	1.641143	0.250230	T
569	0.425243	0.126269	G
570	0.109271	0.092594	T
571	0.209084	0.142390	G
572	0.391032	0.102744	G
573	0.582947	0.147016	A
574	0.384058	0.188872	A
575	0.289367	0.071675	G
576	0.190913	0.105003	C
577	-0.587066	0.261547	A
578	0.049666	0.164823	C
579	0.644869	0.143975	A
580	0.008991	0.123736	T
581	2.251962	0.344488	T
582	0.673706	0.109555	T
583	3.225739	0.426162	C
584	1.393439	0.218448	T
585	0.719200	0.126028	T
586	0.108881	0.074479	G
587	-0.038205	0.091360	T
588	0.060229	0.090250	G
589	0.176979	0.104979	T
590	0.113229	0.101217	G
591	0.151422	0.131968	A
592	0.240488	0.221766	C
593	0.260911	0.151155	C
594	0.176457	0.065991	G
595	0.054054	0.118835	C
596	1.387211	0.196944	G
597	0.567986	0.145204	T
598	1.194669	0.183233	A
599	0.295981	0.086000	C
600	0.485470	0.096716	T
601	0.979513	0.144772	T
602	1.880847	0.281826	T
603	1.556091	0.241521	T
604	1.402416	0.266780	T
605	1.565190	0.218599	G
606	0.053302	0.085612	T
607	0.273742	0.083186	A
608	0.298641	0.084649	G
609	0.464416	0.095852	A
610	0.311852	0.121666	A
611	0.304964	0.096097	C
612	0.332052	0.116102	G
613	0.130075	0.088288	G
614	0.109448	0.062226	G
615	0.100276	0.153532	C
616	0.120645	0.268695	C
617	0.142922	0.161527	A
618	0.451049	0.227231	A
619	0.501407	0.160572	C
620	0.837493	0.154179	G
621	0.306648	0.208599	A
622	0.903763	0.168301	G
623	0.324734	0.152784	T
624	0.124439	0.152119	T
625	-0.168532	0.172100	A
626	-0.050309	0.133647	C
627	-0.182913	0.138415	G
628	-0.067550	0.107095	T
629	0.027643	0.149821	T
630	0.012850	0.096229	A
631	0.012041	0.082349	A
632	-0.048590	0.111359	G
633	-0.124741	0.085001	T
634	0.353949	0.143369	A
635	0.040925	0.074313	G
636	0.331678	0.129666	C
637	1.073601	0.175121	A
638	1.434594	0.262623	A
639	0.107144	0.062598	G
640	0.055677	0.102749	G
641	0.016272	0.108474	T
642	0.508077	0.161075	T
643	0.502304	0.119073	A
644	0.556342	0.173683	A
645	0.106005	0.063466	G
646	-0.037590	0.161058	C
647	0.328026	0.141732	A
648	0.041161	0.135464	C
649	2.731831	0.338066	T
650	2.275855	0.340272	T
651	3.692983	0.526181	A
652	1.552996	0.287286	A
653	0.362741	0.061990	G
654	0.099929	0.087424	G
655	-0.081140	0.101994	T
656	-0.030001	0.089098	G
657	-999.000000	0.000000	T
658	-0.022941	0.092181	G
659	-0.020436	0.125073	G
660	0.096344	0.144081	A
661	0.033825	0.048863	G
662	0.032449	0.099765	C
663	0.273432	0.120567	C
664	0.889010	0.118084	G
665	0.964422	0.173089	T
666	1.443116	0.323897	A
667	0.104342	0.062103	G
668	0.380977	0.129453	C
669	0.436979	0.089379	G
670	0.332811	0.193810	A
671	0.578565	0.197327	A
672	0.533694	0.201377	A
673	0.227620	0.067323	G
674	0.283923	0.110067	C
675	0.985772	0.165392	G
676	1.980620	0.331946	A
677	0.216729	0.079152	G
678	0.111568	0.105075	T
679	0.331027	0.231225	T
680	1.197810	0.269830	T
681	0.995065	0.223321	T
682	3.194812	0.446837	A
683	0.774578	0.279060	A
684	1.779300	0.306756	C
685	1.311093	0.221422	T
686	1.347774	0.210235	G
687	0.702025	0.187866	A
688	0.250182	0.072513	G
689	0.186392	0.111275	C
690	0.483315	0.107010	G
691	0.596151	0.118178	T
692	1.145430	0.181361	T
693	-999.000000	0.000000	C
694	1.134923	0.220269	A
695	0.156299	0.109333	G
696	-0.113194	0.105253	T
697	-0.165390	0.120837	T
698	-0.079703	0.088035	A
699	0.271584	0.110904	C
700	-0.005032	0.078399	T
701	-0.209953	0.097344	T
702	0.222705	0.127526	G
703	0.215539	0.126720	A
704	0.122447	0.167024	C
705	-0.019891	0.082890	G
706	0.142196	0.111081	T
707	1.309093	0.220464	A
708	0.934304	0.262086	G
709	0.899943	0.221573	A
710	0.117355	0.127045	C
711	0.053881	0.168319	C
712	0.588704	0.163830	C
713	0.785589	0.090679	G
714	0.398205	0.169814	A
715	0.087453	0.163227	A
716	1.027087	0.212470	A
717	-0.128808	0.129380	C
718	0.128641	0.133837	C
719	-0.009011	0.064144	G
720	-0.032123	0.072598	G
721	0.073385	0.056755	G
722	-0.089123	0.144159	C
723	0.513623	0.129283	G
724	0.895519	0.136986	A
725	0.206824	0.156619	C
726	-0.200051	0.202067	C
727	-0.032069	0.111425	T
728	0.100684	0.094565	A
729	0.030996	0.119780	C
730	-0.187909	0.156735	C
731	0.010841	0.128804	C
732	0.013718	0.096564	A
733	-0.027855	0.121683	T
734	-0.181103	0.153255	G
735	0.039692	0.153071	A
736	-0.011090	0.068705	G
737	1.473279	0.307619	C
738	2.856020	0.502435	A
739	0.177569	0.127096	G
740	-0.155972	0.112306	G
741	0.069259	0.146399	A
742	0.208643	0.134242	T
743	-0.087904	0.153238	G
744	-0.047925	0.164816	A
745	-0.040032	0.267768	A
746	-0.055759	0.082815	G
747	-0.253165	0.177049	C
748	0.043065	0.115033	G
749	-0.025928	0.145306	A
750	-0.387454	0.251534	A
751	0.025567	0.159144	A
752	0.143451	0.147231	G
753	0.574509	0.147328	T
754	-0.027137	0.248709	A
755	0.542212	0.237787	A
756	0.405675	0.256365	A
757	1.593222	0.296678	A
758	0.153498	0.175834	T
759	-0.069917	0.152350	T
760	-0.086498	0.099578	T
761	0.115249	0.151322	C
762	0.036347	0.094833	G
763	0.150325	0.112274	T
764	-0.014724	0.099810	G
765	0.226773	0.100328	G
766	1.161760	0.234810	A
767	0.066259	0.090513	G
768	0.832027	0.151837	G
769	-0.005941	0.055932	T
770	-0.037899	0.134684	C
771	0.345332	0.236249	C
772	1.378764	0.290321	G
773	1.304783	0.266609	A
774	0.440976	0.110647	A
775	-0.081927	0.095050	C
776	-0.238067	0.120305	C
777	0.153330	0.182507	C
778	1.450750	0.293674	A
779	0.257240	0.188350	C
780	-0.013213	0.089465	G
781	0.118716	0.121545	A
782	-0.068089	0.069245	G
783	0.445244	0.178392	C
784	1.307851	0.175812	G
785	0.600500	0.147928	T
786	2.493170	0.344665	T
787	2.985408	0.287758	G
788	0.442599	0.188627	A
789	1.287566	0.349036	A
790	1.424153	0.297788	A
791	1.835908	0.527362	A
792	0.043812	0.093501	G
793	0.139669	0.162568	C
794	0.062753	0.091011	T
795	-0.042318	0.084217	C
796	-0.040206	0.088990	G
797	-0.135544	0.073329	G
798	-0.054974	0.100229	G
799	0.125922	0.129404	G
800	0.351124	0.166351	A
801	0.851537	0.146576	T
802	0.602803	0.167770	G
803	1.191933	0.252133	A
804	-0.027479	0.071703	C
805	0.038556	0.072798	T
806	-0.024214	0.103656	T
807	0.047035	0.068814	G
808	-0.113629	0.087768	T
809	-0.007981	0.077931	G
810	0.007759	0.062203	G
811	0.104803	0.083102	G
812	-0.025663	0.132742	T
813	0.456636	0.131694	A
814	0.436583	0.063843	G
815	2.635909	0.404421	C
816	0.230616	0.072788	G
817	0.256637	0.108478	G
818	0.151146	0.097773	T
819	1.114152	0.165104	G
820	0.931818	0.305858	A
821	1.465728	0.298609	A
822	1.715301	0.301416	A
823	2.199043	0.241693	T
824	0.088248	0.062589	T
825	0.632181	0.207497	C
826	0.589947	0.165781	C
827	0.805236	0.189614	A
828	2.150323	0.272182	A
829	1.425484	0.147902	T
830	2.613983	0.375569	C
831	1.963563	0.215532	G
832	2.168247	0.364898	A
833	0.142453	0.061306	G
834	-0.007073	0.081086	C
835	-0.038369	0.154040	C
836	0.266262	0.079907	C
837	0.217656	0.083984	G
838	-0.005751	0.125022	G
839	2.470322	0.334643	A
840	0.897269	0.290883	G
841	3.303057	0.530185	A
842	1.561715	0.227135	T
843	0.999058	0.254196	A
844	0.298959	0.065506	G
845	1.083463	0.157488	C
846	0.734801	0.164546	T
847	0.436608	0.079418	G
848	0.126650	0.075475	G
849	0.419492	0.084690	T
850	-0.023813	0.065918	T
851	0.184102	0.132861	C
852	0.303661	0.072653	T
853	0.159746	0.072736	C
854	0.181878	0.067482	C
855	0.320725	0.178664	C
856	0.095360	0.114414	C
857	0.962936	0.159259	G
858	0.476358	0.218564	A
859	0.255189	0.189075	A
860	1.075848	0.256835	A
861	0.677211	0.160617	T
862	0.468100	0.203001	A
863	0.197748	0.084108	G
864	0.288852	0.097289	C
865	0.169278	0.107365	T
866	0.871237	0.159023	T
867	2.156000	0.291564	T
868	1.992171	0.303365	A
869	0.226102	0.092916	G
870	0.160882	0.114665	G
871	0.032440	0.052565	G
872	0.036741	0.106375	C
873	0.523759	0.173894	T
874	1.315296	0.285229	A
875	0.623032	0.096398	G
876	0.068021	0.112629	C
877	0.095292	0.119752	C
878	0.630464	0.106550	T
879	0.246929	0.118490	C
880	0.283459	0.108569	A
881	-0.031694	0.114076	A
882	0.094639	0.074662	G
883	0.143786	0.100045	G
884	0.112569	0.086331	T
885	0.788334	0.137875	G
886	1.324659	0.146334	A
887	-0.237287	0.118107	G
888	-0.241069	0.125613	A
889	0.075063	0.140655	G
890	0.287388	0.199187	A
891	0.055510	0.094160	T
892	-0.240063	0.084534	A
893	0.071063	0.092066	C
894	-0.038478	0.069257	G
895	-0.029120	0.096998	G
896	0.237054	0.156044	A
897	0.002916	0.073714	G
898	0.454694	0.080192	G
899	0.127452	0.064585	T
900	0.399080	0.102412	A
901	0.032619	0.091058	G
902	-0.118305	0.107277	A
903	0.091869	0.062213	G
904	0.555240	0.132886	C
905	0.260898	0.126223	A
906	0.519692	0.131851	C
907	0.343839	0.095768	T
908	0.239668	0.088363	G
909	0.204540	0.091575	A
910	0.540754	0.101959	A
911	0.208708	0.117787	T
912	-0.075215	0.074759	G
913	-0.064755	0.047378	T
914	-0.131243	0.090313	C
915	-0.133137	0.096313	C
916	0.087729	0.083252	T
917	0.154423	0.076528	A
918	-0.078786	0.063344	G
919	-0.220708	0.098217	G
920	-0.018146	0.077111	G
921	-0.096230	0.071192	G
922	0.152640	0.084276	G
923	-0.126400	0.095442	T
924	1.021341	0.160466	A
925	0.032062	0.103055	T
926	2.276121	0.295024	T
927	0.339754	0.085347	G
928	0.399603	0.136431	C
929	-0.086979	0.114552	A
930	-0.400841	0.145739	C
931	0.246606	0.144460	C
932	0.922847	0.116032	T
933	1.312079	0.173890	A
934	0.156463	0.165607	C
935	-0.166215	0.128637	C
936	-0.042649	0.081847	G
937	0.106283	0.124268	A
938	0.068639	0.091327	A
939	0.108446	0.077504	G
940	-0.012381	0.136495	A
941	0.085591	0.093201	C
942	0.133445	0.134286	T
943	0.898405	0.149269	A
944	0.305967	0.075227	T
945	0.767348	0.173848	C
946	1.270564	0.249339	A
947	1.511215	0.284078	A
948	1.246155	0.257753	A
949	-0.049050	0.112937	C
950	0.070062	0.053519	T
951	0.098862	0.134602	C
952	0.203121	0.085002	C
953	1.025026	0.099392	G
954	0.845332	0.138868	A
955	1.233894	0.196108	A
956	1.326414	0.164705	T
957	0.320549	0.050895	G
958	-0.020605	0.105833	C
959	0.053545	0.101385	C
960	0.146106	0.060419	G
961	0.251377	0.073382	T
962	0.157361	0.153372	C
963	0.666401	0.113830	A
964	-0.101932	0.051578	T
965	-0.090546	0.093866	C
966	0.378073	0.076705	T
967	0.927226	0.140524	T
968	1.696153	0.200631	A
969	0.138257	0.099431	T
970	1.100905	0.149637	A
971	0.197621	0.079362	C
972	0.246869	0.072477	T
973	0.247547	0.086460	T
974	0.112523	0.078499	G
975	0.070875	0.066596	G
976	0.240519	0.106632	G
977	1.896603	0.209737	A
978	1.250458	0.116121	G
979	0.532241	0.071271	T
980	0.664613	0.138006	C
981	1.356521	0.155615	A
982	0.179683	0.089155	G
983	0.148174	0.064023	A
984	0.251982	0.077291	C
985	0.092798	0.062173	T
986	0.153415	0.077831	G
987	0.121298	0.061467	T
988	-0.171381	0.073960	G
989	0.078836	0.051270	G
990	0.016401	0.062066	G
991	0.513008	0.089924	T
992	1.121810	0.210415	G
993	2.910529	0.341854	A
994	1.567860	0.222515	T
995	0.994416	0.198663	A
996	1.432327	0.221334	A
997	1.059192	0.170692	G
998	0.177230	0.115920	A
999	-0.012124	0.082392	T
1000	0.285782	0.088516	T
1001	0.076192	0.152197	C
1002	-0.045061	0.114808	A
1003	-0.021524	0.114081	T
1004	0.193066	0.128291	A
1005	0.180500	0.069245	G
1006	-0.001919	0.067991	T
1007	0.209550	0.090150	C
1008	1.111433	0.125626	G
1009	1.644453	0.207501	A
1010	1.711982	0.314461	A
1011	2.511329	0.343978	A
1012	0.389664	0.067972	G
1013	0.051754	0.067732	G
1014	0.033788	0.043458	G
1015	0.150129	0.122096	C
1016	1.654081	0.177863	A
1017	1.543808	0.224412	A
1018	0.635127	0.162604	C
1019	0.589300	0.182786	A
1020	-0.011492	0.063869	G
1021	0.009707	0.076202	C
1022	0.004185	0.104433	C
1023	-0.018181	0.088351	C
1024	0.401028	0.184556	A
1025	0.632015	0.144713	G
1026	1.960384	0.212563	A
1027	1.475778	0.137693	T
1028	0.290012	0.109059	C
1029	0.257488	0.091062	G
1030	0.183298	0.080487	T
1031	0.365941	0.152400	C
1032	0.310694	0.145488	A
1033	0.003608	0.048449	G
1034	0.050486	0.096951	C
1035	0.145133	0.079811	T
1036	0.321155	0.091679	A
1037	0.318173	0.104222	A
1038	0.001101	0.069541	G
1039	0.001267	0.084179	G
1040	0.095796	0.057980	T
1041	0.093733	0.077167	C
1042	-0.115053	0.160929	C
1043	-0.109436	0.108367	C
1044	0.353870	0.143097	T
1045	-0.043589	0.153616	A
1046	-0.209779	0.201026	A
1047	0.129308	0.092968	A
1048	1.806001	0.229433	T
1049	0.182877	0.088409	G
1050	-0.327154	0.117721	T
1051	-0.064811	0.141584	A
1052	0.167332	0.103049	A
1053	0.009035	0.107178	G
1054	-0.083133	0.110962	T
1055	2.477520	0.392067	T
1056	1.813407	0.239879	A
1057	1.036127	0.187334	A
1058	1.728173	0.185378	G
1059	0.292620	0.122573	T
1060	0.798272	0.096059	G
1061	0.584162	0.120811	G
1062	0.490445	0.095674	T
1063	0.501062	0.142519	A
1064	0.149002	0.122478	A
1065	1.286154	0.189061	A
1066	0.190309	0.097224	G
1067	0.371806	0.089524	G
1068	0.590605	0.109158	A
1069	0.762885	0.114845	T
1070	-0.053119	0.091065	G
1071	0.009607	0.071310	T
1072	0.063028	0.078659	G
1073	-0.033266	0.066712	G
1074	-0.151735	0.129866	G
1075	0.106517	0.096741	A
1076	0.027344	0.083838	T
1077	0.291713	0.105998	T
1078	0.020547	0.053235	G
1079	-0.099733	0.098371	C
1080	0.436123	0.138056	A
1081	-0.065516	0.107487	C
1082	0.509772	0.119040	A
1083	1.058491	0.103115	G
1084	0.268919	0.109224	A
1085	0.020002	0.129790	C
1086	0.259056	0.135670	A
1087	0.313047	0.080000	A
1088	0.121740	0.098147	C
1089	-0.180164	0.134413	C
1090	0.093794	0.098320	A
1091	0.218416	0.079060	G
1092	0.395501	0.078172	G
1093	0.839569	0.106289	A
1094	1.031409	0.111319	T
1095	0.367225	0.046732	G
1096	0.689227	0.095670	T
1097	0.886797	0.119986	T
1098	0.351397	0.061176	G
1099	0.083335	0.050154	G
1100	0.158319	0.099850	C
1101	1.435342	0.172047	T
1102	2.199951	0.254432	T
1103	2.436513	0.298522	A
1104	1.162771	0.174886	G
1105	0.980849	0.138601	A
1106	1.749764	0.265351	A
1107	0.579814	0.054371	G
1108	1.189620	0.165275	C
1109	0.342960	0.157727	A
1110	0.069644	0.046266	G
1111	0.128916	0.103436	C
1112	-0.181638	0.149700	C
1113	0.059276	0.089564	A
1114	0.621339	0.151075	C
1115	0.093390	0.060885	T
1116	0.112854	0.118802	C
1117	2.231071	0.211110	A
1118	2.523677	0.200478	T
1119	1.586954	0.170263	T
1120	0.617472	0.131847	C
1121	0.022662	0.141335	A
1122	1.314960	0.233983	A
1123	1.971885	0.234233	A
1124	0.279905	0.057285	G
1125	0.124486	0.082935	A
1126	-0.053145	0.066504	G
1127	0.203137	0.062893	T
1128	0.024307	0.043520	G
1129	0.578566	0.135258	C
1130	0.668124	0.112710	G
1131	2.403517	0.289804	T
1132	2.252640	0.341351	A
1133	2.218816	0.275486	A
1134	0.351127	0.118342	T
1135	1.123955	0.232174	A
1136	0.045228	0.059017	G
1137	0.445315	0.115880	C
1138	0.098707	0.067897	T
1139	0.373266	0.127712	C
1140	1.029587	0.131335	A
1141	0.448356	0.071577	C
1142	0.370033	0.080226	T
1143	0.011480	0.085946	G
1144	-0.006156	0.050366	G
1145	0.121360	0.053973	T
1146	0.941847	0.157816	C
1147	0.690458	0.090922	G
1148	1.623592	0.224568	A
1149	0.171860	0.050303	G
1150	0.147072	0.069424	T
1151	-0.002114	0.125577	G
1152	0.032095	0.076013	A
1153	0.039195	0.046351	T
1154	-0.053222	0.078359	C
1155	0.075676	0.070701	C
1156	-0.002464	0.060807	T
1157	0.118453	0.041179	G
1158	0.063108	0.094219	C
1159	-0.103880	0.041464	G
1160	0.142939	0.130434	C
1161	0.281015	0.107848	C
1162	1.683327	0.182874	G
1163	0.883925	0.160172	A
1164	2.977750	0.370049	A
1165	0.592894	0.155374	G
1166	0.584982	0.093709	A
1167	0.111781	0.073260	T
1168	0.444837	0.061596	T
1169	0.193678	0.044997	T
1170	0.665883	0.109891	C
1171	0.484856	0.095247	C
1172	0.148609	0.068343	G
1173	0.181220	0.057669	G
1174	0.060984	0.063489	G
1175	0.058280	0.048057	G
1176	0.402096	0.122159	C
1177	2.823267	0.305389	T
1178	0.230946	0.188908	A
1179	0.403255	0.165902	A
1180	0.096220	0.168186	A
1181	-0.241718	0.121931	A
1182	0.040356	0.114304	C
1183	0.112198	0.082826	T
1184	0.045797	0.070538	T
1185	-0.107477	0.086927	A
1186	-0.068302	0.114339	C
1187	0.189848	0.113457	T
1188	-0.008798	0.093238	A
1189	0.045931	0.110972	C
1190	-0.189879	0.110562	C
1191	0.215255	0.087568	G
1192	0.300751	0.113716	A
1193	0.474236	0.156676	A
1194	0.047081	0.046231	G
1195	0.052875	0.070997	C
1196	0.408042	0.102390	T
1197	0.232938	0.095074	A
1198	0.321930	0.101901	C
1199	0.698035	0.095874	G
1200	0.064900	0.039823	G
1201	-0.015436	0.103882	C
1202	0.242724	0.079297	A
1203	0.082252	0.067827	T
1204	-0.199085	0.115171	C
1205	0.040235	0.052933	A
1206	1.281426	0.114524	G
1207	1.157724	0.119380	T
1208	1.720245	0.159548	A
1209	1.114567	0.112637	A
1210	0.373389	0.080702	T
1211	0.353276	0.049660	G
1212	0.015245	0.051845	A
1213	0.165391	0.061866	T
1214	-0.041236	0.044242	G
1215	0.060218	0.048140	G
1216	0.392274	0.050427	G
1217	0.097306	0.049665	T
1218	1.758373	0.147893	A
1219	0.067527	0.059878	G
1220	0.141196	0.067587	G
1221	-0.043732	0.073530	G
1222	-0.063210	0.084725	G
1223	0.675630	0.118126	A
1224	0.257018	0.055017	G
1225	0.165071	0.062501	C
1226	1.269360	0.127596	T
1227	0.316153	0.052951	T
1228	0.010159	0.055532	C
1229	-0.137376	0.112359	C
1230	0.097586	0.134854	C
1231	0.012337	0.128460	A
1232	-0.033061	0.085029	T
1233	0.047261	0.094707	A
1234	0.126511	0.101262	C
1235	0.499843	0.064875	G
1236	0.296298	0.069835	G
1237	0.299041	0.036648	G
1238	0.610839	0.104958	T
1239	2.466149	0.302249	T
1240	0.296055	0.102291	G
1241	0.388461	0.148474	A
1242	0.149779	0.118851	A
1243	-0.031516	0.047441	G
1244	0.028279	0.081590	C
1245	0.110200	0.057132	A
1246	0.067564	0.076649	T
1247	0.228934	0.091517	G
1248	0.169822	0.073515	A
1249	0.330058	0.118174	C
1250	0.006646	0.076020	C
1251	0.228518	0.065283	G
1252	2.216030	0.253023	T
1253	1.308484	0.217443	A
1254	1.659858	0.188423	A
1255	-0.012744	0.060580	G
1256	0.044454	0.075913	G
1257	-0.021911	0.088606	A
1258	-0.103040	0.120462	C
1259	0.070164	0.057192	A
1260	0.005077	0.071612	T
1261	0.089146	0.056512	G
1262	0.009258	0.064718	T
1263	0.113553	0.073853	G
1264	0.520401	0.100087	G
1265	-0.035208	0.088437	A
1266	-0.022115	0.110728	C
1267	0.856048	0.124738	A
1268	0.247418	0.081893	G
1269	-0.074743	0.052134	T
1270	-0.063594	0.071380	A
1271	0.098760	0.062364	T
1272	0.024491	0.072691	G
1273	0.191666	0.058769	G
1274	-0.006081	0.071634	G
1275	0.469859	0.096255	A
1276	1.095536	0.114627	G
1277	1.032288	0.115321	T
1278	0.072237	0.092866	G
1279	1.864347	0.183707	A
1280	1.369450	0.133137	G
1281	0.193694	0.095248	A
1282	1.191930	0.134573	A
1283	0.903983	0.094766	T
1284	0.203762	0.068459	G
1285	0.085419	0.050170	T
1286	0.146680	0.064032	T
1287	0.274598	0.087523	G
1288	-0.002819	0.049682	G
1289	0.329804	0.079057	C
1290	1.051129	0.120531	A
1291	0.521905	0.085711	T
1292	0.390858	0.118653	G
1293	0.260027	0.081885	A
1294	1.070391	0.114701	G
1295	0.346237	0.066318	T
1296	0.491297	0.116065	A
1297	0.256198	0.065316	G
1298	0.318282	0.092670	C
1299	0.843556	0.099863	G
1300	0.579758	0.102539	A
1301	0.210113	0.123934	G
1302	0.681998	0.106709	A
1303	0.597033	0.082547	T
1304	0.095312	0.072698	G
1305	0.086433	0.077934	T
1306	-0.189794	0.081575	G
1307	0.058205	0.056841	G
1308	0.030567	0.077526	G
1309	0.233350	0.077592	T
1310	0.603560	0.121289	G
1311	-999.000000	0.000000	A
1312	0.537849	0.124511	G
1313	0.273687	0.128876	A
1314	0.874191	0.154768	A
1315	0.093570	0.060263	T
1316	0.129547	0.055638	C
1317	-0.045483	0.075986	C
1318	0.018133	0.115067	C
1319	-0.068494	0.092548	A
1320	0.084129	0.072641	C
1321	0.184987	0.074137	A
1322	0.193377	0.087567	G
1323	0.153703	0.047285	G
1324	0.209974	0.105144	C
1325	0.168542	0.098717	C
1326	0.869864	0.121847	G
1327	3.231868	0.302089	T
1328	1.027482	0.228688	A
1329	0.194968	0.169887	A
1330	0.289349	0.108959	A
1331	-0.001292	0.086097	C
1332	-0.133305	0.167002	C
1333	0.252574	0.118800	C
1334	0.097677	0.084130	A
1335	0.464102	0.090125	A
1336	-0.019948	0.065549	G
1337	0.162387	0.051831	G
1338	-0.139991	0.072078	T
1339	0.174676	0.077950	T
1340	0.016763	0.048378	T
1341	0.020866	0.097598	C
1342	0.111977	0.114707	C
1343	-0.160607	0.092391	A
1344	0.137702	0.051720	G
1345	0.035943	0.066700	G
1346	0.010540	0.077889	G
1347	0.997615	0.104267	G
1348	1.696521	0.207665	A
1349	1.951898	0.229864	A
1350	0.260323	0.057665	G
1351	0.149785	0.060053	G
1352	0.010970	0.061946	T
1353	0.333831	0.071049	T
1354	0.966091	0.135055	C
1355	0.466698	0.080052	G
1356	0.090740	0.036813	T
1357	-0.003112	0.116467	C
1358	-0.017431	0.027469	C
1359	0.283929	0.047483	G
1360	0.005088	0.072582	C
1361	0.173218	0.099900	C
1362	0.008684	0.065684	C
1363	0.066281	0.059241	T
1364	-0.053769	0.057606	G
1365	-0.093239	0.050972	G
1366	-0.081537	0.066593	G
1367	0.184520	0.066361	T
1368	-0.185432	0.110900	T
1369	-0.083633	0.091343	A
1370	0.167628	0.049501	G
1371	-0.075945	0.050071	T
1372	0.060488	0.058743	C
1373	-0.060443	0.057271	G
1374	-0.007807	0.052806	G
1375	0.132792	0.081265	G
1376	0.625983	0.078475	A
1377	-0.005987	0.073616	C
1378	0.093019	0.071519	C
1379	0.139521	0.072249	T
1380	0.258775	0.128979	A
1381	0.253261	0.101354	A
1382	0.023684	0.035365	G
1383	-0.032422	0.071797	C
1384	0.039368	0.066239	T
1385	0.012666	0.040275	G
1386	0.468190	0.073643	A
1387	-0.076755	0.054260	G
1388	0.014650	0.027200	G
1389	-0.090180	0.066278	C
1390	0.002833	0.100164	C
1391	0.113929	0.034598	G
1392	0.743994	0.100795	A
1393	0.707854	0.095130	A
1394	0.796073	0.117670	A
1395	-0.040434	0.039877	G
1396	0.011282	0.030149	G
1397	0.067938	0.060870	C
1398	0.150056	0.047441	G
1399	0.092637	0.070038	T
1400	0.259522	0.068996	A
1401	0.067628	0.037113	G
1402	0.024306	0.037244	G
1403	0.098065	0.048518	T
1404	0.303825	0.065837	G
1405	0.374619	0.065880	A
1406	1.029418	0.096670	T
1407	0.228620	0.072158	G
1408	0.143954	0.052728	G
1409	0.504388	0.106042	A
1410	0.106028	0.087620	C
1411	-0.002379	0.066862	A
1412	-0.137069	0.074492	A
1413	-0.115430	0.083109	C
1414	-0.029226	0.066066	A
1415	0.095065	0.044807	G
1416	0.068628	0.033622	G
1417	-0.024652	0.058443	T
1418	0.418576	0.070652	T
1419	0.513847	0.070949	G
1420	0.127483	0.076668	A
1421	-0.090854	0.088343	T
1422	0.151578	0.051742	A
1423	-0.007322	0.082719	T
1424	-0.032030	0.044614	T
1425	0.018126	0.075535	C
1426	-0.139220	0.082570	C
1427	0.003636	0.047588	T
1428	-0.017075	0.056182	G
1429	0.005700	0.059166	T
1430	0.015609	0.074114	A
1431	-0.047020	0.072529	C
1432	0.095685	0.066290	T
1433	0.107980	0.070416	A
1434	-0.054323	0.114902	C
1435	-0.045679	0.075188	C
1436	-0.032845	0.060371	G
1437	0.445011	0.072887	A
1438	-0.061138	0.085005	T
1439	-0.212712	0.149067	A
1440	-0.081217	0.058466	A
1441	0.063787	0.093270	C
1442	-0.073507	0.068082	C
1443	-999.000000	0.000000	G
1444	0.632891	0.100872	T
1445	2.109973	0.197151	T
1446	2.331289	0.191847	T
1447	1.017491	0.096677	G
1448	0.644955	0.080847	A
1449	-0.137923	0.082116	G
1450	0.011971	0.068833	A
1451	0.369862	0.063222	G
1452	0.278536	0.088585	A
1453	-999.000000	0.000000	A
1454	0.162537	0.050213	G
1455	0.200451	0.059070	G
1456	0.104815	0.077800	G
1457	0.108357	0.077079	A
1458	0.262941	0.076800	T
1459	0.586142	0.092791	G
1460	0.100265	0.082876	A
1461	0.436022	0.128800	C
1462	-0.087875	0.092965	A
1463	0.114881	0.101891	C
1464	0.049538	0.091740	A
1465	0.158377	0.057094	G
1466	0.154460	0.055300	T
1467	0.401916	0.108908	A
1468	-0.101162	0.087751	G
1469	-0.016844	0.065502	G
1470	0.153360	0.075872	A
1471	0.215166	0.113134	T
1472	0.023689	0.145174	A
1473	-0.021359	0.088437	A
1474	0.097718	0.057968	G
1475	0.029635	0.085498	C
1476	0.269118	0.096792	T
1477	-0.168909	0.115126	A
1478	1.170782	0.200800	A
1479	0.174248	0.058217	G
1480	-0.120721	0.131496	C
1481	0.011366	0.109734	A
1482	-0.015712	0.130450	C
1483	0.014735	0.094451	A
1484	0.019462	0.117623	C
1485	2.073658	0.215095	T
1486	1.727997	0.155561	G
1487	1.294810	0.162531	T
1488	3.098049	0.358352	T
1489	1.407664	0.118731	G
1490	2.120432	0.179797	G
1491	1.204502	0.156376	T
1492	2.552585	0.366259	T
1493	1.987182	0.190910	A
1494	0.472172	0.122091	T
1495	0.067879	0.056374	G
1496	-0.043422	0.083790	T
1497	0.067184	0.062850	G
1498	0.001453	0.086355	T
1499	0.072490	0.042585	G
1500	-0.078425	0.038397	C
1501	-0.028978	0.096690	C
1502	-0.143283	0.134906	C
1503	0.047863	0.080904	A
1504	0.223916	0.175106	A
1505	0.054391	0.059763	G
1506	0.000880	0.106666	C
1507	-0.126081	0.080831	A
1508	0.111496	0.089097	T
1509	0.714034	0.099424	T
1510	0.654441	0.103475	G
1511	0.526325	0.088434	A
1512	0.146943	0.086080	G
1513	-0.050705	0.041116	G
1514	0.088952	0.105937	C
1515	-0.125791	0.127423	A
1516	0.091610	0.111105	G
1517	-0.028298	0.083215	T
1518	-0.041127	0.120647	C
1519	-0.013068	0.137818	A
1520	-0.053613	0.108322	A
1521	-0.067349	0.098736	A
1522	0.035103	0.059540	G
1523	0.408051	0.121435	T
1524	2.148294	0.262255	A
1525	0.162111	0.087052	G
1526	0.196725	0.055928	G
1527	0.131687	0.030295	C
1528	1.497421	0.339409	A
1529	0.315594	0.144430	A
1530	1.191583	0.212994	A
1531	0.564251	0.072822	T
1532	-0.056891	0.110463	C
1533	-0.119703	0.157396	C
1534	-0.011344	0.060455	G
1535	-0.005754	0.087647	C
1536	0.007635	0.074531	T
1537	-0.186174	0.103643	T
1538	-0.018480	0.088687	T
1539	0.180147	0.098881	G
1540	0.431967	0.108378	A
1541	0.737854	0.146266	T
1542	2.657248	0.314349	A
1543	1.156113	0.190793	A
1544	0.524078	0.128438	T
1545	-0.018624	0.056131	G
1546	0.002932	0.077707	C
1547	0.258631	0.095016	T
1548	0.035171	0.070816	G
1549	0.588961	0.153675	G
1550	0.147249	0.095668	G
1551	0.109409	0.062260	A
1552	0.121027	0.068718	T
1553	0.126707	0.059224	G
1554	0.069453	0.050644	T
1555	0.261580	0.057912	G
1556	0.501944	0.073439	A
1557	0.683949	0.084698	T
1558	0.040128	0.064754	G
1559	-0.024750	0.075586	G
1560	0.049151	0.074485	G
1561	-0.061812	0.106853	G
1562	0.370430	0.103485	A
1563	0.008797	0.055571	G
1564	0.103033	0.095218	C
1565	0.759364	0.123940	G
1566	0.267104	0.135404	A
1567	0.003079	0.191824	A
1568	0.902224	0.226692	A
1569	1.498417	0.184660	T
1570	1.761394	0.304624	T
1571	0.851615	0.168689	T
1572	0.478335	0.197542	A
1573	0.270157	0.100461	G
1574	-0.000516	0.099628	T
1575	0.132290	0.139266	A
1576	-0.066086	0.058689	G
1577	-0.006318	0.112993	C
1578	0.047972	0.111680	G
1579	0.294051	0.089965	A
1580	0.032829	0.106837	A
1581	0.529765	0.114256	G
1582	-0.134839	0.106622	T
1583	-0.019450	0.139106	A
1584	-0.022830	0.060293	G
1585	0.027921	0.084159	C
1586	0.278193	0.106628	T
1587	0.190578	0.113645	G
1588	0.473189	0.082962	A
1589	-0.104965	0.142347	T
1590	0.163796	0.083674	T
1591	0.031261	0.076161	T
1592	0.348294	0.222128	C
1593	0.709018	0.140147	A
1594	-0.204425	0.167929	C
1595	0.102583	0.117117	A
1596	0.432452	0.175040	C
1597	-0.103603	0.132528	T
1598	-0.019451	0.072915	G
1599	0.217180	0.081197	T
1600	1.445693	0.307025	C
1601	0.780829	0.164152	A
1602	2.082331	0.361262	A
1603	1.163957	0.161265	G
1604	0.125915	0.144890	A
1605	2.156302	0.340058	A
1606	0.851415	0.189414	A
1607	1.766389	0.294143	A
1608	0.520492	0.116447	G
1609	-0.086232	0.066198	T
1610	-0.214077	0.135544	C
1611	-0.022347	0.049514	T
1612	0.267553	0.125771	C
1613	0.145728	0.116143	T
1614	1.395888	0.174273	A
1615	0.370362	0.094410	T
1616	0.248146	0.111530	C
1617	0.760719	0.094722	G
1618	1.323192	0.187217	A
1619	-0.036784	0.079762	G
1620	-0.088766	0.084624	G
1621	-0.027195	0.101644	T
1622	0.201666	0.096505	T
1623	0.074149	0.081731	A
1624	-0.015174	0.103789	A
1625	0.065789	0.133641	A
1626	0.052700	0.074575	G
1627	0.120691	0.085166	G
1628	0.096624	0.096646	T
1629	0.208788	0.099271	A
1630	-0.097179	0.081365	C
1631	0.544862	0.222805	C
1632	0.138670	0.131037	C
1633	0.138555	0.080714	G
1634	-0.118607	0.109968	T
1635	0.158599	0.098498	A
1636	0.054200	0.123746	C
1637	0.067472	0.136093	C
1638	0.004043	0.051352	G
1639	2.823768	0.410234	C
1640	0.092500	0.163470	A
1641	1.637782	0.319018	A
1642	0.056412	0.105354	A
1643	0.050360	0.112059	C
1644	0.137666	0.113286	C
1645	1.220091	0.122300	G
1646	0.496810	0.160750	A
1647	0.205948	0.145698	C
1648	0.334764	0.128796	A
1649	0.862130	0.197917	C
1650	1.294509	0.215052	A
1651	0.096832	0.072885	G
1652	0.019764	0.054352	G
1653	-0.011438	0.073546	T
1654	-0.014783	0.082226	G
1655	0.020555	0.061448	G
1656	-0.006656	0.067241	G
1657	0.668077	0.107651	T
1658	0.565626	0.138770	G
1659	0.523857	0.128378	A
1660	0.712110	0.122211	G
1661	-0.060229	0.114661	G
1662	0.842654	0.156727	A
1663	0.095824	0.131084	G
1664	0.581144	0.136642	A
1665	1.008884	0.151349	G
1666	0.055372	0.093719	T
1667	1.236045	0.196494	A
1668	0.029717	0.052958	T
1669	-0.409014	0.119810	C
1670	0.307863	0.159766	C
1671	0.874126	0.145986	T
1672	0.555730	0.164990	A
1673	1.414946	0.195358	A
1674	0.152027	0.095101	G
1675	-0.019448	0.043849	G
1676	0.034253	0.089414	C
1677	0.263411	0.121962	C
1678	0.557722	0.171427	A
1679	0.517218	0.075661	G
1680	0.504622	0.128967	C
1681	0.638170	0.116314	G
1682	1.672401	0.187199	A
1683	-0.039346	0.145275	G
1684	0.440415	0.146763	A
1685	0.535396	0.133130	G
1686	1.131365	0.246598	A
1687	0.457362	0.123487	A
1688	0.140787	0.107899	C
1689	0.373224	0.109104	T
1690	0.187600	0.094815	G
1691	0.149446	0.061028	T
1692	0.104779	0.109369	T
1693	0.451383	0.092081	G
1694	-0.098490	0.103545	T
1695	0.566798	0.163176	T
1696	1.007496	0.162120	A
1697	0.547558	0.136758	A
1698	0.658488	0.108228	G
1699	0.166941	0.112607	G
1700	0.169764	0.131617	A
1701	0.244671	0.133044	A
1702	0.436063	0.124041	C
1703	-0.052969	0.099730	T
1704	0.202206	0.078823	C
1705	0.302691	0.081411	G
1706	0.112001	0.061849	G
1707	0.341869	0.083223	C
1708	0.305130	0.166146	A
1709	0.525459	0.178984	A
1710	0.257997	0.153548	A
1711	2.298334	0.313024	A
1712	1.518650	0.208025	T
1713	0.738822	0.119611	G
1714	0.314806	0.102848	A
1715	0.118805	0.114286	C
1716	-0.311216	0.121876	C
1717	0.030060	0.102727	C
1718	-0.104992	0.100335	C
1719	0.265917	0.102291	G
1720	0.242707	0.178948	T
1721	0.429307	0.237774	A
1722	0.625877	0.196611	A
1723	0.247016	0.131102	C
1724	1.208880	0.187578	T
1725	1.281570	0.211110	T
1726	1.882411	0.242183	A
1727	0.189186	0.085915	G
1728	-0.012435	0.081426	G
1729	0.037576	0.106615	G
1730	-0.279823	0.180286	A
1731	0.583664	0.126007	T
1732	0.208887	0.168763	A
1733	0.788199	0.195639	A
1734	-0.025756	0.060883	G
1735	0.176368	0.072402	G
1736	0.057319	0.067317	G
1737	-0.069922	0.068213	G
1738	0.447816	0.171680	T
1739	0.106636	0.053828	G
1740	0.093831	0.116313	C
1741	0.125032	0.190351	C
1742	0.197772	0.092037	A
1743	0.019123	0.124486	C
1744	0.005871	0.207227	C
1745	1.661885	0.281046	A
1746	3.274600	0.289419	T
1747	1.425465	0.252637	C
1748	1.890350	0.266013	A
1749	-0.092590	0.068354	G
1750	0.005544	0.055808	G
1751	-0.120781	0.082494	T
1752	0.247607	0.099030	G
1753	-0.015605	0.038097	G
1754	0.067359	0.064620	C
1755	0.720507	0.129079	C
1756	0.510138	0.063012	G
1757	0.882285	0.148101	C
1758	0.609200	0.127906	A
1759	0.497087	0.092679	G
1760	0.098586	0.114975	A
1761	0.464399	0.090730	G
1762	0.222984	0.086140	A
1763	1.001005	0.127107	A
1764	1.037200	0.141547	T
1765	0.717924	0.129514	A
1766	0.216331	0.102520	G
1767	-0.023907	0.052866	G
1768	0.024807	0.081381	C
1769	-0.164431	0.196223	C
1770	-0.243854	0.152448	C
1771	0.039224	0.098564	A
1772	0.505906	0.173857	A
1773	0.236109	0.061498	G
1774	0.044401	0.111690	C
1775	1.651636	0.217270	G
1776	1.049346	0.231295	A
1777	2.018582	0.338016	C
1778	1.432583	0.219462	T
1779	0.581023	0.086184	G
1780	0.300827	0.128197	T
1781	0.952231	0.208310	T
1782	0.778532	0.265619	T
1783	3.076076	0.512124	A
1784	0.214599	0.384930	C
1785	1.406718	0.308300	C
1786	0.521434	0.196144	A
1787	0.627774	0.252709	A
1788	0.511917	0.313912	A
1789	0.868813	0.311159	A
1790	0.129628	0.213963	A
1791	1.411129	0.308892	C
1792	0.144140	0.164285	A
1793	2.463297	0.482577	T
1794	3.548254	0.630512	A
1795	0.146756	0.094250	G
1796	0.294260	0.081151	G
1797	-0.142023	0.142919	T
1798	0.226218	0.152068	T
1799	0.229360	0.072500	T
1800	0.177254	0.258317	C
1801	0.094093	0.141086	T
1802	0.192803	0.075389	G
1803	0.113584	0.131044	C
1804	1.584887	0.343970	T
1805	0.355680	0.283018	A
1806	2.466171	0.624250	A
1807	0.520707	0.130224	G
1808	0.171297	0.076628	T
1809	0.040321	0.169781	C
1810	0.122007	0.074052	G
1811	0.397584	0.173342	C
1812	0.564699	0.285179	A
1813	1.208915	0.336658	A
1814	0.540317	0.131612	G
1815	0.232880	0.172951	A
1816	0.680656	0.182475	C
1817	0.746193	0.212650	G
1818	0.807464	0.224193	A
1819	0.855606	0.168448	T
1820	0.860799	0.156159	G
1821	0.178854	0.142081	T
1822	1.924676	0.276539	A
1823	0.691931	0.154312	T
1824	0.843325	0.153816	A
1825	0.284109	0.110006	G
1826	0.312580	0.092804	G
1827	0.458922	0.124740	A
1828	0.104540	0.070025	G
1829	0.085573	0.113314	C
1830	0.401268	0.139368	T
1831	0.659005	0.136182	G
1832	0.321482	0.144797	A
1833	-0.060976	0.151110	C
1834	0.219002	0.073906	G
1835	-0.136353	0.116299	C
1836	0.230037	0.137951	C
1837	1.246667	0.184556	T
1838	0.344362	0.084486	G
1839	0.023380	0.123044	C
1840	0.324695	0.175746	C
1841	0.000791	0.165395	C
1842	0.258885	0.073399	G
1843	0.153174	0.111979	G
1844	0.144180	0.103051	T
1845	0.088155	0.073649	G
1846	-0.003532	0.116223	C
1847	-0.025959	0.106649	T
1848	0.036483	0.103029	G
1849	0.381094	0.115144	G
1850	1.437403	0.182599	A
1851	1.167517	0.170318	A
1852	-0.004654	0.071549	G
1853	0.016335	0.084442	G
1854	-0.018658	0.077632	T
1855	0.348670	0.099625	T
1856	0.161352	0.099390	A
1857	0.429029	0.123598	A
1858	-0.005464	0.062431	G
1859	0.012470	0.067505	G
1860	-0.094819	0.092577	G
1861	-0.103435	0.116489	G
1862	0.034319	0.083036	A
1863	0.081149	0.057836	T
1864	-0.073431	0.103537	C
1865	0.150920	0.104032	T
1866	0.079746	0.073253	G
1867	0.197635	0.138914	T
1868	0.136047	0.112251	T
1869	0.303127	0.119324	A
1870	-0.017963	0.099003	G
1871	0.004183	0.114483	A
1872	0.018293	0.060354	G
1873	-999.000000	0.000000	C
1874	0.903424	0.222271	A
1875	1.040848	0.191749	A
1876	0.274120	0.072709	T
1877	-0.231772	0.105441	C
1878	0.065567	0.106207	G
1879	-0.021417	0.173025	A
1880	0.277743	0.272760	A
1881	-0.051255	0.045322	G
1882	-0.070741	0.085665	C
1883	0.067996	0.111474	A
1884	0.073533	0.062906	G
1885	-0.029136	0.087355	T
1886	0.127324	0.123231	G
1887	-0.276476	0.163721	A
1888	-0.621393	0.242864	A
1889	-0.123339	0.108472	C
1890	0.038470	0.123068	T
1891	-0.048046	0.098588	T
1892	0.695438	0.145761	A
1893	0.184197	0.190043	A
1894	0.130191	0.051409	G
1895	-0.083220	0.092673	C
1896	-0.201939	0.087294	C
1897	-0.236768	0.180034	C
1898	0.099550	0.174133	C
1899	-0.252471	0.137119	A
1900	-0.038125	0.079164	G
1901	0.213031	0.062972	T
1902	0.660662	0.147983	A
1903	1.993744	0.262538	A
1904	0.668568	0.189080	A
1905	0.200131	0.092636	C
1906	0.075632	0.055956	G
1907	0.034418	0.038309	G
1908	0.127300	0.058406	C
1909	0.080539	0.055835	G
1910	-0.076720	0.036829	G
1911	0.110295	0.074105	C
1912	0.256265	0.098237	C
1913	0.472172	0.065800	G
1914	0.188457	0.097965	T
1915	1.655514	0.277093	A
1916	2.164320	0.256602	A
1917	1.080357	0.148465	C
1918	-999.000000	0.000000	T
1919	0.853842	0.136448	A
1920	0.424643	0.150665	T
1921	0.441224	0.163022	A
1922	0.305876	0.130187	A
1923	0.228872	0.115077	C
1924	0.109252	0.083617	G
1925	0.186952	0.065717	G
1926	0.124286	0.034641	T
1927	0.058731	0.066655	C
1928	0.956446	0.222416	C
1929	2.745483	0.260145	T
1930	1.010472	0.167192	A
1931	0.948821	0.108206	A
1932	0.356686	0.067084	G
1933	0.645596	0.075681	G
1934	0.025027	0.059056	T
1935	0.890424	0.142874	A
1936	0.455565	0.053732	G
1937	0.942716	0.153609	C
1938	1.572366	0.135903	G
1939	0.208363	0.126201	A
1940	0.704876	0.176008	A
1941	1.363339	0.168664	A
1942	0.647247	0.095184	T
1943	0.228126	0.053978	T
1944	0.163621	0.109314	C
1945	0.400833	0.110557	C
1946	0.786336	0.095691	T
1947	0.932510	0.121030	T
1948	0.520004	0.070731	G
1949	0.238893	0.063425	T
1950	0.197650	0.091677	C
1951	-0.009937	0.052910	G
1952	-0.016929	0.058621	G
1953	0.252347	0.078580	G
1954	0.568787	0.116800	T
1955	1.745302	0.203736	A
1956	3.019507	0.404165	A
1957	1.784085	0.123543	G
1958	1.545261	0.146104	T
1959	0.581818	0.058110	T
1960	0.261411	0.120905	C
1961	0.209952	0.133445	C
1962	0.437486	0.083587	G
1963	0.099489	0.065547	A
1964	-0.010907	0.024049	C
1965	0.149854	0.102912	C
1966	0.183310	0.091805	C
1967	0.259862	0.034357	G
1968	0.237073	0.114789	C
1969	1.422209	0.152502	A
1970	1.110308	0.149124	C
1971	1.950604	0.105018	G
1972	1.778555	0.181061	A
1973	0.788296	0.155762	A
1974	0.859436	0.151872	A
1975	0.509164	0.065051	G
1976	0.019292	0.032960	G
1977	0.470397	0.097680	C
1978	1.182064	0.108802	G
1979	0.208501	0.114240	T
1980	1.278201	0.159313	A
1981	0.859285	0.139373	A
1982	0.816496	0.139151	C
1983	0.547681	0.095701	G
1984	1.196026	0.091921	A
1985	0.028345	0.055947	T
1986	0.013770	0.065167	T
1987	0.128748	0.051470	T
1988	-0.007859	0.064830	G
1989	-0.059603	0.057608	G
1990	0.041666	0.041762	G
1991	0.020847	0.024744	C
1992	0.344407	0.096401	A
1993	0.495192	0.101159	C
1994	0.481507	0.088468	T
1995	1.269747	0.111711	G
1996	-0.054163	0.042264	T
1997	0.024218	0.121246	C
1998	0.346254	0.078144	T
1999	0.263175	0.127456	C
2000	0.186831	0.084363	A
[truncated: 899 more rows]
