# Supplementary material for: Model-Free RNA Sequence and Structure Alignment Informed by SHAPE Probing Reveals a Conserved Alternate Secondary Structure for 16S rRNA
Source: PLoS Comput Biol. 2015 May 20;11(5):e1004126. doi: 10.1371/journal.pcbi.1004126 (PMC4438973; doi:10.1371/journal.pcbi.1004126)
Supplement: S1 Dataset — (ZIP) [file pcbi.1004126.s003.zip › align_1_DATA/2014-12-29_rRNA_SHAPE-MaP/ecoli_16S_1m7.map]

1	-999	0	A
2	-999	0	A
3	-999	0	A
4	-999	2.72187	T
5	-999	7.098863	T
6	-999	1.012483	G
7	-999	0.474901	A
8	-999	0	A
9	-999	0.617572	G
10	-999	0.451305	A
11	0.136315	0.076027	G
12	-0.126482	0.126954	T
13	0.012447	0.171624	T
14	0.063785	0.102291	T
15	-0.0344	0.076324	G
16	0.187053	0.094936	A
17	0.179499	0.084674	T
18	0.093544	0.04661	C
19	0.030528	0.017805	A
20	1.270522	0.248936	T
21	0.043679	0.044097	G
22	0.041655	0.02911	G
23	0.07312	0.028187	C
24	0.321744	0.068554	T
25	0.530741	0.094841	C
26	2.260646	0.324261	A
27	0.113004	0.043645	G
28	0.049251	0.034616	A
29	-0.045515	0.053145	T
30	0.528962	0.078853	T
31	1.105663	0.124136	G
32	0.146905	0.055504	A
33	0.122691	0.043043	A
34	0.037297	0.03926	C
35	0.304705	0.048937	G
36	0.138492	0.033162	C
37	0.999174	0.090856	T
38	2.200856	0.21458	G
39	0.362139	0.037577	G
40	0.108103	0.022343	C
41	-0.047987	0.024393	G
42	-0.045105	0.021312	G
43	0.098757	0.037948	C
44	0.251531	0.041854	A
45	0.102343	0.037647	G
46	0.044775	0.018017	G
47	0.111356	0.042565	C
48	0.56339	0.073881	C
49	2.543144	0.326911	T
50	2.068434	0.216561	A
51	1.55103	0.206766	A
52	0.222969	0.045552	C
53	0.10614	0.042933	A
54	0.233651	0.044378	C
55	0.916057	0.095287	A
56	0.284325	0.039546	T
57	0.201221	0.025767	G
58	0.265312	0.05042	C
59	1.274018	0.140103	A
60	3.23213	0.317217	A
61	0.208218	0.030384	G
62	0.118124	0.026043	T
63	0.047674	0.03083	C
64	0.453815	0.04487	G
65	1.022165	0.132006	A
66	0.367122	0.05871	A
67	-999	0	C
68	0.332147	0.032136	G
69	0.258098	0.030647	G
70	0.216879	0.03111	T
71	0.584253	0.093402	A
72	0.307876	0.045545	A
73	0.045344	0.042863	C
74	0.020963	0.02347	A
75	0.005651	0.026525	G
76	0.016283	0.01789	G
77	0.040077	0.03735	A
78	0.024418	0.021127	A
79	-999	0	G
80	-999	0	A
81	0.049407	0.036946	A
82	0.117805	0.022726	G
83	0.173978	0.024697	C
84	0.736849	0.081111	T
85	0.916482	0.083523	T
86	0.163584	0.02491	G
87	0.075037	0.012199	C
88	0.001372	0.009567	T
89	-999	0	T
90	-999	0	C
91	0.043239	0.023169	T
92	0.147099	0.043134	T
93	-999	0	T
94	0.132739	0.021238	G
95	0.079287	0.026706	C
96	0.043076	0.024495	T
97	0.128767	0.027441	G
98	0.211785	0.031087	A
99	0.210862	0.047934	C
100	0.468795	0.045469	G
101	0.564167	0.075415	A
102	0.439505	0.042322	G
103	0.224905	0.030291	T
104	0.229202	0.029806	G
105	0.614314	0.042063	G
106	0.240226	0.022523	C
107	0.055669	0.02327	G
108	0.539489	0.046132	G
109	0.753084	0.074407	A
110	0.413825	0.034658	C
111	0.661446	0.055485	G
112	0.627914	0.048196	G
113	0.791851	0.054842	G
114	0.229492	0.020559	T
115	0.304239	0.040064	G
116	1.373543	0.111236	A
117	1.529488	0.164784	G
118	1.336621	0.104001	T
119	2.218815	0.179267	A
120	2.903027	0.242248	A
121	1.116601	0.09156	T
122	0.457051	0.037957	G
123	-0.006052	0.015092	T
124	0.01024	0.025378	C
125	-0.036161	0.019832	T
126	-0.008861	0.022684	G
127	0.07652	0.023671	G
128	0.062165	0.013821	G
129	0.650238	0.081908	A
130	1.679108	0.19763	A
131	-999	0	A
132	0.402734	0.051526	C
133	0.986559	0.088225	T
134	0.846394	0.060526	G
135	0.301824	0.031961	C
136	0.116457	0.020715	C
137	0.097207	0.021534	T
138	0.033692	0.017646	G
139	-0.018087	0.016437	A
140	0.014485	0.008845	T
141	0.008287	0.009695	G
142	-999	0	G
143	-0.005024	0.007917	A
144	-0.022314	0.007659	G
145	-0.026681	0.00902	G
146	-0.032583	0.011535	G
147	-0.063037	0.019794	G
148	-0.011774	0.022336	G
149	-0.00714	0.027314	A
150	-0.002623	0.027215	T
151	0.116377	0.030982	A
152	0.125708	0.035386	A
153	0.044216	0.029872	C
154	-0.067395	0.026562	T
155	0.021174	0.042386	A
156	-0.103199	0.049295	C
157	-0.018542	0.022857	T
158	-0.060808	0.033984	G
159	0.075112	0.019721	G
160	0.434792	0.065517	A
161	0.628788	0.090281	A
162	0.690536	0.087701	A
163	0.278429	0.064244	C
164	0.032348	0.023275	G
165	0.036223	0.030383	G
166	-0.006839	0.033736	T
167	0.050133	0.037105	A
168	0.018532	0.034543	G
169	0.007332	0.046118	C
170	0.235831	0.120253	T
171	0.157944	0.056148	A
172	0.345787	0.056779	A
173	0.899012	0.135748	T
174	0.717762	0.079479	A
175	0.075752	0.043759	C
176	0.050842	0.043411	C
177	1.733586	0.120015	G
178	2.69086	0.33422	C
179	0.171153	0.03514	A
180	0.294756	0.057775	T
181	0.330475	0.06224	A
182	0.312332	0.052751	A
183	-999	0	C
184	-0.014653	0.022816	G
185	0.013901	0.019614	T
186	0.018543	0.032732	C
187	0.127965	0.024508	G
188	1.147639	0.125438	C
189	0.773868	0.093781	A
190	1.192461	0.150204	A
191	-0.04042	0.030681	G
192	0.014508	0.028837	A
193	0.038492	0.050122	C
194	0.17392	0.03165	C
195	0.113601	0.027502	A
196	0.1467	0.025811	A
197	0.121084	0.020244	A
198	-999	0	G
199	0.112824	0.019537	A
200	0.057329	0.013534	G
201	0.048207	0.015348	G
202	0.019949	0.021665	G
203	0.058581	0.02955	G
204	0.201944	0.033268	G
205	1.379775	0.134134	A
206	0.006355	0.053476	C
207	-0.073818	0.030275	C
208	-999	0	T
209	0.361912	0.052595	T
210	0.246405	0.024684	C
211	0.24958	0.035723	G
212	0.288438	0.047197	G
213	0.051205	0.024236	G
214	0.026179	0.023757	C
215	-0.036974	0.041137	C
216	-0.027707	0.018196	T
217	-999	0	C
218	-0.012767	0.027895	T
219	0.156237	0.042471	T
220	0.007334	0.021471	G
221	0.083443	0.042351	C
222	-0.071754	0.03292	C
223	-0.036424	0.030154	A
224	-0.06981	0.025577	T
225	-0.081062	0.023444	C
226	-999	0	G
227	0.311033	0.040492	G
228	0.565635	0.074387	A
229	0.892329	0.11701	T
230	0.250062	0.03076	G
231	0.201857	0.032854	T
232	0.528483	0.047739	G
233	-0.011198	0.031578	C
234	0.009549	0.026053	C
235	-0.002028	0.024507	C
236	0.06092	0.04444	A
237	0.142779	0.04197	G
238	0.393741	0.060422	A
239	1.13269	0.120254	T
240	-0.046697	0.032887	G
241	0.004246	0.029118	G
242	0.080623	0.039209	G
243	0.173782	0.032551	A
244	0.236454	0.047472	T
245	0.586623	0.066349	T
246	1.781409	0.171057	A
247	0.003751	0.023652	G
248	0.141789	0.026572	C
249	0.083053	0.032914	T
250	-999	0	A
251	0.22141	0.023721	G
252	0.048424	0.014832	T
253	-999	0	A
254	0.058553	0.015284	G
255	0.037459	0.013392	G
256	0.03301	0.011841	T
257	0.003218	0.019315	G
258	-0.005049	0.020267	G
259	0.005218	0.028024	G
260	0.045686	0.021659	G
261	0.036909	0.023897	T
262	0.29312	0.04792	A
263	0.518508	0.061381	A
264	0.328248	0.054825	C
265	0.334205	0.046002	G
266	0.296685	0.035021	G
267	0.005557	0.040616	C
268	0.001862	0.032676	T
269	-0.108895	0.026735	C
270	0.022541	0.015719	A
271	-0.019033	0.017542	C
272	-0.062463	0.020746	C
273	-999	0	T
274	-0.028728	0.015777	A
275	-0.046597	0.011944	G
276	0.020646	0.023419	G
277	0.167719	0.030676	C
278	0.079448	0.0401	G
279	0.800324	0.086274	A
280	1.583331	0.190328	C
281	0.451471	0.060895	G
282	0.432128	0.061729	A
283	0.011682	0.018346	T
284	0.013735	0.024718	C
285	-0.047406	0.019472	C
286	0.030154	0.023421	C
287	0.352746	0.056145	T
288	1.18334	0.123728	A
289	0.137751	0.02326	G
290	0.060381	0.032169	C
291	0.142142	0.046497	T
292	0.071798	0.023184	G
293	0.183417	0.02135	G
294	-0.006235	0.017005	T
295	0.066676	0.031356	C
296	1.313977	0.107863	T
297	1.345234	0.111427	G
298	2.077937	0.164412	A
299	0.62049	0.070734	G
300	2.110696	0.174444	A
301	2.725383	0.174077	G
302	2.351715	0.175593	G
303	1.447648	0.12232	A
304	1.355477	0.11703	T
305	0.016862	0.027196	G
306	0.195442	0.027393	A
307	-0.000811	0.031027	C
308	-0.0103	0.024264	C
309	0.022302	0.037704	A
310	-0.003257	0.017272	G
311	0.101376	0.030195	C
312	0.170873	0.045056	C
313	0.733344	0.061162	A
314	0.054921	0.042768	C
315	0.344522	0.039081	A
316	0.312607	0.041839	C
317	0.222182	0.025506	T
318	0.675105	0.062231	G
319	1.090743	0.067726	G
320	1.258823	0.105045	A
321	0.733915	0.067995	A
322	0.304787	0.040036	C
323	0.199727	0.016831	T
324	0.742469	0.048652	G
325	0.669608	0.052615	A
326	0.924595	0.064855	G
327	1.15944	0.078812	A
328	0.891913	0.077761	C
329	0.659571	0.050962	A
330	1.309197	0.088042	C
331	0.372201	0.036631	G
332	0.248657	0.029826	G
333	0.020411	0.014057	T
334	-0.035383	0.031574	C
335	-0.018437	0.045764	C
336	0.510262	0.068267	A
337	1.036631	0.105585	G
338	1.057081	0.090077	A
339	0.121985	0.042759	C
340	0.029451	0.021706	T
341	-0.009041	0.031297	C
342	0.060141	0.029253	C
343	0.30605	0.036261	T
344	0.251941	0.027375	A
345	0.31415	0.036668	C
346	0.059677	0.019285	G
347	0.069455	0.019171	G
348	0.1201	0.020383	G
349	0.114925	0.022052	A
350	0.155042	0.02693	G
351	0.197236	0.021021	G
352	0.206615	0.032444	C
353	0.440966	0.045959	A
354	0.091327	0.017274	G
355	0.014168	0.02401	C
356	0.102049	0.019088	A
357	0.157647	0.017163	G
358	0.079635	0.009794	T
359	0.058655	0.016429	G
360	0.108668	0.025166	G
361	0.221055	0.030273	G
362	0.307451	0.031929	G
363	0.743694	0.085501	A
364	1.901185	0.193535	A
365	1.402204	0.133082	T
366	2.749337	0.286973	A
367	0.941716	0.073004	T
368	0.242713	0.032132	T
369	0.077135	0.028101	G
370	0.023203	0.033024	C
371	0.163478	0.03452	A
372	0.450789	0.046045	C
373	0.859895	0.060338	A
374	1.905132	0.120436	A
375	0.247153	0.021447	T
376	0.009649	0.022579	G
377	-0.036345	0.026379	G
378	-0.005113	0.017786	G
379	0.189656	0.036154	C
380	0.076992	0.029257	G
381	0.767472	0.081762	C
382	0.886546	0.139759	A
383	0.794595	0.09536	A
384	0.046184	0.033791	G
385	0.10901	0.035983	C
386	0.009743	0.02509	C
387	0.275564	0.046288	T
388	0.674491	0.075836	G
389	1.182301	0.138011	A
390	0.085666	0.027857	T
391	0.125475	0.024061	G
392	0.349136	0.056015	C
393	0.270706	0.044825	A
394	0.054587	0.020684	G
395	0.079778	0.03516	C
396	0.122104	0.033963	C
397	0.635158	0.053591	A
398	0.032615	0.014384	T
399	-0.016302	0.016174	G
400	0.030564	0.033194	C
401	-0.005256	0.028769	C
402	0.239224	0.025599	G
403	0.207116	0.032371	C
404	1.490848	0.122964	G
405	0.878463	0.076108	T
406	0.321566	0.039818	G
407	0.203782	0.040535	T
408	0.129217	0.026245	A
409	-0.004515	0.021117	T
410	0.053077	0.024993	G
411	-0.016689	0.024901	A
412	1.007757	0.06811	A
413	-0.016191	0.023629	G
414	-0.052945	0.027061	A
415	0.116046	0.023501	A
416	0.067481	0.026014	G
417	0.029343	0.0186	G
418	0.076226	0.037252	C
419	-0.006094	0.017018	C
420	0.065725	0.023726	T
421	0.305916	0.037827	T
422	0.450884	0.045403	C
423	0.268585	0.039682	G
424	0.062326	0.027347	G
425	0.030981	0.017972	G
426	0.061088	0.039215	T
427	0.198753	0.036865	T
428	0.161518	0.031579	G
429	0.183577	0.032156	T
430	0.011413	0.035073	A
431	0.112411	0.031438	A
432	0.246524	0.030031	A
433	0.126779	0.034792	G
434	0.083799	0.034332	T
435	0.108813	0.029073	A
436	-0.082843	0.012637	C
437	0.354154	0.041269	T
438	0.544329	0.048644	T
439	0.534643	0.034645	T
440	0.073394	0.020202	C
441	0.118566	0.017607	A
442	0.032063	0.01265	G
443	0.013291	0.013862	C
444	0.037999	0.012335	G
445	0.041124	0.014102	G
446	0.006303	0.015102	G
447	0.038637	0.014033	G
448	0.341995	0.027362	A
449	0.127881	0.020684	G
450	0.164666	0.017793	G
451	0.216687	0.02916	A
452	0.545229	0.042532	A
453	0.245736	0.025948	G
454	0.289147	0.029349	G
455	0.367322	0.041011	G
456	-0.005933	0.021015	A
457	0.050588	0.027113	G
458	-0.016704	0.022203	T
459	0.037533	0.033747	A
460	-0.024778	0.02536	A
461	0.028592	0.023588	A
462	0.132928	0.034681	G
463	0.141383	0.036685	T
464	1.669489	0.169336	T
465	1.409629	0.13248	A
466	0.955004	0.092836	A
467	1.535467	0.197797	T
468	0.893832	0.061996	A
469	0.041088	0.041387	C
470	-0.136274	0.017238	C
471	-0.014409	0.024253	T
472	-0.006025	0.026938	T
473	0.029081	0.027121	T
474	-0.026941	0.022622	G
475	-0.018112	0.028319	C
476	-0.034708	0.029529	T
477	0.026391	0.027719	C
478	1.305292	0.108363	A
479	0.199272	0.070694	T
480	1.019985	0.111999	T
481	0.870004	0.077925	G
482	0.504764	0.073361	A
483	0.263909	0.050729	C
484	1.075373	0.101508	G
485	0.837662	0.100595	T
486	0.83438	0.08319	T
487	0.702966	0.083149	A
488	0.041381	0.038486	C
489	-0.117581	0.034577	C
490	-0.004336	0.019403	C
491	0.002996	0.015979	G
492	0.113991	0.034071	C
493	0.507149	0.075325	A
494	1.255454	0.144258	G
495	1.679888	0.169578	A
496	1.467535	0.18201	A
497	1.69233	0.226885	G
498	1.234003	0.14304	A
499	2.193332	0.277315	A
500	0.160039	0.024186	G
501	0.205398	0.037607	C
502	0.125903	0.024481	A
503	0.132835	0.02952	C
504	0.100443	0.024765	C
505	0.801216	0.060576	G
506	1.445522	0.080284	G
507	1.272161	0.115695	C
508	1.298822	0.165112	T
509	1.468504	0.193327	A
510	1.190944	0.126417	A
511	0.131253	0.033786	C
512	0.016543	0.014183	T
513	-0.018698	0.022032	C
514	-0.045241	0.031684	C
515	0.073452	0.017999	G
516	0.052242	0.021782	T
517	0.153982	0.020612	G
518	0.127989	0.029764	C
519	0.268561	0.03473	C
520	1.42081	0.12103	A
521	0.160249	0.020929	G
522	0.186206	0.033456	C
523	0.515282	0.06856	A
524	0.298027	0.025303	G
525	0.392331	0.037267	C
526	0.990913	0.060547	C
527	0.050218	0.011409	G
528	0.158558	0.022246	C
529	0.176396	0.01836	G
530	0.446828	0.037022	G
531	0.295534	0.034146	T
532	1.092706	0.124732	A
533	1.259795	0.136587	A
534	0.484592	0.048986	T
535	0.482318	0.039728	A
536	0.119233	0.026936	C
537	0.07511	0.020015	G
538	0.040707	0.015875	G
539	0.007491	0.017736	A
540	0.153084	0.0203	G
541	0.086119	0.017794	G
542	0.064292	0.023276	G
543	0.046721	0.01872	T
544	0.009837	0.020269	G
545	0.470696	0.047839	C
546	1.080491	0.081305	A
547	0.893451	0.079338	A
548	-0.001271	0.018424	G
549	-0.004852	0.027194	C
550	0.058277	0.021109	G
551	0.016428	0.032075	T
552	0.170108	0.023114	T
553	0.132241	0.021482	A
554	0.117544	0.021788	A
555	0.021957	0.014172	T
556	0.081302	0.024032	C
557	0.713174	0.059742	G
558	1.266476	0.063812	G
559	0.771915	0.077461	A
560	1.144675	0.104102	A
561	0.212715	0.029211	T
562	0.880829	0.038885	T
563	1.147597	0.061195	A
564	0.057997	0.02035	C
565	0.028965	0.009446	T
566	-0.01551	0.015569	G
567	0.072133	0.021934	G
568	-0.005399	0.017987	G
569	0.217283	0.028328	C
570	0.709925	0.064602	G
571	0.68567	0.050837	T
572	0.532331	0.061179	A
573	1.498638	0.123959	A
574	2.36063	0.181465	A
575	0.676038	0.046083	G
576	0.115309	0.026117	C
577	0.013457	0.016377	G
578	0.003556	0.021879	C
579	-0.006155	0.022961	A
580	-0.02728	0.01906	C
581	0.166937	0.018874	G
582	0.166078	0.02833	C
583	0.054236	0.022063	A
584	0.052571	0.022763	G
585	0.027741	0.019751	G
586	0.085799	0.027844	C
587	0.085394	0.021263	G
588	-0.017616	0.011332	G
589	0.005987	0.023525	T
590	0.035617	0.028717	T
591	0.001646	0.02107	T
592	0.011604	0.019988	G
593	-0.015934	0.02835	T
594	0.013549	0.02812	T
595	0.060975	0.039931	A
596	0.057314	0.027889	A
597	0.149112	0.028999	G
598	0.007152	0.015716	T
599	-0.012009	0.023989	C
600	-0.011196	0.028387	A
601	0.054487	0.0258	G
602	0.033993	0.016856	A
603	0.060176	0.027403	T
604	0.086886	0.020191	G
605	0.101994	0.023216	T
606	1.278499	0.070989	G
607	0.479073	0.061718	A
608	1.200044	0.108194	A
609	1.673694	0.121985	A
610	0.116488	0.013774	T
611	-0.0132	0.017206	C
612	-0.058959	0.015747	C
613	-0.032573	0.024133	C
614	0.068486	0.021143	C
615	-0.000151	0.018557	G
616	-0.042029	0.027613	G
617	0.152336	0.023115	G
618	0.986179	0.091097	C
619	1.707982	0.119784	T
620	1.070443	0.077251	C
621	1.088434	0.133805	A
622	1.520836	0.1098	A
623	0.348064	0.041887	C
624	0.07418	0.02714	C
625	0.09922	0.023207	T
626	-0.001252	0.026093	G
627	0.012248	0.015502	G
628	0.160061	0.019505	G
629	0.263851	0.043322	A
630	0.44503	0.041883	A
631	0.927321	0.092524	C
632	2.406792	0.184226	T
633	0.002862	0.023415	G
634	0.017914	0.029403	C
635	0.016033	0.020873	A
636	-0.059137	0.013218	T
637	-0.028615	0.016784	C
638	0.051258	0.025752	T
639	-0.02358	0.025237	G
640	-0.028692	0.03228	A
641	0.064957	0.032037	T
642	0.195427	0.029466	A
643	0.11364	0.030419	C
644	0.067644	0.026426	T
645	-0.032318	0.023764	G
646	-0.001963	0.015615	G
647	-0.006506	0.020981	C
648	-0.037811	0.015965	A
649	0.016354	0.020888	A
650	-0.035913	0.018372	G
651	0.045098	0.017448	C
652	0.522852	0.078649	T
653	1.679333	0.155544	T
654	0.211075	0.032796	G
655	0.016054	0.029988	A
656	0.149714	0.020858	G
657	0.046759	0.018157	T
658	0.014866	0.020617	C
659	-0.000627	0.022365	T
660	0.083776	0.017195	C
661	0.160239	0.014834	G
662	0.158579	0.010685	T
663	0.262339	0.015099	A
664	0.327747	0.015864	G
665	0.358633	0.014818	A
666	0.1609	0.009293	G
667	0.101166	0.00951	G
668	0.095271	0.011192	G
669	0.092325	0.014223	G
670	0.083448	0.019597	G
671	0.150336	0.021802	G
672	0.296737	0.023902	T
673	0.953836	0.084587	A
674	1.148477	0.082192	G
675	1.487089	0.120022	A
676	1.368956	0.113425	A
677	0.579251	0.055318	T
678	0.136487	0.021158	T
679	0.013693	0.02401	C
680	0.048781	0.025273	C
681	0.098482	0.023483	A
682	0.004867	0.013265	G
683	0.153745	0.025035	G
684	0.471275	0.036108	T
685	1.647548	0.116426	G
686	0.509775	0.031812	T
687	1.469096	0.115235	A
688	0.86912	0.065546	G
689	0.239247	0.035188	C
690	0.251507	0.025029	G
691	0.420932	0.033435	G
692	0.6626	0.059102	T
693	1.125252	0.06517	G
694	0.988399	0.12851	A
695	1.906752	0.186401	A
696	2.133716	0.165599	A
697	1.153879	0.082958	T
698	0.489986	0.03915	G
699	0.343883	0.047387	C
700	0.598487	0.051469	G
701	0.649445	0.047453	T
702	1.458144	0.132235	A
703	1.329097	0.121058	G
704	1.075016	0.113875	A
705	1.40886	0.12584	G
706	1.786538	0.116266	A
707	0.16884	0.026204	T
708	-0.019275	0.026727	C
709	0.1212	0.021563	T
710	0.042962	0.023278	G
711	0.086209	0.021858	G
712	0.185104	0.03077	A
713	0.180763	0.031915	G
714	0.640334	0.043244	G
715	1.030148	0.089991	A
716	1.27717	0.142871	A
717	0.820728	0.080677	T
718	0.612271	0.045876	A
719	0.156028	0.027616	C
720	0.19159	0.018806	C
721	0.28554	0.019966	G
722	0.951157	0.045361	G
723	0.393678	0.019866	T
724	0.384524	0.028572	G
725	0.324836	0.021934	G
726	0.313532	0.01963	C
727	0.094319	0.010375	G
728	0.048901	0.010871	A
729	0.304796	0.014715	A
730	0.245155	0.018146	G
731	0.329984	0.020645	G
732	0.401579	0.02892	C
733	0.152461	0.025127	G
734	0.339064	0.023757	G
735	0.146862	0.037671	C
736	0.052406	0.035447	C
737	0.163247	0.034299	C
738	0.123159	0.024257	C
739	0.062129	0.023688	C
740	0.006148	0.023156	T
741	0.803782	0.087568	G
742	0.329349	0.040961	G
743	0.152916	0.041136	A
744	0.056991	0.040501	C
745	0.018959	0.029268	G
746	0.118289	0.041225	A
747	1.053276	0.102404	A
748	-0.030962	0.035873	G
749	0.045704	0.026494	A
750	0.01596	0.027489	C
751	0.503828	0.042903	T
752	0.193875	0.037806	G
753	0.856366	0.104375	A
754	0.122643	0.040118	C
755	-0.000919	0.026352	G
756	0.088377	0.029729	C
757	0.223783	0.028087	T
758	0.218004	0.028425	C
759	0.767544	0.077151	A
760	0.166034	0.019915	G
761	0.274338	0.030071	G
762	-0.012872	0.019952	T
763	0.0371	0.020972	G
764	0.343773	0.036277	C
765	0.338887	0.024969	G
766	0.900593	0.08481	A
767	0.918049	0.088348	A
768	1.014901	0.077272	A
769	0.038138	0.019579	G
770	0.080804	0.021278	C
771	0.054644	0.012807	G
772	0.067172	0.010496	T
773	0.01488	0.012175	G
774	0.024692	0.014118	G
775	0.058566	0.016767	G
776	0.094421	0.018263	G
777	0.96896	0.062931	A
778	0.501233	0.040699	G
779	0.066725	0.018088	C
780	0.061929	0.04489	A
781	0.70265	0.082897	A
782	1.072992	0.108053	A
783	0.10284	0.030388	C
784	0.023724	0.024534	A
785	0.048986	0.030859	G
786	0.20806	0.030074	G
787	0.340111	0.046922	A
788	0.317148	0.052904	T
789	2.310302	0.202504	T
790	1.928213	0.194249	A
791	1.594257	0.128167	G
792	2.357176	0.200984	A
793	1.251131	0.11946	T
794	0.76651	0.050031	A
795	0.215207	0.05215	C
796	0.023155	0.038596	C
797	-0.033493	0.023463	C
798	0.080539	0.029077	T
799	0.10508	0.022545	G
800	0.702373	0.053057	G
801	0.338041	0.039785	T
802	0.957481	0.081307	A
803	0.588325	0.059392	G
804	-0.016483	0.0112	T
805	0.033958	0.031017	C
806	0.018148	0.026508	C
807	0.004929	0.027925	A
808	-0.004991	0.024733	C
809	0.050693	0.01756	G
810	0.112861	0.032571	C
811	0.411542	0.045933	C
812	2.91019	0.219977	G
813	3.246924	0.276473	T
814	0.601324	0.111577	A
815	1.35341	0.153938	A
816	1.648639	0.141129	A
817	1.710829	0.167976	C
818	1.873024	0.118746	G
819	2.126687	0.15133	A
820	0.568211	0.039814	T
821	0.02638	0.016372	G
822	-0.025633	0.013059	T
823	0.050459	0.022828	C
824	0.04225	0.022942	G
825	0.121386	0.020564	A
826	0.124505	0.027572	C
827	0.314652	0.024915	T
828	0.72122	0.033722	T
829	0.242277	0.029324	G
830	0.150708	0.022145	G
831	0.102829	0.023637	A
832	0.104991	0.023161	G
833	0.0723	0.015587	G
834	0.091066	0.024445	T
835	0.172503	0.03224	T
836	0.381619	0.03684	G
837	0.19029	0.026099	T
838	0.157667	0.020441	G
839	0.099551	0.032029	C
840	0.115775	0.030017	C
841	0.405571	0.030958	C
842	0.989812	0.099606	T
843	1.513148	0.132383	T
844	0.654786	0.057207	G
845	2.053357	0.174302	A
846	0.462023	0.043478	G
847	0.018566	0.017832	G
848	-0.013002	0.019199	C
849	0.110695	0.021763	G
850	0.186701	0.034976	T
851	0.038045	0.023512	G
852	0.012497	0.021726	G
853	-0.046353	0.018484	C
854	0.097648	0.028489	T
855	-999	0	T
856	0.115547	0.024452	C
857	0.039908	0.017968	C
858	0.660955	0.047715	G
859	0.491203	0.043993	G
860	1.296899	0.105385	A
861	0.115943	0.016187	G
862	0.317826	0.035182	C
863	1.778523	0.156637	T
864	1.922813	0.187036	A
865	1.321822	0.096014	A
866	1.239717	0.125397	C
867	0.528855	0.043928	G
868	0.381831	0.049296	C
869	1.856644	0.114145	G
870	3.152379	0.375023	T
871	3.487652	0.321062	T
872	0.834477	0.088351	A
873	0.643319	0.072291	A
874	0.08248	0.021079	G
875	0.056778	0.020425	T
876	0.034949	0.02298	C
877	0.036501	0.018486	G
878	0.129844	0.02242	A
879	0.131668	0.036356	C
880	0.067926	0.03105	C
881	-0.035302	0.014906	G
882	-0.014808	0.021694	C
883	0.026648	0.022063	C
884	0.217477	0.024005	T
885	0.081886	0.025755	G
886	0.131963	0.025155	G
887	0.481927	0.040156	G
888	0.258674	0.02809	G
889	1.415669	0.095644	A
890	1.563305	0.129839	G
891	1.120775	0.06584	T
892	1.017313	0.075767	A
893	0.746982	0.052919	C
894	0.257438	0.026243	G
895	0.106375	0.018808	G
896	-0.002451	0.028481	C
897	0.005123	0.018476	C
898	0.630723	0.036094	G
899	1.221685	0.094442	C
900	1.728351	0.176714	A
901	1.939766	0.168064	A
902	0.040772	0.014289	G
903	-0.001267	0.014569	G
904	0.095666	0.035592	T
905	1.021722	0.080245	T
906	0.51952	0.059158	A
907	0.791267	0.093265	A
908	0.755415	0.091408	A
909	0.606127	0.051118	A
910	-0.15946	0.033371	C
911	0.024008	0.022501	T
912	0.164111	0.019335	C
913	0.466657	0.063248	A
914	1.657958	0.153881	A
915	1.930798	0.121822	A
916	0.725681	0.062941	T
917	1.056419	0.047071	G
918	0.381614	0.038095	A
919	1.108869	0.060662	A
920	0.212519	0.014197	T
921	0.038216	0.007365	T
922	-0.022612	0.007253	G
923	-0.023369	0.007373	A
924	-0.007616	0.008023	C
925	-999	0	G
926	-999	0	G
927	-0.011664	0.00907	G
928	-0.023801	0.012344	G
929	0.007333	0.011684	G
930	0.044566	0.02173	C
931	0.006789	0.030474	C
932	0.030383	0.030906	C
933	0.428058	0.035078	G
934	0.110396	0.038635	C
935	1.079417	0.097234	A
936	0.896081	0.109196	C
937	1.399661	0.133286	A
938	0.877245	0.090856	A
939	0.474872	0.04025	G
940	0.108004	0.024452	C
941	0.132806	0.018099	G
942	0.110466	0.019164	G
943	0.142718	0.016932	T
944	0.218023	0.029323	G
945	0.123077	0.026757	G
946	0.136247	0.030093	A
947	0.000264	0.028743	G
948	0.294262	0.04267	C
949	0.54413	0.053112	A
950	0.389819	0.038321	T
951	0.676747	0.058637	G
952	0.716238	0.063347	T
953	0.836126	0.066941	G
954	0.283262	0.021877	G
955	0.247229	0.043334	T
956	0.73136	0.113178	T
957	1.365256	0.126244	T
958	4.328209	0.593767	A
959	2.043177	0.212164	A
960	0.310603	0.060889	T
961	0.148879	0.028913	T
962	0.006805	0.033451	C
963	0.289316	0.039306	G
964	0.294634	0.045601	A
965	0.206776	0.024985	T
966	0.242874	0.013196	G
967	0.749192	0.089667	C
968	1.735123	0.213092	A
969	0.754372	0.084218	A
970	1.587652	0.211125	C
971	0.23464	0.040858	G
972	0.284157	0.048806	C
973	0.219313	0.036592	G
974	0.052526	0.037477	A
975	0.554402	0.072207	A
976	0.272779	0.044087	G
977	0.551753	0.087074	A
978	0.511726	0.068029	A
979	0.121375	0.070972	C
980	0.196628	0.03491	C
981	0.96552	0.102807	T
982	0.60083	0.079204	T
983	0.788991	0.083651	A
984	0.577783	0.086083	C
985	0.172326	0.044659	C
986	0.470769	0.06012	T
987	0.023538	0.02844	G
988	0.043867	0.023672	G
989	0.029462	0.023617	T
990	0.206658	0.027173	C
991	1.053486	0.140217	T
992	1.80433	0.180754	T
993	2.107208	0.214585	G
994	0.875737	0.114352	A
995	0.243303	0.054313	C
996	0.838783	0.092152	A
997	-0.015683	0.016329	T
998	0.194774	0.050262	C
999	0.046877	0.036747	C
1000	-0.033752	0.031377	A
1001	-0.009168	0.031733	C
1002	-999	0	G
1003	0.322925	0.041513	G
1004	1.205639	0.166789	A
1005	1.270876	0.148552	A
1006	-999	0	G
1007	-0.028838	0.033881	T
1008	0.02677	0.049965	T
1009	-0.00407	0.038183	T
1010	-999	0	T
1011	0.025887	0.036302	C
1012	0.165397	0.047723	A
1013	0.480474	0.075435	G
1014	0.343367	0.064942	A
1015	0.702191	0.098108	G
1016	1.229072	0.110795	A
1017	0.377334	0.056694	T
1018	0.038539	0.036782	G
1019	-999	0	A
1020	0.07803	0.029547	G
1021	0.090359	0.031545	A
1022	-999	0	A
1023	0.248136	0.040372	T
1024	0.917396	0.104897	G
1025	0.555426	0.053428	T
1026	0.66923	0.062269	G
1027	0.061911	0.037212	C
1028	-0.061544	0.02768	C
1029	0.138818	0.029106	T
1030	0.250801	0.030087	T
1031	0.702374	0.070676	C
1032	0.03071	0.030301	G
1033	0.023499	0.037512	G
1034	0.093872	0.025967	G
1035	0.377108	0.071439	A
1036	0.465328	0.055312	A
1037	-0.009847	0.061028	C
1038	-999	0	C
1039	0.106487	0.033789	G
1040	0.10002	0.034706	T
1041	-0.023901	0.043786	G
1042	1.533582	0.165903	A
1043	0.58594	0.083653	G
1044	1.1807	0.140914	A
1045	1.058147	0.11384	C
1046	0.903488	0.102336	A
1047	0.066321	0.017054	G
1048	0.087159	0.027041	G
1049	0.413769	0.040589	T
1050	0.40425	0.03872	G
1051	0.090817	0.042805	C
1052	0.348473	0.046466	T
1053	0.277126	0.037137	G
1054	1.225429	0.156307	C
1055	0.101917	0.024035	A
1056	0.039741	0.026506	T
1057	-0.042241	0.033212	G
1058	-0.013156	0.019633	G
1059	0.070085	0.040558	C
1060	0.046799	0.034981	T
1061	0.106561	0.02901	G
1062	0.087219	0.023508	T
1063	-0.01568	0.029493	C
1064	0.02476	0.032885	G
1065	0.061905	0.037276	T
1066	0.060662	0.028668	C
1067	2.275938	0.273529	A
1068	0.162252	0.032919	G
1069	0.012326	0.024458	C
1070	0.02452	0.032318	T
1071	0.195726	0.036252	C
1072	0.664627	0.059537	G
1073	0.722037	0.071178	T
1074	1.116505	0.082463	G
1075	1.948522	0.196872	T
1076	2.050586	0.19627	T
1077	2.325048	0.178862	G
1078	0.448261	0.055081	T
1079	2.220946	0.159992	G
1080	0.392196	0.067157	A
1081	2.018054	0.227773	A
1082	2.358236	0.176941	A
1083	0.445794	0.048216	T
1084	1.323971	0.106563	G
1085	0.28412	0.026954	T
1086	0.965553	0.06516	T
1087	0.447722	0.049192	G
1088	0.070073	0.023074	G
1089	0.157899	0.023859	G
1090	0.29157	0.044329	T
1091	1.36412	0.151202	T
1092	0.583881	0.074541	A
1093	1.674786	0.185531	A
1094	2.910495	0.256019	G
1095	0.429183	0.035479	T
1096	0.045675	0.024255	C
1097	-0.039188	0.036863	C
1098	0.024086	0.029609	C
1099	0.08012	0.020216	G
1100	0.235755	0.047088	C
1101	0.328464	0.041904	A
1102	0.204808	0.029597	A
1103	-0.033704	0.026446	C
1104	-0.005665	0.020291	G
1105	0.00144	0.024925	A
1106	-0.000356	0.016925	G
1107	0.259233	0.029531	C
1108	0.221825	0.021158	G
1109	1.498867	0.136541	C
1110	0.57367	0.067661	A
1111	1.451953	0.11206	A
1112	0.177647	0.053341	C
1113	0.10584	0.038964	C
1114	-0.025918	0.020359	C
1115	1.460162	0.123921	T
1116	1.688	0.168964	T
1117	0.660022	0.079451	A
1118	0.145385	0.025766	T
1119	0.093581	0.03589	C
1120	-999	0	C
1121	0.093039	0.020385	T
1122	0.078057	0.02627	T
1123	0.053787	0.020329	T
1124	0.768748	0.063898	G
1125	0.163286	0.029769	T
1126	0.417711	0.039043	T
1127	0.564507	0.040689	G
1128	0.005673	0.029084	C
1129	0.001274	0.030829	C
1130	0.145511	0.029303	A
1131	0.07882	0.020068	G
1132	0.046733	0.023085	C
1133	0.078384	0.023505	G
1134	0.09031	0.019469	G
1135	0.067565	0.013006	T
1136	0.125287	0.026921	C
1137	0.450975	0.039033	C
1138	0.06312	0.019387	G
1139	0.037914	0.014934	G
1140	-0.043209	0.030051	C
1141	-0.003017	0.025841	C
1142	0.023178	0.021569	G
1143	0.018563	0.027737	G
1144	0.06114	0.026652	G
1145	0.656301	0.089481	A
1146	0.828498	0.09194	A
1147	0.36177	0.057243	C
1148	0.212904	0.037405	T
1149	0.288314	0.038533	C
1150	0.060524	0.035277	A
1151	0.073499	0.027996	A
1152	0.045747	0.01982	A
1153	0.091826	0.02445	G
1154	0.017191	0.030761	G
1155	0.030677	0.027413	A
1156	0.102493	0.028723	G
1157	0.300854	0.048977	A
1158	0.083034	0.042071	C
1159	0.36972	0.038327	T
1160	0.065525	0.022375	G
1161	0.09408	0.033666	C
1162	-0.009958	0.028029	C
1163	-0.024732	0.033468	A
1164	0.045176	0.022838	G
1165	0.08559	0.031005	T
1166	0.873861	0.090202	G
1167	1.650476	0.186238	A
1168	2.296457	0.207298	T
1169	1.675773	0.182398	A
1170	2.379048	0.220773	A
1171	1.229449	0.130075	A
1172	0.06125	0.026151	C
1173	-0.004958	0.024068	T
1174	-0.013834	0.029885	G
1175	0.075001	0.033012	G
1176	0.065624	0.038853	A
1177	0.162221	0.036371	G
1178	0.216894	0.034156	G
1179	0.251731	0.045977	A
1180	0.338971	0.04535	A
1181	0.161498	0.021427	G
1182	0.681543	0.057333	G
1183	0.682834	0.048357	T
1184	0.237623	0.040244	G
1185	-0.047517	0.02786	G
1186	0.029892	0.035923	G
1187	0.284048	0.042271	G
1188	2.210901	0.249913	A
1189	1.077608	0.109829	T
1190	0.022994	0.03192	G
1191	0.045582	0.041691	A
1192	0.072747	0.032701	C
1193	0.042791	0.025918	G
1194	0.164911	0.032081	T
1195	0.21329	0.034279	C
1196	1.480963	0.19186	A
1197	1.046471	0.111377	A
1198	0.127983	0.030546	G
1199	0.079414	0.029409	T
1200	0.005352	0.028762	C
1201	0.119942	0.039445	A
1202	0.121008	0.029154	T
1203	0.295688	0.040099	C
1204	0.662896	0.058722	A
1205	0.95898	0.065544	T
1206	0.091347	0.032726	G
1207	-999	0	G
1208	-0.020886	0.048573	C
1209	-0.001958	0.048507	C
1210	0.029133	0.039525	C
1211	2.368192	0.189128	T
1212	3.782468	0.454832	T
1213	1.100623	0.114797	A
1214	0.52657	0.072922	C
1215	0.010575	0.026775	G
1216	0.018961	0.02419	A
1217	0.040319	0.035262	C
1218	0.031958	0.027221	C
1219	0.007038	0.023174	A
1220	0.024314	0.022868	G
1221	0.158322	0.032588	G
1222	0.250525	0.020785	G
1223	0.148007	0.029931	C
1224	1.584422	0.143332	T
1225	0.106184	0.045489	A
1226	0.735367	0.074062	C
1227	0.067908	0.036333	A
1228	-0.008896	0.036085	C
1229	0.156228	0.028349	A
1230	0.259071	0.040318	C
1231	0.084735	0.022919	G
1232	0.051779	0.017106	T
1233	0.120064	0.022404	G
1234	0.048642	0.033917	C
1235	0.275763	0.031174	T
1236	0.465048	0.050111	A
1237	0.348777	0.044889	C
1238	0.511256	0.042573	A
1239	1.29162	0.073183	A
1240	0.091019	0.011723	T
1241	-0.095181	0.014858	G
1242	-0.078006	0.016088	G
1243	-0.049305	0.029276	C
1244	0.000021	0.021028	G
1245	0.026061	0.028736	C
1246	-0.035079	0.027241	A
1247	0.703818	0.073687	T
1248	1.142844	0.122828	A
1249	0.986465	0.10447	C
1250	0.622618	0.077675	A
1251	0.727421	0.062498	A
1252	0.55805	0.049601	A
1253	0.142429	0.022232	G
1254	-0.012137	0.023358	A
1255	0.033679	0.019098	G
1256	0.248655	0.027217	A
1257	0.453418	0.037379	A
1258	0.014329	0.024089	G
1259	-0.020394	0.035207	C
1260	-0.003207	0.023705	G
1261	0.373448	0.043892	A
1262	0.00656	0.030474	C
1263	0.149975	0.041131	C
1264	0.088419	0.024462	T
1265	0.027502	0.032269	C
1266	0.4145	0.045287	G
1267	0.511631	0.058283	C
1268	0.509628	0.052407	G
1269	0.720681	0.071995	A
1270	0.026488	0.041016	G
1271	0.175752	0.044531	A
1272	0.267957	0.036227	G
1273	0.196967	0.046257	C
1274	0.34851	0.044342	A
1275	0.119722	0.041653	A
1276	0.123238	0.025732	G
1277	0.048053	0.027145	C
1278	0.391136	0.049286	G
1279	0.868758	0.084139	G
1280	1.108274	0.111684	A
1281	0.129931	0.054252	C
1282	0.160105	0.057241	C
1283	0.817874	0.08342	T
1284	0.728501	0.103925	C
1285	1.443723	0.197812	A
1286	2.777235	0.277154	T
1287	2.691199	0.328085	A
1288	2.042431	0.202899	A
1289	1.603305	0.150155	A
1290	0.29062	0.034428	G
1291	-0.042112	0.016617	T
1292	-0.006702	0.01934	G
1293	0.086458	0.034156	C
1294	0.011894	0.024337	G
1295	-0.036682	0.021799	T
1296	0.087115	0.032437	C
1297	0.770726	0.094301	G
1298	0.141504	0.037494	T
1299	1.37709	0.16222	A
1300	1.20095	0.126393	G
1301	0.112018	0.016559	T
1302	0.479297	0.054521	C
1303	0.460719	0.049482	C
1304	0.284473	0.039439	G
1305	0.444865	0.057594	G
1306	0.52237	0.067647	A
1307	-0.040926	0.032338	T
1308	0.048476	0.018768	T
1309	0.037233	0.027978	G
1310	0.06454	0.030667	G
1311	-0.000721	0.032631	A
1312	0.058396	0.02203	G
1313	-0.004161	0.019783	T
1314	0.242194	0.040995	C
1315	2.896701	0.309875	T
1316	2.207148	0.149119	G
1317	0.897773	0.115474	C
1318	2.15404	0.280037	A
1319	2.978438	0.324854	A
1320	2.175859	0.253769	C
1321	1.514289	0.143835	T
1322	1.637659	0.127368	C
1323	0.017676	0.024413	G
1324	-0.032113	0.035103	A
1325	0.000414	0.034234	C
1326	-0.018126	0.013114	T
1327	0.060466	0.027039	C
1328	0.338445	0.058916	C
1329	0.114981	0.032409	A
1330	0.449232	0.057527	T
1331	1.425562	0.114508	G
1332	0.787708	0.094624	A
1333	1.096648	0.118031	A
1334	1.649959	0.129363	G
1335	1.000064	0.065116	T
1336	0.578142	0.049143	C
1337	0.04542	0.024185	G
1338	0.108165	0.019535	G
1339	0.275236	0.040158	A
1340	0.574729	0.055943	A
1341	0.221638	0.022784	T
1342	0.300755	0.044054	C
1343	0.136673	0.025389	G
1344	0.631558	0.056518	C
1345	0.384331	0.041278	T
1346	0.467469	0.054496	A
1347	0.197571	0.03746	G
1348	0.250021	0.030434	T
1349	0.259797	0.031769	A
1350	0.204702	0.026756	A
1351	0.011445	0.025396	T
1352	0.02772	0.022664	C
1353	0.024214	0.021488	G
1354	0.031623	0.018575	T
1355	0.041613	0.026525	G
1356	0.171582	0.028957	G
1357	0.825151	0.090163	A
1358	0.880408	0.083333	T
1359	1.004	0.091308	C
1360	1.974201	0.146482	A
1361	2.538804	0.179258	G
1362	3.041846	0.245006	A
1363	2.503854	0.205387	A
1364	1.412841	0.124781	T
1365	0.420043	0.034762	G
1366	0.040326	0.046636	C
1367	-0.00288	0.034211	C
1368	0.001199	0.027075	A
1369	0.012019	0.021905	C
1370	0.009447	0.02413	G
1371	0.067375	0.024709	G
1372	0.034626	0.029201	T
1373	0.028931	0.018095	G
1374	0.578534	0.079348	A
1375	0.984359	0.123872	A
1376	1.28509	0.153772	T
1377	1.132012	0.108746	A
1378	0.397309	0.0523	C
1379	0.353538	0.036477	G
1380	0.086677	0.028378	T
1381	0.139248	0.016463	T
1382	0.101243	0.022101	C
1383	0.119177	0.031928	C
1384	0.21612	0.031912	C
1385	0.102374	0.025669	G
1386	0.023815	0.025797	G
1387	0.11527	0.018183	G
1388	0.110058	0.029199	C
1389	0.317654	0.037042	C
1390	1.874853	0.178676	T
1391	3.246545	0.293365	T
1392	2.288663	0.189626	G
1393	1.018271	0.060543	T
1394	0.367948	0.043853	A
1395	1.079581	0.089882	C
1396	0.21072	0.028749	A
1397	0.212716	0.029547	C
1398	0.504022	0.035133	A
1399	0.871422	0.064571	C
1400	0.224191	0.031729	C
1401	0.452907	0.02684	G
1402	0.077265	0.018094	C
1403	0.056971	0.033739	C
1404	0.001754	0.023652	C
1405	0.005043	0.024251	G
1406	0.048429	0.018494	T
1407	0.075472	0.03279	C
1408	0.454267	0.042351	A
1409	0.139776	0.046627	C
1410	0.249709	0.031966	A
1411	0.629655	0.065328	C
1412	0.24175	0.037895	C
1413	0.393142	0.033907	A
1414	0.277371	0.020092	T
1415	0.167865	0.025833	G
1416	0.15466	0.027555	G
1417	0.245789	0.037351	G
1418	0.460482	0.043148	A
1419	0.129854	0.027228	G
1420	0.080339	0.020545	T
1421	0.042453	0.030008	G
1422	-0.008852	0.024885	G
1423	0.005429	0.017474	G
1424	-0.029265	0.030922	T
1425	0.047817	0.029482	T
1426	-0.023006	0.020089	G
1427	-0.082595	0.021512	C
1428	0.181755	0.070792	A
1429	0.274596	0.051898	A
1430	0.430774	0.073073	A
1431	0.496454	0.055574	A
1432	0.673299	0.062997	G
1433	0.278719	0.052104	A
1434	0.624403	0.080274	A
1435	-0.005734	0.030568	G
1436	0.050298	0.015465	T
1437	-0.013641	0.025765	A
1438	0.282141	0.03091	G
1439	0.130019	0.024408	G
1440	0.025292	0.02012	T
1441	1.47868	0.175939	A
1442	0.23858	0.034834	G
1443	0.002338	0.022668	C
1444	0.631943	0.087019	T
1445	1.426969	0.182148	T
1446	1.309923	0.167879	A
1447	1.02319	0.089294	A
1448	0.074899	0.044481	C
1449	0.065457	0.027334	C
1450	0.139809	0.029414	T
1451	0.207651	0.02487	T
1452	0.288624	0.025926	C
1453	0.085185	0.01992	G
1454	0.101342	0.017769	G
1455	0.069644	0.018934	G
1456	0.154479	0.022798	A
1457	0.086948	0.021166	G
1458	0.073447	0.026243	G
1459	0.03752	0.027121	G
1460	0.012715	0.031306	C
1461	-0.111633	0.024299	G
1462	-0.010743	0.028532	C
1463	0.001955	0.049927	T
1464	0.021862	0.038807	T
1465	0.030431	0.029159	A
1466	0.017331	0.043582	C
1467	0.115534	0.053633	C
1468	0.16786	0.030373	A
1469	0.202242	0.032653	C
1470	0.081255	0.025048	T
1471	0.024624	0.039186	T
1472	0.019506	0.031434	T
1473	0.047516	0.023945	G
1474	0.040097	0.03397	T
1475	0.039112	0.031046	G
1476	0.096999	0.039379	A
1477	-0.04329	0.034255	T
1478	-0.003363	0.027563	T
1479	0.073357	0.039115	C
1480	0.080651	0.037119	A
1481	0.027868	0.021749	T
1482	0.09957	0.021264	G
1483	0.063933	0.023028	A
1484	0.036643	0.029894	C
1485	0.06412	0.014491	T
1486	-0.029713	0.027725	G
1487	0.099765	0.037141	G
1488	0.089932	0.036943	G
1489	0.1632	0.033565	G
1490	0.069595	0.036846	T
1491	0.277187	0.050561	G
1492	0.834731	0.189325	A
1493	1.134263	0.217275	A
1494	0.694258	0.127674	G
1495	0.595731	0.090335	T
1496	0.103223	0.02286	C
1497	0.326725	0.051107	G
1498	-999	0	T
1499	0.517569	0.112662	A
1500	0.78456	0.184879	A
1501	1.743992	0.377883	C
1502	0.647616	0.17963	A
1503	0.862152	0.180283	A
1504	0.66915	0.137826	G
1505	0.709751	0.159591	G
1506	0.432321	0.075814	T
1507	0.340092	0.146574	A
1508	0.123444	0.057741	A
1509	0.023858	0.043176	C
1510	0.055676	0.029455	C
1511	-0.005213	0.027082	G
1512	0.019867	0.016869	T
1513	0.052397	0.031655	A
1514	-0.007555	0.02219	G
1515	-999	0	G
1516	0.011426	0.020865	G
1517	-999	0	G
1518	0.119037	0.031464	A
1519	-999	0	A
1520	0.026899	0.07679	C
1521	0.209411	0.135777	C
1522	0.043883	0.074312	T
1523	-0.115447	0.100212	G
1524	-0.088123	0.07268	C
1525	0.007925	0.047589	G
1526	0.106876	0.040778	G
1527	-0.055782	0.144752	T
1528	0.483193	0.273062	T
1529	0.456054	0.262138	G
1530	0.023189	0.135949	G
1531	0.461998	0.20514	A
1532	0.23447	0.055133	T
1533	0.142781	0.070936	C
1534	-999	0.069649	A
1535	-999	0.131396	C
1536	-999	0.078535	C
1537	-999	0.030673	T
1538	-999	0.074484	C
1539	-999	0.077558	C
1540	-999	0.141043	T
1541	-999	0	T
1542	-999	0	A
