# Supplementary material for: Model-Free RNA Sequence and Structure Alignment Informed by SHAPE Probing Reveals a Conserved Alternate Secondary Structure for 16S rRNA
Source: PLoS Comput Biol. 2015 May 20;11(5):e1004126. doi: 10.1371/journal.pcbi.1004126 (PMC4438973; doi:10.1371/journal.pcbi.1004126)
Supplement: S1 Dataset — (ZIP) [file pcbi.1004126.s003.zip › align_1_DATA/2014-12-29_rRNA_SHAPE-MaP/ecoli_23S_1M7.csv]

Nucleotide	Sequence	bg depth	bg rate	bg stderr	rx depth	rx rate	rx stderr	dc depth	dc rate	dc stderr	diff	diff stdev	Raw Reactivity	Raw Stdev	Filtered Reactivity	Filtered Stdev	Normalized Reactivity	Estimated stdev
1	G	907	0.000000	0.000000	1515	0.000000	0.000000	492	0.000000	0.000000	0.000000	0.000000	-999.000000	0.000000	-999.000000	0.000000	-999.000000	0.000000
2	G	911	0.000000	0.000000	1521	0.000000	0.000000	493	0.000000	0.000000	0.000000	0.000000	-999.000000	0.000000	-999.000000	0.000000	-999.000000	0.000000
3	T	918	0.000000	0.000000	1527	0.001310	0.000926	494	0.004049	0.002863	0.001310	0.000926	0.323510	0.323510	0.323510	0.323510	0.122374	0.122374
4	T	919	0.000000	0.000000	1539	0.002599	0.001300	496	0.000000	0.000000	0.002599	0.001300	-999.000000	0.000000	-999.000000	0.000000	-999.000000	0.000000
5	A	931	0.001074	0.001074	1565	0.003834	0.001565	501	0.000000	0.000000	0.002760	0.001898	-999.000000	0.000000	-999.000000	0.000000	-999.000000	0.000000
6	A	1005	0.001990	0.001407	1732	0.002887	0.001291	553	0.001808	0.001808	0.000897	0.001910	0.495923	1.166704	0.495923	1.166704	0.187592	0.441327
7	G	1053	0.000000	0.000000	1821	0.006041	0.001821	582	0.003436	0.002430	0.006041	0.001821	1.757825	1.351251	1.757825	1.351251	0.664929	0.511135
8	C	1300	0.000000	0.000000	2368	0.001267	0.000731	727	0.002751	0.001945	0.001267	0.000731	0.460515	0.420391	0.460515	0.420391	0.174198	0.159021
9	G	1533	0.001957	0.001130	2813	0.007821	0.001667	852	0.002347	0.001660	0.005864	0.002014	2.498015	1.963734	2.498015	1.963734	0.944920	0.742818
10	A	1652	0.000605	0.000605	3108	0.003539	0.001067	924	0.002165	0.001531	0.002934	0.001227	1.355474	1.113520	1.355474	1.113520	0.512733	0.421209
11	C	1935	0.000000	0.000000	3837	0.009122	0.001542	1099	0.002730	0.001576	0.009122	0.001542	3.341586	2.010249	3.341586	2.010249	1.264016	0.760413
12	T	2074	0.000964	0.000682	4247	0.005651	0.001154	1198	0.000835	0.000835	0.004687	0.001340	5.614700	5.839678	5.614700	5.839678	2.123862	2.208964
13	A	2807	0.000356	0.000356	5679	0.001937	0.000584	1632	0.000000	0.000000	0.001581	0.000684	-999.000000	0.000000	-999.000000	0.000000	-999.000000	0.000000
14	A	3977	0.000503	0.000356	7841	0.003571	0.000675	2345	0.000853	0.000603	0.003068	0.000763	3.597326	2.696351	3.597326	2.696351	1.360754	1.019944
15	G	4460	0.002691	0.000777	8692	0.002301	0.000515	2591	0.002316	0.000945	-0.000390	0.000932	-0.168249	0.408144	-0.168249	0.408144	-0.063643	0.154388
16	C	4970	0.001207	0.000493	9494	0.001159	0.000349	2896	0.001036	0.000598	-0.000049	0.000604	-0.046932	0.583793	-0.046932	0.583793	-0.017753	0.220830
17	G	5099	0.000784	0.000392	9745	0.000924	0.000308	2967	0.001011	0.000584	0.000139	0.000499	0.137553	0.499486	0.137553	0.499486	0.052032	0.188940
18	T	5192	0.000770	0.000385	9994	0.002201	0.000469	3029	0.000660	0.000467	0.001431	0.000607	2.167105	1.787106	2.167105	1.787106	0.819747	0.676005
19	A	5250	0.000952	0.000426	10127	0.001086	0.000328	3081	0.000974	0.000562	0.000134	0.000537	0.137437	0.557458	0.137437	0.557458	0.051988	0.210868
20	C	5444	0.002204	0.000636	10526	0.001235	0.000343	3184	0.002827	0.000942	-0.000969	0.000723	-0.342890	0.280045	-0.342890	0.280045	-0.129704	0.105932
21	A	5709	0.000876	0.000392	11018	0.001361	0.000352	3336	0.001799	0.000734	0.000486	0.000526	0.269993	0.312684	0.269993	0.312684	0.102130	0.118278
22	C	7644	0.001177	0.000392	14745	0.001695	0.000339	4524	0.001989	0.000663	0.000518	0.000519	0.260430	0.274789	0.260430	0.274789	0.098512	0.103944
23	G	8732	0.002405	0.000525	16413	0.001950	0.000345	4947	0.004043	0.000904	-0.000455	0.000628	-0.112612	0.157329	-0.112612	0.157329	-0.042597	0.059513
24	G	8889	0.001125	0.000356	16709	0.001855	0.000333	5041	0.001587	0.000561	0.000730	0.000487	0.460181	0.347577	0.460181	0.347577	0.174072	0.131477
25	T	9052	0.004861	0.000733	17038	0.005517	0.000569	5142	0.006029	0.001083	0.000656	0.000928	0.108857	0.155131	0.108857	0.155131	0.041177	0.058681
26	G	9233	0.001841	0.000447	17481	0.002174	0.000353	5270	0.002846	0.000735	0.000333	0.000569	0.116842	0.202175	0.116842	0.202175	0.044198	0.076476
27	G	9286	0.001723	0.000431	17578	0.004722	0.000518	5295	0.003022	0.000755	0.002999	0.000674	0.992411	0.333610	0.992411	0.333610	0.375398	0.126194
28	A	9498	0.001790	0.000434	18097	0.003813	0.000459	5430	0.002394	0.000664	0.002023	0.000632	0.844965	0.352924	0.844965	0.352924	0.319623	0.133500
29	T	10318	0.001745	0.000411	19744	0.002229	0.000336	5885	0.001189	0.000450	0.000484	0.000531	0.406907	0.472158	0.406907	0.472158	0.153920	0.178602
30	G	12118	0.002476	0.000452	22774	0.011065	0.000697	6887	0.003485	0.000711	0.008590	0.000831	2.464856	0.556757	2.464856	0.556757	0.932376	0.210603
31	C	12542	0.001196	0.000309	23799	0.003025	0.000357	7149	0.001539	0.000464	0.001829	0.000472	1.188915	0.471670	1.188915	0.471670	0.449729	0.178418
32	C	13294	0.001655	0.000353	25622	0.004137	0.000402	7709	0.001557	0.000449	0.002482	0.000535	1.594599	0.574375	1.594599	0.574375	0.603186	0.217268
33	C	13699	0.002555	0.000432	26772	0.009114	0.000583	7971	0.002760	0.000588	0.006559	0.000726	2.376470	0.570861	2.376470	0.570861	0.898943	0.215939
34	T	13818	0.001375	0.000315	27130	0.006745	0.000499	8061	0.002605	0.000568	0.005370	0.000590	2.061421	0.503639	2.061421	0.503639	0.779770	0.190511
35	G	13970	0.002362	0.000411	27428	0.002807	0.000320	8119	0.003572	0.000663	0.000445	0.000521	0.124625	0.147687	0.124625	0.147687	0.047142	0.055865
36	G	14027	0.004990	0.000596	27566	0.006530	0.000487	8153	0.007482	0.000958	0.001539	0.000770	0.205751	0.106212	0.205751	0.106212	0.077829	0.040177
37	C	14300	0.001608	0.000335	28206	0.002127	0.000275	8328	0.001081	0.000360	0.000519	0.000433	0.480077	0.431844	0.480077	0.431844	0.181598	0.163353
38	A	14377	0.001391	0.000311	28430	0.001583	0.000236	8381	0.002983	0.000597	0.000192	0.000390	0.064274	0.131517	0.064274	0.131517	0.024313	0.049749
39	G	15022	0.002197	0.000382	29777	0.001746	0.000242	8717	0.002180	0.000500	-0.000450	0.000453	-0.206668	0.213011	-0.206668	0.213011	-0.078176	0.080575
40	T	15058	0.003254	0.000465	29911	0.004012	0.000366	8757	0.003197	0.000604	0.000758	0.000592	0.237008	0.190429	0.237008	0.190429	0.089652	0.072033
41	C	15326	0.003001	0.000443	30495	0.003214	0.000325	8918	0.003028	0.000583	0.000212	0.000549	0.070091	0.181780	0.070091	0.181780	0.026513	0.068762
42	A	15383	0.001430	0.000305	30645	0.002088	0.000261	8956	0.001898	0.000460	0.000658	0.000401	0.346798	0.227579	0.346798	0.227579	0.131183	0.086086
43	G	15627	0.001216	0.000279	31248	0.003104	0.000315	9100	0.001538	0.000411	0.001888	0.000421	1.227430	0.427150	1.227430	0.427150	0.464298	0.161577
44	A	15943	0.001882	0.000344	31963	0.015299	0.000692	9289	0.004091	0.000664	0.013417	0.000772	3.279808	0.564568	3.279808	0.564568	1.240647	0.213558
45	G	16289	0.002026	0.000353	32724	0.011612	0.000596	9452	0.003386	0.000598	0.009586	0.000692	2.831573	0.540710	2.831573	0.540710	1.071094	0.204533
46	G	16483	0.004429	0.000518	33323	0.011584	0.000590	9573	0.004805	0.000708	0.007155	0.000785	1.488973	0.273657	1.488973	0.273657	0.563231	0.103516
47	C	17234	0.002321	0.000367	35524	0.002111	0.000244	10062	0.003280	0.000571	-0.000210	0.000441	-0.063953	0.134796	-0.063953	0.134796	-0.024191	0.050989
48	G	17284	0.001851	0.000327	35648	0.001599	0.000212	10081	0.001686	0.000409	-0.000252	0.000390	-0.149706	0.234007	-0.149706	0.234007	-0.056629	0.088517
49	A	17332	0.002250	0.000360	35843	0.001925	0.000232	10122	0.002173	0.000463	-0.000325	0.000428	-0.149581	0.199671	-0.149581	0.199671	-0.056582	0.075529
50	T	18733	0.001762	0.000307	39653	0.001765	0.000211	11100	0.002432	0.000468	0.000004	0.000372	0.001528	0.153029	0.001528	0.153029	0.000578	0.057886
51	G	19251	0.001454	0.000275	40830	0.001910	0.000216	11350	0.002555	0.000474	0.000456	0.000350	0.178426	0.140846	0.178426	0.140846	0.067493	0.053278
52	A	19316	0.001294	0.000259	40993	0.001147	0.000167	11385	0.001845	0.000403	-0.000148	0.000308	-0.080089	0.167988	-0.080089	0.167988	-0.030295	0.063545
53	A	20944	0.001910	0.000302	45271	0.002673	0.000243	12406	0.002821	0.000477	0.000763	0.000388	0.270429	0.144790	0.270429	0.144790	0.102295	0.054769
54	G	23712	0.001518	0.000253	51643	0.001355	0.000162	13832	0.002097	0.000389	-0.000163	0.000300	-0.077630	0.144031	-0.077630	0.144031	-0.029365	0.054482
55	G	23948	0.001503	0.000251	52150	0.001515	0.000170	13968	0.002649	0.000435	0.000012	0.000303	0.004381	0.114396	0.004381	0.114396	0.001657	0.043272
56	A	23961	0.001294	0.000232	52263	0.001512	0.000170	13993	0.001715	0.000350	0.000218	0.000288	0.126996	0.169879	0.126996	0.169879	0.048039	0.064260
57	C	24148	0.001781	0.000272	52821	0.001609	0.000175	14116	0.002409	0.000413	-0.000171	0.000323	-0.071193	0.134578	-0.071193	0.134578	-0.026930	0.050907
58	G	24835	0.001772	0.000267	54427	0.001543	0.000168	14544	0.002269	0.000395	-0.000228	0.000316	-0.100636	0.140256	-0.100636	0.140256	-0.038068	0.053054
59	T	26146	0.002869	0.000331	57139	0.003325	0.000241	15354	0.002540	0.000407	0.000457	0.000410	0.179806	0.163870	0.179806	0.163870	0.068015	0.061987
60	G	26330	0.003950	0.000387	57438	0.003378	0.000242	15458	0.003752	0.000493	-0.000572	0.000457	-0.152531	0.123425	-0.152531	0.123425	-0.057698	0.046688
61	C	26441	0.000983	0.000193	57793	0.001315	0.000151	15549	0.001801	0.000340	0.000332	0.000245	0.184209	0.140347	0.184209	0.140347	0.069681	0.053089
62	T	26443	0.001513	0.000239	57814	0.001885	0.000181	15547	0.001222	0.000280	0.000373	0.000300	0.304941	0.255012	0.304941	0.255012	0.115350	0.096463
63	A	26440	0.001021	0.000197	57821	0.003303	0.000239	15549	0.001351	0.000295	0.002282	0.000309	1.689745	0.434118	1.689745	0.434118	0.639177	0.164213
64	A	26648	0.001051	0.000199	58289	0.007154	0.000350	15693	0.003250	0.000455	0.006103	0.000403	1.878013	0.290705	1.878013	0.290705	0.710393	0.109965
65	T	26753	0.004149	0.000394	58548	0.004492	0.000277	15768	0.006088	0.000621	0.000343	0.000481	0.056333	0.079290	0.056333	0.079290	0.021309	0.029993
66	C	27173	0.001766	0.000255	59453	0.001850	0.000176	16057	0.001868	0.000341	0.000084	0.000310	0.044821	0.166148	0.044821	0.166148	0.016954	0.062849
67	T	27211	0.001984	0.000270	59502	0.001798	0.000174	16072	0.002489	0.000394	-0.000186	0.000321	-0.074828	0.129588	-0.074828	0.129588	-0.028305	0.049019
68	G	27322	0.004282	0.000396	59774	0.003279	0.000234	16159	0.005013	0.000557	-0.001003	0.000460	-0.200141	0.094421	-0.200141	0.094421	-0.075707	0.035716
69	C	27368	0.001206	0.000210	59900	0.001970	0.000181	16168	0.002288	0.000376	0.000764	0.000277	0.333918	0.133064	0.333918	0.133064	0.126311	0.050334
70	G	27385	0.001534	0.000237	59993	0.001467	0.000156	16189	0.002656	0.000405	-0.000067	0.000284	-0.025168	0.106858	-0.025168	0.106858	-0.009520	0.040421
71	A	27463	0.002112	0.000277	60243	0.002905	0.000220	16233	0.001910	0.000343	0.000793	0.000354	0.415235	0.199676	0.415235	0.199676	0.157070	0.075531
72	T	27997	0.001000	0.000189	61488	0.000846	0.000117	16561	0.001932	0.000342	-0.000154	0.000222	-0.079914	0.115979	-0.079914	0.115979	-0.030229	0.043871
73	A	28044	0.001391	0.000223	61634	0.001460	0.000154	16600	0.002651	0.000400	0.000070	0.000271	0.026244	0.102206	0.026244	0.102206	0.009927	0.038661
74	A	28846	0.001040	0.000190	63299	0.001043	0.000128	17091	0.002867	0.000410	0.000003	0.000229	0.000930	0.079939	0.000930	0.079939	0.000352	0.030238
75	G	29292	0.001331	0.000213	64209	0.002321	0.000190	17309	0.003120	0.000425	0.000989	0.000286	0.317051	0.101217	0.317051	0.101217	0.119930	0.038287
76	C	29728	0.001917	0.000254	65071	0.001690	0.000161	17586	0.002104	0.000346	-0.000227	0.000301	-0.107856	0.144061	-0.107856	0.144061	-0.040798	0.054494
77	G	29757	0.001311	0.000210	65060	0.001645	0.000159	17594	0.003865	0.000469	0.000334	0.000263	0.086423	0.068924	0.086423	0.068924	0.032691	0.026072
78	T	29783	0.002417	0.000285	65128	0.002242	0.000186	17621	0.003405	0.000440	-0.000176	0.000340	-0.051614	0.100070	-0.051614	0.100070	-0.019524	0.037853
79	C	30083	0.002759	0.000303	65734	0.003088	0.000217	17814	0.003424	0.000438	0.000329	0.000372	0.096129	0.109452	0.096129	0.109452	0.036362	0.041402
80	G	30106	0.003222	0.000327	65749	0.002920	0.000211	17810	0.004380	0.000496	-0.000302	0.000389	-0.068900	0.089197	-0.068900	0.089197	-0.026063	0.033740
81	G	30538	0.001834	0.000245	66512	0.001789	0.000164	17988	0.002613	0.000381	-0.000045	0.000295	-0.017081	0.112881	-0.017081	0.112881	-0.006461	0.042699
82	T	30303	0.002277	0.000274	66023	0.002499	0.000195	17813	0.002582	0.000381	0.000222	0.000336	0.086016	0.130785	0.086016	0.130785	0.032537	0.049472
83	A	30564	0.000851	0.000167	66585	0.001111	0.000129	17973	0.001391	0.000278	0.000261	0.000211	0.187413	0.156258	0.187413	0.156258	0.070893	0.059108
84	A	31133	0.001606	0.000227	67944	0.004003	0.000243	18335	0.003600	0.000443	0.002397	0.000332	0.665973	0.123484	0.665973	0.123484	0.251916	0.046710
85	G	31659	0.009887	0.000559	68861	0.008408	0.000349	18544	0.011163	0.000776	-0.001478	0.000659	-0.132438	0.059757	-0.132438	0.059757	-0.050097	0.022604
86	G	32619	0.001380	0.000206	70527	0.001645	0.000153	18992	0.003580	0.000434	0.000265	0.000256	0.074068	0.072104	0.074068	0.072104	0.028017	0.027275
87	T	32916	0.009236	0.000530	71199	0.010534	0.000385	19187	0.009590	0.000707	0.001298	0.000655	0.135375	0.068988	0.135375	0.068988	0.051208	0.026096
88	G	33143	0.001901	0.000239	71585	0.002473	0.000186	19297	0.003006	0.000395	0.000572	0.000303	0.190219	0.103903	0.190219	0.103903	0.071954	0.039303
89	A	33266	0.001022	0.000175	71915	0.001335	0.000136	19347	0.002068	0.000327	0.000313	0.000222	0.151315	0.110011	0.151315	0.110011	0.057238	0.041614
90	T	33682	0.001277	0.000195	72703	0.003260	0.000212	19590	0.002348	0.000346	0.001983	0.000288	0.844581	0.174680	0.844581	0.174680	0.319478	0.066076
91	A	33842	0.001891	0.000236	73124	0.007344	0.000317	19709	0.003653	0.000431	0.005453	0.000395	1.492560	0.206527	1.492560	0.206527	0.564588	0.078122
92	T	34154	0.002284	0.000259	73804	0.020825	0.000531	19941	0.004263	0.000462	0.018542	0.000591	4.349873	0.491747	4.349873	0.491747	1.645418	0.186012
93	G	34351	0.002824	0.000287	74185	0.004570	0.000248	20035	0.003893	0.000441	0.001746	0.000379	0.448442	0.109844	0.448442	0.109844	0.169631	0.041551
94	A	34549	0.000955	0.000166	74542	0.001744	0.000153	20134	0.001142	0.000238	0.000789	0.000226	0.690525	0.244634	0.690525	0.244634	0.261203	0.092537
95	A	34643	0.000924	0.000163	74728	0.001311	0.000132	20199	0.001881	0.000305	0.000388	0.000210	0.206091	0.116662	0.206091	0.116662	0.077958	0.044129
96	C	34879	0.000889	0.000160	75076	0.000986	0.000115	20350	0.001032	0.000225	0.000097	0.000196	0.093882	0.191514	0.093882	0.191514	0.035513	0.072443
97	C	34987	0.002115	0.000246	75315	0.001885	0.000158	20432	0.002447	0.000346	-0.000230	0.000292	-0.093847	0.120214	-0.093847	0.120214	-0.035499	0.045473
98	G	35061	0.001426	0.000202	75478	0.001749	0.000152	20463	0.002199	0.000328	0.000323	0.000253	0.146773	0.116965	0.146773	0.116965	0.055520	0.044244
99	T	35050	0.001284	0.000191	75493	0.003590	0.000218	20467	0.002003	0.000313	0.002306	0.000290	1.151072	0.230854	1.151072	0.230854	0.435414	0.087325
100	T	35047	0.001113	0.000178	75511	0.009654	0.000358	20474	0.001563	0.000276	0.008541	0.000400	5.464914	0.999313	5.464914	0.999313	2.067203	0.378008
101	A	35043	0.001341	0.000196	75527	0.005746	0.000276	20488	0.003661	0.000423	0.004405	0.000338	1.203350	0.166856	1.203350	0.166856	0.455189	0.063116
102	T	35237	0.000681	0.000139	75974	0.001961	0.000161	20637	0.001260	0.000247	0.001280	0.000212	1.016051	0.261049	1.016051	0.261049	0.384340	0.098747
103	A	35270	0.000397	0.000106	76035	0.001933	0.000159	20654	0.001888	0.000302	0.001536	0.000192	0.813652	0.165115	0.813652	0.165115	0.307779	0.062458
104	A	35453	0.001156	0.000181	76451	0.000876	0.000107	20779	0.002214	0.000326	-0.000280	0.000210	-0.126518	0.096659	-0.126518	0.096659	-0.047858	0.036563
105	C	36284	0.000937	0.000161	77998	0.001090	0.000118	21244	0.000989	0.000216	0.000153	0.000199	0.154494	0.204607	0.154494	0.204607	0.058440	0.077396
106	C	38067	0.001786	0.000217	81716	0.002019	0.000157	22406	0.002008	0.000299	0.000233	0.000268	0.115946	0.134381	0.115946	0.134381	0.043859	0.050832
107	G	38120	0.003410	0.000299	81752	0.002679	0.000181	22441	0.003877	0.000416	-0.000731	0.000350	-0.188672	0.092421	-0.188672	0.092421	-0.071369	0.034960
108	G	37990	0.003290	0.000294	81496	0.003129	0.000196	22389	0.003707	0.000407	-0.000161	0.000354	-0.043524	0.095491	-0.043524	0.095491	-0.016464	0.036121
109	C	38056	0.002050	0.000232	81646	0.001323	0.000127	22453	0.002628	0.000342	-0.000727	0.000265	-0.276601	0.106972	-0.276601	0.106972	-0.104629	0.040464
110	G	38048	0.002392	0.000251	81606	0.001948	0.000155	22447	0.002851	0.000356	-0.000443	0.000295	-0.155491	0.105107	-0.155491	0.105107	-0.058817	0.039759
111	A	38460	0.002106	0.000234	82518	0.001684	0.000143	22691	0.002380	0.000324	-0.000422	0.000274	-0.177159	0.117706	-0.177159	0.117706	-0.067014	0.044525
112	T	39652	0.001286	0.000180	84820	0.001509	0.000133	23430	0.001536	0.000256	0.000223	0.000224	0.145063	0.147853	0.145063	0.147853	0.054873	0.055928
113	T	40936	0.001686	0.000203	87309	0.001237	0.000119	24175	0.002275	0.000307	-0.000449	0.000235	-0.197168	0.106767	-0.197168	0.106767	-0.074582	0.040387
114	T	41232	0.006524	0.000398	87842	0.006591	0.000274	24341	0.007148	0.000542	0.000067	0.000483	0.009418	0.067568	0.009418	0.067568	0.003562	0.025559
115	C	41336	0.006362	0.000392	88064	0.005689	0.000254	24408	0.006309	0.000508	-0.000673	0.000467	-0.106737	0.074588	-0.106737	0.074588	-0.040375	0.028214
116	C	42314	0.002056	0.000220	90083	0.001854	0.000143	25091	0.002192	0.000296	-0.000202	0.000263	-0.092249	0.120624	-0.092249	0.120624	-0.034895	0.045628
117	G	42459	0.005087	0.000346	90336	0.005048	0.000236	25164	0.006319	0.000501	-0.000039	0.000419	-0.006242	0.066340	-0.006242	0.066340	-0.002361	0.025094
118	A	42472	0.002025	0.000218	90366	0.001627	0.000134	25187	0.002581	0.000320	-0.000398	0.000256	-0.154278	0.101131	-0.154278	0.101131	-0.058359	0.038255
119	A	42554	0.003478	0.000286	90535	0.002861	0.000178	25235	0.004002	0.000398	-0.000617	0.000337	-0.154199	0.085499	-0.154199	0.085499	-0.058328	0.032341
120	T	42862	0.002940	0.000262	91038	0.003153	0.000186	25380	0.003901	0.000392	0.000213	0.000321	0.054570	0.082544	0.054570	0.082544	0.020642	0.031224
121	G	43139	0.003315	0.000277	91524	0.003005	0.000181	25505	0.004391	0.000415	-0.000310	0.000331	-0.070637	0.075709	-0.070637	0.075709	-0.026720	0.028638
122	G	43730	0.003887	0.000298	92828	0.003383	0.000191	25826	0.004724	0.000428	-0.000505	0.000354	-0.106880	0.075566	-0.106880	0.075566	-0.040429	0.028584
123	G	43967	0.003548	0.000284	93228	0.003411	0.000191	25970	0.003889	0.000387	-0.000137	0.000342	-0.035258	0.088129	-0.035258	0.088129	-0.013337	0.033336
124	G	44141	0.009311	0.000459	93478	0.011040	0.000344	26097	0.011764	0.000671	0.001729	0.000574	0.146973	0.049478	0.146973	0.049478	0.055595	0.018716
125	A	43605	0.001468	0.000183	92392	0.003117	0.000184	25800	0.001318	0.000226	0.001649	0.000260	1.251627	0.291349	1.251627	0.291349	0.473451	0.110208
126	A	43831	0.000616	0.000119	92990	0.001656	0.000133	25973	0.000732	0.000168	0.001040	0.000179	1.421803	0.407356	1.421803	0.407356	0.537823	0.154090
127	A	44137	0.001541	0.000187	93514	0.002748	0.000171	26174	0.002713	0.000322	0.001208	0.000254	0.445177	0.107373	0.445177	0.107373	0.168396	0.040616
128	C	44485	0.001843	0.000204	94367	0.002035	0.000147	26396	0.002197	0.000289	0.000191	0.000251	0.087057	0.114798	0.087057	0.114798	0.032931	0.043425
129	C	45347	0.001279	0.000168	95904	0.001376	0.000120	26867	0.001973	0.000271	0.000097	0.000206	0.049349	0.104795	0.049349	0.104795	0.018667	0.039640
130	C	45674	0.002168	0.000218	96511	0.001782	0.000136	27069	0.002475	0.000302	-0.000385	0.000257	-0.155689	0.105462	-0.155689	0.105462	-0.058892	0.039893
131	A	45623	0.001885	0.000203	96400	0.002189	0.000151	27055	0.003142	0.000341	0.000304	0.000253	0.096692	0.081217	0.096692	0.081217	0.036576	0.030722
132	G	45878	0.001264	0.000166	96879	0.001270	0.000114	27198	0.001213	0.000211	0.000005	0.000202	0.004453	0.166195	0.004453	0.166195	0.001684	0.062866
133	T	46005	0.003021	0.000256	97030	0.003319	0.000185	27268	0.004181	0.000392	0.000297	0.000316	0.071076	0.075886	0.071076	0.075886	0.026886	0.028705
134	G	46061	0.001607	0.000187	97104	0.001658	0.000131	27296	0.002198	0.000284	0.000051	0.000228	0.023407	0.103739	0.023407	0.103739	0.008854	0.039241
135	T	46204	0.002835	0.000248	97277	0.002961	0.000174	27372	0.003471	0.000356	0.000125	0.000303	0.036121	0.087376	0.036121	0.087376	0.013663	0.033052
136	G	46651	0.002401	0.000227	97942	0.002685	0.000166	27585	0.003589	0.000361	0.000284	0.000281	0.079260	0.078661	0.079260	0.078661	0.029982	0.029755
137	T	46794	0.002158	0.000215	98230	0.002576	0.000162	27649	0.002857	0.000321	0.000417	0.000269	0.146012	0.095559	0.146012	0.095559	0.055232	0.036147
138	T	46866	0.001451	0.000176	98329	0.004699	0.000219	27667	0.001518	0.000234	0.003248	0.000281	2.139296	0.378333	2.139296	0.378333	0.809228	0.143111
139	T	47015	0.002382	0.000225	98554	0.009234	0.000306	27740	0.004001	0.000380	0.006851	0.000380	1.712207	0.188221	1.712207	0.188221	0.647674	0.071198
140	C	47452	0.002107	0.000211	99428	0.010269	0.000321	28027	0.002498	0.000299	0.008161	0.000384	3.267686	0.419780	3.267686	0.419780	1.236061	0.158789
141	G	47467	0.002823	0.000244	99475	0.017542	0.000420	28033	0.004744	0.000411	0.014719	0.000486	3.102406	0.287827	3.102406	0.287827	1.173542	0.108876
142	A	47558	0.001430	0.000173	99623	0.001747	0.000132	28075	0.001425	0.000225	0.000317	0.000218	0.222320	0.157109	0.222320	0.157109	0.084097	0.059429
143	C	47844	0.001275	0.000163	100202	0.001397	0.000118	28228	0.002055	0.000270	0.000122	0.000201	0.059474	0.098366	0.059474	0.098366	0.022497	0.037209
144	A	47762	0.001717	0.000190	100057	0.002339	0.000153	28199	0.001986	0.000265	0.000622	0.000244	0.313120	0.129584	0.313120	0.129584	0.118443	0.049018
145	C	47836	0.001296	0.000165	100213	0.001217	0.000110	28269	0.001521	0.000232	-0.000079	0.000198	-0.051731	0.130472	-0.051731	0.130472	-0.019568	0.049353
146	A	47751	0.004042	0.000291	100071	0.004487	0.000212	28224	0.004889	0.000416	0.000445	0.000360	0.091015	0.074000	0.091015	0.074000	0.034428	0.027992
147	C	48071	0.001768	0.000192	100737	0.001966	0.000140	28416	0.003273	0.000339	0.000197	0.000237	0.060284	0.072765	0.060284	0.072765	0.022803	0.027525
148	T	48033	0.001249	0.000161	100666	0.001570	0.000125	28393	0.001479	0.000228	0.000320	0.000204	0.216602	0.141871	0.216602	0.141871	0.081934	0.053665
149	A	48020	0.001312	0.000165	100662	0.001162	0.000107	28405	0.002464	0.000295	-0.000150	0.000197	-0.060725	0.080329	-0.060725	0.080329	-0.022970	0.030386
150	T	48078	0.001643	0.000185	100766	0.001905	0.000138	28466	0.002951	0.000322	0.000262	0.000230	0.088869	0.078679	0.088869	0.078679	0.033616	0.029762
151	C	48284	0.002527	0.000229	101146	0.002056	0.000143	28620	0.003494	0.000349	-0.000470	0.000270	-0.134595	0.078313	-0.134595	0.078313	-0.050913	0.029623
152	A	48331	0.001324	0.000166	101208	0.001423	0.000119	28641	0.002514	0.000296	0.000099	0.000204	0.039226	0.081126	0.039226	0.081126	0.014838	0.030687
153	T	48385	0.001095	0.000150	101296	0.001175	0.000108	28661	0.000942	0.000181	0.000079	0.000185	0.084278	0.197082	0.084278	0.197082	0.031880	0.074550
154	T	48450	0.001011	0.000144	101358	0.000868	0.000093	28679	0.002022	0.000266	-0.000143	0.000172	-0.070779	0.085348	-0.070779	0.085348	-0.026773	0.032285
155	A	48491	0.001010	0.000144	101383	0.000976	0.000098	28693	0.002649	0.000304	-0.000034	0.000175	-0.012837	0.065919	-0.012837	0.065919	-0.004856	0.024935
156	A	48724	0.001252	0.000160	101699	0.001573	0.000124	28849	0.002496	0.000294	0.000321	0.000203	0.128747	0.082698	0.128747	0.082698	0.048701	0.031282
157	C	48903	0.001247	0.000160	102011	0.001235	0.000110	28968	0.002175	0.000274	-0.000012	0.000194	-0.005613	0.089181	-0.005613	0.089181	-0.002123	0.033734
158	T	48950	0.002308	0.000217	102067	0.005046	0.000222	29001	0.002276	0.000280	0.002737	0.000311	1.202763	0.201418	1.202763	0.201418	0.454967	0.076190
159	G	49021	0.002468	0.000224	102060	0.010474	0.000320	29011	0.003895	0.000366	0.008006	0.000391	2.055391	0.217875	2.055391	0.217875	0.777489	0.082415
160	A	48883	0.000921	0.000137	101788	0.004156	0.000202	28952	0.001692	0.000242	0.003235	0.000244	1.911500	0.308862	1.911500	0.308862	0.723060	0.116833
161	A	48883	0.001330	0.000165	101726	0.008316	0.000286	28939	0.002177	0.000274	0.006987	0.000330	3.209359	0.431835	3.209359	0.431835	1.213998	0.163349
162	T	48810	0.008257	0.000411	101526	0.015592	0.000392	28889	0.008862	0.000554	0.007336	0.000568	0.827801	0.082381	0.827801	0.082381	0.313131	0.031162
163	C	48791	0.002255	0.000215	101449	0.004357	0.000207	28886	0.002077	0.000268	0.002102	0.000299	1.012144	0.194262	1.012144	0.194262	0.382862	0.073483
164	C	48738	0.002873	0.000243	101328	0.005852	0.000240	28860	0.002495	0.000294	0.002980	0.000342	1.194395	0.196373	1.194395	0.196373	0.451802	0.074282
165	A	48514	0.002453	0.000225	100873	0.008992	0.000299	28732	0.003306	0.000339	0.006539	0.000374	1.977549	0.232258	1.977549	0.232258	0.748044	0.087856
166	T	48544	0.001504	0.000176	100773	0.006291	0.000250	28728	0.001915	0.000258	0.004788	0.000306	2.500682	0.373072	2.500682	0.373072	0.945928	0.141121
167	A	48613	0.001810	0.000193	100878	0.008109	0.000284	28813	0.002256	0.000280	0.006299	0.000343	2.792019	0.378207	2.792019	0.378207	1.056132	0.143064
168	G	49415	0.004169	0.000290	101938	0.004081	0.000200	29275	0.003416	0.000342	-0.000088	0.000353	-0.025722	0.103284	-0.025722	0.103284	-0.009730	0.039069
169	G	49652	0.002135	0.000207	102173	0.002359	0.000152	29380	0.002995	0.000319	0.000224	0.000257	0.074747	0.086194	0.074747	0.086194	0.028275	0.032604
170	T	49479	0.002001	0.000201	101775	0.002044	0.000142	29273	0.002050	0.000265	0.000043	0.000246	0.020918	0.120053	0.020918	0.120053	0.007913	0.045412
171	T	49506	0.001616	0.000181	101792	0.001375	0.000116	29314	0.001126	0.000196	-0.000241	0.000215	-0.213736	0.194430	-0.213736	0.194430	-0.080850	0.073547
172	A	49450	0.001598	0.000180	101695	0.001406	0.000118	29293	0.002526	0.000294	-0.000191	0.000215	-0.075769	0.085479	-0.075769	0.085479	-0.028661	0.032334
173	A	49441	0.001173	0.000154	101654	0.001230	0.000110	29298	0.002628	0.000300	0.000057	0.000189	0.021515	0.072059	0.021515	0.072059	0.008139	0.027258
174	T	49666	0.002094	0.000205	101677	0.003078	0.000174	29407	0.002958	0.000317	0.000984	0.000269	0.332734	0.097717	0.332734	0.097717	0.125863	0.036963
175	G	49633	0.004513	0.000302	101342	0.004993	0.000222	29381	0.004527	0.000393	0.000480	0.000374	0.106007	0.083225	0.106007	0.083225	0.040099	0.031481
176	A	49490	0.001859	0.000194	100680	0.001907	0.000138	29291	0.002970	0.000318	0.000048	0.000238	0.016184	0.080049	0.016184	0.080049	0.006122	0.030280
177	G	50187	0.003347	0.000258	101642	0.003640	0.000189	29635	0.004623	0.000395	0.000293	0.000320	0.063325	0.069470	0.063325	0.069470	0.023954	0.026278
178	G	50197	0.005976	0.000345	101504	0.006877	0.000260	29640	0.006916	0.000483	0.000900	0.000432	0.130145	0.063149	0.130145	0.063149	0.049230	0.023887
179	C	50386	0.008236	0.000404	101812	0.011001	0.000329	29775	0.008531	0.000535	0.002764	0.000521	0.324038	0.064377	0.324038	0.064377	0.122573	0.024352
180	G	50211	0.007329	0.000382	101352	0.013695	0.000368	29679	0.007851	0.000514	0.006366	0.000530	0.810858	0.085921	0.810858	0.085921	0.306722	0.032501
181	A	49917	0.003826	0.000277	100652	0.007988	0.000282	29498	0.004746	0.000401	0.004162	0.000395	0.876842	0.111436	0.876842	0.111436	0.331681	0.042153
182	A	49712	0.004224	0.000292	100039	0.011216	0.000335	29408	0.005781	0.000443	0.006991	0.000444	1.209412	0.120424	1.209412	0.120424	0.457482	0.045552
183	C	50014	0.003479	0.000264	100094	0.005854	0.000242	29528	0.003319	0.000335	0.002375	0.000358	0.715744	0.129818	0.715744	0.129818	0.270743	0.049106
184	C	49877	0.004230	0.000291	99374	0.006943	0.000264	29457	0.005703	0.000440	0.002713	0.000393	0.475706	0.078120	0.475706	0.078120	0.179944	0.029550
185	G	49739	0.011781	0.000487	98588	0.015073	0.000391	29384	0.013068	0.000667	0.003291	0.000624	0.251855	0.049471	0.251855	0.049471	0.095269	0.018713
186	G	49330	0.013116	0.000516	97496	0.016165	0.000407	29158	0.012587	0.000657	0.003049	0.000657	0.242243	0.053710	0.242243	0.053710	0.091633	0.020317
187	G	48742	0.007365	0.000389	95847	0.008524	0.000298	28801	0.007014	0.000493	0.001159	0.000490	0.165205	0.070816	0.165205	0.070816	0.062492	0.026787
188	G	48025	0.004727	0.000314	93916	0.006059	0.000254	28369	0.006098	0.000464	0.001332	0.000404	0.218409	0.068243	0.218409	0.068243	0.082617	0.025814
189	G	46790	0.005749	0.000351	90307	0.006589	0.000270	27544	0.006825	0.000498	0.000840	0.000443	0.123002	0.065452	0.123002	0.065452	0.046528	0.024759
190	A	45877	0.001853	0.000201	87398	0.003204	0.000191	26926	0.002303	0.000292	0.001351	0.000278	0.586706	0.141714	0.586706	0.141714	0.221932	0.053606
191	A	45408	0.002246	0.000222	85973	0.003268	0.000195	26688	0.003485	0.000361	0.001022	0.000296	0.293329	0.090165	0.293329	0.090165	0.110957	0.034107
192	C	46807	0.001496	0.000179	88132	0.003540	0.000200	27655	0.001844	0.000258	0.002045	0.000269	1.108717	0.212859	1.108717	0.212859	0.419392	0.080518
193	T	46156	0.002405	0.000228	86304	0.004727	0.000234	27242	0.002827	0.000322	0.002323	0.000327	0.821713	0.148819	0.821713	0.148819	0.310828	0.056294
194	G	46871	0.008555	0.000427	87039	0.015752	0.000425	27634	0.010277	0.000610	0.007196	0.000603	0.700207	0.071888	0.700207	0.071888	0.264866	0.027193
195	A	46747	0.001669	0.000189	86752	0.005487	0.000251	27543	0.001997	0.000269	0.003818	0.000315	1.912160	0.302146	1.912160	0.302146	0.723309	0.114292
196	A	46696	0.001092	0.000153	86616	0.009329	0.000328	27502	0.001782	0.000255	0.008236	0.000362	4.622783	0.690956	4.622783	0.690956	1.748652	0.261367
197	A	46539	0.001504	0.000180	86389	0.015164	0.000419	27425	0.002990	0.000330	0.013660	0.000456	4.568554	0.527051	4.568554	0.527051	1.728139	0.199367
198	C	46557	0.001418	0.000174	86342	0.008617	0.000316	27420	0.001969	0.000268	0.007199	0.000361	3.655634	0.530149	3.655634	0.530149	1.382810	0.200539
199	A	46315	0.001188	0.000160	85672	0.011964	0.000374	27304	0.002271	0.000288	0.010777	0.000407	4.745926	0.628764	4.745926	0.628764	1.795233	0.237841
200	T	46481	0.005916	0.000357	85705	0.011015	0.000358	27401	0.006752	0.000496	0.005098	0.000506	0.755102	0.093240	0.755102	0.093240	0.285631	0.035270
201	C	46556	0.001568	0.000184	85789	0.004966	0.000241	27476	0.002293	0.000289	0.003398	0.000303	1.481814	0.228625	1.481814	0.228625	0.560523	0.086482
202	T	45875	0.002005	0.000209	84310	0.008077	0.000310	27138	0.003022	0.000334	0.006072	0.000374	2.009497	0.254020	2.009497	0.254020	0.760129	0.096088
203	A	45714	0.001597	0.000187	83807	0.004069	0.000220	27017	0.001555	0.000240	0.002472	0.000289	1.590135	0.307810	1.590135	0.307810	0.601498	0.116435
204	A	45568	0.002238	0.000222	83581	0.004355	0.000228	26945	0.002709	0.000317	0.002117	0.000318	0.781274	0.148839	0.781274	0.148839	0.295531	0.056301
205	G	45536	0.002042	0.000212	83498	0.002635	0.000178	26936	0.003081	0.000338	0.000592	0.000276	0.192269	0.092155	0.192269	0.092155	0.072729	0.034859
206	T	45392	0.006631	0.000382	83150	0.007168	0.000294	26834	0.007118	0.000515	0.000537	0.000482	0.075394	0.067931	0.075394	0.067931	0.028519	0.025696
207	A	45398	0.004339	0.000309	83131	0.006508	0.000280	26836	0.007602	0.000532	0.002168	0.000417	0.285251	0.058375	0.285251	0.058375	0.107901	0.022082
208	C	45773	0.002447	0.000231	83875	0.002313	0.000166	27034	0.002515	0.000305	-0.000134	0.000285	-0.053230	0.113354	-0.053230	0.113354	-0.020135	0.042878
209	C	45972	0.008288	0.000425	84277	0.008140	0.000311	27180	0.007138	0.000512	-0.000148	0.000526	-0.020711	0.073734	-0.020711	0.073734	-0.007834	0.027891
210	C	46178	0.008034	0.000417	84628	0.006995	0.000288	27323	0.006844	0.000500	-0.001039	0.000507	-0.151783	0.074848	-0.151783	0.074848	-0.057415	0.028313
211	C	46420	0.005343	0.000339	84862	0.006752	0.000282	27541	0.006681	0.000493	0.001410	0.000441	0.210990	0.067846	0.210990	0.067846	0.079811	0.025664
212	G	45874	0.002638	0.000240	83495	0.004300	0.000227	27184	0.004010	0.000384	0.001662	0.000330	0.414493	0.091408	0.414493	0.091408	0.156790	0.034577
213	A	45486	0.004045	0.000298	82652	0.009631	0.000341	26941	0.003563	0.000364	0.005586	0.000453	1.567500	0.204390	1.567500	0.204390	0.592936	0.077314
214	G	45741	0.003170	0.000263	83022	0.006673	0.000284	27085	0.002991	0.000332	0.003503	0.000387	1.171312	0.183504	1.171312	0.183504	0.443070	0.069414
215	G	45522	0.007842	0.000415	82485	0.023313	0.000532	26907	0.009068	0.000581	0.015471	0.000674	1.706055	0.132139	1.706055	0.132139	0.645346	0.049984
216	A	45492	0.001583	0.000187	82551	0.005064	0.000248	26911	0.001672	0.000249	0.003481	0.000310	2.081620	0.361484	2.081620	0.361484	0.787411	0.136738
217	A	46240	0.001579	0.000185	83592	0.011496	0.000371	27410	0.002700	0.000314	0.009918	0.000414	3.673531	0.453779	3.673531	0.453779	1.389580	0.171650
218	A	47212	0.001186	0.000159	85034	0.008479	0.000316	28067	0.001853	0.000257	0.007293	0.000353	3.936301	0.578221	3.936301	0.578221	1.488977	0.218722
219	A	47652	0.002686	0.000237	85772	0.018281	0.000462	28394	0.003346	0.000343	0.015595	0.000519	4.661064	0.502757	4.661064	0.502757	1.763132	0.190177
220	G	47839	0.002780	0.000241	86057	0.022206	0.000508	28546	0.004239	0.000385	0.019426	0.000562	4.582943	0.437239	4.582943	0.437239	1.733582	0.165394
221	A	47857	0.001860	0.000197	86176	0.003667	0.000206	28591	0.001749	0.000247	0.001807	0.000285	1.033397	0.219038	1.033397	0.219038	0.390901	0.082855
222	A	48177	0.001785	0.000192	86597	0.011987	0.000372	28774	0.003267	0.000337	0.010201	0.000419	3.122736	0.346671	3.122736	0.346671	1.181232	0.131135
223	A	48113	0.001850	0.000196	86435	0.010586	0.000350	28734	0.002506	0.000295	0.008736	0.000401	3.486463	0.440970	3.486463	0.440970	1.318818	0.166805
224	T	47941	0.020922	0.000661	86055	0.026762	0.000558	28632	0.018616	0.000806	0.005840	0.000865	0.313738	0.048388	0.313738	0.048388	0.118677	0.018304
225	C	47868	0.007019	0.000383	85932	0.013034	0.000389	28609	0.006781	0.000487	0.006014	0.000546	0.886917	0.102675	0.886917	0.102675	0.335493	0.038839
226	A	47657	0.009778	0.000453	85612	0.010723	0.000354	28512	0.008067	0.000532	0.000945	0.000575	0.117096	0.071676	0.117096	0.071676	0.044294	0.027113
227	A	47466	0.011124	0.000484	85237	0.019557	0.000479	28414	0.010769	0.000616	0.008433	0.000681	0.783101	0.077479	0.783101	0.077479	0.296222	0.029308
228	C	48173	0.002450	0.000225	86229	0.006448	0.000273	28954	0.001934	0.000258	0.003998	0.000354	2.067337	0.331515	2.067337	0.331515	0.782008	0.125402
229	C	47584	0.003236	0.000261	85107	0.009553	0.000335	28715	0.002890	0.000317	0.006316	0.000425	2.185211	0.281260	2.185211	0.281260	0.826596	0.106392
230	G	45171	0.009542	0.000460	80738	0.011779	0.000382	27311	0.008275	0.000550	0.002237	0.000598	0.270369	0.074422	0.270369	0.074422	0.102272	0.028152
231	A	43043	0.002579	0.000245	76856	0.006050	0.000281	26159	0.002829	0.000329	0.003471	0.000372	1.227161	0.194099	1.227161	0.194099	0.464196	0.073421
232	G	41862	0.002293	0.000234	74619	0.006486	0.000295	25518	0.001842	0.000269	0.004193	0.000376	2.276550	0.389926	2.276550	0.389926	0.861146	0.147496
233	A	37144	0.002396	0.000254	65701	0.016849	0.000506	22784	0.003072	0.000367	0.014453	0.000567	4.704238	0.591729	4.704238	0.591729	1.779464	0.223832
234	T	35413	0.007003	0.000445	62437	0.009466	0.000389	21814	0.006555	0.000548	0.002462	0.000591	0.375638	0.095479	0.375638	0.095479	0.142092	0.036117
235	T	34434	0.013562	0.000628	60777	0.017638	0.000539	21254	0.012374	0.000763	0.004076	0.000827	0.329403	0.069858	0.329403	0.069858	0.124603	0.026425
236	C	34771	0.006989	0.000448	61461	0.008542	0.000373	21509	0.006788	0.000562	0.001553	0.000583	0.228853	0.087962	0.228853	0.087962	0.086568	0.033273
237	C	35206	0.002840	0.000284	62292	0.003130	0.000224	21809	0.002659	0.000349	0.000290	0.000362	0.109042	0.136812	0.109042	0.136812	0.041247	0.051752
238	C	35361	0.002998	0.000291	62685	0.003637	0.000241	21950	0.004237	0.000439	0.000640	0.000378	0.150955	0.090552	0.150955	0.090552	0.057101	0.034253
239	C	36094	0.003463	0.000310	64069	0.003637	0.000238	22492	0.002890	0.000358	0.000174	0.000391	0.060045	0.135428	0.060045	0.135428	0.022713	0.051228
240	C	35782	0.004276	0.000346	63573	0.004499	0.000266	22326	0.005241	0.000484	0.000223	0.000436	0.042529	0.083327	0.042529	0.083327	0.016087	0.031520
241	A	34532	0.001998	0.000241	61252	0.002269	0.000192	21607	0.002268	0.000324	0.000271	0.000308	0.119574	0.136920	0.119574	0.136920	0.045231	0.051792
242	G	34340	0.002301	0.000259	60817	0.002582	0.000206	21490	0.001954	0.000302	0.000281	0.000331	0.143774	0.170716	0.143774	0.170716	0.054385	0.064576
243	T	33752	0.005037	0.000386	59734	0.006981	0.000342	21159	0.006191	0.000541	0.001944	0.000516	0.314027	0.087720	0.314027	0.087720	0.118786	0.033182
244	A	33899	0.001150	0.000184	60073	0.001798	0.000173	21255	0.001647	0.000278	0.000647	0.000253	0.393118	0.167239	0.393118	0.167239	0.148704	0.063261
245	G	34258	0.003182	0.000305	60928	0.004038	0.000257	21470	0.004052	0.000434	0.000856	0.000399	0.211199	0.101018	0.211199	0.101018	0.079890	0.038212
246	C	36062	0.002329	0.000254	64375	0.003449	0.000231	22642	0.003312	0.000382	0.001119	0.000344	0.337886	0.110867	0.337886	0.110867	0.127811	0.041937
247	G	36292	0.004216	0.000341	64835	0.028364	0.000661	22784	0.005837	0.000506	0.024149	0.000744	4.136839	0.380684	4.136839	0.380684	1.564834	0.144001
248	G	36528	0.002272	0.000249	65580	0.005611	0.000293	22905	0.002401	0.000324	0.003339	0.000384	1.390641	0.246557	1.390641	0.246557	0.526035	0.093265
249	C	36644	0.003357	0.000303	65806	0.012354	0.000433	22961	0.003571	0.000394	0.008998	0.000529	2.519515	0.315145	2.519515	0.315145	0.953052	0.119209
250	G	36711	0.002996	0.000286	65760	0.016880	0.000507	22928	0.005016	0.000468	0.013883	0.000582	2.767945	0.282966	2.767945	0.282966	1.047025	0.107037
251	A	36624	0.001747	0.000218	65474	0.018068	0.000525	22845	0.002232	0.000313	0.016321	0.000569	7.310737	1.054952	7.310737	1.054952	2.765419	0.399055
252	G	37103	0.002021	0.000233	66504	0.003067	0.000215	23111	0.002899	0.000354	0.001046	0.000317	0.360837	0.117957	0.360837	0.117957	0.136493	0.044619
253	C	38291	0.002768	0.000269	68965	0.003350	0.000220	23961	0.003798	0.000398	0.000581	0.000348	0.153048	0.092936	0.153048	0.092936	0.057893	0.035155
254	G	38203	0.006361	0.000408	68757	0.006385	0.000305	23889	0.006195	0.000509	0.000024	0.000509	0.003882	0.082204	0.003882	0.082204	0.001468	0.031095
255	A	37980	0.001343	0.000188	68460	0.002688	0.000198	23768	0.001725	0.000269	0.001345	0.000273	0.779642	0.199751	0.779642	0.199751	0.294914	0.075560
256	A	38038	0.001499	0.000198	68565	0.001954	0.000169	23821	0.002897	0.000349	0.000456	0.000261	0.157373	0.091932	0.157373	0.091932	0.059529	0.034775
257	C	39672	0.001840	0.000215	71304	0.002300	0.000180	24883	0.002733	0.000331	0.000460	0.000280	0.168298	0.104625	0.168298	0.104625	0.063662	0.039576
258	G	39883	0.002934	0.000271	71696	0.002999	0.000205	24990	0.003922	0.000396	0.000065	0.000340	0.016624	0.086634	0.016624	0.086634	0.006288	0.032771
259	G	40118	0.009871	0.000496	72084	0.009628	0.000365	25097	0.009643	0.000620	-0.000243	0.000616	-0.025224	0.063917	-0.025224	0.063917	-0.009541	0.024178
260	G	40347	0.028404	0.000839	72480	0.030326	0.000647	25218	0.027480	0.001044	0.001922	0.001059	0.069941	0.038644	0.069941	0.038644	0.026457	0.014618
261	G	41103	0.008540	0.000456	73668	0.008498	0.000340	25738	0.009092	0.000594	-0.000042	0.000568	-0.004613	0.062523	-0.004613	0.062523	-0.001745	0.023650
262	A	40644	0.013434	0.000575	73056	0.012210	0.000409	25506	0.012977	0.000713	-0.001224	0.000705	-0.094311	0.054606	-0.094311	0.054606	-0.035675	0.020656
263	G	40554	0.023105	0.000755	72848	0.021209	0.000540	25443	0.021774	0.000925	-0.001896	0.000928	-0.087096	0.042772	-0.087096	0.042772	-0.032946	0.016179
264	C	40575	0.107529	0.001628	72948	0.106281	0.001207	25476	0.107905	0.002058	-0.001248	0.002027	-0.011566	0.018782	-999.000000	0.000000	-999.000000	0.000000
265	A	40778	0.001520	0.000193	73473	0.003552	0.000220	25643	0.002340	0.000302	0.002032	0.000293	0.868399	0.167959	0.868399	0.167959	0.328488	0.063534
266	G	43269	0.004992	0.000340	76918	0.006695	0.000295	27082	0.005428	0.000448	0.001703	0.000450	0.313822	0.086835	0.313822	0.086835	0.118709	0.032847
267	C	44281	0.008040	0.000426	78750	0.008165	0.000322	27734	0.007356	0.000515	0.000126	0.000534	0.017064	0.072619	0.017064	0.072619	0.006455	0.027469
268	C	44441	0.004748	0.000327	79066	0.007513	0.000308	27833	0.004994	0.000424	0.002765	0.000449	0.553625	0.101481	0.553625	0.101481	0.209419	0.038387
269	C	45029	0.005596	0.000353	80039	0.009670	0.000348	28196	0.005497	0.000442	0.004074	0.000495	0.741080	0.107954	0.741080	0.107954	0.280327	0.040835
270	A	44824	0.012672	0.000532	79698	0.023100	0.000538	28123	0.012054	0.000655	0.010428	0.000757	0.865087	0.078409	0.865087	0.078409	0.327235	0.029659
271	G	44551	0.009315	0.000457	79210	0.009330	0.000343	27942	0.009377	0.000579	0.000014	0.000572	0.001542	0.060974	0.001542	0.060974	0.000583	0.023065
272	A	43840	0.005338	0.000349	77852	0.006127	0.000281	27452	0.005938	0.000465	0.000789	0.000448	0.132952	0.076119	0.132952	0.076119	0.050291	0.028793
273	G	44255	0.005626	0.000357	78130	0.007078	0.000301	27656	0.006689	0.000492	0.001451	0.000467	0.216982	0.071556	0.216982	0.071556	0.082077	0.027067
274	C	43785	0.003494	0.000283	76928	0.003614	0.000217	27338	0.002963	0.000329	0.000119	0.000356	0.040305	0.120258	0.040305	0.120258	0.015246	0.045490
275	C	42486	0.002354	0.000235	74739	0.008710	0.000341	26561	0.003351	0.000355	0.006357	0.000415	1.897051	0.236115	1.897051	0.236115	0.717594	0.089315
276	T	40455	0.004276	0.000325	70822	0.019387	0.000523	25276	0.003759	0.000386	0.015110	0.000616	4.020287	0.443841	4.020287	0.443841	1.520747	0.167891
277	G	40495	0.004544	0.000335	70654	0.027161	0.000620	25223	0.005432	0.000464	0.022617	0.000705	4.163960	0.378672	4.163960	0.378672	1.575093	0.143240
278	A	39960	0.002152	0.000232	69871	0.009861	0.000376	24937	0.002246	0.000300	0.007709	0.000442	3.432791	0.499094	3.432791	0.499094	1.298515	0.188791
279	A	39992	0.001825	0.000214	69911	0.015505	0.000471	24934	0.004331	0.000417	0.013680	0.000517	3.158321	0.326520	3.158321	0.326520	1.194692	0.123512
280	T	39905	0.004436	0.000333	69903	0.009270	0.000364	24895	0.005182	0.000456	0.004834	0.000494	0.932975	0.125802	0.932975	0.125802	0.352915	0.047587
281	C	40295	0.002482	0.000248	70547	0.002977	0.000205	25151	0.002823	0.000335	0.000495	0.000322	0.175363	0.116002	0.175363	0.116002	0.066334	0.043880
282	A	40445	0.005143	0.000357	70806	0.005028	0.000266	25231	0.007253	0.000536	-0.000115	0.000445	-0.015851	0.061387	-0.015851	0.061387	-0.005996	0.023221
283	G	40523	0.002937	0.000269	70908	0.002581	0.000191	25278	0.003323	0.000363	-0.000356	0.000330	-0.107069	0.099975	-0.107069	0.099975	-0.040501	0.037817
284	T	40579	0.012346	0.000552	70987	0.012030	0.000412	25367	0.010762	0.000651	-0.000316	0.000688	-0.029355	0.063979	-0.029355	0.063979	-0.011104	0.024201
285	G	40756	0.002429	0.000244	71339	0.002733	0.000196	25476	0.002473	0.000312	0.000304	0.000313	0.123068	0.127484	0.123068	0.127484	0.046553	0.048223
286	T	40189	0.009530	0.000487	70398	0.008793	0.000353	25150	0.008588	0.000584	-0.000737	0.000602	-0.085825	0.070301	-0.085825	0.070301	-0.032465	0.026593
287	G	40535	0.002196	0.000233	70942	0.001832	0.000161	25328	0.002685	0.000326	-0.000363	0.000283	-0.135263	0.106618	-0.135263	0.106618	-0.051166	0.040330
288	T	39895	0.007495	0.000433	70054	0.006966	0.000315	24987	0.007084	0.000532	-0.000529	0.000536	-0.074625	0.075875	-0.074625	0.075875	-0.028228	0.028701
289	G	40522	0.001530	0.000194	71080	0.001660	0.000153	25351	0.001933	0.000276	0.000130	0.000247	0.067293	0.128260	0.067293	0.128260	0.025455	0.048517
290	T	40686	0.008086	0.000446	71309	0.007517	0.000325	25425	0.007001	0.000525	-0.000570	0.000552	-0.081380	0.079011	-0.081380	0.079011	-0.030783	0.029887
291	G	42003	0.002405	0.000239	73233	0.002909	0.000199	26094	0.003219	0.000351	0.000504	0.000311	0.156544	0.098228	0.156544	0.098228	0.059216	0.037156
292	T	41594	0.004832	0.000341	72546	0.005583	0.000277	25837	0.006077	0.000485	0.000750	0.000439	0.123464	0.072990	0.123464	0.072990	0.046703	0.027610
293	T	41910	0.003078	0.000271	73148	0.006562	0.000300	26038	0.004148	0.000399	0.003484	0.000404	0.839970	0.126555	0.839970	0.126555	0.317734	0.047872
294	A	42130	0.003394	0.000284	73461	0.021372	0.000539	26142	0.005623	0.000464	0.017978	0.000610	3.197083	0.285100	3.197083	0.285100	1.209355	0.107844
295	G	43861	0.002508	0.000239	76061	0.002735	0.000190	27048	0.003475	0.000358	0.000227	0.000305	0.065239	0.088070	0.065239	0.088070	0.024678	0.033314
296	T	44079	0.012523	0.000533	76526	0.013237	0.000416	27219	0.012895	0.000688	0.000714	0.000676	0.055397	0.052511	0.055397	0.052511	0.020955	0.019863
297	G	45285	0.003886	0.000293	78374	0.004083	0.000228	27883	0.005093	0.000427	0.000196	0.000371	0.038583	0.072995	0.038583	0.072995	0.014595	0.027612
298	G	45247	0.005127	0.000337	78320	0.004980	0.000252	27878	0.005022	0.000424	-0.000148	0.000421	-0.029439	0.083789	-0.029439	0.083789	-0.011136	0.031695
299	A	45059	0.002663	0.000243	77996	0.002705	0.000186	27770	0.003889	0.000374	0.000042	0.000306	0.010823	0.078753	0.010823	0.078753	0.004094	0.029790
300	A	45766	0.002229	0.000221	78943	0.002153	0.000165	28184	0.003938	0.000374	-0.000075	0.000276	-0.019113	0.070011	-0.019113	0.070011	-0.007230	0.026483
301	G	45728	0.002865	0.000250	78912	0.002446	0.000176	28160	0.003374	0.000346	-0.000419	0.000306	-0.124201	0.091598	-0.124201	0.091598	-0.046981	0.034649
302	C	45735	0.002427	0.000230	78790	0.002881	0.000191	28152	0.002344	0.000289	0.000454	0.000299	0.193673	0.129909	0.193673	0.129909	0.073260	0.049140
303	G	45557	0.002480	0.000233	78307	0.002005	0.000160	28020	0.003640	0.000360	-0.000475	0.000283	-0.130617	0.078791	-0.130617	0.078791	-0.049408	0.029804
304	T	45314	0.008342	0.000429	77690	0.008212	0.000325	27865	0.007142	0.000506	-0.000130	0.000538	-0.018157	0.075390	-0.018157	0.075390	-0.006868	0.028518
305	C	46465	0.002410	0.000228	79278	0.002889	0.000191	28673	0.003243	0.000336	0.000478	0.000297	0.147420	0.092889	0.147420	0.092889	0.055764	0.035137
306	T	46536	0.001418	0.000175	79413	0.001813	0.000151	28777	0.001842	0.000253	0.000395	0.000231	0.214496	0.128781	0.214496	0.128781	0.081137	0.048714
307	G	47420	0.002341	0.000222	80716	0.002044	0.000159	29241	0.003249	0.000333	-0.000297	0.000273	-0.091287	0.084639	-0.091287	0.084639	-0.034531	0.032016
308	G	47650	0.025352	0.000729	81099	0.024982	0.000555	29348	0.025964	0.000941	-0.000370	0.000917	-0.014239	0.035304	-0.014239	0.035304	-0.005386	0.013355
309	A	47895	0.002276	0.000218	81449	0.002750	0.000184	29498	0.002576	0.000296	0.000474	0.000285	0.184120	0.112654	0.184120	0.112654	0.069647	0.042613
310	A	48081	0.001289	0.000164	81775	0.001590	0.000139	29633	0.001755	0.000243	0.000300	0.000215	0.171095	0.124842	0.171095	0.124842	0.064720	0.047224
311	A	48459	0.002414	0.000223	82266	0.002358	0.000169	29847	0.003652	0.000350	-0.000056	0.000280	-0.015391	0.076729	-0.015391	0.076729	-0.005822	0.029024
312	G	48690	0.003040	0.000250	82600	0.002857	0.000186	29961	0.004873	0.000403	-0.000182	0.000311	-0.037450	0.063994	-0.037450	0.063994	-0.014166	0.024207
313	G	49261	0.003370	0.000262	83670	0.003203	0.000196	30322	0.003628	0.000346	-0.000167	0.000327	-0.045964	0.090145	-0.045964	0.090145	-0.017387	0.034099
314	C	50186	0.007273	0.000381	84896	0.005866	0.000263	30806	0.007563	0.000495	-0.001407	0.000463	-0.186019	0.062367	-0.186019	0.062367	-0.070365	0.023592
315	G	50898	0.004480	0.000297	85925	0.004294	0.000224	31133	0.004497	0.000380	-0.000185	0.000371	-0.041163	0.082680	-0.041163	0.082680	-0.015571	0.031275
316	C	50807	0.160372	0.001777	85551	0.162313	0.001377	31072	0.160530	0.002273	0.001941	0.002248	0.012091	0.014005	-999.000000	0.000000	-999.000000	0.000000
317	G	51475	0.003691	0.000268	86432	0.003043	0.000188	31405	0.003184	0.000318	-0.000648	0.000327	-0.203585	0.104685	-0.203585	0.104685	-0.077010	0.039599
318	C	51564	0.001358	0.000162	86528	0.001433	0.000129	31420	0.002132	0.000261	0.000076	0.000207	0.035418	0.097215	0.035418	0.097215	0.013398	0.036773
319	G	51689	0.002534	0.000221	86541	0.002276	0.000162	31408	0.003566	0.000337	-0.000258	0.000274	-0.072354	0.077273	-0.072354	0.077273	-0.027369	0.029230
320	A	51704	0.001335	0.000161	86488	0.000948	0.000105	31426	0.001432	0.000213	-0.000386	0.000192	-0.269852	0.139830	-0.269852	0.139830	-0.102077	0.052893
321	T	52254	0.001818	0.000187	87054	0.002872	0.000182	31707	0.002334	0.000271	0.001054	0.000260	0.451498	0.123282	0.451498	0.123282	0.170787	0.046634
322	A	52316	0.001510	0.000170	87143	0.003202	0.000192	31729	0.002900	0.000302	0.001692	0.000256	0.583393	0.107250	0.583393	0.107250	0.220679	0.040569
323	C	53287	0.001933	0.000190	88319	0.003589	0.000202	32274	0.001859	0.000240	0.001656	0.000277	0.890941	0.188371	0.890941	0.188371	0.337015	0.071255
324	A	53777	0.002324	0.000208	89053	0.004537	0.000226	32614	0.003802	0.000341	0.002212	0.000307	0.581847	0.096148	0.581847	0.096148	0.220094	0.036370
325	G	55079	0.003504	0.000252	90622	0.003167	0.000187	33264	0.003668	0.000332	-0.000337	0.000314	-0.091900	0.086004	-0.091900	0.086004	-0.034763	0.032533
326	G	55276	0.003709	0.000259	90868	0.003312	0.000191	33375	0.003955	0.000344	-0.000396	0.000322	-0.100167	0.081827	-0.100167	0.081827	-0.037890	0.030953
327	G	55668	0.002192	0.000198	91115	0.002722	0.000173	33564	0.005214	0.000394	0.000530	0.000263	0.101703	0.051050	0.101703	0.051050	0.038471	0.019311
328	T	55171	0.004441	0.000284	89990	0.005545	0.000248	33225	0.005658	0.000413	0.001104	0.000377	0.195165	0.068126	0.195165	0.068126	0.073825	0.025770
329	G	55224	0.002789	0.000225	89884	0.004239	0.000217	33220	0.003943	0.000345	0.001450	0.000312	0.367741	0.085512	0.367741	0.085512	0.139105	0.032346
330	A	55146	0.001578	0.000169	89625	0.002042	0.000151	33157	0.002594	0.000280	0.000464	0.000227	0.178975	0.089507	0.178975	0.089507	0.067700	0.033857
331	C	59097	0.001371	0.000152	94731	0.001372	0.000120	35519	0.002055	0.000241	0.000002	0.000194	0.000817	0.094447	0.000817	0.094447	0.000309	0.035726
332	A	59246	0.000743	0.000112	94793	0.001129	0.000109	35611	0.001039	0.000171	0.000386	0.000156	0.371614	0.162403	0.371614	0.162403	0.140570	0.061432
333	G	61032	0.004637	0.000276	96928	0.005458	0.000237	36525	0.006215	0.000412	0.000821	0.000364	0.132061	0.059174	0.132061	0.059174	0.049954	0.022384
334	C	61239	0.001421	0.000152	97247	0.001573	0.000127	36675	0.001445	0.000199	0.000153	0.000198	0.105631	0.138079	0.105631	0.138079	0.039957	0.052231
335	C	62713	0.002137	0.000185	99401	0.001821	0.000135	37588	0.002049	0.000233	-0.000316	0.000229	-0.154165	0.113106	-0.154165	0.113106	-0.058316	0.042785
336	C	63065	0.002711	0.000207	99804	0.002395	0.000155	37797	0.003387	0.000299	-0.000317	0.000259	-0.093546	0.076873	-0.093546	0.076873	-0.035385	0.029079
337	C	63254	0.004901	0.000278	100148	0.004224	0.000205	37922	0.005696	0.000388	-0.000677	0.000346	-0.118880	0.061266	-0.118880	0.061266	-0.044968	0.023175
338	G	62988	0.002778	0.000210	99673	0.002899	0.000171	37778	0.003362	0.000298	0.000121	0.000271	0.036045	0.080543	0.036045	0.080543	0.013635	0.030467
339	T	62799	0.001927	0.000175	99338	0.003473	0.000187	37648	0.003108	0.000287	0.001546	0.000256	0.497536	0.094406	0.497536	0.094406	0.188202	0.035711
340	A	62830	0.001767	0.000168	99285	0.001440	0.000120	37643	0.002125	0.000238	-0.000326	0.000206	-0.153571	0.098652	-0.153571	0.098652	-0.058091	0.037317
341	C	63392	0.003833	0.000246	100197	0.003882	0.000197	37993	0.004711	0.000352	0.000049	0.000315	0.010413	0.066861	0.010413	0.066861	0.003939	0.025291
342	A	63495	0.002835	0.000211	100320	0.002632	0.000162	38042	0.002418	0.000252	-0.000203	0.000266	-0.084060	0.110435	-0.084060	0.110435	-0.031797	0.041774
343	C	68115	0.015298	0.000474	106333	0.012376	0.000341	40931	0.014195	0.000589	-0.002921	0.000584	-0.205813	0.042014	-0.205813	0.042014	-0.077853	0.015893
344	A	68694	0.000961	0.000118	107290	0.002507	0.000153	41296	0.002131	0.000227	0.001546	0.000193	0.725702	0.119209	0.725702	0.119209	0.274510	0.045093
345	A	68887	0.000624	0.000095	107527	0.005599	0.000228	41424	0.001207	0.000171	0.004974	0.000247	4.121177	0.617769	4.121177	0.617769	1.558910	0.233683
346	A	68956	0.000464	0.000082	107754	0.006060	0.000237	41466	0.001061	0.000160	0.005596	0.000251	5.273755	0.829474	5.273755	0.829474	1.994894	0.313764
347	A	68979	0.000580	0.000092	107829	0.006687	0.000249	41479	0.001061	0.000160	0.006107	0.000265	5.756744	0.903196	5.756744	0.903196	2.177593	0.341650
348	A	68986	0.000710	0.000101	107835	0.016451	0.000391	41480	0.001398	0.000184	0.015741	0.000404	11.257365	1.506076	11.257365	1.506076	4.258303	0.569701
349	T	69286	0.001054	0.000123	108162	0.002302	0.000146	41641	0.001561	0.000194	0.001248	0.000191	0.799827	0.157537	0.799827	0.157537	0.302549	0.059591
350	G	69375	0.004613	0.000258	108264	0.004286	0.000199	41692	0.004989	0.000346	-0.000327	0.000326	-0.065503	0.065440	-0.065503	0.065440	-0.024778	0.024754
351	C	69425	0.002017	0.000170	108335	0.002105	0.000139	41726	0.002924	0.000265	0.000088	0.000220	0.030104	0.075350	0.030104	0.075350	0.011387	0.028502
352	A	69431	0.002895	0.000204	108344	0.003055	0.000168	41727	0.004002	0.000310	0.000160	0.000264	0.040009	0.066130	0.040009	0.066130	0.015134	0.025015
353	C	69730	0.001965	0.000168	108800	0.001949	0.000134	41935	0.002480	0.000243	-0.000016	0.000215	-0.006529	0.086564	-0.006529	0.086564	-0.002470	0.032744
354	A	70178	0.001054	0.000123	109288	0.001052	0.000098	42163	0.003060	0.000269	-0.000002	0.000157	-0.000718	0.051320	-0.000718	0.051320	-0.000271	0.019413
355	T	70609	0.001360	0.000139	109806	0.001530	0.000118	42394	0.001345	0.000178	0.000170	0.000182	0.126714	0.136531	0.126714	0.136531	0.047932	0.051645
356	G	71676	0.006083	0.000291	110789	0.005813	0.000229	42889	0.007275	0.000412	-0.000270	0.000371	-0.037126	0.050986	-0.037126	0.050986	-0.014044	0.019286
357	C	72296	0.001383	0.000138	111608	0.001586	0.000119	43246	0.001596	0.000192	0.000203	0.000183	0.127046	0.115462	0.127046	0.115462	0.048058	0.043675
358	T	72373	0.001893	0.000162	111682	0.001737	0.000125	43299	0.002702	0.000250	-0.000156	0.000204	-0.057694	0.075768	-0.057694	0.075768	-0.021824	0.028661
359	G	72515	0.002289	0.000178	111801	0.004231	0.000195	43360	0.002929	0.000260	0.001942	0.000263	0.662879	0.107474	0.662879	0.107474	0.250746	0.040654
360	T	72563	0.002288	0.000178	111913	0.005871	0.000229	43381	0.002605	0.000245	0.003583	0.000290	1.375510	0.170649	1.375510	0.170649	0.520311	0.064551
361	G	72719	0.002324	0.000179	112164	0.004993	0.000211	43441	0.003131	0.000268	0.002669	0.000277	0.852426	0.114652	0.852426	0.114652	0.322446	0.043369
362	A	72736	0.001086	0.000122	112215	0.004679	0.000204	43451	0.001818	0.000205	0.003592	0.000238	1.975865	0.257969	1.975865	0.257969	0.747407	0.097581
363	G	73889	0.003113	0.000205	113414	0.004126	0.000191	43963	0.004049	0.000303	0.001014	0.000280	0.250366	0.071704	0.250366	0.071704	0.094706	0.027123
364	C	74441	0.001572	0.000145	114183	0.001874	0.000128	44350	0.002277	0.000227	0.000302	0.000194	0.132817	0.086085	0.132817	0.086085	0.050241	0.032563
365	T	74571	0.001743	0.000153	114296	0.002983	0.000162	44420	0.002792	0.000251	0.001240	0.000222	0.444263	0.089114	0.444263	0.089114	0.168051	0.033709
366	C	75320	0.002270	0.000174	115158	0.004663	0.000201	44910	0.003051	0.000261	0.002393	0.000266	0.784399	0.109916	0.784399	0.109916	0.296713	0.041578
367	G	75441	0.001630	0.000147	115237	0.011941	0.000322	44973	0.002379	0.000230	0.010310	0.000354	4.333462	0.444552	4.333462	0.444552	1.639211	0.168160
368	A	75255	0.001767	0.000153	114883	0.034940	0.000551	44854	0.003411	0.000276	0.033173	0.000572	9.724984	0.803926	9.724984	0.803926	3.678652	0.304099
369	T	75491	0.001470	0.000140	115148	0.020374	0.000421	44986	0.001578	0.000187	0.018903	0.000443	11.977304	1.448915	11.977304	1.448915	4.530633	0.548079
370	G	75620	0.002103	0.000167	115437	0.007138	0.000249	45053	0.002153	0.000219	0.005035	0.000299	2.338796	0.275189	2.338796	0.275189	0.884692	0.104095
371	A	75590	0.002037	0.000164	115407	0.010095	0.000296	45043	0.002931	0.000255	0.008057	0.000338	2.749466	0.265693	2.749466	0.265693	1.040036	0.100503
372	G	75735	0.002231	0.000172	115554	0.010454	0.000301	45118	0.003879	0.000293	0.008223	0.000346	2.119907	0.183445	2.119907	0.183445	0.801893	0.069391
373	T	75685	0.004836	0.000253	115382	0.007428	0.000254	45068	0.005170	0.000339	0.002592	0.000358	0.501293	0.076664	0.501293	0.076664	0.189623	0.029000
374	A	75706	0.002919	0.000196	115377	0.009404	0.000285	45086	0.004835	0.000327	0.006485	0.000347	1.341157	0.115700	1.341157	0.115700	0.507317	0.043766
375	G	76619	0.006787	0.000298	116244	0.007071	0.000247	45547	0.007684	0.000411	0.000285	0.000387	0.037024	0.050341	0.037024	0.050341	0.014005	0.019042
376	G	76880	0.006296	0.000286	116555	0.007095	0.000247	45674	0.007685	0.000410	0.000800	0.000378	0.104079	0.049479	0.104079	0.049479	0.039370	0.018717
377	G	77347	0.006180	0.000283	117163	0.006512	0.000236	45914	0.008146	0.000421	0.000332	0.000368	0.040801	0.045236	0.040801	0.045236	0.015434	0.017111
378	C	77691	0.045848	0.000768	117558	0.053293	0.000673	46131	0.045674	0.000995	0.007445	0.001022	0.162992	0.022645	0.162992	0.022645	0.061655	0.008566
379	G	77978	0.008118	0.000323	118078	0.008909	0.000275	46260	0.008539	0.000430	0.000792	0.000424	0.092718	0.049845	0.092718	0.049845	0.035072	0.018855
380	G	77893	0.003043	0.000198	117948	0.003357	0.000169	46212	0.003484	0.000275	0.000315	0.000260	0.090351	0.074927	0.090351	0.074927	0.034177	0.028342
381	G	77637	0.002950	0.000195	117489	0.003200	0.000165	46038	0.003454	0.000274	0.000251	0.000255	0.072582	0.074175	0.072582	0.074175	0.027456	0.028058
382	A	77170	0.002086	0.000164	116663	0.002880	0.000157	45715	0.002691	0.000243	0.000794	0.000227	0.295024	0.088614	0.295024	0.088614	0.111598	0.033520
383	C	77374	0.002520	0.000180	116692	0.007978	0.000261	45860	0.003532	0.000278	0.005458	0.000318	1.545097	0.151082	1.545097	0.151082	0.584461	0.057150
384	A	76806	0.001992	0.000161	115556	0.007295	0.000251	45523	0.002768	0.000247	0.005303	0.000298	1.915988	0.201894	1.915988	0.201894	0.724757	0.076370
385	C	76757	0.002358	0.000175	115350	0.016974	0.000384	45502	0.004176	0.000303	0.014616	0.000422	3.500381	0.273294	3.500381	0.273294	1.324083	0.103378
386	G	78375	0.002769	0.000188	116490	0.032097	0.000525	46316	0.003757	0.000285	0.029328	0.000558	7.806758	0.610153	7.806758	0.610153	2.953048	0.230802
387	T	77606	0.004123	0.000231	115131	0.020264	0.000420	45786	0.005285	0.000340	0.016140	0.000479	3.053752	0.216187	3.053752	0.216187	1.155137	0.081777
388	G	77686	0.004184	0.000232	115094	0.015413	0.000366	45813	0.005042	0.000332	0.011230	0.000433	2.227182	0.169879	2.227182	0.169879	0.842472	0.064260
389	G	77230	0.003418	0.000210	114188	0.020817	0.000427	45505	0.004857	0.000327	0.017398	0.000476	3.582373	0.260145	3.582373	0.260145	1.355098	0.098404
390	T	75995	0.002948	0.000197	111891	0.016033	0.000379	44761	0.004267	0.000309	0.013086	0.000427	3.066691	0.243390	3.066691	0.243390	1.160031	0.092067
391	A	75601	0.002526	0.000183	111095	0.009379	0.000291	44556	0.003748	0.000290	0.006853	0.000343	1.828380	0.168542	1.828380	0.168542	0.691618	0.063754
392	T	75437	0.005568	0.000272	110650	0.006679	0.000246	44501	0.005843	0.000362	0.001111	0.000366	0.190183	0.063792	0.190183	0.063792	0.071940	0.024130
393	C	75864	0.002346	0.000176	110950	0.002659	0.000155	44812	0.002544	0.000238	0.000313	0.000234	0.122860	0.092813	0.122860	0.092813	0.046474	0.035108
394	C	75921	0.001396	0.000136	110908	0.001443	0.000114	44819	0.002164	0.000220	0.000046	0.000177	0.021462	0.081902	0.021462	0.081902	0.008118	0.030981
395	T	75691	0.002510	0.000182	110464	0.002499	0.000150	44668	0.003089	0.000263	-0.000012	0.000236	-0.003772	0.076449	-0.003772	0.076449	-0.001427	0.028918
396	G	75914	0.003082	0.000202	110612	0.003906	0.000188	44791	0.004554	0.000319	0.000823	0.000276	0.180725	0.061804	0.180725	0.061804	0.068362	0.023378
397	T	75617	0.007406	0.000313	110029	0.007598	0.000263	44563	0.008011	0.000424	0.000192	0.000409	0.023998	0.051026	0.023998	0.051026	0.009078	0.019301
398	C	75609	0.003280	0.000208	109951	0.003220	0.000171	44555	0.003793	0.000292	-0.000060	0.000270	-0.015928	0.071078	-0.015928	0.071078	-0.006025	0.026886
399	T	75390	0.001578	0.000145	109495	0.002996	0.000165	44417	0.002657	0.000245	0.001417	0.000220	0.533423	0.096199	0.533423	0.096199	0.201777	0.036389
400	G	75310	0.004023	0.000231	109223	0.006327	0.000241	44345	0.004736	0.000327	0.002303	0.000334	0.486346	0.078048	0.486346	0.078048	0.183969	0.029523
401	A	75177	0.001437	0.000138	108985	0.004826	0.000210	44279	0.001965	0.000211	0.003390	0.000252	1.725223	0.225017	1.725223	0.225017	0.652597	0.085117
402	A	75198	0.001529	0.000143	109006	0.004468	0.000202	44311	0.001738	0.000198	0.002938	0.000248	1.690924	0.239667	1.690924	0.239667	0.639623	0.090659
403	T	75354	0.002866	0.000195	109165	0.017313	0.000398	44380	0.003515	0.000281	0.014447	0.000443	4.109921	0.352410	4.109921	0.352410	1.554652	0.133306
404	A	75394	0.002441	0.000180	109218	0.028265	0.000509	44426	0.004502	0.000318	0.025824	0.000540	5.736298	0.422956	5.736298	0.422956	2.169859	0.159991
405	T	75697	0.004452	0.000243	109473	0.029514	0.000519	44569	0.006507	0.000382	0.025062	0.000573	3.851709	0.242723	3.851709	0.242723	1.456979	0.091814
406	G	76636	0.005128	0.000259	110542	0.005790	0.000229	45068	0.004704	0.000323	0.000662	0.000345	0.140628	0.074056	0.140628	0.074056	0.053195	0.028013
407	G	76858	0.006232	0.000285	110807	0.007509	0.000260	45189	0.007435	0.000406	0.001276	0.000386	0.171648	0.052726	0.171648	0.052726	0.064929	0.019945
408	G	76921	0.007111	0.000304	110861	0.007703	0.000264	45241	0.007184	0.000398	0.000592	0.000402	0.082429	0.056203	0.082429	0.056203	0.031180	0.021260
409	G	76711	0.005071	0.000257	110408	0.005770	0.000229	45105	0.005166	0.000338	0.000699	0.000344	0.135224	0.067186	0.135224	0.067186	0.051151	0.025415
410	G	76523	0.004339	0.000238	109963	0.004720	0.000207	44979	0.004069	0.000301	0.000381	0.000316	0.093695	0.077884	0.093695	0.077884	0.035442	0.029461
411	G	75999	0.006105	0.000283	108855	0.008038	0.000272	44653	0.006539	0.000383	0.001933	0.000393	0.295577	0.062487	0.295577	0.062487	0.111807	0.023637
412	A	75456	0.004135	0.000234	107729	0.015270	0.000376	44341	0.005277	0.000345	0.011135	0.000443	2.109975	0.161502	2.109975	0.161502	0.798137	0.061091
413	C	76479	0.002027	0.000163	109144	0.005626	0.000227	44993	0.002000	0.000211	0.003599	0.000279	1.799168	0.235524	1.799168	0.235524	0.680568	0.089091
414	C	76617	0.001984	0.000161	108932	0.006637	0.000247	45074	0.002596	0.000240	0.004653	0.000295	1.792664	0.200880	1.792664	0.200880	0.678108	0.075987
415	A	77051	0.002258	0.000171	109298	0.017548	0.000401	45396	0.003150	0.000263	0.015290	0.000436	4.853915	0.428827	4.853915	0.428827	1.836081	0.162212
416	T	77067	0.003737	0.000220	109227	0.017020	0.000395	45402	0.004515	0.000315	0.013283	0.000452	2.941738	0.228550	2.941738	0.228550	1.112766	0.086453
417	C	77316	0.002044	0.000163	109535	0.002346	0.000146	45563	0.002326	0.000226	0.000303	0.000219	0.130121	0.094873	0.130121	0.094873	0.049221	0.035887
418	C	78262	0.002351	0.000173	111072	0.001828	0.000128	46272	0.002745	0.000244	-0.000523	0.000216	-0.190711	0.080365	-0.190711	0.080365	-0.072140	0.030400
419	T	78262	0.012445	0.000399	111039	0.012833	0.000340	46294	0.013717	0.000544	0.000388	0.000524	0.028283	0.038220	0.028283	0.038220	0.010699	0.014457
420	C	78328	0.002043	0.000161	111143	0.002627	0.000154	46352	0.002589	0.000236	0.000585	0.000223	0.225794	0.088559	0.225794	0.088559	0.085411	0.033499
421	C	78393	0.001658	0.000145	111224	0.003273	0.000172	46397	0.003147	0.000260	0.001614	0.000225	0.513025	0.083130	0.513025	0.083130	0.194061	0.031445
422	A	78232	0.001265	0.000127	110981	0.005235	0.000217	46324	0.002029	0.000209	0.003970	0.000252	1.956284	0.236850	1.956284	0.236850	0.740000	0.089593
423	A	78267	0.001227	0.000125	110963	0.009075	0.000286	46337	0.001726	0.000193	0.007849	0.000312	4.545965	0.539461	4.545965	0.539461	1.719594	0.204061
424	G	78449	0.002180	0.000167	111109	0.004392	0.000199	46419	0.003124	0.000259	0.002212	0.000259	0.708233	0.101774	0.708233	0.101774	0.267902	0.038498
425	G	78803	0.011421	0.000381	111320	0.010636	0.000309	46620	0.010918	0.000484	-0.000785	0.000490	-0.071888	0.045028	-0.071888	0.045028	-0.027193	0.017033
426	C	78855	0.002562	0.000180	111431	0.003294	0.000172	46662	0.002765	0.000243	0.000732	0.000249	0.264727	0.093065	0.264727	0.093065	0.100138	0.035203
427	T	78384	0.002054	0.000162	110620	0.009935	0.000300	46344	0.002352	0.000225	0.007881	0.000341	3.350765	0.352105	3.350765	0.352105	1.267488	0.133190
428	A	78438	0.002244	0.000169	110659	0.002946	0.000163	46392	0.002026	0.000209	0.000702	0.000235	0.346547	0.121366	0.346547	0.121366	0.131088	0.045909
429	A	78405	0.001339	0.000131	110574	0.009369	0.000291	46393	0.002242	0.000220	0.008030	0.000319	3.582115	0.378999	3.582115	0.378999	1.355000	0.143363
430	A	78555	0.002190	0.000167	110826	0.019364	0.000418	46517	0.003805	0.000286	0.017174	0.000450	4.513499	0.359287	4.513499	0.359287	1.707313	0.135907
431	T	78443	0.003455	0.000210	110682	0.016814	0.000390	46454	0.004348	0.000306	0.013359	0.000443	3.072219	0.238932	3.072219	0.238932	1.162123	0.090380
432	A	78244	0.004665	0.000244	110413	0.013948	0.000355	46356	0.005264	0.000337	0.009283	0.000431	1.763568	0.139492	1.763568	0.139492	0.667102	0.052765
433	C	79011	0.002595	0.000181	111751	0.004966	0.000211	46890	0.003817	0.000285	0.002372	0.000278	0.621312	0.086369	0.621312	0.086369	0.235022	0.032671
434	T	78957	0.019542	0.000497	111548	0.023326	0.000457	46817	0.018967	0.000637	0.003784	0.000676	0.199499	0.036250	0.199499	0.036250	0.075464	0.013712
435	C	79314	0.003845	0.000220	111910	0.008918	0.000282	47030	0.004572	0.000312	0.005072	0.000358	1.109559	0.108899	1.109559	0.108899	0.419711	0.041193
436	C	78971	0.002634	0.000183	111475	0.004010	0.000190	46877	0.002987	0.000252	0.001376	0.000263	0.460730	0.096377	0.460730	0.096377	0.174280	0.036456
437	T	75913	0.014556	0.000438	106441	0.016046	0.000388	45134	0.014402	0.000565	0.001490	0.000585	0.103483	0.040839	0.103483	0.040839	0.039144	0.015448
438	G	75299	0.009177	0.000349	105434	0.010556	0.000316	44737	0.010506	0.000485	0.001380	0.000471	0.131319	0.045255	0.131319	0.045255	0.049674	0.017118
439	A	73577	0.008100	0.000332	102454	0.009429	0.000303	43588	0.009016	0.000455	0.001328	0.000450	0.147319	0.050414	0.147319	0.050414	0.055726	0.019070
440	C	73385	0.003925	0.000231	102053	0.004106	0.000201	43475	0.003795	0.000295	0.000181	0.000306	0.047744	0.080744	0.047744	0.080744	0.018060	0.030543
441	T	70426	0.024792	0.000593	97134	0.029578	0.000552	41763	0.023609	0.000752	0.004786	0.000810	0.202704	0.034922	0.202704	0.034922	0.076676	0.013210
442	G	70172	0.011187	0.000399	96498	0.011420	0.000344	41609	0.009493	0.000478	0.000233	0.000527	0.024557	0.055531	0.024557	0.055531	0.009289	0.021006
443	A	69280	0.008040	0.000341	94980	0.015656	0.000406	41082	0.008398	0.000452	0.007616	0.000530	0.906911	0.079792	0.906911	0.079792	0.343055	0.030183
444	C	70133	0.001854	0.000163	96282	0.002462	0.000160	41753	0.002060	0.000222	0.000608	0.000228	0.295135	0.115190	0.295135	0.115190	0.111640	0.043573
445	C	69365	0.004022	0.000241	94954	0.005297	0.000236	41484	0.004098	0.000314	0.001275	0.000337	0.311155	0.085700	0.311155	0.085700	0.117700	0.032418
446	G	64989	0.003539	0.000233	87437	0.013976	0.000400	39034	0.003894	0.000316	0.010437	0.000463	2.680176	0.247772	2.680176	0.247772	1.013825	0.093724
447	A	61489	0.003708	0.000246	81288	0.013138	0.000402	36923	0.004523	0.000350	0.009430	0.000471	2.085042	0.192045	2.085042	0.192045	0.788705	0.072644
448	T	59416	0.004780	0.000284	77566	0.012982	0.000409	35685	0.004484	0.000354	0.008203	0.000498	1.829444	0.182333	1.829444	0.182333	0.692020	0.068971
449	A	58104	0.003098	0.000231	75385	0.019128	0.000504	34893	0.003238	0.000305	0.016031	0.000554	4.950045	0.496103	4.950045	0.496103	1.872444	0.187660
450	G	58346	0.003582	0.000248	75329	0.027878	0.000608	34925	0.005211	0.000386	0.024296	0.000657	4.662225	0.367857	4.662225	0.367857	1.763571	0.139149
451	T	57643	0.012560	0.000467	74175	0.016380	0.000470	34510	0.011620	0.000580	0.003820	0.000662	0.328758	0.059320	0.328758	0.059320	0.124359	0.022439
452	G	57937	0.004470	0.000278	74371	0.009170	0.000351	34635	0.004533	0.000362	0.004700	0.000448	1.036815	0.128852	1.036815	0.128852	0.392194	0.048741
453	A	57777	0.002406	0.000204	74136	0.006690	0.000300	34546	0.002518	0.000270	0.004285	0.000363	1.701333	0.232519	1.701333	0.232519	0.643560	0.087955
454	A	57527	0.003320	0.000240	73740	0.010293	0.000374	34391	0.004391	0.000357	0.006973	0.000444	1.588076	0.164123	1.588076	0.164123	0.600719	0.062082
455	C	58225	0.001563	0.000164	74678	0.002035	0.000165	34927	0.001746	0.000224	0.000473	0.000233	0.270543	0.137606	0.270543	0.137606	0.102338	0.052052
456	C	57386	0.001847	0.000179	73708	0.003405	0.000215	34497	0.002464	0.000267	0.001558	0.000280	0.632386	0.132727	0.632386	0.132727	0.239212	0.050206
457	A	55885	0.002380	0.000206	71634	0.004369	0.000247	33658	0.002793	0.000288	0.001990	0.000322	0.712385	0.136671	0.712385	0.136671	0.269472	0.051698
458	G	55128	0.002485	0.000212	70651	0.003524	0.000223	33276	0.002254	0.000260	0.001039	0.000308	0.461090	0.146726	0.461090	0.146726	0.174416	0.055502
459	T	53071	0.007273	0.000370	67622	0.010721	0.000398	32038	0.008427	0.000513	0.003448	0.000544	0.409148	0.069152	0.409148	0.069152	0.154767	0.026158
460	A	52680	0.004138	0.000280	67048	0.006816	0.000319	31827	0.004210	0.000364	0.002678	0.000425	0.636022	0.114827	0.636022	0.114827	0.240587	0.043435
461	C	52795	0.002481	0.000217	67164	0.003037	0.000213	31921	0.002444	0.000277	0.000556	0.000304	0.227558	0.126922	0.227558	0.126922	0.086078	0.048010
462	C	52527	0.003998	0.000276	66856	0.005774	0.000294	31760	0.004565	0.000379	0.001776	0.000403	0.388931	0.094010	0.388931	0.094010	0.147120	0.035561
463	G	52456	0.004709	0.000300	66815	0.011015	0.000406	31750	0.006457	0.000451	0.006307	0.000505	0.976782	0.103740	0.976782	0.103740	0.369486	0.039242
464	T	51927	0.008262	0.000399	65891	0.013280	0.000449	31419	0.008371	0.000516	0.005018	0.000601	0.599459	0.080705	0.599459	0.080705	0.226756	0.030528
465	G	52096	0.005029	0.000311	66139	0.013577	0.000453	31481	0.005972	0.000436	0.008548	0.000549	1.431429	0.139148	1.431429	0.139148	0.541464	0.052635
466	A	51929	0.004911	0.000308	65952	0.016239	0.000496	31389	0.005575	0.000421	0.011329	0.000584	2.031950	0.185896	2.031950	0.185896	0.768622	0.070318
467	G	52651	0.010408	0.000445	67374	0.012349	0.000428	31788	0.010885	0.000585	0.001941	0.000617	0.178308	0.057511	0.178308	0.057511	0.067448	0.021755
468	G	52858	0.007397	0.000374	67849	0.007207	0.000326	31904	0.005861	0.000429	-0.000190	0.000496	-0.032415	0.084682	-0.032415	0.084682	-0.012262	0.032032
469	G	52535	0.011764	0.000473	67265	0.016160	0.000490	31658	0.012035	0.000617	0.004396	0.000681	0.365303	0.059623	0.365303	0.059623	0.138183	0.022554
470	A	52058	0.003631	0.000264	66513	0.005337	0.000283	31344	0.003446	0.000332	0.001707	0.000387	0.495333	0.122086	0.495333	0.122086	0.187369	0.046181
471	A	51789	0.003147	0.000247	66087	0.006991	0.000325	31183	0.004009	0.000359	0.003843	0.000408	0.958790	0.133114	0.958790	0.133114	0.362680	0.050353
472	A	51625	0.004165	0.000284	65768	0.012301	0.000432	31051	0.005314	0.000414	0.008136	0.000517	1.531128	0.153912	1.531128	0.153912	0.579177	0.058220
473	G	52626	0.002983	0.000238	66989	0.007270	0.000329	31454	0.004069	0.000360	0.004287	0.000406	1.053349	0.136546	1.053349	0.136546	0.398448	0.051651
474	G	52706	0.003681	0.000264	66963	0.006287	0.000306	31422	0.004074	0.000360	0.002606	0.000405	0.639796	0.114300	0.639796	0.114300	0.242014	0.043236
475	C	53852	0.002321	0.000208	68657	0.007778	0.000337	32284	0.002912	0.000300	0.005457	0.000395	1.874058	0.236240	1.874058	0.236240	0.708896	0.089362
476	G	52610	0.005664	0.000328	66766	0.023485	0.000593	31508	0.006062	0.000439	0.017821	0.000678	2.939760	0.240311	2.939760	0.240311	1.112018	0.090902
477	A	51187	0.002696	0.000229	64861	0.004209	0.000255	30687	0.002314	0.000275	0.001513	0.000343	0.653937	0.167285	0.653937	0.167285	0.247364	0.063279
478	A	50838	0.002321	0.000214	64550	0.008598	0.000365	30566	0.002192	0.000268	0.006277	0.000423	2.863572	0.399516	2.863572	0.399516	1.083198	0.151124
479	A	50351	0.001648	0.000181	64016	0.008217	0.000358	30270	0.001850	0.000247	0.006568	0.000401	3.550383	0.521691	3.550383	0.521691	1.342997	0.197339
480	A	50300	0.001889	0.000194	64164	0.022100	0.000587	30290	0.003830	0.000356	0.020211	0.000618	5.277498	0.515895	5.277498	0.515895	1.996309	0.195147
481	G	50080	0.007648	0.000391	63963	0.027391	0.000654	30170	0.007590	0.000502	0.019743	0.000762	2.601085	0.199067	2.601085	0.199067	0.983908	0.075301
482	A	49532	0.008298	0.000409	63311	0.007961	0.000355	29832	0.007241	0.000493	-0.000337	0.000542	-0.046539	0.074859	-0.046539	0.074859	-0.017604	0.028317
483	A	49182	0.006791	0.000372	62938	0.013648	0.000466	29612	0.006923	0.000484	0.006857	0.000596	0.990521	0.110417	0.990521	0.110417	0.374683	0.041767
484	C	49043	0.006097	0.000353	62901	0.005707	0.000301	29534	0.006061	0.000453	-0.000389	0.000464	-0.064234	0.076664	-0.064234	0.076664	-0.024298	0.029000
485	C	47904	0.003883	0.000285	62053	0.003288	0.000230	28997	0.003690	0.000357	-0.000595	0.000366	-0.161314	0.100432	-0.161314	0.100432	-0.061020	0.037990
486	C	46869	0.002987	0.000252	61123	0.002879	0.000217	28444	0.002848	0.000316	-0.000108	0.000333	-0.037788	0.116986	-0.037788	0.116986	-0.014294	0.044252
487	C	44479	0.003777	0.000291	59048	0.003963	0.000259	27296	0.005275	0.000440	0.000186	0.000390	0.035222	0.073968	0.035222	0.073968	0.013323	0.027980
488	G	42345	0.005054	0.000345	56772	0.005601	0.000314	26239	0.004535	0.000416	0.000548	0.000467	0.120750	0.103546	0.120750	0.103546	0.045676	0.039168
489	G	41362	0.003772	0.000302	55639	0.024659	0.000666	25690	0.004204	0.000405	0.020887	0.000731	4.968490	0.508733	4.968490	0.508733	1.879422	0.192438
490	C	41057	0.002947	0.000268	55362	0.014252	0.000507	25532	0.003368	0.000363	0.011305	0.000574	3.356131	0.399986	3.356131	0.399986	1.269518	0.151302
491	G	40429	0.003760	0.000305	54675	0.014614	0.000517	25127	0.004179	0.000408	0.010854	0.000600	2.597402	0.291349	2.597402	0.291349	0.982514	0.110208
492	A	40247	0.002758	0.000262	54931	0.030329	0.000743	24963	0.004887	0.000442	0.027571	0.000788	5.641431	0.535585	5.641431	0.535585	2.133974	0.202595
493	G	41096	0.007519	0.000428	56515	0.007732	0.000370	25371	0.007962	0.000560	0.000213	0.000565	0.026813	0.071050	0.026813	0.071050	0.010142	0.026876
494	G	40967	0.004662	0.000337	56453	0.005704	0.000318	25280	0.005617	0.000471	0.001042	0.000464	0.185429	0.083973	0.185429	0.083973	0.070142	0.031764
495	G	41043	0.011062	0.000519	56615	0.018087	0.000565	25302	0.011066	0.000661	0.007026	0.000767	0.634855	0.079050	0.634855	0.079050	0.240146	0.029902
496	G	40918	0.003935	0.000310	56478	0.011527	0.000452	25226	0.005272	0.000457	0.007592	0.000548	1.439952	0.162454	1.439952	0.162454	0.544688	0.061451
497	A	40779	0.002747	0.000260	56305	0.008898	0.000398	25150	0.003976	0.000398	0.006151	0.000475	1.547091	0.195425	1.547091	0.195425	0.585215	0.073923
498	G	41088	0.001533	0.000193	56731	0.014736	0.000510	25293	0.001858	0.000271	0.013203	0.000545	7.105136	1.077098	7.105136	1.077098	2.687647	0.407432
499	T	41047	0.002558	0.000250	56821	0.016913	0.000546	25296	0.003083	0.000349	0.014355	0.000600	4.655345	0.561880	4.655345	0.561880	1.760969	0.212541
500	G	42169	0.008608	0.000452	58434	0.039720	0.000824	25953	0.009517	0.000606	0.031112	0.000940	3.269007	0.230267	3.269007	0.230267	1.236561	0.087103
501	A	42397	0.001981	0.000216	59170	0.004056	0.000262	26138	0.001798	0.000262	0.002075	0.000340	1.153874	0.252947	1.153874	0.252947	0.436474	0.095682
502	A	43226	0.000972	0.000150	60710	0.007511	0.000352	26663	0.001538	0.000240	0.006539	0.000382	4.252736	0.709187	4.252736	0.709187	1.608675	0.268263
503	A	43484	0.001196	0.000166	61389	0.005555	0.000301	26849	0.000968	0.000190	0.004359	0.000343	4.501234	0.951362	4.501234	0.951362	1.702673	0.359870
504	A	43639	0.001627	0.000193	61723	0.009024	0.000382	26958	0.001743	0.000254	0.007397	0.000428	4.242847	0.665869	4.242847	0.665869	1.604934	0.251877
505	A	43819	0.002328	0.000230	62039	0.023663	0.000618	27049	0.003512	0.000360	0.021335	0.000659	6.074573	0.650886	6.074573	0.650886	2.297817	0.246210
506	G	43849	0.002645	0.000246	62107	0.025810	0.000645	27073	0.003177	0.000343	0.023165	0.000690	7.292350	0.815792	7.292350	0.815792	2.758464	0.308588
507	A	43785	0.002421	0.000235	62076	0.006750	0.000330	27045	0.002292	0.000291	0.004329	0.000405	1.888295	0.297861	1.888295	0.297861	0.714282	0.112671
508	A	43781	0.002741	0.000250	62163	0.010762	0.000416	27046	0.003365	0.000353	0.008021	0.000486	2.383946	0.288575	2.383946	0.288575	0.901771	0.109159
509	C	43841	0.001870	0.000207	62524	0.003599	0.000240	27116	0.001770	0.000256	0.001728	0.000317	0.976302	0.227685	0.976302	0.227685	0.369304	0.086126
510	C	43525	0.001976	0.000213	62840	0.004408	0.000265	26994	0.002593	0.000310	0.002432	0.000340	0.937904	0.172479	0.937904	0.172479	0.354779	0.065243
511	T	42567	0.006930	0.000403	62169	0.007705	0.000352	26427	0.008173	0.000556	0.000775	0.000535	0.094764	0.065831	0.094764	0.065831	0.035846	0.024902
512	G	42752	0.007228	0.000411	62686	0.008694	0.000372	26530	0.007199	0.000521	0.001466	0.000555	0.203683	0.078453	0.203683	0.078453	0.077047	0.029676
513	A	42356	0.002172	0.000226	62384	0.002741	0.000210	26279	0.002702	0.000321	0.000569	0.000309	0.210610	0.116916	0.210610	0.116916	0.079667	0.044226
514	A	42177	0.001446	0.000185	62304	0.001685	0.000164	26192	0.001565	0.000244	0.000239	0.000248	0.152680	0.160005	0.152680	0.160005	0.057754	0.060525
515	A	42062	0.002259	0.000232	62335	0.002936	0.000217	26098	0.002682	0.000321	0.000677	0.000317	0.252472	0.122151	0.252472	0.122151	0.095502	0.046206
516	C	42050	0.000975	0.000152	62532	0.001327	0.000146	26118	0.001378	0.000230	0.000352	0.000211	0.255587	0.158719	0.255587	0.158719	0.096680	0.060038
517	C	42583	0.002654	0.000250	64156	0.002307	0.000190	26488	0.003247	0.000350	-0.000347	0.000313	-0.106803	0.097238	-0.106803	0.097238	-0.040400	0.036782
518	G	42338	0.003000	0.000266	64163	0.003039	0.000218	26344	0.003644	0.000372	0.000039	0.000344	0.010830	0.094358	0.010830	0.094358	0.004097	0.035693
519	T	41855	0.004157	0.000315	63885	0.004039	0.000251	26054	0.004299	0.000406	-0.000119	0.000403	-0.027613	0.093822	-0.027613	0.093822	-0.010445	0.035490
520	G	41899	0.002482	0.000243	64303	0.002597	0.000201	26078	0.003183	0.000349	0.000115	0.000316	0.036107	0.099251	0.036107	0.099251	0.013658	0.037544
521	T	41202	0.004199	0.000319	63570	0.003618	0.000239	25651	0.005224	0.000451	-0.000581	0.000399	-0.111173	0.076890	-0.111173	0.076890	-0.042053	0.029085
522	A	41078	0.001899	0.000215	63453	0.001970	0.000176	25582	0.002267	0.000298	0.000071	0.000278	0.031376	0.122676	0.031376	0.122676	0.011868	0.046404
523	C	42327	0.001748	0.000203	65996	0.003409	0.000227	26394	0.002766	0.000324	0.001661	0.000305	0.600556	0.130742	0.600556	0.130742	0.227171	0.049456
524	G	42906	0.001771	0.000203	67175	0.002188	0.000180	26689	0.001986	0.000273	0.000417	0.000272	0.209987	0.139862	0.209987	0.139862	0.079431	0.052905
525	T	42829	0.003619	0.000291	67257	0.004223	0.000251	26649	0.003415	0.000358	0.000604	0.000384	0.176752	0.113904	0.176752	0.113904	0.066860	0.043086
526	A	42820	0.002219	0.000228	67300	0.008826	0.000362	26646	0.003603	0.000368	0.006608	0.000428	1.834011	0.221659	1.834011	0.221659	0.693748	0.083847
527	C	43318	0.001454	0.000183	68380	0.007722	0.000336	27007	0.002111	0.000280	0.006267	0.000383	2.969441	0.433107	2.969441	0.433107	1.123245	0.163831
528	A	43436	0.002279	0.000229	68694	0.015795	0.000480	27070	0.002623	0.000311	0.013515	0.000531	5.153010	0.644239	5.153010	0.644239	1.949220	0.243695
529	A	43406	0.002742	0.000251	68783	0.018856	0.000524	27073	0.003324	0.000350	0.016115	0.000581	4.847525	0.540015	4.847525	0.540015	1.833664	0.204270
530	G	43626	0.006418	0.000384	69266	0.013701	0.000445	27226	0.007823	0.000536	0.007283	0.000587	0.930875	0.098507	0.930875	0.098507	0.352121	0.037262
531	C	43514	0.002896	0.000258	69209	0.007456	0.000328	27172	0.003275	0.000347	0.004560	0.000417	1.392201	0.194991	1.392201	0.194991	0.526625	0.073759
532	A	43367	0.004197	0.000311	69155	0.013737	0.000446	27098	0.005978	0.000470	0.009541	0.000544	1.595858	0.154876	1.595858	0.154876	0.603662	0.058585
533	G	43699	0.005195	0.000345	69797	0.009141	0.000362	27290	0.005570	0.000452	0.003946	0.000500	0.708493	0.106563	0.708493	0.106563	0.268000	0.040309
534	T	43163	0.012673	0.000542	69288	0.018113	0.000511	27031	0.012504	0.000680	0.005440	0.000745	0.435048	0.064107	0.435048	0.064107	0.164565	0.024250
535	G	43143	0.005030	0.000341	69311	0.008195	0.000344	27037	0.005807	0.000463	0.003165	0.000485	0.545073	0.094108	0.545073	0.094108	0.206184	0.035598
536	G	42988	0.003885	0.000301	69235	0.015036	0.000466	26945	0.004528	0.000410	0.011151	0.000555	2.462805	0.254397	2.462805	0.254397	0.931601	0.096230
537	G	43191	0.003589	0.000288	69675	0.011238	0.000402	27047	0.003993	0.000384	0.007649	0.000494	1.915624	0.222047	1.915624	0.222047	0.724619	0.083993
538	A	42602	0.002488	0.000242	68858	0.010326	0.000387	26658	0.003376	0.000356	0.007837	0.000456	2.321453	0.279571	2.321453	0.279571	0.878132	0.105753
539	G	43153	0.004843	0.000335	69767	0.005862	0.000290	26963	0.005637	0.000457	0.001019	0.000443	0.180783	0.079942	0.180783	0.079942	0.068384	0.030239
540	C	42599	0.001643	0.000196	68937	0.001726	0.000158	26661	0.002100	0.000281	0.000083	0.000252	0.039507	0.120195	0.039507	0.120195	0.014944	0.045466
541	A	42231	0.001492	0.000188	68408	0.001681	0.000157	26396	0.001629	0.000248	0.000189	0.000245	0.116201	0.151279	0.116201	0.151279	0.043955	0.057224
542	C	43214	0.122298	0.001682	70499	0.118427	0.001296	27074	0.118822	0.002095	-0.003871	0.002124	-0.032579	0.017882	-999.000000	0.000000	-999.000000	0.000000
543	G	44472	0.003598	0.000284	72240	0.004305	0.000244	27796	0.005936	0.000462	0.000707	0.000375	0.119156	0.063821	0.119156	0.063821	0.045073	0.024141
544	C	44691	0.001857	0.000204	72770	0.002460	0.000184	27912	0.002400	0.000293	0.000603	0.000275	0.251045	0.118404	0.251045	0.118404	0.094962	0.044788
545	T	44668	0.001567	0.000187	72740	0.005540	0.000276	27896	0.002294	0.000287	0.003973	0.000334	1.731802	0.260763	1.731802	0.260763	0.655086	0.098638
546	T	44668	0.001164	0.000161	72767	0.004879	0.000259	27908	0.001648	0.000243	0.003714	0.000305	2.253535	0.380356	2.253535	0.380356	0.852441	0.143877
547	A	44679	0.001231	0.000166	72831	0.018042	0.000498	27925	0.001898	0.000261	0.016811	0.000525	8.857370	1.247663	8.857370	1.247663	3.350461	0.471951
548	G	44784	0.002188	0.000221	73042	0.010925	0.000387	27991	0.002751	0.000313	0.008737	0.000445	3.176048	0.396518	3.176048	0.396518	1.201398	0.149990
549	G	44902	0.003051	0.000261	73280	0.008270	0.000336	28042	0.003744	0.000365	0.005219	0.000425	1.393704	0.177185	1.393704	0.177185	0.527194	0.067024
550	C	45441	0.002949	0.000255	74142	0.003197	0.000208	28349	0.003527	0.000353	0.000248	0.000329	0.070218	0.093432	0.070218	0.093432	0.026561	0.035342
551	G	45564	0.001580	0.000186	74309	0.001857	0.000158	28414	0.003062	0.000328	0.000277	0.000244	0.090440	0.080368	0.090440	0.080368	0.034211	0.030401
552	T	45528	0.003558	0.000280	74221	0.003180	0.000207	28391	0.003910	0.000371	-0.000379	0.000348	-0.096825	0.089443	-0.096825	0.089443	-0.036626	0.033834
553	G	45561	0.002370	0.000228	74269	0.002262	0.000175	28431	0.002603	0.000303	-0.000108	0.000287	-0.041648	0.110450	-0.041648	0.110450	-0.015754	0.041780
554	T	45660	0.002343	0.000227	74521	0.003623	0.000220	28479	0.003090	0.000329	0.001280	0.000316	0.414153	0.111429	0.414153	0.111429	0.156661	0.042150
555	G	45916	0.003158	0.000262	74889	0.010042	0.000366	28603	0.004790	0.000409	0.006884	0.000450	1.437162	0.154657	1.437162	0.154657	0.543633	0.058502
556	A	45914	0.001590	0.000186	74913	0.002963	0.000199	28593	0.002728	0.000309	0.001374	0.000272	0.503497	0.114975	0.503497	0.114975	0.190457	0.043491
557	C	46478	0.001140	0.000157	75890	0.001924	0.000159	28910	0.001764	0.000247	0.000784	0.000223	0.444144	0.141059	0.444144	0.141059	0.168006	0.053358
558	T	46754	0.005689	0.000349	76378	0.005839	0.000277	29058	0.005782	0.000446	0.000150	0.000445	0.025949	0.077018	0.025949	0.077018	0.009816	0.029133
559	G	46835	0.004911	0.000324	76494	0.006942	0.000301	29096	0.005774	0.000445	0.002031	0.000442	0.351726	0.081262	0.351726	0.081262	0.133047	0.030739
560	C	47024	0.002148	0.000214	76810	0.003828	0.000223	29216	0.002396	0.000286	0.001680	0.000309	0.701095	0.153816	0.701095	0.153816	0.265202	0.058184
561	G	46896	0.002772	0.000243	76654	0.009615	0.000354	29139	0.003192	0.000331	0.006843	0.000430	2.143922	0.259885	2.143922	0.259885	0.810978	0.098306
562	T	46456	0.007017	0.000389	76014	0.008669	0.000338	28875	0.006649	0.000480	0.001652	0.000515	0.248455	0.079483	0.248455	0.079483	0.093983	0.030066
563	A	46375	0.005218	0.000335	75921	0.018993	0.000500	28809	0.006942	0.000491	0.013775	0.000602	1.984234	0.164959	1.984234	0.164959	0.750573	0.062399
564	C	46303	0.001598	0.000186	75879	0.002517	0.000182	28792	0.001563	0.000233	0.000919	0.000260	0.587995	0.188130	0.587995	0.188130	0.222420	0.071164
565	C	46300	0.003326	0.000268	76062	0.006889	0.000301	28789	0.003230	0.000335	0.003563	0.000403	1.102954	0.169246	1.102954	0.169246	0.417212	0.064020
566	T	45750	0.009202	0.000448	75308	0.019626	0.000511	28475	0.010079	0.000595	0.010424	0.000680	1.034216	0.090952	1.034216	0.090952	0.391211	0.034404
567	T	45590	0.004409	0.000311	75040	0.014406	0.000438	28369	0.004371	0.000393	0.009997	0.000537	2.287088	0.239361	2.287088	0.239361	0.865133	0.090543
568	T	45481	0.003364	0.000272	74876	0.017696	0.000486	28313	0.004344	0.000392	0.014332	0.000557	3.299013	0.323922	3.299013	0.323922	1.247912	0.122529
569	T	45441	0.009903	0.000467	74817	0.036275	0.000696	28280	0.010431	0.000607	0.026372	0.000838	2.528158	0.167705	2.528158	0.167705	0.956322	0.063437
570	G	45428	0.003192	0.000265	74772	0.039908	0.000731	28271	0.005660	0.000447	0.036716	0.000777	6.487509	0.530948	6.487509	0.530948	2.454018	0.200841
571	T	45375	0.002248	0.000223	74694	0.008167	0.000331	28240	0.002727	0.000311	0.005919	0.000399	2.170710	0.287341	2.170710	0.287341	0.821110	0.108692
572	A	45377	0.001543	0.000184	74732	0.019082	0.000505	28241	0.002372	0.000290	0.017539	0.000538	7.392771	0.931194	7.392771	0.931194	2.796450	0.352241
573	T	45431	0.003654	0.000284	74808	0.023634	0.000562	28295	0.004771	0.000411	0.019980	0.000630	4.187648	0.383811	4.187648	0.383811	1.584054	0.145183
574	A	45494	0.002858	0.000251	74924	0.029296	0.000625	28333	0.003565	0.000355	0.026439	0.000674	7.416747	0.761806	7.416747	0.761806	2.805519	0.288167
575	A	45487	0.003100	0.000261	74935	0.035431	0.000688	28327	0.004730	0.000409	0.032331	0.000736	6.834612	0.610550	6.834612	0.610550	2.585316	0.230952
576	T	45693	0.007332	0.000401	75258	0.018363	0.000494	28452	0.007978	0.000530	0.011032	0.000636	1.382737	0.121560	1.382737	0.121560	0.523045	0.045982
577	G	45902	0.006645	0.000380	75582	0.011961	0.000398	28527	0.006906	0.000492	0.005316	0.000550	0.769784	0.096756	0.769784	0.096756	0.291185	0.036600
578	G	45842	0.007024	0.000391	75524	0.012023	0.000399	28493	0.007370	0.000509	0.004999	0.000559	0.678207	0.089116	0.678207	0.089116	0.256544	0.033710
579	G	45618	0.006971	0.000391	75362	0.019479	0.000508	28338	0.008504	0.000548	0.012508	0.000641	1.470799	0.121090	1.470799	0.121090	0.556356	0.045804
580	T	44670	0.018446	0.000643	74283	0.014485	0.000442	27768	0.018619	0.000819	-0.003961	0.000780	-0.212758	0.042911	-0.212758	0.042911	-0.080479	0.016232
581	C	44387	0.007074	0.000399	73963	0.006044	0.000286	27585	0.006199	0.000474	-0.001031	0.000491	-0.166249	0.080220	-0.166249	0.080220	-0.062887	0.030345
582	A	43471	0.004072	0.000306	72954	0.004359	0.000244	27035	0.004550	0.000410	0.000287	0.000392	0.063132	0.086278	0.063132	0.086278	0.023881	0.032636
583	G	45022	0.003443	0.000277	75480	0.005087	0.000260	27621	0.004489	0.000403	0.001645	0.000379	0.366352	0.090669	0.366352	0.090669	0.138579	0.034297
584	C	44738	0.002101	0.000217	75318	0.003173	0.000205	27469	0.001966	0.000268	0.001072	0.000298	0.545356	0.169003	0.545356	0.169003	0.206291	0.063929
585	G	44040	0.002589	0.000242	74464	0.019875	0.000517	27095	0.003949	0.000382	0.017287	0.000571	4.377443	0.447178	4.377443	0.447178	1.655847	0.169153
586	A	42910	0.001958	0.000214	73097	0.010096	0.000372	26435	0.002270	0.000293	0.008139	0.000429	3.585726	0.499957	3.585726	0.499957	1.356366	0.189118
587	C	43020	0.001767	0.000203	73791	0.007142	0.000311	26485	0.002756	0.000323	0.005375	0.000371	1.950157	0.265033	1.950157	0.265033	0.737682	0.100254
588	T	41926	0.002290	0.000234	72322	0.007494	0.000322	25905	0.003937	0.000390	0.005205	0.000398	1.321793	0.165334	1.321793	0.165334	0.499992	0.062541
589	T	41547	0.001324	0.000179	71821	0.002924	0.000202	25677	0.001558	0.000246	0.001600	0.000269	1.027166	0.237239	1.027166	0.237239	0.388544	0.089740
590	A	41470	0.001230	0.000172	71732	0.001631	0.000151	25639	0.002262	0.000297	0.000401	0.000229	0.177381	0.103830	0.177381	0.103830	0.067097	0.039276
591	T	41448	0.001013	0.000156	71711	0.001102	0.000124	25637	0.001287	0.000224	0.000088	0.000200	0.068619	0.155466	0.068619	0.155466	0.025956	0.058808
592	A	41531	0.001348	0.000180	71890	0.002490	0.000186	25686	0.002764	0.000328	0.001142	0.000259	0.412975	0.105757	0.412975	0.105757	0.156215	0.040004
593	T	41592	0.003150	0.000275	71988	0.003542	0.000222	25717	0.004355	0.000412	0.000393	0.000353	0.090150	0.081606	0.090150	0.081606	0.034101	0.030869
594	T	41659	0.009242	0.000471	72090	0.007699	0.000327	25759	0.010094	0.000626	-0.001543	0.000573	-0.152869	0.057581	-0.152869	0.057581	-0.057825	0.021781
595	C	41666	0.002136	0.000226	72155	0.002342	0.000180	25772	0.003376	0.000362	0.000206	0.000289	0.061067	0.085965	0.061067	0.085965	0.023100	0.032518
596	T	41552	0.005343	0.000359	72036	0.005095	0.000266	25710	0.006301	0.000495	-0.000248	0.000446	-0.039363	0.070918	-0.039363	0.070918	-0.014890	0.026826
597	G	41514	0.003637	0.000296	71926	0.004797	0.000258	25682	0.005334	0.000456	0.001159	0.000393	0.217316	0.075942	0.217316	0.075942	0.082204	0.028726
598	T	41046	0.015519	0.000615	71257	0.013795	0.000440	25362	0.016757	0.000813	-0.001724	0.000756	-0.102882	0.045396	-0.102882	0.045396	-0.038917	0.017172
599	A	40764	0.002870	0.000265	70925	0.003327	0.000217	25183	0.003614	0.000379	0.000457	0.000343	0.126546	0.095713	0.126546	0.095713	0.047868	0.036205
600	G	40731	0.004198	0.000321	70997	0.004578	0.000254	25179	0.005044	0.000448	0.000379	0.000409	0.075216	0.081427	0.075216	0.081427	0.028452	0.030801
601	C	40412	0.001386	0.000185	70528	0.002694	0.000195	24972	0.002723	0.000330	0.001308	0.000269	0.480431	0.114761	0.480431	0.114761	0.181732	0.043410
602	A	39212	0.002091	0.000231	68964	0.003915	0.000238	24272	0.003214	0.000364	0.001824	0.000332	0.567557	0.121619	0.567557	0.121619	0.214689	0.046004
603	A	38761	0.001883	0.000220	68302	0.007408	0.000329	23981	0.002502	0.000323	0.005525	0.000396	2.208226	0.326128	2.208226	0.326128	0.835302	0.123364
604	G	39562	0.003362	0.000292	69902	0.004292	0.000248	24340	0.004067	0.000409	0.000930	0.000383	0.228627	0.096828	0.228627	0.096828	0.086482	0.036627
605	G	39147	0.002938	0.000274	69218	0.003366	0.000221	24089	0.003902	0.000402	0.000429	0.000352	0.109818	0.090830	0.109818	0.090830	0.041541	0.034358
606	T	37878	0.003089	0.000286	67516	0.003125	0.000215	23291	0.002748	0.000343	0.000036	0.000358	0.013218	0.130128	0.013218	0.130128	0.005000	0.049223
607	T	37630	0.001568	0.000204	67135	0.002547	0.000195	23106	0.002337	0.000318	0.000979	0.000282	0.418992	0.133514	0.418992	0.133514	0.158492	0.050504
608	A	37588	0.001117	0.000172	67128	0.001966	0.000171	23088	0.001386	0.000245	0.000849	0.000243	0.612564	0.206033	0.612564	0.206033	0.231713	0.077936
609	A	37798	0.001693	0.000212	67566	0.003685	0.000234	23172	0.002201	0.000308	0.001992	0.000315	0.905105	0.191234	0.905105	0.191234	0.342372	0.072338
610	C	37892	0.001531	0.000201	67839	0.001592	0.000153	23245	0.001377	0.000243	0.000061	0.000253	0.044557	0.183740	0.044557	0.183740	0.016854	0.069503
611	C	39059	0.001280	0.000181	70324	0.002275	0.000180	23937	0.002548	0.000326	0.000995	0.000255	0.390475	0.111929	0.390475	0.111929	0.147704	0.042339
612	G	39151	0.003755	0.000310	70518	0.006424	0.000302	23962	0.004257	0.000421	0.002669	0.000432	0.627052	0.119059	0.627052	0.119059	0.237194	0.045036
613	A	38953	0.001412	0.000190	70260	0.011614	0.000407	23862	0.003436	0.000379	0.010202	0.000449	2.968796	0.352919	2.968796	0.352919	1.123001	0.133498
614	A	38879	0.002418	0.000249	70138	0.019291	0.000524	23820	0.003023	0.000356	0.016873	0.000581	5.582079	0.685333	5.582079	0.685333	2.111523	0.259240
615	T	38694	0.002688	0.000264	69931	0.011340	0.000403	23750	0.003158	0.000365	0.008652	0.000481	2.739798	0.351159	2.739798	0.351159	1.036378	0.132832
616	A	38526	0.002414	0.000250	69681	0.023407	0.000580	23622	0.003514	0.000386	0.020993	0.000631	5.974577	0.679964	5.974577	0.679964	2.259992	0.257209
617	G	38703	0.008681	0.000474	70053	0.008908	0.000357	23715	0.009994	0.000649	0.000226	0.000593	0.022619	0.059340	0.022619	0.059340	0.008556	0.022447
618	G	38799	0.005361	0.000372	70220	0.004899	0.000264	23734	0.007205	0.000551	-0.000462	0.000456	-0.064134	0.063481	-0.064134	0.063481	-0.024260	0.024013
619	G	38778	0.003430	0.000297	70202	0.003604	0.000227	23730	0.004003	0.000411	0.000174	0.000374	0.043490	0.093497	0.043490	0.093497	0.016451	0.035367
620	G	38598	0.003653	0.000308	69948	0.004603	0.000257	23611	0.004913	0.000456	0.000950	0.000401	0.193443	0.083488	0.193443	0.083488	0.073173	0.031581
621	A	38319	0.002114	0.000235	69573	0.003349	0.000219	23469	0.002727	0.000341	0.001235	0.000321	0.452939	0.130754	0.452939	0.130754	0.171333	0.049460
622	G	38318	0.005898	0.000392	69650	0.006432	0.000304	23494	0.007704	0.000573	0.000534	0.000496	0.069333	0.064621	0.069333	0.064621	0.026227	0.024444
623	C	38165	0.002096	0.000234	69279	0.001963	0.000168	23389	0.002394	0.000320	-0.000133	0.000289	-0.055584	0.120744	-0.055584	0.120744	-0.021026	0.045673
624	C	39055	0.002048	0.000229	71610	0.002332	0.000180	23984	0.004086	0.000413	0.000284	0.000292	0.069427	0.071702	0.069427	0.071702	0.026262	0.027123
625	G	38781	0.002218	0.000239	71210	0.004325	0.000246	23787	0.003363	0.000376	0.002108	0.000343	0.626685	0.123833	0.626685	0.123833	0.237055	0.046842
626	A	38662	0.001112	0.000170	71181	0.003442	0.000220	23757	0.002189	0.000304	0.002330	0.000278	1.064371	0.194637	1.064371	0.194637	0.402618	0.073625
627	A	38762	0.001187	0.000175	71460	0.003023	0.000206	23820	0.002435	0.000320	0.001836	0.000270	0.754002	0.148662	0.754002	0.148662	0.285215	0.056234
628	G	39081	0.007216	0.000430	72126	0.008111	0.000335	24010	0.009954	0.000644	0.000895	0.000545	0.089914	0.055065	0.089914	0.055065	0.034012	0.020829
629	G	39105	0.002148	0.000234	72174	0.003131	0.000208	24026	0.003288	0.000370	0.000983	0.000314	0.299035	0.101121	0.299035	0.101121	0.113115	0.038251
630	G	39156	0.009577	0.000495	72248	0.008263	0.000338	24044	0.009566	0.000631	-0.001314	0.000599	-0.137351	0.063284	-0.137351	0.063284	-0.051956	0.023938
631	A	39078	0.001331	0.000185	72113	0.001109	0.000124	23994	0.000875	0.000191	-0.000221	0.000222	-0.252853	0.259963	-0.252853	0.259963	-0.095646	0.098336
632	A	39011	0.001154	0.000172	71991	0.001111	0.000124	23960	0.001628	0.000261	-0.000042	0.000212	-0.025969	0.130399	-0.025969	0.130399	-0.009823	0.049326
633	A	39030	0.002152	0.000235	71989	0.002334	0.000180	23957	0.001920	0.000283	0.000181	0.000296	0.094526	0.154737	0.094526	0.154737	0.035756	0.058532
634	C	39248	0.001096	0.000167	72449	0.001215	0.000129	24119	0.001866	0.000278	0.000119	0.000211	0.063808	0.113692	0.063808	0.113692	0.024137	0.043006
635	C	39597	0.002576	0.000255	73210	0.001953	0.000163	24381	0.003035	0.000353	-0.000623	0.000303	-0.205152	0.102600	-0.205152	0.102600	-0.077603	0.038810
636	G	39445	0.002003	0.000225	72919	0.002386	0.000181	24307	0.002263	0.000305	0.000383	0.000289	0.169451	0.129733	0.169451	0.129733	0.064098	0.049074
637	A	39229	0.001861	0.000218	72559	0.002949	0.000202	24198	0.002108	0.000295	0.001088	0.000297	0.516440	0.158301	0.516440	0.158301	0.195353	0.059880
638	G	39215	0.002015	0.000227	72477	0.002401	0.000182	24219	0.003262	0.000367	0.000386	0.000291	0.118405	0.090104	0.118405	0.090104	0.044789	0.034084
639	T	38832	0.007391	0.000436	71753	0.007191	0.000317	23971	0.007426	0.000557	-0.000199	0.000539	-0.026863	0.072618	-0.026863	0.072618	-0.010161	0.027469
640	C	38834	0.006850	0.000420	71702	0.007866	0.000331	23971	0.006007	0.000501	0.001016	0.000535	0.169166	0.090146	0.169166	0.090146	0.063990	0.034099
641	T	38701	0.002067	0.000231	71496	0.006630	0.000305	23888	0.002261	0.000308	0.004563	0.000382	2.018364	0.322551	2.018364	0.322551	0.763483	0.122011
642	T	38936	0.003108	0.000283	71848	0.009200	0.000358	24009	0.003374	0.000375	0.006092	0.000456	1.805807	0.241911	1.805807	0.241911	0.683079	0.091507
643	A	38922	0.004111	0.000325	71852	0.012790	0.000422	24004	0.004624	0.000439	0.008679	0.000533	1.876939	0.212136	1.876939	0.212136	0.709986	0.080244
644	A	38935	0.005342	0.000370	71855	0.023506	0.000572	24017	0.006495	0.000520	0.018163	0.000681	2.796354	0.247248	2.796354	0.247248	1.057772	0.093526
645	C	39224	0.003646	0.000305	72418	0.009100	0.000354	24189	0.004299	0.000422	0.005454	0.000468	1.268578	0.165226	1.268578	0.165226	0.479863	0.062500
646	T	39034	0.038454	0.000993	72109	0.045709	0.000796	24063	0.040934	0.001304	0.007255	0.001272	0.177234	0.031593	0.177234	0.031593	0.067042	0.011951
647	G	38946	0.012556	0.000568	71963	0.013743	0.000437	24000	0.012250	0.000714	0.001187	0.000716	0.096925	0.058762	0.096925	0.058762	0.036664	0.022228
648	G	38660	0.008251	0.000462	71490	0.007106	0.000315	23844	0.007843	0.000574	-0.001146	0.000559	-0.146065	0.072113	-0.146065	0.072113	-0.055252	0.027278
649	G	37698	0.003581	0.000308	69873	0.004766	0.000261	23238	0.004174	0.000424	0.001185	0.000404	0.283814	0.100980	0.283814	0.100980	0.107358	0.038197
650	C	36048	0.002580	0.000268	66700	0.003073	0.000215	22143	0.002935	0.000364	0.000494	0.000343	0.168140	0.118693	0.168140	0.118693	0.063602	0.044898
651	G	31271	0.003518	0.000335	58546	0.005227	0.000299	19239	0.005666	0.000543	0.001709	0.000449	0.301650	0.084383	0.301650	0.084383	0.114105	0.031919
652	T	28185	0.002448	0.000295	52460	0.004251	0.000285	17173	0.002970	0.000416	0.001803	0.000410	0.607031	0.162053	0.607031	0.162053	0.229620	0.061299
653	T	27450	0.001858	0.000260	50968	0.007809	0.000391	16680	0.002518	0.000389	0.005951	0.000470	2.363357	0.409667	2.363357	0.409667	0.893983	0.154964
654	A	27201	0.001066	0.000198	50392	0.004485	0.000298	16523	0.001876	0.000337	0.003419	0.000358	1.822168	0.378847	1.822168	0.378847	0.689268	0.143306
655	A	27130	0.001032	0.000195	50279	0.005251	0.000323	16448	0.001398	0.000292	0.004219	0.000377	3.016873	0.684530	3.016873	0.684530	1.141187	0.258936
656	G	27486	0.001237	0.000212	50797	0.002008	0.000199	16644	0.002163	0.000360	0.000771	0.000291	0.356459	0.146966	0.356459	0.146966	0.134837	0.055592
657	T	27421	0.003939	0.000379	50685	0.004676	0.000304	16614	0.004213	0.000504	0.000737	0.000486	0.175005	0.117156	0.175005	0.117156	0.066199	0.044316
658	T	27555	0.003484	0.000356	50980	0.006297	0.000351	16689	0.004075	0.000494	0.002813	0.000500	0.690298	0.148536	0.690298	0.148536	0.261118	0.056186
659	G	27750	0.004901	0.000420	51363	0.004400	0.000293	16776	0.006736	0.000634	-0.000501	0.000512	-0.074356	0.076352	-0.074356	0.076352	-0.028126	0.028881
660	C	27761	0.001333	0.000219	51431	0.001575	0.000175	16795	0.002203	0.000362	0.000242	0.000280	0.109903	0.128561	0.109903	0.128561	0.041573	0.048631
661	A	27847	0.001436	0.000227	51762	0.001739	0.000183	16876	0.002607	0.000393	0.000302	0.000292	0.115948	0.113292	0.115948	0.113292	0.043860	0.042855
662	G	28179	0.003016	0.000327	52408	0.002519	0.000219	17065	0.002754	0.000402	-0.000498	0.000394	-0.180719	0.145404	-0.180719	0.145404	-0.068360	0.055002
663	G	28144	0.003340	0.000344	52352	0.003438	0.000256	17028	0.004463	0.000512	0.000098	0.000429	0.022024	0.096232	0.022024	0.096232	0.008331	0.036402
664	G	27951	0.170048	0.002467	52068	0.174483	0.001831	16911	0.171249	0.003182	0.004436	0.003072	0.025902	0.017943	-999.000000	0.000000	-999.000000	0.000000
665	T	27837	0.003269	0.000343	51929	0.004525	0.000295	16826	0.003685	0.000468	0.001256	0.000452	0.340965	0.130164	0.340965	0.130164	0.128976	0.049237
666	A	27785	0.001296	0.000216	51853	0.002025	0.000198	16799	0.002679	0.000399	0.000729	0.000293	0.272253	0.116568	0.272253	0.116568	0.102985	0.044094
667	T	27806	0.001259	0.000213	52004	0.002423	0.000216	16830	0.002080	0.000352	0.001164	0.000303	0.559799	0.173763	0.559799	0.173763	0.211754	0.065729
668	A	28032	0.001035	0.000192	52440	0.006407	0.000350	16997	0.002118	0.000353	0.005373	0.000399	2.536703	0.462828	2.536703	0.462828	0.959554	0.175073
669	G	28330	0.002294	0.000285	52929	0.006594	0.000353	17148	0.002683	0.000396	0.004299	0.000453	1.602723	0.290531	1.602723	0.290531	0.606259	0.109899
670	A	28565	0.002100	0.000271	53425	0.007861	0.000384	17292	0.002776	0.000401	0.005761	0.000470	2.075406	0.344058	2.075406	0.344058	0.785060	0.130146
671	C	30151	0.003383	0.000335	56672	0.003370	0.000244	18323	0.003220	0.000419	-0.000013	0.000414	-0.003945	0.128676	-0.003945	0.128676	-0.001492	0.048674
672	C	30782	0.002047	0.000258	57887	0.002488	0.000207	18730	0.001975	0.000325	0.000441	0.000331	0.223218	0.171455	0.223218	0.171455	0.084436	0.064856
673	C	30833	0.003730	0.000348	58055	0.004272	0.000271	18774	0.003942	0.000458	0.000542	0.000441	0.137517	0.113039	0.137517	0.113039	0.052018	0.042759
674	G	30638	0.004602	0.000388	57639	0.012734	0.000470	18686	0.004549	0.000493	0.008132	0.000609	1.787768	0.235665	1.787768	0.235665	0.676256	0.089144
675	A	30436	0.002234	0.000271	57343	0.003383	0.000243	18578	0.001830	0.000314	0.001149	0.000364	0.627802	0.226106	0.627802	0.226106	0.237478	0.085529
676	A	30388	0.001678	0.000235	57265	0.002864	0.000224	18566	0.001616	0.000295	0.001186	0.000324	0.733719	0.241353	0.733719	0.241353	0.277542	0.091296
677	A	30291	0.002410	0.000282	57128	0.010258	0.000424	18510	0.003079	0.000408	0.007848	0.000509	2.548441	0.375851	2.548441	0.375851	0.963994	0.142173
678	C	30476	0.001903	0.000250	57569	0.002293	0.000200	18621	0.002900	0.000395	0.000390	0.000320	0.134404	0.111786	0.134404	0.111786	0.050841	0.042285
679	C	30615	0.002319	0.000275	57963	0.001604	0.000166	18728	0.002510	0.000366	-0.000715	0.000322	-0.284766	0.134715	-0.284766	0.134715	-0.107718	0.050958
680	C	32452	0.003544	0.000330	61367	0.003112	0.000225	19916	0.003916	0.000443	-0.000431	0.000400	-0.110118	0.102865	-0.110118	0.102865	-0.041654	0.038911
681	G	32045	0.005680	0.000421	60707	0.006342	0.000323	19664	0.007323	0.000610	0.000662	0.000531	0.090458	0.072869	0.090458	0.072869	0.034217	0.027564
682	G	31420	0.005442	0.000416	59679	0.004943	0.000288	19249	0.005818	0.000550	-0.000499	0.000506	-0.085809	0.087343	-0.085809	0.087343	-0.032459	0.033039
683	T	29571	0.008961	0.000550	56620	0.011886	0.000458	18022	0.009155	0.000713	0.002925	0.000716	0.319457	0.082087	0.319457	0.082087	0.120840	0.031051
684	G	29079	0.002992	0.000321	55915	0.005580	0.000316	17676	0.004356	0.000496	0.002588	0.000450	0.594108	0.123550	0.594108	0.123550	0.224732	0.046735
685	A	28297	0.001908	0.000260	54586	0.015773	0.000538	17162	0.003146	0.000428	0.013865	0.000597	4.406485	0.628947	4.406485	0.628947	1.666833	0.237911
686	T	28890	0.010557	0.000605	56252	0.013795	0.000495	17436	0.008775	0.000709	0.003238	0.000781	0.368980	0.093918	0.368980	0.093918	0.139573	0.035526
687	C	29562	0.001860	0.000251	58280	0.003277	0.000237	17839	0.002523	0.000376	0.001417	0.000345	0.561645	0.160429	0.561645	0.160429	0.212453	0.060685
688	T	29259	0.007792	0.000516	57815	0.008666	0.000387	17655	0.008949	0.000712	0.000873	0.000645	0.097560	0.072505	0.097560	0.072505	0.036904	0.027426
689	A	29252	0.009948	0.000583	57837	0.009164	0.000398	17666	0.007642	0.000658	-0.000784	0.000706	-0.102640	0.092816	-0.102640	0.092816	-0.038825	0.035109
690	G	29767	0.008735	0.000542	58775	0.008388	0.000378	17947	0.009361	0.000722	-0.000347	0.000660	-0.037025	0.070608	-0.037025	0.070608	-0.014005	0.026709
691	C	29713	0.004308	0.000381	58648	0.004399	0.000274	17915	0.005414	0.000550	0.000091	0.000469	0.016853	0.086643	0.016853	0.086643	0.006375	0.032774
692	C	29327	0.005012	0.000413	58177	0.005724	0.000314	17712	0.005251	0.000544	0.000711	0.000519	0.135500	0.099828	0.135500	0.099828	0.051255	0.037762
693	A	28085	0.008795	0.000560	56490	0.008444	0.000387	16998	0.009531	0.000749	-0.000351	0.000680	-0.036804	0.071425	-0.036804	0.071425	-0.013922	0.027018
694	T	27821	0.015923	0.000757	56159	0.014922	0.000515	16834	0.014970	0.000943	-0.001001	0.000915	-0.066889	0.061299	-0.066889	0.061299	-0.025302	0.023187
695	G	27843	0.006465	0.000482	56242	0.006952	0.000352	16844	0.007421	0.000664	0.000487	0.000596	0.065662	0.080592	0.065662	0.080592	0.024838	0.030486
696	G	27776	0.005148	0.000431	56282	0.005988	0.000326	16774	0.005842	0.000590	0.000839	0.000540	0.143670	0.093582	0.143670	0.093582	0.054346	0.035399
697	G	28601	0.007622	0.000516	57796	0.010139	0.000419	17158	0.008742	0.000714	0.002517	0.000665	0.287911	0.079592	0.287911	0.079592	0.108908	0.030107
698	C	28197	0.001880	0.000258	56969	0.006144	0.000328	16886	0.002961	0.000419	0.004264	0.000418	1.440058	0.247746	1.440058	0.247746	0.544728	0.093715
699	A	27432	0.002479	0.000301	55597	0.029624	0.000730	16443	0.003588	0.000467	0.027145	0.000789	7.565186	1.009177	7.565186	1.009177	2.861669	0.381740
700	G	27695	0.003827	0.000372	55856	0.010079	0.000425	16483	0.006006	0.000604	0.006252	0.000564	1.040940	0.140635	1.040940	0.140635	0.393755	0.053198
701	G	28101	0.004092	0.000382	56213	0.005942	0.000325	16616	0.006259	0.000614	0.001849	0.000501	0.295462	0.085176	0.295462	0.085176	0.111764	0.032219
702	T	27791	0.002663	0.000310	55487	0.002505	0.000212	16357	0.002079	0.000356	-0.000158	0.000375	-0.075839	0.181091	-0.075839	0.181091	-0.028688	0.068501
703	T	27989	0.001929	0.000263	55862	0.004153	0.000273	16465	0.003766	0.000478	0.002224	0.000379	0.590552	0.125418	0.590552	0.125418	0.223387	0.047442
704	G	27990	0.002822	0.000318	55823	0.006485	0.000341	16464	0.004738	0.000536	0.003662	0.000466	0.773037	0.131642	0.773037	0.131642	0.292415	0.049796
705	A	27964	0.001502	0.000232	55807	0.003225	0.000240	16456	0.002856	0.000417	0.001723	0.000334	0.603435	0.146345	0.603435	0.146345	0.228260	0.055358
706	A	28203	0.002269	0.000284	56164	0.004558	0.000285	16588	0.003436	0.000455	0.002289	0.000402	0.666086	0.146531	0.666086	0.146531	0.251959	0.055428
707	G	28994	0.005553	0.000438	57308	0.005758	0.000317	17012	0.006407	0.000614	0.000205	0.000540	0.032071	0.084393	0.032071	0.084393	0.012131	0.031923
708	G	29407	0.018397	0.000791	57881	0.018400	0.000564	17208	0.019933	0.001076	0.000003	0.000971	0.000142	0.048731	0.000142	0.048731	0.000054	0.018433
709	T	29385	0.003743	0.000357	57851	0.003786	0.000256	17196	0.004827	0.000530	0.000042	0.000439	0.008739	0.090983	0.008739	0.090983	0.003306	0.034416
710	T	29462	0.003157	0.000327	57977	0.003156	0.000233	17235	0.004990	0.000538	-0.000000	0.000402	-0.000037	0.080559	-0.000037	0.080559	-0.000014	0.030473
711	G	29575	0.003618	0.000350	58110	0.003717	0.000253	17282	0.004513	0.000511	0.000099	0.000432	0.021972	0.095664	0.021972	0.095664	0.008311	0.036187
712	G	29609	0.004222	0.000378	58187	0.004657	0.000283	17329	0.005424	0.000559	0.000436	0.000472	0.080323	0.087376	0.080323	0.087376	0.030384	0.033052
713	G	29974	0.002202	0.000271	58693	0.004379	0.000273	17473	0.004292	0.000496	0.002177	0.000385	0.507138	0.107078	0.507138	0.107078	0.191834	0.040504
714	T	29838	0.004357	0.000382	58325	0.007492	0.000358	17396	0.005633	0.000569	0.003136	0.000524	0.556608	0.108674	0.556608	0.108674	0.210547	0.041108
715	A	29856	0.001373	0.000214	58254	0.003622	0.000249	17397	0.001265	0.000270	0.002249	0.000329	1.778298	0.459767	1.778298	0.459767	0.672674	0.173915
716	A	29836	0.002413	0.000284	58197	0.003574	0.000248	17396	0.002357	0.000368	0.001161	0.000377	0.492551	0.177578	0.492551	0.177578	0.186316	0.067172
717	C	30268	0.001949	0.000254	58811	0.005951	0.000318	17674	0.003225	0.000427	0.004002	0.000407	1.240905	0.207209	1.240905	0.207209	0.469395	0.078381
718	A	30626	0.003886	0.000356	59140	0.007744	0.000362	17798	0.004439	0.000499	0.003859	0.000508	0.869342	0.150508	0.869342	0.150508	0.328844	0.056932
719	C	31030	0.001934	0.000250	59735	0.009207	0.000393	18033	0.003161	0.000419	0.007274	0.000465	2.301175	0.338476	2.301175	0.338476	0.870461	0.128035
720	T	31004	0.002548	0.000287	59681	0.002781	0.000216	18030	0.003383	0.000433	0.000233	0.000359	0.068986	0.106441	0.068986	0.106441	0.026095	0.040263
721	A	31069	0.001963	0.000251	59725	0.002830	0.000218	18064	0.005093	0.000531	0.000866	0.000333	0.170089	0.067656	0.170089	0.067656	0.064339	0.025592
722	A	31076	0.003057	0.000314	59736	0.003599	0.000245	18077	0.003706	0.000453	0.000542	0.000398	0.146275	0.108933	0.146275	0.108933	0.055331	0.041206
723	C	31350	0.002775	0.000298	60137	0.003342	0.000236	18212	0.003789	0.000456	0.000567	0.000380	0.149721	0.101802	0.149721	0.101802	0.056635	0.038508
724	T	31288	0.009205	0.000542	60038	0.011793	0.000443	18189	0.010336	0.000754	0.002588	0.000700	0.250362	0.070184	0.250362	0.070184	0.094704	0.026548
725	G	31362	0.006632	0.000460	60083	0.007223	0.000347	18206	0.008239	0.000673	0.000591	0.000576	0.071745	0.070148	0.071745	0.070148	0.027139	0.026535
726	G	31308	0.008848	0.000532	59953	0.010959	0.000428	18180	0.009516	0.000723	0.002111	0.000682	0.221839	0.073646	0.221839	0.073646	0.083914	0.027858
727	A	31169	0.004267	0.000370	59718	0.012057	0.000449	18126	0.004634	0.000506	0.007790	0.000582	1.680886	0.222286	1.680886	0.222286	0.635826	0.084084
728	G	31098	0.003376	0.000330	59497	0.008605	0.000380	18070	0.004538	0.000501	0.005229	0.000503	1.152305	0.168787	1.152305	0.168787	0.435880	0.063847
729	G	30687	0.004139	0.000367	58698	0.009353	0.000399	17863	0.004926	0.000525	0.005214	0.000542	1.058464	0.157651	1.058464	0.157651	0.400383	0.059634
730	A	30863	0.003111	0.000317	58541	0.007192	0.000350	17958	0.003787	0.000459	0.004081	0.000473	1.077749	0.180771	1.077749	0.180771	0.407678	0.068380
731	C	30970	0.001195	0.000196	58442	0.001762	0.000174	17998	0.001556	0.000294	0.000568	0.000262	0.364927	0.182085	0.364927	0.182085	0.138040	0.068877
732	C	31484	0.001969	0.000250	58900	0.004703	0.000283	18305	0.003824	0.000457	0.002734	0.000377	0.714845	0.130527	0.714845	0.130527	0.270403	0.049374
733	G	31397	0.003121	0.000315	58535	0.009225	0.000397	18247	0.003288	0.000425	0.006104	0.000507	1.856308	0.284960	1.856308	0.284960	0.702182	0.107791
734	A	31200	0.001090	0.000187	58187	0.005534	0.000308	18136	0.001820	0.000317	0.004444	0.000361	2.442391	0.469084	2.442391	0.469084	0.923879	0.177440
735	A	31213	0.001506	0.000220	58157	0.010128	0.000417	18150	0.002314	0.000357	0.008622	0.000472	3.725925	0.609972	3.725925	0.609972	1.409399	0.230733
736	C	31380	0.001083	0.000186	58388	0.001661	0.000169	18253	0.000931	0.000226	0.000578	0.000251	0.620395	0.308622	0.620395	0.308622	0.234676	0.116742
737	C	31623	0.001897	0.000245	58720	0.001771	0.000174	18419	0.002606	0.000376	-0.000126	0.000300	-0.048440	0.115434	-0.048440	0.115434	-0.018323	0.043665
738	G	31620	0.002720	0.000293	58642	0.012465	0.000461	18412	0.004019	0.000467	0.009746	0.000546	2.424828	0.312955	2.424828	0.312955	0.917235	0.118381
739	A	31509	0.002190	0.000264	58431	0.011261	0.000439	18362	0.003268	0.000422	0.009071	0.000512	2.776119	0.391160	2.776119	0.391160	1.050117	0.147963
740	C	31835	0.001696	0.000231	59022	0.003931	0.000258	18590	0.002367	0.000357	0.002234	0.000346	0.944073	0.204097	0.944073	0.204097	0.357113	0.077203
741	T	31583	0.002470	0.000280	58489	0.003608	0.000248	18420	0.003909	0.000461	0.001138	0.000374	0.291096	0.101646	0.291096	0.101646	0.110112	0.038449
742	A	31550	0.035753	0.001065	58393	0.033360	0.000756	18406	0.039172	0.001459	-0.002393	0.001306	-0.061080	0.033407	-0.061080	0.033407	-0.023104	0.012637
743	A	31525	0.069754	0.001488	58347	0.066704	0.001069	18390	0.072648	0.001988	-0.003050	0.001832	-0.041980	0.025242	-999.000000	0.000000	-999.000000	0.000000
744	T	31511	0.001587	0.000224	58320	0.002435	0.000204	18379	0.002231	0.000348	0.000848	0.000303	0.380174	0.148436	0.380174	0.148436	0.143808	0.056149
745	G	31512	0.814801	0.005085	58294	0.816722	0.003743	18381	0.819052	0.006675	0.001921	0.006314	0.002346	0.007709	-999.000000	0.000000	-999.000000	0.000000
746	T	31959	0.046779	0.001210	58920	0.047895	0.000902	18655	0.045403	0.001560	0.001117	0.001509	0.024597	0.033243	0.024597	0.033243	0.009304	0.012575
747	T	32069	0.001403	0.000209	59044	0.006825	0.000340	18731	0.002296	0.000350	0.005422	0.000399	2.361933	0.399970	2.361933	0.399970	0.893444	0.151296
748	G	32167	0.005254	0.000404	59156	0.054162	0.000957	18770	0.006979	0.000610	0.048908	0.001039	7.007664	0.630091	7.007664	0.630091	2.650776	0.238344
749	A	32181	0.001647	0.000226	59253	0.003308	0.000236	18789	0.001863	0.000315	0.001661	0.000327	0.891627	0.231411	0.891627	0.231411	0.337274	0.087535
750	A	32259	0.001209	0.000194	59403	0.004882	0.000287	18841	0.000955	0.000225	0.003673	0.000346	3.844551	0.975831	3.844551	0.975831	1.454271	0.369126
751	A	32313	0.000959	0.000172	59516	0.007225	0.000348	18880	0.002013	0.000327	0.006266	0.000389	3.113005	0.540663	3.113005	0.540663	1.177551	0.204516
752	A	32365	0.001607	0.000223	59609	0.011810	0.000445	18915	0.002062	0.000330	0.010204	0.000498	4.948757	0.828394	4.948757	0.828394	1.871957	0.313355
753	A	32404	0.002777	0.000293	59666	0.026531	0.000667	18932	0.004067	0.000463	0.023754	0.000728	5.840298	0.689229	5.840298	0.689229	2.209199	0.260714
754	T	32445	0.001017	0.000177	59727	0.001205	0.000142	18952	0.001319	0.000264	0.000188	0.000227	0.142806	0.174443	0.142806	0.174443	0.054019	0.065986
755	T	32549	0.002212	0.000261	59844	0.001537	0.000160	18999	0.002105	0.000333	-0.000675	0.000306	-0.320475	0.153932	-0.320475	0.153932	-0.121225	0.058228
756	A	32611	0.001257	0.000196	59944	0.001068	0.000133	19024	0.002050	0.000328	-0.000190	0.000237	-0.092477	0.116751	-0.092477	0.116751	-0.034981	0.044163
757	G	32731	0.002383	0.000270	60103	0.002962	0.000222	19111	0.003558	0.000431	0.000579	0.000349	0.162590	0.100158	0.162590	0.100158	0.061503	0.037886
758	C	33208	0.002499	0.000274	60726	0.002470	0.000202	19415	0.003245	0.000409	-0.000029	0.000341	-0.009025	0.104940	-0.009025	0.104940	-0.003414	0.039695
759	G	33369	0.002098	0.000251	60947	0.003085	0.000225	19481	0.003337	0.000414	0.000987	0.000337	0.295779	0.107420	0.295779	0.107420	0.111884	0.040633
760	G	33385	0.001917	0.000240	60890	0.005255	0.000294	19480	0.003747	0.000439	0.003338	0.000379	0.890836	0.145279	0.890836	0.145279	0.336975	0.054954
761	A	33249	0.001714	0.000227	60672	0.004747	0.000280	19409	0.001340	0.000263	0.003032	0.000360	2.263760	0.519068	2.263760	0.519068	0.856308	0.196347
762	T	33116	0.001782	0.000232	60430	0.008837	0.000382	19358	0.002790	0.000380	0.007055	0.000447	2.529106	0.379680	2.529106	0.379680	0.956680	0.143621
763	G	32961	0.003155	0.000309	60064	0.009507	0.000398	19238	0.003795	0.000444	0.006351	0.000504	1.673780	0.236680	1.673780	0.236680	0.633138	0.089529
764	A	32892	0.002523	0.000277	59935	0.020138	0.000580	19188	0.003440	0.000423	0.017615	0.000642	5.121182	0.657462	5.121182	0.657462	1.937180	0.248697
765	C	34506	0.002637	0.000276	62747	0.003873	0.000248	20222	0.004055	0.000448	0.001235	0.000372	0.304680	0.097641	0.304680	0.097641	0.115251	0.036934
766	T	34535	0.001679	0.000221	62758	0.004207	0.000259	20222	0.002423	0.000346	0.002527	0.000340	1.042951	0.204689	1.042951	0.204689	0.394515	0.077427
767	T	34648	0.002453	0.000266	62841	0.003533	0.000237	20290	0.002612	0.000359	0.001079	0.000356	0.413258	0.147778	0.413258	0.147778	0.156322	0.055900
768	G	34716	0.002448	0.000266	62924	0.003608	0.000239	20313	0.004529	0.000472	0.001159	0.000358	0.255919	0.083337	0.255919	0.083337	0.096806	0.031524
769	T	34713	0.003630	0.000323	62911	0.003894	0.000249	20328	0.004231	0.000456	0.000265	0.000408	0.062550	0.096677	0.062550	0.096677	0.023661	0.036570
770	G	34825	0.002986	0.000293	63028	0.003729	0.000243	20382	0.005103	0.000500	0.000742	0.000381	0.145445	0.075955	0.145445	0.075955	0.055017	0.028731
771	G	34828	0.023602	0.000823	63038	0.021590	0.000585	20384	0.020703	0.001008	-0.002012	0.001010	-0.097164	0.049016	-0.097164	0.049016	-0.036754	0.018541
772	C	35150	0.003556	0.000318	63734	0.003970	0.000250	20627	0.004218	0.000452	0.000413	0.000404	0.098022	0.096430	0.098022	0.096430	0.037079	0.036476
773	T	35225	0.002441	0.000263	63865	0.002787	0.000209	20678	0.002853	0.000371	0.000346	0.000336	0.121152	0.118840	0.121152	0.118840	0.045828	0.044953
774	G	35707	0.002352	0.000257	64525	0.002790	0.000208	20900	0.003158	0.000389	0.000437	0.000330	0.138427	0.105982	0.138427	0.105982	0.052362	0.040090
775	G	35828	0.002624	0.000271	64751	0.003305	0.000226	20960	0.002719	0.000360	0.000681	0.000353	0.250535	0.133808	0.250535	0.133808	0.094770	0.050615
776	G	36200	0.002514	0.000264	65342	0.004392	0.000259	21161	0.002363	0.000334	0.001878	0.000370	0.795003	0.192663	0.795003	0.192663	0.300724	0.072878
777	G	36164	0.004258	0.000343	65263	0.005271	0.000284	21139	0.004116	0.000441	0.001013	0.000446	0.246039	0.111426	0.246039	0.111426	0.093069	0.042149
778	G	36207	0.002872	0.000282	65242	0.005840	0.000299	21160	0.003686	0.000417	0.002967	0.000411	0.805009	0.143993	0.805009	0.143993	0.304509	0.054468
779	T	35125	0.005011	0.000378	63563	0.008433	0.000364	20527	0.004774	0.000482	0.003422	0.000525	0.716749	0.131610	0.716749	0.131610	0.271123	0.049784
780	G	35222	0.005621	0.000400	63662	0.018787	0.000543	20591	0.006411	0.000558	0.013165	0.000674	2.053676	0.207403	2.053676	0.207403	0.776840	0.078454
781	A	35241	0.002809	0.000282	63688	0.011101	0.000417	20605	0.002621	0.000357	0.008292	0.000504	3.163922	0.471553	3.163922	0.471553	1.196811	0.178374
782	A	35339	0.002462	0.000264	63942	0.017938	0.000530	20689	0.002948	0.000378	0.015476	0.000592	5.248990	0.701395	5.248990	0.701395	1.985526	0.265315
783	A	35395	0.002854	0.000284	64121	0.020758	0.000569	20732	0.004148	0.000447	0.017904	0.000636	4.316142	0.490016	4.316142	0.490016	1.632659	0.185357
784	G	38843	0.004119	0.000326	68165	0.018220	0.000517	22475	0.005295	0.000485	0.014101	0.000611	2.663259	0.270041	2.663259	0.270041	1.007426	0.102148
785	G	38835	0.006515	0.000410	68187	0.012568	0.000429	22461	0.007168	0.000565	0.006054	0.000593	0.844539	0.106219	0.844539	0.106219	0.319462	0.040179
786	C	38563	0.001893	0.000222	67721	0.002481	0.000191	22315	0.002375	0.000326	0.000588	0.000293	0.247469	0.127873	0.247469	0.127873	0.093610	0.048370
787	C	37579	0.005109	0.000369	65946	0.006020	0.000302	21781	0.005923	0.000521	0.000911	0.000477	0.153791	0.081620	0.153791	0.081620	0.058174	0.030874
788	A	34906	0.003466	0.000315	60947	0.007203	0.000344	20252	0.003160	0.000395	0.003737	0.000466	1.182377	0.208859	1.182377	0.208859	0.447256	0.079005
789	A	34051	0.001615	0.000218	59340	0.008746	0.000384	19723	0.002282	0.000340	0.007131	0.000441	3.125431	0.504479	3.125431	0.504479	1.182251	0.190828
790	T	33564	0.002532	0.000275	58496	0.011214	0.000438	19461	0.003494	0.000424	0.008682	0.000517	2.484702	0.335667	2.484702	0.335667	0.939884	0.126972
791	C	34298	0.002799	0.000286	59472	0.010476	0.000420	19941	0.003761	0.000434	0.007677	0.000508	2.041033	0.271597	2.041033	0.271597	0.772058	0.102737
792	A	34156	0.001698	0.000223	59322	0.009002	0.000390	19912	0.002210	0.000333	0.007304	0.000449	3.305224	0.538092	3.305224	0.538092	1.250261	0.203543
793	A	34102	0.002551	0.000274	59256	0.013383	0.000475	19890	0.002313	0.000341	0.010831	0.000548	4.683421	0.730100	4.683421	0.730100	1.771589	0.276174
794	A	34126	0.003223	0.000307	59337	0.016448	0.000527	19897	0.003518	0.000420	0.013225	0.000610	3.759133	0.481560	3.759133	0.481560	1.421960	0.182159
795	C	35159	0.002560	0.000270	61107	0.002471	0.000201	20565	0.002820	0.000370	-0.000089	0.000337	-0.031459	0.119391	-0.031459	0.119391	-0.011900	0.045162
796	C	35242	0.005136	0.000382	61307	0.005187	0.000291	20611	0.005240	0.000504	0.000051	0.000480	0.009751	0.091597	0.009751	0.091597	0.003688	0.034648
797	G	35337	0.005971	0.000411	61471	0.007239	0.000343	20661	0.007357	0.000597	0.001268	0.000535	0.172371	0.074117	0.172371	0.074117	0.065202	0.028036
798	G	35104	0.004672	0.000365	60880	0.015982	0.000512	20537	0.005064	0.000497	0.011310	0.000629	2.233483	0.251779	2.233483	0.251779	0.844856	0.095240
799	G	34467	0.004149	0.000347	59367	0.005525	0.000305	20274	0.003206	0.000398	0.001376	0.000462	0.429203	0.153619	0.429203	0.153619	0.162354	0.058109
800	A	33321	0.002971	0.000299	56406	0.020388	0.000601	19686	0.004216	0.000463	0.017417	0.000671	4.130930	0.480569	4.130930	0.480569	1.562599	0.181784
801	G	33067	0.002298	0.000264	55630	0.012313	0.000470	19535	0.002611	0.000366	0.010015	0.000539	3.836190	0.575525	3.836190	0.575525	1.451109	0.217703
802	A	32707	0.001590	0.000220	54637	0.022073	0.000636	19306	0.002797	0.000381	0.020483	0.000673	7.323081	1.025160	7.323081	1.025160	2.770088	0.387785
803	T	33124	0.002264	0.000261	55231	0.017056	0.000556	19575	0.002912	0.000386	0.014791	0.000614	5.079685	0.705102	5.079685	0.705102	1.921483	0.266718
804	A	34245	0.001226	0.000189	57125	0.013882	0.000493	20316	0.002067	0.000319	0.012655	0.000528	6.121589	0.978506	6.121589	0.978506	2.315602	0.370138
805	G	38530	0.002673	0.000263	62695	0.013909	0.000471	22771	0.003733	0.000405	0.011235	0.000540	3.009888	0.357046	3.009888	0.357046	1.138545	0.135059
806	C	39316	0.002442	0.000249	64445	0.008348	0.000360	23341	0.002314	0.000315	0.005906	0.000438	2.553008	0.395609	2.553008	0.395609	0.965722	0.149646
807	T	39382	0.002006	0.000226	64588	0.005047	0.000280	23388	0.001753	0.000274	0.003041	0.000359	1.734924	0.339732	1.734924	0.339732	0.656267	0.128510
808	G	39548	0.003237	0.000286	64853	0.007417	0.000338	23478	0.003365	0.000379	0.004180	0.000443	1.242313	0.192002	1.242313	0.192002	0.469928	0.072628
809	G	39455	0.007882	0.000447	64798	0.013349	0.000454	23449	0.008657	0.000608	0.005467	0.000637	0.631480	0.085901	0.631480	0.085901	0.238869	0.032493
810	T	39279	0.003666	0.000306	64553	0.014531	0.000474	23377	0.005689	0.000493	0.010865	0.000564	1.909640	0.193020	1.909640	0.193020	0.722356	0.073013
811	T	39147	0.006565	0.000410	64348	0.011842	0.000429	23319	0.007547	0.000569	0.005277	0.000593	0.699154	0.094614	0.699154	0.094614	0.264468	0.035790
812	C	39103	0.002199	0.000237	64361	0.006728	0.000323	23317	0.002916	0.000354	0.004528	0.000401	1.552760	0.233153	1.552760	0.233153	0.587360	0.088194
813	T	39043	0.008145	0.000457	64286	0.011527	0.000423	23306	0.007509	0.000568	0.003382	0.000623	0.450372	0.089661	0.450372	0.089661	0.170361	0.033916
814	C	39362	0.006986	0.000421	64950	0.008684	0.000366	23510	0.006550	0.000528	0.001697	0.000558	0.259094	0.087684	0.259094	0.087684	0.098007	0.033168
815	C	40620	0.005121	0.000355	67453	0.005293	0.000280	24389	0.005699	0.000483	0.000172	0.000452	0.030169	0.079392	0.030169	0.079392	0.011412	0.030032
816	C	41328	0.002686	0.000255	68859	0.002745	0.000200	24917	0.002769	0.000333	0.000059	0.000324	0.021273	0.116958	0.021273	0.116958	0.008047	0.044242
817	C	41172	0.002866	0.000264	68442	0.003960	0.000241	24873	0.003860	0.000394	0.001094	0.000357	0.283327	0.096916	0.283327	0.096916	0.107174	0.036660
818	G	40102	0.003416	0.000292	66038	0.028302	0.000655	24278	0.005602	0.000480	0.024886	0.000717	4.442445	0.401852	4.442445	0.401852	1.680436	0.152008
819	A	39449	0.002357	0.000244	64709	0.006506	0.000317	23893	0.002720	0.000337	0.004149	0.000400	1.524953	0.239659	1.524953	0.239659	0.576841	0.090655
820	A	39895	0.000978	0.000157	65415	0.005962	0.000302	24189	0.001654	0.000261	0.004984	0.000340	3.014173	0.519058	3.014173	0.519058	1.140166	0.196343
821	A	40015	0.001225	0.000175	65483	0.011576	0.000420	24220	0.001941	0.000283	0.010351	0.000455	5.334060	0.812671	5.334060	0.812671	2.017705	0.307408
822	G	40552	0.003970	0.000313	66119	0.005067	0.000277	24507	0.004203	0.000414	0.001096	0.000418	0.260871	0.102671	0.260871	0.102671	0.098679	0.038837
823	C	40753	0.002307	0.000238	66544	0.002119	0.000178	24651	0.002353	0.000309	-0.000188	0.000297	-0.079767	0.126829	-0.079767	0.126829	-0.030173	0.047975
824	T	41061	0.001047	0.000160	67110	0.002339	0.000187	24906	0.001646	0.000257	0.001292	0.000246	0.784977	0.193142	0.784977	0.193142	0.296932	0.073060
825	A	42682	0.003749	0.000296	69911	0.010985	0.000396	25954	0.004893	0.000434	0.007237	0.000495	1.478917	0.165688	1.478917	0.165688	0.559427	0.062675
826	T	42812	0.001472	0.000185	70280	0.007684	0.000331	26043	0.003725	0.000378	0.006212	0.000379	1.667826	0.197573	1.667826	0.197573	0.630886	0.074736
827	T	42947	0.001560	0.000191	70522	0.008040	0.000338	26110	0.002030	0.000279	0.006480	0.000388	3.192308	0.478294	3.192308	0.478294	1.207549	0.180923
828	T	42970	0.002583	0.000245	70594	0.012324	0.000418	26134	0.003329	0.000357	0.009741	0.000484	2.926046	0.345815	2.926046	0.345815	1.106830	0.130811
829	A	42920	0.002446	0.000239	70564	0.014115	0.000447	26097	0.003027	0.000341	0.011668	0.000507	3.854571	0.464888	3.854571	0.464888	1.458062	0.175852
830	G	43130	0.004591	0.000326	70917	0.017260	0.000493	26211	0.005265	0.000448	0.012669	0.000591	2.406254	0.233617	2.406254	0.233617	0.910209	0.088370
831	G	43190	0.006622	0.000392	71053	0.025009	0.000593	26229	0.007053	0.000519	0.018388	0.000711	2.606964	0.216550	2.606964	0.216550	0.986131	0.081914
832	T	43176	0.015842	0.000606	71110	0.015581	0.000468	26185	0.015276	0.000764	-0.000261	0.000766	-0.017062	0.050121	-0.017062	0.050121	-0.006454	0.018959
833	A	43681	0.004945	0.000336	72186	0.005985	0.000288	26479	0.005061	0.000437	0.001040	0.000443	0.205429	0.089289	0.205429	0.089289	0.077707	0.033775
834	G	43778	0.006898	0.000397	72415	0.009473	0.000362	26508	0.007281	0.000524	0.002575	0.000537	0.353632	0.078028	0.353632	0.078028	0.133768	0.029515
835	C	45126	0.002526	0.000237	75477	0.003895	0.000227	27341	0.003072	0.000335	0.001369	0.000328	0.445582	0.117312	0.445582	0.117312	0.168550	0.044375
836	G	44720	0.005009	0.000335	74927	0.010824	0.000380	27110	0.005496	0.000450	0.005815	0.000506	1.058004	0.126502	1.058004	0.126502	0.400209	0.047852
837	C	44273	0.002281	0.000227	74357	0.003550	0.000219	26871	0.001898	0.000266	0.001269	0.000315	0.668687	0.190597	0.668687	0.190597	0.252943	0.072097
838	C	45524	0.001560	0.000185	77885	0.001836	0.000154	27792	0.002267	0.000286	0.000276	0.000240	0.121942	0.107195	0.121942	0.107195	0.046127	0.040548
839	T	44322	0.003678	0.000288	75855	0.007541	0.000315	27114	0.004795	0.000421	0.003863	0.000427	0.805718	0.113700	0.805718	0.113700	0.304777	0.043009
840	C	45182	0.002412	0.000231	77713	0.002779	0.000189	27675	0.001987	0.000268	0.000367	0.000299	0.184664	0.152298	0.184664	0.152298	0.069853	0.057609
841	G	45118	0.001618	0.000189	77619	0.002087	0.000164	27640	0.003220	0.000341	0.000469	0.000251	0.145696	0.079314	0.145696	0.079314	0.055112	0.030002
842	T	44831	0.003703	0.000287	77212	0.003860	0.000224	27503	0.004400	0.000400	0.000157	0.000364	0.035620	0.082826	0.035620	0.082826	0.013474	0.031330
843	G	45103	0.003215	0.000267	77484	0.004104	0.000230	27655	0.004339	0.000396	0.000889	0.000352	0.204926	0.083359	0.204926	0.083359	0.077517	0.031532
844	A	45158	0.001617	0.000189	77375	0.002998	0.000197	27673	0.002168	0.000280	0.001382	0.000273	0.637327	0.150426	0.637327	0.150426	0.241080	0.056901
845	A	45672	0.001905	0.000204	78392	0.011264	0.000379	27953	0.003470	0.000352	0.009359	0.000431	2.697037	0.300642	2.697037	0.300642	1.020203	0.113723
846	T	45959	0.113405	0.001571	79040	0.113234	0.001197	28190	0.112664	0.001999	-0.000172	0.001975	-0.001523	0.017529	-999.000000	0.000000	-999.000000	0.000000
847	T	46388	0.002264	0.000221	80001	0.007200	0.000300	28447	0.002918	0.000320	0.004936	0.000373	1.691875	0.225368	1.691875	0.225368	0.639982	0.085250
848	C	46558	0.002749	0.000243	80338	0.002788	0.000186	28554	0.003012	0.000325	0.000039	0.000306	0.012936	0.101674	0.012936	0.101674	0.004893	0.038460
849	A	46635	0.001844	0.000199	80492	0.003243	0.000201	28612	0.003076	0.000328	0.001398	0.000283	0.454687	0.103866	0.454687	0.103866	0.171994	0.039289
850	T	46698	0.004625	0.000315	80590	0.005199	0.000254	28656	0.004606	0.000401	0.000574	0.000404	0.124543	0.088465	0.124543	0.088465	0.047111	0.033463
851	C	47625	0.002646	0.000236	82446	0.003154	0.000196	29305	0.004231	0.000380	0.000508	0.000306	0.120035	0.073180	0.120035	0.073180	0.045405	0.027682
852	T	47652	0.009234	0.000440	82594	0.009286	0.000335	29336	0.010976	0.000612	0.000053	0.000553	0.004808	0.050415	0.004808	0.050415	0.001819	0.019070
853	C	48033	0.003331	0.000263	83087	0.003611	0.000208	29559	0.004161	0.000375	0.000280	0.000336	0.067200	0.080941	0.067200	0.080941	0.025420	0.030618
854	C	48203	0.004294	0.000298	83355	0.004103	0.000222	29658	0.005732	0.000440	-0.000191	0.000372	-0.033392	0.064932	-0.033392	0.064932	-0.012631	0.024562
855	G	48233	0.004520	0.000306	83430	0.006137	0.000271	29675	0.005055	0.000413	0.001617	0.000409	0.319927	0.085022	0.319927	0.085022	0.121018	0.032161
856	G	48163	0.003654	0.000275	83308	0.005066	0.000247	29624	0.004186	0.000376	0.001411	0.000370	0.337160	0.093368	0.337160	0.093368	0.127537	0.035318
857	G	48064	0.004681	0.000312	83162	0.006698	0.000284	29548	0.005313	0.000424	0.002017	0.000422	0.379515	0.084970	0.379515	0.084970	0.143559	0.032142
858	G	47617	0.003948	0.000288	82359	0.008014	0.000312	29227	0.004995	0.000413	0.004066	0.000425	0.813857	0.108438	0.813857	0.108438	0.307856	0.041019
859	G	47268	0.003597	0.000276	81659	0.009662	0.000344	28982	0.004175	0.000380	0.006066	0.000441	1.452841	0.169108	1.452841	0.169108	0.549563	0.063968
860	T	46231	0.005343	0.000340	79815	0.012629	0.000398	28305	0.006183	0.000467	0.007286	0.000523	1.178534	0.122880	1.178534	0.122880	0.445802	0.046482
861	A	47407	0.002046	0.000208	82166	0.013765	0.000409	29022	0.003136	0.000329	0.011719	0.000459	3.737366	0.418238	3.737366	0.418238	1.413727	0.158206
862	G	48965	0.002471	0.000225	84507	0.008402	0.000315	29739	0.002825	0.000308	0.005931	0.000387	2.099615	0.266960	2.099615	0.266960	0.794218	0.100983
863	A	49131	0.001689	0.000185	84891	0.007398	0.000295	29798	0.002551	0.000293	0.005708	0.000349	2.238128	0.290848	2.238128	0.290848	0.846613	0.110019
864	G	51396	0.004203	0.000286	88594	0.010983	0.000352	31044	0.004993	0.000401	0.006780	0.000454	1.357929	0.141949	1.357929	0.141949	0.513661	0.053695
865	C	51668	0.001548	0.000173	89264	0.003014	0.000184	31230	0.002722	0.000295	0.001465	0.000252	0.538326	0.109599	0.538326	0.109599	0.203632	0.041458
866	A	52392	0.002978	0.000238	90906	0.005544	0.000247	31664	0.003537	0.000334	0.002567	0.000343	0.725624	0.118820	0.725624	0.118820	0.274481	0.044946
867	C	53224	0.001559	0.000171	92661	0.008979	0.000311	32150	0.003017	0.000306	0.007420	0.000355	2.459150	0.276058	2.459150	0.276058	0.930218	0.104424
868	T	53594	0.001287	0.000155	93777	0.002623	0.000167	32354	0.001916	0.000243	0.001336	0.000228	0.697065	0.148312	0.697065	0.148312	0.263678	0.056102
869	G	55346	0.006378	0.000339	97205	0.008086	0.000288	33295	0.008169	0.000495	0.001708	0.000445	0.209066	0.055981	0.209066	0.055981	0.079083	0.021176
870	T	55296	0.002749	0.000223	97358	0.003338	0.000185	33244	0.003158	0.000308	0.000589	0.000290	0.186595	0.093551	0.186595	0.093551	0.070583	0.035387
871	T	55443	0.001587	0.000169	97755	0.002077	0.000146	33307	0.002792	0.000290	0.000489	0.000223	0.175275	0.082018	0.175275	0.082018	0.066301	0.031025
872	T	55484	0.002758	0.000223	97914	0.003483	0.000189	33349	0.004198	0.000355	0.000725	0.000292	0.172723	0.071074	0.172723	0.071074	0.065336	0.026885
873	C	55680	0.003179	0.000239	98276	0.002961	0.000174	33461	0.003795	0.000337	-0.000218	0.000295	-0.057392	0.077979	-0.057392	0.077979	-0.021710	0.029497
874	G	55729	0.004127	0.000272	98380	0.004025	0.000202	33492	0.004837	0.000380	-0.000102	0.000339	-0.021068	0.070120	-0.021068	0.070120	-0.007969	0.026524
875	G	56936	0.006323	0.000333	100567	0.006931	0.000263	34084	0.007716	0.000476	0.000608	0.000424	0.078771	0.055193	0.078771	0.055193	0.029797	0.020878
876	C	57656	0.002272	0.000199	102299	0.002737	0.000164	34564	0.003038	0.000296	0.000465	0.000257	0.153062	0.085980	0.153062	0.085980	0.057898	0.032524
877	A	57511	0.002278	0.000199	102138	0.002859	0.000167	34434	0.002410	0.000265	0.000581	0.000260	0.241060	0.111061	0.241060	0.111061	0.091185	0.042011
878	A	57644	0.002567	0.000211	102354	0.007630	0.000273	34504	0.004492	0.000361	0.005063	0.000345	1.127034	0.118727	1.127034	0.118727	0.426321	0.044911
879	G	58315	0.005042	0.000294	103641	0.006156	0.000244	34849	0.006141	0.000420	0.001114	0.000382	0.181456	0.063416	0.181456	0.063416	0.068639	0.023988
880	G	58621	0.003071	0.000229	104343	0.003076	0.000172	34992	0.003744	0.000327	0.000006	0.000286	0.001555	0.076426	0.001555	0.076426	0.000588	0.028910
881	G	58638	0.002388	0.000202	104405	0.002787	0.000163	34915	0.003179	0.000302	0.000400	0.000260	0.125723	0.082537	0.125723	0.082537	0.047557	0.031221
882	G	58271	0.005869	0.000317	103761	0.005050	0.000221	34668	0.006432	0.000431	-0.000819	0.000387	-0.127333	0.060690	-0.127333	0.060690	-0.048166	0.022957
883	G	58009	0.003258	0.000237	103213	0.003536	0.000185	34507	0.005390	0.000395	0.000278	0.000301	0.051623	0.055917	0.051623	0.055917	0.019527	0.021152
884	T	57623	0.003002	0.000228	102379	0.003370	0.000181	34292	0.003383	0.000314	0.000368	0.000292	0.108658	0.086785	0.108658	0.086785	0.041102	0.032828
885	C	57589	0.002605	0.000213	102323	0.002707	0.000163	34277	0.002567	0.000274	0.000102	0.000268	0.039905	0.104375	0.039905	0.104375	0.015095	0.039482
886	A	57711	0.001352	0.000153	102739	0.009256	0.000300	34338	0.002009	0.000242	0.007905	0.000337	3.933892	0.502390	3.933892	0.502390	1.488066	0.190038
887	T	61415	0.003794	0.000249	108815	0.023416	0.000464	36701	0.005150	0.000375	0.019622	0.000526	3.810307	0.295400	3.810307	0.295400	1.441318	0.111740
888	C	63296	0.005624	0.000298	112753	0.008833	0.000280	37956	0.005743	0.000389	0.003209	0.000409	0.558737	0.080627	0.558737	0.080627	0.211352	0.030498
889	C	63879	0.002160	0.000184	113868	0.008308	0.000270	38260	0.002718	0.000267	0.006148	0.000327	2.261582	0.252253	2.261582	0.252253	0.855484	0.095419
890	C	64196	0.002617	0.000202	114609	0.012215	0.000326	38544	0.003373	0.000296	0.009598	0.000384	2.845870	0.274323	2.845870	0.274323	1.076502	0.103768
891	G	64219	0.002569	0.000200	114686	0.002372	0.000144	38552	0.003268	0.000291	-0.000198	0.000246	-0.060472	0.075568	-0.060472	0.075568	-0.022874	0.028585
892	A	64143	0.001762	0.000166	114524	0.002104	0.000136	38535	0.002284	0.000243	0.000343	0.000214	0.150056	0.095110	0.150056	0.095110	0.056761	0.035977
893	C	64091	0.001451	0.000150	114447	0.001171	0.000101	38510	0.001688	0.000209	-0.000280	0.000181	-0.166016	0.109372	-0.166016	0.109372	-0.062799	0.041372
894	T	63869	0.001581	0.000157	114080	0.005189	0.000213	38372	0.002372	0.000249	0.003608	0.000265	1.521378	0.194745	1.521378	0.194745	0.575489	0.073666
895	T	64094	0.001747	0.000165	114363	0.008971	0.000280	38498	0.002338	0.000246	0.007224	0.000325	3.090106	0.354175	3.090106	0.354175	1.168889	0.133973
896	A	64183	0.002446	0.000195	114505	0.021038	0.000429	38552	0.003735	0.000311	0.018592	0.000471	4.977559	0.433540	4.977559	0.433540	1.882852	0.163994
897	C	64436	0.001164	0.000134	115033	0.001652	0.000120	38718	0.001446	0.000193	0.000488	0.000180	0.337230	0.132398	0.337230	0.132398	0.127563	0.050082
898	C	65234	0.001671	0.000160	116487	0.001863	0.000126	39271	0.002521	0.000253	0.000192	0.000204	0.076146	0.081274	0.076146	0.081274	0.028804	0.030743
899	A	65265	0.001823	0.000167	116579	0.003140	0.000164	39308	0.003638	0.000304	0.001316	0.000234	0.361789	0.071141	0.361789	0.071141	0.136853	0.026911
900	A	66338	0.002442	0.000192	118571	0.003745	0.000178	39999	0.003575	0.000299	0.001303	0.000262	0.364341	0.079242	0.364341	0.079242	0.137819	0.029975
901	C	67518	0.003451	0.000226	120864	0.004021	0.000182	40782	0.004634	0.000337	0.000570	0.000290	0.123019	0.063315	0.123019	0.063315	0.046534	0.023950
902	C	68111	0.001498	0.000148	121823	0.001363	0.000106	41057	0.001754	0.000207	-0.000135	0.000182	-0.076938	0.104254	-0.076938	0.104254	-0.029103	0.039436
903	C	67988	0.002412	0.000188	121764	0.002045	0.000130	40980	0.003709	0.000301	-0.000367	0.000229	-0.099013	0.062162	-0.099013	0.062162	-0.037453	0.023514
904	G	67467	0.001971	0.000171	120919	0.002043	0.000130	40659	0.002091	0.000227	0.000071	0.000215	0.034132	0.102785	0.034132	0.102785	0.012911	0.038880
905	A	67108	0.001535	0.000151	120378	0.001404	0.000108	40463	0.001483	0.000191	-0.000131	0.000186	-0.088296	0.125840	-0.088296	0.125840	-0.033400	0.047601
906	T	67182	0.001771	0.000162	120182	0.002064	0.000131	40501	0.001975	0.000221	0.000292	0.000209	0.147945	0.106920	0.147945	0.106920	0.055963	0.040444
907	G	67203	0.005015	0.000273	120214	0.005149	0.000207	40483	0.004520	0.000334	0.000134	0.000343	0.029752	0.075847	0.029752	0.075847	0.011254	0.028690
908	C	68016	0.001632	0.000155	121537	0.001744	0.000120	41006	0.001195	0.000171	0.000112	0.000196	0.094026	0.164424	0.094026	0.164424	0.035567	0.062196
909	A	68188	0.001115	0.000128	121890	0.003052	0.000158	41142	0.001483	0.000190	0.001937	0.000203	1.306674	0.216369	1.306674	0.216369	0.494273	0.081845
910	A	68264	0.000908	0.000115	122056	0.012937	0.000326	41201	0.001626	0.000199	0.012028	0.000345	7.396776	0.928285	7.396776	0.928285	2.797965	0.351141
911	A	68413	0.001330	0.000139	122322	0.029921	0.000495	41279	0.004070	0.000314	0.028591	0.000514	7.025015	0.556504	7.025015	0.556504	2.657340	0.210508
912	C	70892	0.001255	0.000133	127136	0.007488	0.000243	42940	0.001747	0.000202	0.006233	0.000277	3.568379	0.441462	3.568379	0.441462	1.349804	0.166991
913	T	72543	0.001420	0.000140	129295	0.005298	0.000202	43769	0.001896	0.000208	0.003878	0.000246	2.045075	0.259282	2.045075	0.259282	0.773587	0.098078
914	G	72982	0.001891	0.000161	129931	0.008758	0.000260	44006	0.003500	0.000282	0.006868	0.000305	1.962444	0.180631	1.962444	0.180631	0.742330	0.068327
915	C	73184	0.001353	0.000136	130413	0.002507	0.000139	44146	0.001767	0.000200	0.001155	0.000194	0.653510	0.132496	0.653510	0.132496	0.247202	0.050119
916	G	73096	0.002517	0.000186	130251	0.012414	0.000309	44067	0.003903	0.000298	0.009897	0.000360	2.535711	0.214242	2.535711	0.214242	0.959179	0.081041
917	A	72955	0.001138	0.000125	130008	0.012699	0.000313	43976	0.002706	0.000248	0.011562	0.000337	4.272520	0.410935	4.272520	0.410935	1.616158	0.155444
918	A	72912	0.001481	0.000143	129997	0.015747	0.000348	43980	0.002729	0.000249	0.014265	0.000376	5.228225	0.496775	5.228225	0.496775	1.977671	0.187914
919	T	72769	0.001306	0.000134	129661	0.008792	0.000260	43876	0.001367	0.000177	0.007487	0.000293	5.474743	0.738513	5.474743	0.738513	2.070921	0.279356
920	A	73154	0.001804	0.000157	130301	0.015173	0.000341	44092	0.003084	0.000264	0.013368	0.000376	4.334033	0.391086	4.334033	0.391086	1.639427	0.147935
921	C	74748	0.001258	0.000130	132769	0.001152	0.000093	45073	0.001376	0.000175	-0.000105	0.000160	-0.076465	0.116504	-0.076465	0.116504	-0.028924	0.044070
922	C	76312	0.002346	0.000175	135386	0.002282	0.000130	46087	0.002908	0.000251	-0.000063	0.000218	-0.021761	0.075057	-0.021761	0.075057	-0.008231	0.028392
923	G	77478	0.002349	0.000174	137059	0.002780	0.000142	46812	0.002777	0.000244	0.000431	0.000225	0.155117	0.082136	0.155117	0.082136	0.058676	0.031069
924	G	77449	0.001588	0.000143	136983	0.001825	0.000115	46772	0.002010	0.000207	0.000237	0.000184	0.117876	0.092321	0.117876	0.092321	0.044589	0.034922
925	A	77231	0.003224	0.000204	136558	0.004181	0.000175	46654	0.004651	0.000316	0.000957	0.000269	0.205811	0.059499	0.205811	0.059499	0.077852	0.022507
926	G	77328	0.007759	0.000317	136689	0.008691	0.000252	46741	0.009307	0.000446	0.000932	0.000405	0.100155	0.043768	0.100155	0.043768	0.037886	0.016556
927	A	77284	0.001009	0.000114	136646	0.005020	0.000192	46740	0.002139	0.000214	0.004011	0.000223	1.874745	0.214536	1.874745	0.214536	0.709156	0.081152
928	A	77609	0.000889	0.000107	137177	0.008084	0.000243	46927	0.002067	0.000210	0.007195	0.000265	3.481003	0.376027	3.481003	0.376027	1.316753	0.142239
929	T	78777	0.001371	0.000132	138941	0.002713	0.000140	47591	0.002164	0.000213	0.001342	0.000192	0.620265	0.107795	0.620265	0.107795	0.234626	0.040775
930	G	79646	0.001657	0.000144	140023	0.004435	0.000178	48068	0.002372	0.000222	0.002778	0.000229	1.171195	0.146161	1.171195	0.146161	0.443026	0.055288
931	T	79939	0.001964	0.000157	140465	0.005923	0.000205	48227	0.003235	0.000259	0.003959	0.000258	1.223972	0.126418	1.223972	0.126418	0.462990	0.047820
932	T	80661	0.001327	0.000128	141441	0.004970	0.000187	48647	0.001645	0.000184	0.003644	0.000227	2.215707	0.283623	2.215707	0.283623	0.838131	0.107286
933	A	80933	0.000865	0.000103	141789	0.012490	0.000297	48768	0.002215	0.000213	0.011625	0.000314	5.249549	0.524696	5.249549	0.524696	1.985737	0.198476
934	T	81041	0.002443	0.000174	141989	0.004500	0.000178	48835	0.003072	0.000251	0.002057	0.000249	0.669736	0.097700	0.669736	0.097700	0.253340	0.036957
935	C	81269	0.002436	0.000173	142317	0.002649	0.000136	49004	0.002755	0.000237	0.000213	0.000220	0.077195	0.080292	0.077195	0.080292	0.029200	0.030372
936	A	81536	0.003324	0.000202	142575	0.003114	0.000148	49167	0.003153	0.000253	-0.000210	0.000250	-0.066466	0.079548	-0.066466	0.079548	-0.025142	0.030090
937	C	82033	0.005693	0.000263	143114	0.004947	0.000186	49482	0.005275	0.000326	-0.000746	0.000322	-0.141379	0.061752	-0.141379	0.061752	-0.053479	0.023359
938	G	82476	0.004050	0.000222	143707	0.004189	0.000171	49718	0.004968	0.000316	0.000139	0.000280	0.028063	0.056335	0.028063	0.056335	0.010615	0.021310
939	G	82425	0.003761	0.000214	143623	0.018305	0.000357	49706	0.005030	0.000318	0.014544	0.000416	2.891671	0.200721	2.891671	0.200721	1.093827	0.075927
940	G	82191	0.002458	0.000173	143174	0.004163	0.000171	49545	0.002886	0.000241	0.001705	0.000243	0.590756	0.097571	0.590756	0.097571	0.223464	0.036908
941	A	81828	0.001906	0.000153	142579	0.020136	0.000376	49346	0.003040	0.000248	0.018230	0.000406	5.997107	0.507518	5.997107	0.507518	2.268515	0.191978
942	G	81452	0.002198	0.000164	141890	0.020255	0.000378	49139	0.003134	0.000253	0.018058	0.000412	5.761871	0.482556	5.761871	0.482556	2.179532	0.182536
943	A	81017	0.001481	0.000135	141116	0.003770	0.000163	48909	0.001472	0.000173	0.002289	0.000212	1.554747	0.233101	1.554747	0.233101	0.588111	0.088175
944	C	83045	0.001710	0.000143	143852	0.008411	0.000242	50269	0.002427	0.000220	0.006702	0.000281	2.761295	0.275538	2.761295	0.275538	1.044510	0.104227
945	A	82905	0.002642	0.000179	143662	0.004406	0.000175	50195	0.002172	0.000208	0.001765	0.000250	0.812605	0.138993	0.812605	0.138993	0.307383	0.052577
946	C	83443	0.002936	0.000188	144361	0.005105	0.000188	50551	0.003244	0.000253	0.002169	0.000266	0.668605	0.097103	0.668605	0.097103	0.252912	0.036731
947	A	83593	0.004630	0.000235	144590	0.009295	0.000254	50619	0.005433	0.000328	0.004666	0.000346	0.858806	0.082077	0.858806	0.082077	0.324859	0.031047
948	C	84560	0.006079	0.000268	146111	0.017062	0.000342	51221	0.006150	0.000347	0.010984	0.000434	1.786043	0.122944	1.786043	0.122944	0.675603	0.046506
949	G	84588	0.007708	0.000302	145833	0.008551	0.000242	51231	0.008335	0.000403	0.000843	0.000387	0.101134	0.046687	0.101134	0.046687	0.038256	0.017660
950	G	84180	0.007555	0.000300	145079	0.009843	0.000260	51008	0.009410	0.000430	0.002288	0.000397	0.243104	0.043621	0.243104	0.043621	0.091958	0.016500
951	C	83684	0.005581	0.000258	144157	0.006736	0.000216	50686	0.006096	0.000347	0.001155	0.000337	0.189489	0.056282	0.189489	0.056282	0.071678	0.021290
952	G	82918	0.004137	0.000223	142734	0.004421	0.000176	50245	0.004816	0.000310	0.000284	0.000284	0.059005	0.059162	0.059005	0.059162	0.022320	0.022379
953	G	81847	0.003323	0.000202	140828	0.003984	0.000168	49693	0.004870	0.000313	0.000660	0.000262	0.135590	0.054597	0.135590	0.054597	0.051289	0.020652
954	G	80613	0.002617	0.000180	138552	0.003746	0.000164	48981	0.004512	0.000304	0.001128	0.000244	0.250101	0.056622	0.250101	0.056622	0.094605	0.021418
955	T	76318	0.003433	0.000212	131109	0.008093	0.000248	46222	0.004587	0.000315	0.004659	0.000327	1.015903	0.099703	1.015903	0.099703	0.384284	0.037714
956	G	75914	0.004808	0.000252	130197	0.010277	0.000281	45919	0.005074	0.000332	0.005469	0.000377	1.077749	0.102522	1.077749	0.102522	0.407678	0.038781
957	C	75927	0.002318	0.000175	130030	0.011813	0.000301	45915	0.003006	0.000256	0.009495	0.000348	3.159033	0.292834	3.159033	0.292834	1.194962	0.110770
958	T	75725	0.001664	0.000148	129301	0.014130	0.000331	45741	0.002230	0.000221	0.012466	0.000362	5.590225	0.576865	5.590225	0.576865	2.114604	0.218210
959	A	75895	0.001963	0.000161	129392	0.010472	0.000284	45863	0.002333	0.000226	0.008509	0.000327	3.647101	0.379385	3.647101	0.379385	1.379582	0.143509
960	A	75888	0.000962	0.000113	129357	0.011959	0.000304	45847	0.001876	0.000202	0.010997	0.000324	5.862663	0.655391	5.862663	0.655391	2.217659	0.247914
961	C	77615	0.001842	0.000154	131543	0.005960	0.000213	46989	0.001894	0.000201	0.004118	0.000263	2.173954	0.268977	2.173954	0.268977	0.822338	0.101745
962	G	79012	0.001734	0.000148	133417	0.002691	0.000142	47824	0.003450	0.000269	0.000957	0.000205	0.277350	0.063278	0.277350	0.063278	0.104913	0.023936
963	T	79559	0.009276	0.000341	134339	0.009059	0.000260	48158	0.008991	0.000432	-0.000217	0.000429	-0.024131	0.047726	-0.024131	0.047726	-0.009128	0.018053
964	C	79926	0.001789	0.000150	134838	0.001654	0.000111	48364	0.002626	0.000233	-0.000135	0.000186	-0.051532	0.071035	-0.051532	0.071035	-0.019493	0.026870
965	C	80247	0.003826	0.000218	135514	0.003114	0.000152	48561	0.003336	0.000262	-0.000712	0.000266	-0.213314	0.081422	-0.213314	0.081422	-0.080690	0.030799
966	G	80528	0.004470	0.000236	136002	0.004390	0.000180	48714	0.005009	0.000321	-0.000081	0.000296	-0.016142	0.059164	-0.016142	0.059164	-0.006106	0.022380
967	T	80954	0.003941	0.000221	136925	0.003688	0.000164	48938	0.003985	0.000285	-0.000252	0.000275	-0.063333	0.069158	-0.063333	0.069158	-0.023957	0.026160
968	C	81377	0.005911	0.000270	137541	0.005584	0.000201	49203	0.005487	0.000334	-0.000327	0.000336	-0.059585	0.061428	-0.059585	0.061428	-0.022539	0.023236
969	G	81580	0.004560	0.000236	137684	0.005229	0.000195	49273	0.004079	0.000288	0.000669	0.000306	0.164102	0.075995	0.164102	0.075995	0.062075	0.028747
970	T	81571	0.001814	0.000149	137946	0.002356	0.000131	49282	0.002171	0.000210	0.000542	0.000198	0.249461	0.094462	0.249461	0.094462	0.094363	0.035732
971	G	81787	0.002054	0.000158	138273	0.002705	0.000140	49384	0.002065	0.000205	0.000651	0.000211	0.315030	0.106984	0.315030	0.106984	0.119166	0.040469
972	A	81815	0.001014	0.000111	138375	0.004791	0.000186	49383	0.001377	0.000167	0.003777	0.000217	2.742822	0.368014	2.742822	0.368014	1.037522	0.139208
973	A	81790	0.000868	0.000103	138446	0.012091	0.000296	49376	0.001681	0.000185	0.011223	0.000313	6.676635	0.756136	6.676635	0.756136	2.525558	0.286022
974	G	82623	0.002130	0.000161	139545	0.007295	0.000229	49825	0.002669	0.000231	0.005165	0.000279	1.934926	0.197750	1.934926	0.197750	0.731921	0.074803
975	A	83187	0.002440	0.000171	140423	0.023607	0.000410	50154	0.003709	0.000272	0.021167	0.000444	5.707568	0.435314	5.707568	0.435314	2.158991	0.164665
976	G	84027	0.010996	0.000362	141506	0.015413	0.000330	50604	0.011501	0.000477	0.004416	0.000490	0.383991	0.045455	0.383991	0.045455	0.145252	0.017194
977	G	84179	0.005025	0.000244	141761	0.008874	0.000250	50696	0.005326	0.000324	0.003849	0.000350	0.722716	0.079031	0.722716	0.079031	0.273380	0.029895
978	G	84382	0.017350	0.000453	141994	0.023297	0.000405	50824	0.018869	0.000609	0.005947	0.000608	0.315177	0.033792	0.315177	0.033792	0.119221	0.012782
979	A	84336	0.002146	0.000160	141848	0.003779	0.000163	50835	0.001908	0.000194	0.001633	0.000228	0.855556	0.147824	0.855556	0.147824	0.323630	0.055917
980	A	84045	0.001475	0.000132	141419	0.008118	0.000240	50717	0.002228	0.000210	0.006642	0.000274	2.981227	0.306189	2.981227	0.306189	1.127703	0.115822
981	A	83812	0.002482	0.000172	141000	0.014043	0.000316	50589	0.003598	0.000267	0.011561	0.000359	3.213460	0.258303	3.213460	0.258303	1.215550	0.097708
982	C	83840	0.002564	0.000175	140910	0.011121	0.000281	50612	0.003458	0.000261	0.008556	0.000331	2.474541	0.210119	2.474541	0.210119	0.936040	0.079481
983	A	83701	0.002832	0.000184	140941	0.005038	0.000189	50569	0.002867	0.000238	0.002206	0.000264	0.769368	0.112000	0.769368	0.112000	0.291027	0.042366
984	A	84378	0.007383	0.000296	141917	0.013571	0.000309	51115	0.008432	0.000406	0.006188	0.000428	0.733859	0.061849	0.733859	0.061849	0.277595	0.023396
985	C	86017	0.004685	0.000233	144476	0.007226	0.000224	52301	0.004761	0.000302	0.002541	0.000323	0.533721	0.075853	0.533721	0.075853	0.201890	0.028693
986	C	85839	0.005359	0.000250	144161	0.005355	0.000193	52269	0.004764	0.000302	-0.000004	0.000316	-0.000786	0.066240	-0.000786	0.066240	-0.000297	0.025057
987	C	85633	0.004636	0.000233	143621	0.005347	0.000193	52235	0.004327	0.000288	0.000711	0.000302	0.164412	0.070716	0.164412	0.070716	0.062192	0.026749
988	A	82461	0.008986	0.000330	137750	0.009336	0.000260	50513	0.008572	0.000412	0.000350	0.000420	0.040794	0.049084	0.040794	0.049084	0.015431	0.018567
989	G	80898	0.010013	0.000352	134715	0.013399	0.000315	49672	0.009261	0.000432	0.003386	0.000472	0.365634	0.053791	0.365634	0.053791	0.138308	0.020348
990	A	78174	0.006856	0.000296	129496	0.015916	0.000351	47971	0.007901	0.000406	0.009059	0.000459	1.146627	0.082723	1.146627	0.082723	0.433733	0.031292
991	C	78805	0.002703	0.000185	130672	0.003551	0.000165	48505	0.003154	0.000255	0.000848	0.000248	0.268839	0.081552	0.268839	0.081552	0.101693	0.030848
992	C	77989	0.003821	0.000221	128987	0.004644	0.000190	47988	0.004918	0.000320	0.000823	0.000292	0.167313	0.060274	0.167313	0.060274	0.063289	0.022800
993	G	76830	0.010491	0.000370	126991	0.015135	0.000345	47329	0.011621	0.000496	0.004644	0.000506	0.399649	0.046734	0.399649	0.046734	0.151175	0.017678
994	C	76108	0.002588	0.000184	125789	0.004881	0.000197	46878	0.002965	0.000252	0.002293	0.000270	0.773238	0.112175	0.773238	0.112175	0.292491	0.042432
995	C	75507	0.002715	0.000190	124285	0.003677	0.000172	46564	0.002856	0.000248	0.000962	0.000256	0.336820	0.094269	0.336820	0.094269	0.127408	0.035659
996	A	74355	0.002448	0.000181	122395	0.002582	0.000145	46071	0.002713	0.000243	0.000134	0.000232	0.049420	0.085772	0.049420	0.085772	0.018694	0.032445
997	G	75087	0.008523	0.000337	122967	0.007742	0.000251	46443	0.008247	0.000421	-0.000782	0.000420	-0.094769	0.051170	-0.094769	0.051170	-0.035848	0.019356
998	C	74377	0.003052	0.000203	121786	0.003432	0.000168	46004	0.003369	0.000271	0.000380	0.000263	0.112853	0.078610	0.112853	0.078610	0.042689	0.029736
999	T	73105	0.002585	0.000188	119429	0.003383	0.000168	45319	0.003575	0.000281	0.000797	0.000252	0.223082	0.072742	0.223082	0.072742	0.084385	0.027516
1000	A	73803	0.001978	0.000164	120374	0.002525	0.000145	45820	0.002663	0.000241	0.000547	0.000219	0.205523	0.084181	0.205523	0.084181	0.077743	0.031843
1001	A	73882	0.001976	0.000164	120365	0.003149	0.000162	45873	0.003335	0.000270	0.001173	0.000230	0.351583	0.074592	0.351583	0.074592	0.132993	0.028216
1002	G	74001	0.004770	0.000254	120507	0.005228	0.000208	45962	0.005439	0.000344	0.000458	0.000328	0.084148	0.060609	0.084148	0.060609	0.031831	0.022926
1003	G	74551	0.003850	0.000227	121260	0.003695	0.000175	46327	0.005137	0.000333	-0.000155	0.000287	-0.030205	0.055810	-0.030205	0.055810	-0.011425	0.021111
1004	T	74514	0.009045	0.000348	121119	0.011963	0.000314	46321	0.011075	0.000489	0.002918	0.000469	0.263493	0.043936	0.263493	0.043936	0.099671	0.016620
1005	C	75492	0.006080	0.000284	122761	0.008659	0.000266	46994	0.006022	0.000358	0.002579	0.000389	0.428258	0.069383	0.428258	0.069383	0.161996	0.026245
1006	C	75626	0.002512	0.000182	122992	0.003577	0.000171	47138	0.002567	0.000233	0.001065	0.000250	0.414933	0.104303	0.414933	0.104303	0.156956	0.039454
1007	C	78020	0.004935	0.000251	127406	0.008084	0.000252	48832	0.004690	0.000310	0.003150	0.000356	0.671655	0.087928	0.671655	0.087928	0.254066	0.033260
1008	A	77881	0.002273	0.000171	126785	0.004023	0.000178	48811	0.003114	0.000253	0.001750	0.000247	0.561924	0.091424	0.561924	0.091424	0.212558	0.034583
1009	A	77691	0.001557	0.000142	126218	0.002369	0.000137	48687	0.002588	0.000231	0.000811	0.000197	0.313554	0.081091	0.313554	0.081091	0.118608	0.030674
1010	A	77582	0.001817	0.000153	126017	0.002412	0.000138	48631	0.003311	0.000261	0.000595	0.000206	0.179705	0.063910	0.179705	0.063910	0.067977	0.024175
1011	G	79616	0.002776	0.000187	128728	0.004133	0.000179	49727	0.003680	0.000272	0.001357	0.000259	0.368719	0.075418	0.368719	0.075418	0.139475	0.028528
1012	T	79601	0.004296	0.000232	128640	0.015221	0.000344	49770	0.005345	0.000328	0.010924	0.000415	2.044002	0.147439	2.044002	0.147439	0.773181	0.055772
1013	C	80046	0.004110	0.000227	129466	0.004217	0.000180	50064	0.003975	0.000282	0.000107	0.000290	0.026966	0.072905	0.026966	0.072905	0.010200	0.027578
1014	A	80294	0.002354	0.000171	129736	0.002736	0.000145	50258	0.003920	0.000279	0.000382	0.000225	0.097576	0.057698	0.097576	0.057698	0.036910	0.021825
1015	T	81483	0.002786	0.000185	131188	0.003506	0.000163	51021	0.003371	0.000257	0.000721	0.000247	0.213743	0.075006	0.213743	0.075006	0.080852	0.028372
1016	G	82688	0.004402	0.000231	132760	0.005634	0.000206	51706	0.004874	0.000307	0.001232	0.000309	0.252813	0.065434	0.252813	0.065434	0.095631	0.024752
1017	G	82401	0.009976	0.000348	132207	0.008139	0.000248	51542	0.009837	0.000437	-0.001837	0.000427	-0.186736	0.044229	-0.186736	0.044229	-0.070636	0.016730
1018	T	81443	0.002873	0.000188	130178	0.004878	0.000194	51044	0.003664	0.000268	0.002005	0.000270	0.547225	0.083796	0.547225	0.083796	0.206998	0.031698
1019	T	80832	0.003031	0.000194	129017	0.006239	0.000220	50720	0.003273	0.000254	0.003209	0.000293	0.980335	0.117494	0.980335	0.117494	0.370830	0.044444
1020	A	80533	0.002223	0.000166	128505	0.006288	0.000221	50569	0.002432	0.000219	0.004065	0.000277	1.671245	0.188795	1.671245	0.188795	0.632179	0.071415
1021	A	80404	0.003035	0.000194	128224	0.011418	0.000298	50488	0.004100	0.000285	0.008383	0.000356	2.044604	0.166546	2.044604	0.166546	0.773409	0.062999
1022	G	81520	0.002858	0.000187	129324	0.010880	0.000290	51066	0.003740	0.000271	0.008021	0.000345	2.144627	0.180556	2.144627	0.180556	0.811244	0.068299
1023	T	81993	0.012208	0.000386	129628	0.024385	0.000434	51447	0.012790	0.000499	0.012177	0.000581	0.952067	0.058633	0.952067	0.058633	0.360137	0.022179
1024	G	82264	0.005495	0.000258	129891	0.013396	0.000321	51603	0.005542	0.000328	0.007901	0.000412	1.425640	0.112420	1.425640	0.112420	0.539274	0.042525
1025	G	82184	0.004186	0.000226	129758	0.018141	0.000374	51575	0.004595	0.000298	0.013956	0.000437	3.036991	0.218974	3.036991	0.218974	1.148797	0.082831
1026	G	82049	0.032907	0.000633	129347	0.053577	0.000644	51493	0.033208	0.000803	0.020670	0.000903	0.622422	0.031078	0.622422	0.031078	0.235443	0.011756
1027	A	80944	0.001952	0.000155	127033	0.003322	0.000162	50742	0.001951	0.000196	0.001370	0.000224	0.702190	0.134853	0.702190	0.134853	0.265616	0.051011
1028	A	80286	0.001096	0.000117	125604	0.003774	0.000173	50348	0.001768	0.000187	0.002678	0.000209	1.514787	0.199414	1.514787	0.199414	0.572996	0.075432
1029	A	79631	0.001695	0.000146	124504	0.007429	0.000244	49917	0.002624	0.000229	0.005734	0.000285	2.184978	0.219543	2.184978	0.219543	0.826508	0.083046
1030	C	81751	0.002826	0.000186	127325	0.005568	0.000209	51262	0.002829	0.000235	0.002743	0.000280	0.969656	0.127555	0.969656	0.127555	0.366790	0.048250
1031	G	81836	0.004607	0.000237	126954	0.011351	0.000299	51122	0.005203	0.000319	0.006744	0.000382	1.296076	0.108151	1.296076	0.108151	0.490264	0.040910
1032	A	81606	0.004375	0.000232	126582	0.013564	0.000327	50992	0.004942	0.000311	0.009190	0.000401	1.859519	0.142492	1.859519	0.142492	0.703397	0.053900
1033	T	82468	0.009010	0.000331	127330	0.017702	0.000373	51458	0.008628	0.000409	0.008692	0.000498	1.007427	0.074971	1.007427	0.074971	0.381078	0.028359
1034	G	83208	0.007355	0.000297	127877	0.011159	0.000295	51864	0.007597	0.000383	0.003804	0.000419	0.500751	0.060664	0.500751	0.060664	0.189418	0.022947
1035	T	82866	0.020925	0.000503	127207	0.033434	0.000513	51639	0.020179	0.000625	0.012508	0.000718	0.619883	0.040428	0.619883	0.040428	0.234482	0.015293
1036	G	83188	0.009100	0.000331	127711	0.016201	0.000356	51789	0.010330	0.000447	0.007101	0.000486	0.687368	0.055650	0.687368	0.055650	0.260009	0.021050
1037	G	83114	0.007436	0.000299	127657	0.017022	0.000365	51701	0.007950	0.000392	0.009587	0.000472	1.205930	0.084048	1.205930	0.084048	0.456165	0.031793
1038	G	82600	0.012676	0.000392	126558	0.035122	0.000527	51413	0.013207	0.000507	0.022447	0.000656	1.699634	0.082008	1.699634	0.082008	0.642918	0.031021
1039	A	79592	0.004335	0.000233	120624	0.011283	0.000306	49800	0.004639	0.000305	0.006948	0.000385	1.497964	0.128811	1.497964	0.128811	0.566632	0.048725
1040	A	78307	0.004636	0.000243	118087	0.011559	0.000313	49105	0.004928	0.000317	0.006924	0.000396	1.404905	0.120929	1.404905	0.120929	0.531431	0.045744
1041	G	78555	0.005856	0.000273	117710	0.007569	0.000254	49153	0.006714	0.000370	0.001714	0.000373	0.255250	0.057253	0.255250	0.057253	0.096553	0.021657
1042	G	78113	0.010818	0.000372	116240	0.012509	0.000328	48859	0.011953	0.000495	0.001691	0.000496	0.141469	0.041914	0.141469	0.041914	0.053513	0.015855
1043	C	78935	0.004535	0.000240	117219	0.005255	0.000212	49370	0.004983	0.000318	0.000720	0.000320	0.144446	0.064844	0.144446	0.064844	0.054639	0.024528
1044	C	78270	0.003577	0.000214	115910	0.005297	0.000214	48983	0.003369	0.000262	0.001720	0.000302	0.510567	0.098161	0.510567	0.098161	0.193131	0.037131
1045	C	77909	0.003722	0.000219	115294	0.006869	0.000244	48738	0.004719	0.000311	0.003147	0.000328	0.666885	0.082185	0.666885	0.082185	0.252261	0.031088
1046	A	76767	0.003973	0.000227	113570	0.010663	0.000306	47942	0.004693	0.000313	0.006690	0.000382	1.425468	0.125073	1.425468	0.125073	0.539209	0.047311
1047	G	76238	0.005155	0.000260	112842	0.009713	0.000293	47603	0.006092	0.000358	0.004558	0.000392	0.748153	0.077918	0.748153	0.077918	0.283002	0.029474
1048	A	75139	0.005430	0.000269	110999	0.010117	0.000302	46781	0.006049	0.000360	0.004687	0.000404	0.774824	0.081158	0.774824	0.081158	0.293091	0.030700
1049	C	75254	0.003893	0.000227	111127	0.005048	0.000213	46781	0.004553	0.000312	0.001155	0.000312	0.253627	0.070633	0.253627	0.070633	0.095939	0.026718
1050	A	74738	0.007198	0.000310	110268	0.009150	0.000288	46361	0.007571	0.000404	0.001952	0.000423	0.257819	0.057597	0.257819	0.057597	0.097525	0.021787
1051	G	75123	0.010050	0.000366	110678	0.012984	0.000343	46538	0.011646	0.000500	0.002933	0.000501	0.251874	0.044365	0.251874	0.044365	0.095276	0.016782
1052	C	75490	0.002676	0.000188	111566	0.003603	0.000180	46728	0.002846	0.000247	0.000927	0.000260	0.325830	0.095710	0.325830	0.095710	0.123251	0.036204
1053	C	74997	0.002187	0.000171	111020	0.002324	0.000145	46465	0.002518	0.000233	0.000137	0.000224	0.054468	0.089025	0.054468	0.089025	0.020603	0.033675
1054	A	74344	0.002556	0.000185	110289	0.003183	0.000170	46128	0.002753	0.000244	0.000627	0.000251	0.227684	0.093542	0.227684	0.093542	0.086125	0.035384
1055	G	74028	0.002215	0.000173	109797	0.002969	0.000164	45886	0.002986	0.000255	0.000754	0.000239	0.252453	0.082801	0.252453	0.082801	0.095495	0.031321
1056	G	72630	0.001983	0.000165	107402	0.003575	0.000182	44988	0.002979	0.000257	0.001593	0.000246	0.534720	0.094673	0.534720	0.094673	0.202267	0.035812
1057	A	70761	0.002063	0.000171	104104	0.002968	0.000169	43650	0.003322	0.000276	0.000905	0.000240	0.272407	0.075749	0.272407	0.075749	0.103043	0.028654
1058	T	70645	0.002392	0.000184	103680	0.003501	0.000184	43545	0.003215	0.000272	0.001109	0.000260	0.344912	0.085981	0.344912	0.085981	0.130469	0.032524
1059	G	70966	0.003791	0.000231	104059	0.005084	0.000221	43672	0.005060	0.000340	0.001293	0.000320	0.255532	0.065490	0.255532	0.065490	0.096660	0.024773
1060	T	70826	0.001948	0.000166	103808	0.003439	0.000182	43555	0.003444	0.000281	0.001491	0.000246	0.432822	0.079759	0.432822	0.079759	0.163723	0.030170
1061	T	71109	0.001983	0.000167	104133	0.003976	0.000195	43693	0.002907	0.000258	0.001993	0.000257	0.685606	0.107335	0.685606	0.107335	0.259343	0.040601
1062	G	71347	0.003027	0.000206	104415	0.003400	0.000180	43835	0.004312	0.000314	0.000372	0.000274	0.086380	0.063825	0.086380	0.063825	0.032675	0.024143
1063	G	71428	0.005250	0.000271	104489	0.005934	0.000238	43873	0.006177	0.000375	0.000684	0.000361	0.110670	0.058821	0.110670	0.058821	0.041863	0.022250
1064	C	71664	0.014261	0.000446	104844	0.012829	0.000350	44024	0.013084	0.000545	-0.001432	0.000567	-0.109480	0.043567	-0.109480	0.043567	-0.041413	0.016480
1065	T	71650	0.001075	0.000122	104803	0.003511	0.000183	44036	0.001204	0.000165	0.002437	0.000220	2.024560	0.332897	2.024560	0.332897	0.765827	0.125924
1066	T	71652	0.001089	0.000123	104775	0.012780	0.000349	44036	0.001272	0.000170	0.011691	0.000370	9.193436	1.262573	9.193436	1.262573	3.477584	0.477591
1067	A	71652	0.000921	0.000113	104798	0.017653	0.000410	44039	0.001544	0.000187	0.016732	0.000426	10.836113	1.342694	10.836113	1.342694	4.098957	0.507899
1068	G	71748	0.001673	0.000153	104931	0.018965	0.000425	44080	0.002359	0.000231	0.017292	0.000452	7.329285	0.743760	7.329285	0.743760	2.772435	0.281341
1069	A	71866	0.001684	0.000153	105077	0.019234	0.000428	44125	0.003535	0.000283	0.017550	0.000454	4.964013	0.417704	4.964013	0.417704	1.877728	0.158004
1070	A	72134	0.002121	0.000171	105413	0.011289	0.000327	44269	0.002304	0.000228	0.009168	0.000369	3.978949	0.425355	3.978949	0.425355	1.505110	0.160898
1071	G	72453	0.006570	0.000301	105697	0.027749	0.000512	44393	0.007952	0.000423	0.021179	0.000594	2.663499	0.160260	2.663499	0.160260	1.007517	0.060621
1072	C	72577	0.002356	0.000180	105816	0.012493	0.000344	44470	0.003688	0.000288	0.010137	0.000388	2.748806	0.239042	2.748806	0.239042	1.039786	0.090422
1073	A	72496	0.001448	0.000141	105710	0.001968	0.000136	44432	0.001868	0.000205	0.000519	0.000196	0.277990	0.109501	0.277990	0.109501	0.105155	0.041421
1074	G	72564	0.005912	0.000285	105788	0.006324	0.000244	44502	0.006562	0.000384	0.000412	0.000376	0.062782	0.057397	0.062782	0.057397	0.023749	0.021711
1075	C	72443	0.014577	0.000449	105619	0.016039	0.000390	44468	0.014302	0.000567	0.001462	0.000594	0.102207	0.041743	0.102207	0.041743	0.038662	0.015790
1076	C	71874	0.002922	0.000202	104905	0.002831	0.000164	44126	0.003014	0.000261	-0.000091	0.000260	-0.030074	0.086326	-0.030074	0.086326	-0.011376	0.032654
1077	A	70932	0.001410	0.000141	103503	0.001932	0.000137	43540	0.001746	0.000200	0.000523	0.000196	0.299343	0.117600	0.299343	0.117600	0.113232	0.044484
1078	T	70436	0.002839	0.000201	102643	0.003517	0.000185	43227	0.003563	0.000287	0.000678	0.000273	0.190195	0.078172	0.190195	0.078172	0.071945	0.029570
1079	C	70422	0.002244	0.000178	102634	0.002329	0.000151	43225	0.002244	0.000228	0.000085	0.000234	0.037898	0.104148	0.037898	0.104148	0.014336	0.039396
1080	A	71835	0.007044	0.000313	104935	0.006776	0.000254	44018	0.006020	0.000370	-0.000268	0.000403	-0.044566	0.067041	-0.044566	0.067041	-0.016858	0.025360
1081	T	72430	0.001974	0.000165	105808	0.002684	0.000159	44349	0.001894	0.000207	0.000710	0.000229	0.374742	0.127832	0.374742	0.127832	0.141753	0.048355
1082	T	72573	0.001130	0.000125	106005	0.004717	0.000211	44433	0.001553	0.000187	0.003587	0.000245	2.309783	0.319731	2.309783	0.319731	0.873717	0.120944
1083	T	72697	0.001651	0.000151	106183	0.012978	0.000350	44492	0.002607	0.000242	0.011327	0.000381	4.344455	0.428987	4.344455	0.428987	1.643369	0.162272
1084	A	72789	0.001429	0.000140	106376	0.004164	0.000198	44552	0.001773	0.000200	0.002736	0.000242	1.542788	0.220959	1.542788	0.220959	0.583588	0.083582
1085	A	72913	0.000699	0.000098	106556	0.002346	0.000148	44635	0.000941	0.000145	0.001647	0.000178	1.750033	0.329578	1.750033	0.329578	0.661982	0.124669
1086	A	73163	0.000779	0.000103	107096	0.004473	0.000204	44774	0.001362	0.000174	0.003694	0.000229	2.711059	0.385650	2.711059	0.385650	1.025507	0.145879
1087	G	73229	0.002799	0.000196	107227	0.014744	0.000371	44820	0.004618	0.000321	0.011945	0.000419	2.586349	0.201380	2.586349	0.201380	0.978333	0.076175
1088	A	73258	0.001802	0.000157	107345	0.005645	0.000229	44832	0.002007	0.000212	0.003843	0.000278	1.914575	0.244707	1.914575	0.244707	0.724223	0.092565
1089	A	73292	0.001692	0.000152	107428	0.015704	0.000382	44842	0.002788	0.000249	0.014012	0.000411	5.026493	0.473189	5.026493	0.473189	1.901362	0.178992
1090	A	73298	0.002101	0.000169	107442	0.007930	0.000272	44864	0.002608	0.000241	0.005829	0.000320	2.235089	0.240342	2.235089	0.240342	0.845463	0.090914
1091	G	73279	0.002729	0.000193	107439	0.004905	0.000214	44873	0.003922	0.000296	0.002176	0.000288	0.554746	0.084483	0.554746	0.084483	0.209843	0.031957
1092	C	73241	0.001543	0.000145	107295	0.002488	0.000152	44863	0.002318	0.000227	0.000946	0.000210	0.407915	0.099175	0.407915	0.099175	0.154301	0.037515
1093	G	72885	0.001866	0.000160	106600	0.004240	0.000199	44642	0.002688	0.000245	0.002374	0.000256	0.883241	0.124696	0.883241	0.124696	0.334102	0.047168
1094	T	72158	0.002564	0.000188	105179	0.008566	0.000285	44247	0.003345	0.000275	0.006003	0.000342	1.794554	0.179485	1.794554	0.179485	0.678823	0.067894
1095	A	72021	0.001027	0.000119	104940	0.008386	0.000283	44173	0.001834	0.000204	0.007358	0.000307	4.012799	0.476241	4.012799	0.476241	1.517914	0.180147
1096	A	71915	0.001335	0.000136	104723	0.010007	0.000309	44101	0.002131	0.000220	0.008672	0.000338	4.068760	0.448592	4.068760	0.448592	1.539082	0.169688
1097	T	72003	0.001694	0.000153	104932	0.006242	0.000244	44133	0.002424	0.000234	0.004548	0.000288	1.875761	0.216810	1.875761	0.216810	0.709541	0.082012
1098	A	72250	0.001080	0.000122	105370	0.011721	0.000334	44262	0.002327	0.000229	0.010641	0.000355	4.572745	0.475721	4.572745	0.475721	1.729724	0.179950
1099	G	72817	0.003008	0.000203	106119	0.003260	0.000175	44549	0.003412	0.000277	0.000253	0.000268	0.074136	0.078888	0.074136	0.078888	0.028043	0.029841
1100	C	72911	0.001152	0.000126	106293	0.001571	0.000122	44597	0.001211	0.000165	0.000419	0.000175	0.346072	0.151911	0.346072	0.151911	0.130908	0.057463
1101	T	72865	0.003198	0.000209	106172	0.004389	0.000203	44568	0.003500	0.000280	0.001191	0.000292	0.340377	0.087742	0.340377	0.087742	0.128754	0.033190
1102	C	72925	0.002633	0.000190	106282	0.004714	0.000211	44594	0.002669	0.000245	0.002081	0.000284	0.779845	0.128098	0.779845	0.128098	0.294991	0.048455
1103	A	72868	0.002086	0.000169	106185	0.010209	0.000310	44565	0.002984	0.000259	0.008123	0.000353	2.721693	0.264016	2.721693	0.264016	1.029530	0.099869
1104	C	73074	0.001464	0.000142	106550	0.004721	0.000210	44663	0.002440	0.000234	0.003257	0.000254	1.334366	0.164737	1.334366	0.164737	0.504748	0.062315
1105	T	73013	0.001616	0.000149	106430	0.002255	0.000146	44631	0.002509	0.000237	0.000639	0.000208	0.254577	0.086360	0.254577	0.086360	0.096298	0.032667
1106	G	73137	0.003883	0.000230	106606	0.004202	0.000199	44704	0.004094	0.000303	0.000319	0.000304	0.077992	0.074525	0.077992	0.074525	0.029502	0.028190
1107	G	73294	0.050386	0.000829	106799	0.030141	0.000531	44778	0.043794	0.000989	-0.020245	0.000985	-0.462289	0.024791	-999.000000	0.000000	-999.000000	0.000000
1108	T	73208	0.004453	0.000247	106596	0.012045	0.000336	44726	0.005187	0.000341	0.007592	0.000417	1.463700	0.125280	1.463700	0.125280	0.553671	0.047389
1109	C	73276	0.002770	0.000194	106698	0.010647	0.000316	44789	0.002969	0.000257	0.007877	0.000371	2.652494	0.261733	2.652494	0.261733	1.003354	0.099005
1110	G	73080	0.001929	0.000162	106250	0.007087	0.000258	44686	0.002618	0.000242	0.005158	0.000305	1.969876	0.216211	1.969876	0.216211	0.745141	0.081786
1111	A	73585	0.001658	0.000150	107182	0.011364	0.000326	45026	0.002154	0.000219	0.009706	0.000359	4.505340	0.486783	4.505340	0.486783	1.704227	0.184135
1112	G	74475	0.002028	0.000165	108371	0.005195	0.000219	45497	0.003099	0.000261	0.003168	0.000274	1.022098	0.123430	1.022098	0.123430	0.386627	0.046690
1113	T	74474	0.002444	0.000181	108354	0.003498	0.000180	45503	0.002571	0.000238	0.001054	0.000255	0.409911	0.106217	0.409911	0.106217	0.155056	0.040179
1114	C	74703	0.003467	0.000215	108705	0.004158	0.000196	45641	0.004097	0.000300	0.000691	0.000291	0.168647	0.072079	0.168647	0.072079	0.063794	0.027265
1115	G	74768	0.002247	0.000173	108829	0.002637	0.000156	45688	0.002670	0.000242	0.000390	0.000233	0.146132	0.088250	0.146132	0.088250	0.055277	0.033382
1116	G	74830	0.004116	0.000235	108772	0.005112	0.000217	45721	0.004112	0.000300	0.000996	0.000319	0.242130	0.079652	0.242130	0.079652	0.091590	0.030130
1117	C	74863	0.004568	0.000247	108775	0.004578	0.000205	45740	0.004394	0.000310	0.000010	0.000321	0.002256	0.073073	0.002256	0.073073	0.000853	0.027641
1118	C	75450	0.001869	0.000157	109755	0.002351	0.000146	46102	0.002408	0.000229	0.000482	0.000215	0.200150	0.091258	0.200150	0.091258	0.075711	0.034520
1119	T	75398	0.003541	0.000217	109613	0.008758	0.000283	46054	0.003322	0.000269	0.005217	0.000356	1.570314	0.166168	1.570314	0.166168	0.594000	0.062856
1120	G	75724	0.004833	0.000253	110288	0.008505	0.000278	46241	0.004628	0.000316	0.003672	0.000375	0.793371	0.097581	0.793371	0.097581	0.300107	0.036912
1121	C	76022	0.002420	0.000178	110796	0.010407	0.000306	46422	0.003727	0.000283	0.007986	0.000355	2.142969	0.188681	2.142969	0.188681	0.810617	0.071372
1122	G	76249	0.004433	0.000241	111188	0.005576	0.000224	46511	0.005139	0.000332	0.001143	0.000329	0.222493	0.065636	0.222493	0.065636	0.084162	0.024828
1123	C	76532	0.003450	0.000212	111658	0.005588	0.000224	46769	0.003079	0.000257	0.002139	0.000308	0.694700	0.115696	0.694700	0.115696	0.262783	0.043764
1124	G	77018	0.004168	0.000233	112252	0.009505	0.000291	47065	0.004356	0.000304	0.005338	0.000373	1.225421	0.121000	1.225421	0.121000	0.463538	0.045770
1125	G	76675	0.005060	0.000257	111769	0.018476	0.000407	46864	0.005804	0.000352	0.013415	0.000481	2.311375	0.162811	2.311375	0.162811	0.874320	0.061586
1126	A	75965	0.003515	0.000215	110790	0.013882	0.000354	46409	0.003879	0.000289	0.010367	0.000414	2.672989	0.226051	2.672989	0.226051	1.011107	0.085508
1127	A	75349	0.002615	0.000186	109931	0.013809	0.000354	46069	0.003582	0.000279	0.011194	0.000400	3.125478	0.267770	3.125478	0.267770	1.182269	0.101289
1128	G	75086	0.001984	0.000163	109583	0.017421	0.000399	45899	0.003050	0.000258	0.015436	0.000431	5.060756	0.450406	5.060756	0.450406	1.914323	0.170374
1129	A	73926	0.002205	0.000173	107750	0.021439	0.000446	45139	0.003589	0.000282	0.019234	0.000478	5.359172	0.441646	5.359172	0.441646	2.027204	0.167061
1130	T	73764	0.008256	0.000335	107337	0.021111	0.000443	45070	0.007877	0.000418	0.012855	0.000556	1.632044	0.111701	1.632044	0.111701	0.617350	0.042253
1131	G	73607	0.007703	0.000323	107029	0.024573	0.000479	44907	0.007593	0.000411	0.016870	0.000578	2.221607	0.142374	2.221607	0.142374	0.840363	0.053856
1132	T	72774	0.031893	0.000662	106078	0.033193	0.000559	44433	0.032003	0.000849	0.001299	0.000867	0.040599	0.027103	0.040599	0.027103	0.015357	0.010252
1133	A	72991	0.016632	0.000477	106397	0.019192	0.000425	44579	0.018641	0.000647	0.002560	0.000639	0.137336	0.034606	0.137336	0.034606	0.051950	0.013090
1134	A	72699	0.021610	0.000545	106124	0.027383	0.000508	44364	0.023645	0.000730	0.005773	0.000745	0.244167	0.032404	0.244167	0.032404	0.092361	0.012257
1135	C	74721	0.019459	0.000510	108890	0.019634	0.000425	45664	0.020060	0.000663	0.000175	0.000664	0.008746	0.033097	0.008746	0.033097	0.003308	0.012519
1136	G	73771	0.029090	0.000628	108177	0.023415	0.000465	45090	0.028609	0.000797	-0.005675	0.000782	-0.198350	0.027870	-0.198350	0.027870	-0.075030	0.010542
1137	G	72645	0.015032	0.000455	107028	0.015276	0.000378	44389	0.014508	0.000572	0.000244	0.000591	0.016844	0.040763	0.016844	0.040763	0.006371	0.015419
1138	G	69581	0.006582	0.000308	104106	0.014898	0.000378	42507	0.006564	0.000393	0.008316	0.000488	1.266986	0.106166	1.266986	0.106166	0.479260	0.040159
1139	G	63452	0.007644	0.000347	97407	0.020142	0.000455	38520	0.007918	0.000453	0.012499	0.000572	1.578526	0.115713	1.578526	0.115713	0.597106	0.043770
1140	C	58976	0.004459	0.000275	92220	0.006376	0.000263	35459	0.004230	0.000345	0.001917	0.000380	0.453075	0.097250	0.453075	0.097250	0.171384	0.036787
1141	T	51584	0.005118	0.000315	83136	0.008143	0.000313	30617	0.005030	0.000405	0.003025	0.000444	0.601488	0.100710	0.601488	0.100710	0.227524	0.038095
1142	A	50738	0.002010	0.000199	82873	0.001653	0.000141	30117	0.001527	0.000225	-0.000357	0.000244	-0.233862	0.163474	-0.233862	0.163474	-0.088463	0.061837
1143	A	50192	0.001175	0.000153	82251	0.001240	0.000123	29800	0.001208	0.000201	0.000065	0.000196	0.053491	0.162660	0.053491	0.162660	0.020234	0.061529
1144	A	50068	0.001178	0.000153	82154	0.002507	0.000175	29737	0.002287	0.000277	0.001329	0.000233	0.581222	0.123717	0.581222	0.123717	0.219858	0.046798
1145	C	49979	0.001000	0.000141	82056	0.001280	0.000125	29687	0.001145	0.000196	0.000279	0.000189	0.243777	0.169992	0.243777	0.169992	0.092213	0.064303
1146	C	50616	0.001995	0.000199	83437	0.001822	0.000148	30141	0.002754	0.000302	-0.000174	0.000248	-0.063072	0.090145	-0.063072	0.090145	-0.023858	0.034099
1147	A	50707	0.002347	0.000215	83638	0.002128	0.000160	30217	0.002681	0.000298	-0.000219	0.000268	-0.081547	0.100320	-0.081547	0.100320	-0.030847	0.037948
1148	T	50866	0.003696	0.000270	83938	0.003657	0.000209	30310	0.003992	0.000363	-0.000039	0.000341	-0.009650	0.085407	-0.009650	0.085407	-0.003650	0.032307
1149	G	50857	0.004522	0.000298	83912	0.005375	0.000253	30295	0.006305	0.000456	0.000852	0.000391	0.135169	0.062803	0.135169	0.062803	0.051130	0.023756
1150	C	51104	0.001605	0.000177	84537	0.001526	0.000134	30461	0.001773	0.000241	-0.000079	0.000222	-0.044344	0.125583	-0.044344	0.125583	-0.016774	0.047504
1151	A	51568	0.002443	0.000218	85709	0.003069	0.000189	30732	0.003644	0.000344	0.000625	0.000288	0.171536	0.080782	0.171536	0.080782	0.064887	0.030557
1152	C	52283	0.000995	0.000138	87223	0.001250	0.000120	31206	0.002019	0.000254	0.000255	0.000183	0.126351	0.091848	0.126351	0.091848	0.047795	0.034743
1153	C	53616	0.002369	0.000210	90556	0.002164	0.000155	32167	0.003606	0.000335	-0.000204	0.000261	-0.056650	0.072545	-0.056650	0.072545	-0.021429	0.027441
1154	G	53359	0.003130	0.000242	90303	0.003112	0.000186	32043	0.003246	0.000318	-0.000018	0.000305	-0.005545	0.094018	-0.005545	0.094018	-0.002098	0.035564
1155	A	53052	0.002205	0.000204	89881	0.003594	0.000200	31866	0.003389	0.000326	0.001388	0.000286	0.409613	0.093023	0.409613	0.093023	0.154944	0.035188
1156	A	53220	0.002743	0.000227	90414	0.003042	0.000183	32023	0.002654	0.000288	0.000298	0.000292	0.112357	0.110632	0.112357	0.110632	0.042501	0.041849
1157	G	53584	0.007148	0.000365	90976	0.007123	0.000280	32173	0.006962	0.000465	-0.000025	0.000460	-0.003576	0.066083	-0.003576	0.066083	-0.001353	0.024997
1158	C	53598	0.003358	0.000250	90981	0.003363	0.000192	32201	0.004938	0.000392	0.000005	0.000316	0.001014	0.063923	0.001014	0.063923	0.000383	0.024180
1159	T	53379	0.007999	0.000387	90575	0.008523	0.000307	32049	0.008425	0.000513	0.000524	0.000494	0.062190	0.058751	0.062190	0.058751	0.023524	0.022224
1160	G	53626	0.006844	0.000357	91005	0.007582	0.000289	32216	0.008505	0.000514	0.000738	0.000459	0.086808	0.054254	0.086808	0.054254	0.032837	0.020523
1161	C	53550	0.005789	0.000329	90849	0.007034	0.000278	32185	0.006525	0.000450	0.001245	0.000431	0.190760	0.067314	0.190760	0.067314	0.072158	0.025463
1162	G	53370	0.004853	0.000302	90509	0.007436	0.000287	32113	0.006664	0.000456	0.002583	0.000416	0.387579	0.067820	0.387579	0.067820	0.146609	0.025654
1163	G	53055	0.007577	0.000378	89887	0.011859	0.000363	31900	0.008934	0.000529	0.004282	0.000524	0.479316	0.065179	0.479316	0.065179	0.181310	0.024655
1164	C	52850	0.002289	0.000208	89330	0.003694	0.000203	31743	0.002457	0.000278	0.001405	0.000291	0.571646	0.134956	0.571646	0.134956	0.216236	0.051050
1165	A	52148	0.001898	0.000191	88023	0.009941	0.000336	31432	0.003245	0.000321	0.008042	0.000386	2.478241	0.272752	2.478241	0.272752	0.937440	0.103173
1166	G	52147	0.003260	0.000250	87970	0.008014	0.000302	31422	0.004487	0.000378	0.004754	0.000392	1.059452	0.124858	1.059452	0.124858	0.400757	0.047230
1167	C	52009	0.002134	0.000203	87553	0.004237	0.000220	31350	0.002775	0.000298	0.002103	0.000299	0.757873	0.134963	0.757873	0.134963	0.286679	0.051052
1168	G	51524	0.002620	0.000226	86679	0.003253	0.000194	31084	0.003249	0.000323	0.000633	0.000297	0.194889	0.093530	0.194889	0.093530	0.073720	0.035379
1169	A	50933	0.001630	0.000179	85616	0.002780	0.000180	30720	0.002832	0.000304	0.001150	0.000254	0.406162	0.099668	0.406162	0.099668	0.153638	0.037701
1170	C	52156	0.001285	0.000157	87718	0.001528	0.000132	31669	0.001800	0.000238	0.000243	0.000205	0.135018	0.115320	0.135018	0.115320	0.051073	0.043622
1171	G	51868	0.161275	0.001763	87102	0.158929	0.001351	31451	0.163079	0.002277	-0.002346	0.002221	-0.014387	0.013622	-999.000000	0.000000	-999.000000	0.000000
1172	C	51763	0.003323	0.000253	86898	0.004442	0.000226	31359	0.004114	0.000362	0.001119	0.000340	0.272058	0.085953	0.272058	0.085953	0.102911	0.032513
1173	T	51460	0.065235	0.001126	86372	0.076333	0.000940	31176	0.067648	0.001473	0.011097	0.001467	0.164047	0.021975	-999.000000	0.000000	-999.000000	0.000000
1174	T	51454	0.091655	0.001335	86404	0.098537	0.001068	31188	0.092407	0.001721	0.006882	0.001709	0.074479	0.018549	-999.000000	0.000000	-999.000000	0.000000
1175	A	51451	0.001944	0.000194	86436	0.015237	0.000420	31173	0.003144	0.000318	0.013293	0.000463	4.228430	0.451778	4.228430	0.451778	1.599480	0.170893
1176	T	51495	0.002233	0.000208	86507	0.014739	0.000413	31197	0.003558	0.000338	0.012505	0.000462	3.514712	0.358014	3.514712	0.358014	1.329504	0.135425
1177	G	51728	0.002552	0.000222	86833	0.002948	0.000184	31330	0.003734	0.000345	0.000396	0.000289	0.106141	0.077898	0.106141	0.077898	0.040150	0.029466
1178	C	51817	0.162263	0.001770	86973	0.159728	0.001355	31392	0.164023	0.002286	-0.002536	0.002229	-0.015459	0.013591	-999.000000	0.000000	-999.000000	0.000000
1179	G	52244	0.002622	0.000224	87625	0.003652	0.000204	31626	0.004901	0.000394	0.001030	0.000303	0.210081	0.064105	0.210081	0.064105	0.079467	0.024249
1180	T	52194	0.002433	0.000216	87555	0.002924	0.000183	31620	0.002910	0.000303	0.000491	0.000283	0.168633	0.098797	0.168633	0.098797	0.063789	0.037372
1181	T	52230	0.002489	0.000218	87618	0.003036	0.000186	31662	0.002843	0.000300	0.000547	0.000287	0.192405	0.102944	0.192405	0.102944	0.072781	0.038941
1182	G	52163	0.002454	0.000217	87473	0.007477	0.000292	31619	0.004238	0.000366	0.005023	0.000364	1.185181	0.133644	1.185181	0.133644	0.448316	0.050553
1183	T	52039	0.005534	0.000326	87235	0.006614	0.000275	31558	0.004753	0.000388	0.001080	0.000427	0.227219	0.091693	0.227219	0.091693	0.085950	0.034684
1184	T	52124	0.010015	0.000438	87366	0.015670	0.000424	31655	0.010109	0.000565	0.005655	0.000609	0.559416	0.067920	0.559416	0.067920	0.211609	0.025692
1185	G	52248	0.012747	0.000494	87396	0.016568	0.000435	31720	0.012736	0.000634	0.003821	0.000658	0.300034	0.053809	0.300034	0.053809	0.113493	0.020354
1186	G	51746	0.020601	0.000631	86334	0.027996	0.000569	31492	0.020450	0.000806	0.007395	0.000850	0.361635	0.043937	0.361635	0.043937	0.136795	0.016620
1187	G	51486	0.020141	0.000625	85694	0.032686	0.000618	31364	0.019513	0.000789	0.012545	0.000879	0.642894	0.052006	0.642894	0.052006	0.243186	0.019672
1188	T	49840	0.037099	0.000863	82601	0.044067	0.000730	30486	0.037361	0.001107	0.006969	0.001130	0.186517	0.030757	0.186517	0.030757	0.070554	0.011634
1189	A	49382	0.016200	0.000573	82082	0.036658	0.000668	30374	0.017614	0.000762	0.020458	0.000880	1.161492	0.070842	1.161492	0.070842	0.439355	0.026797
1190	G	49627	0.024039	0.000696	82430	0.026507	0.000567	30526	0.025028	0.000905	0.002468	0.000898	0.098610	0.036047	0.098610	0.036047	0.037301	0.013636
1191	G	49660	0.020721	0.000646	82706	0.019829	0.000490	30623	0.018646	0.000780	-0.000892	0.000811	-0.047818	0.043517	-0.047818	0.043517	-0.018088	0.016461
1192	G	49058	0.013535	0.000525	81538	0.013920	0.000413	30284	0.013109	0.000658	0.000385	0.000668	0.029360	0.051000	0.029360	0.051000	0.011106	0.019292
1193	G	46227	0.013866	0.000548	76797	0.016238	0.000460	28655	0.014413	0.000709	0.002371	0.000715	0.164524	0.050273	0.164524	0.050273	0.062234	0.019017
1194	A	43031	0.004555	0.000325	70547	0.025543	0.000602	26502	0.006603	0.000499	0.020988	0.000684	3.178483	0.261651	3.178483	0.261651	1.202319	0.098974
1195	G	42006	0.002738	0.000255	68863	0.004502	0.000256	25835	0.003135	0.000348	0.001764	0.000361	0.562625	0.131104	0.562625	0.131104	0.212823	0.049593
1196	C	40394	0.002649	0.000256	65887	0.004341	0.000257	24769	0.003149	0.000357	0.001692	0.000363	0.537251	0.130218	0.537251	0.130218	0.203225	0.049257
1197	G	38753	0.003329	0.000293	63060	0.010863	0.000415	23824	0.003652	0.000392	0.007534	0.000508	2.063075	0.261307	2.063075	0.261307	0.780396	0.098844
1198	T	37049	0.002348	0.000252	60313	0.002885	0.000219	22778	0.003117	0.000370	0.000537	0.000333	0.172185	0.108923	0.172185	0.108923	0.065132	0.041202
1199	T	36761	0.003645	0.000315	59761	0.003698	0.000249	22585	0.003675	0.000403	0.000053	0.000401	0.014394	0.109208	0.014394	0.109208	0.005445	0.041310
1200	C	36891	0.001897	0.000227	59948	0.002035	0.000184	22706	0.002422	0.000327	0.000138	0.000292	0.056813	0.120875	0.056813	0.120875	0.021490	0.045723
1201	T	36802	0.002255	0.000248	59765	0.002828	0.000218	22646	0.002782	0.000350	0.000572	0.000330	0.205766	0.121260	0.205766	0.121260	0.077835	0.045869
1202	G	36897	0.002575	0.000264	59880	0.009502	0.000398	22686	0.004011	0.000420	0.006928	0.000478	1.727029	0.216738	1.727029	0.216738	0.653280	0.081985
1203	T	36851	0.005264	0.000378	59751	0.007180	0.000347	22655	0.004546	0.000448	0.001915	0.000513	0.421285	0.120198	0.421285	0.120198	0.159359	0.045467
1204	A	36886	0.001356	0.000192	59856	0.005714	0.000309	22681	0.001852	0.000286	0.004358	0.000364	2.353524	0.412841	2.353524	0.412841	0.890263	0.156165
1205	A	36966	0.001731	0.000216	59993	0.012035	0.000448	22751	0.002901	0.000357	0.010303	0.000497	3.551713	0.469610	3.551713	0.469610	1.343500	0.177638
1206	G	37147	0.002611	0.000265	60266	0.007367	0.000350	22894	0.003800	0.000407	0.004756	0.000439	1.251563	0.177025	1.251563	0.177025	0.473426	0.066963
1207	C	37113	0.002129	0.000239	60156	0.002477	0.000203	22873	0.002448	0.000327	0.000348	0.000314	0.142245	0.129611	0.142245	0.129611	0.053807	0.049028
1208	C	37284	0.003353	0.000300	60488	0.003306	0.000234	22986	0.003567	0.000394	-0.000046	0.000380	-0.012952	0.106598	-0.012952	0.106598	-0.004899	0.040323
1209	T	36900	0.002520	0.000261	59777	0.004099	0.000262	22706	0.003303	0.000381	0.001578	0.000370	0.477807	0.124854	0.477807	0.124854	0.180739	0.047228
1210	G	36964	0.003003	0.000285	59809	0.019245	0.000567	22731	0.003651	0.000401	0.016242	0.000635	4.448066	0.518270	4.448066	0.518270	1.682562	0.196045
1211	C	36805	0.277136	0.002744	59621	0.269586	0.002126	22600	0.274159	0.003483	-0.007550	0.003472	-0.027539	0.012667	-999.000000	0.000000	-999.000000	0.000000
1212	G	37007	0.002189	0.000243	59874	0.011157	0.000432	22662	0.003839	0.000412	0.008968	0.000495	2.336006	0.281744	2.336006	0.281744	0.883637	0.106575
1213	A	37345	0.001607	0.000207	60561	0.003203	0.000230	22898	0.001660	0.000269	0.001597	0.000310	0.962162	0.243289	0.962162	0.243289	0.363955	0.092028
1214	A	37574	0.001490	0.000199	60933	0.004152	0.000261	23038	0.002648	0.000339	0.002662	0.000328	1.005253	0.178727	1.005253	0.178727	0.380255	0.067607
1215	G	38179	0.009979	0.000511	61797	0.009871	0.000400	23353	0.010620	0.000674	-0.000108	0.000649	-0.010196	0.061111	-0.010196	0.061111	-0.003857	0.023116
1216	G	38690	0.002946	0.000276	62556	0.003149	0.000224	23669	0.004943	0.000457	0.000203	0.000356	0.041002	0.072051	0.041002	0.072051	0.015510	0.027254
1217	T	38804	0.005103	0.000363	62617	0.005685	0.000301	23682	0.006038	0.000505	0.000583	0.000471	0.096515	0.078497	0.096515	0.078497	0.036509	0.029693
1218	G	39897	0.002005	0.000224	64064	0.002451	0.000196	24273	0.003049	0.000354	0.000446	0.000298	0.146134	0.099055	0.146134	0.099055	0.055278	0.037469
1219	T	40027	0.002498	0.000250	64117	0.002651	0.000203	24324	0.003371	0.000372	0.000153	0.000322	0.045412	0.095687	0.045412	0.095687	0.017178	0.036195
1220	G	40865	0.114426	0.001673	65266	0.114531	0.001325	24782	0.112541	0.002131	0.000106	0.002134	0.000940	0.018964	-999.000000	0.000000	-999.000000	0.000000
1221	C	41732	0.001582	0.000195	67209	0.002500	0.000193	25385	0.002679	0.000325	0.000918	0.000274	0.342752	0.110418	0.342752	0.110418	0.129652	0.041767
1222	T	42005	0.002024	0.000219	67599	0.005148	0.000276	25546	0.002779	0.000330	0.003124	0.000353	1.124181	0.184107	1.124181	0.184107	0.425242	0.069642
1223	G	42142	0.002729	0.000254	67860	0.014825	0.000467	25640	0.004290	0.000409	0.012096	0.000532	2.819414	0.296061	2.819414	0.296061	1.066495	0.111990
1224	T	42103	0.003658	0.000295	67900	0.010913	0.000401	25620	0.004176	0.000404	0.007255	0.000498	1.737230	0.205914	1.737230	0.205914	0.657139	0.077891
1225	G	42144	0.002254	0.000231	68054	0.011432	0.000410	25647	0.003314	0.000359	0.009178	0.000471	2.769249	0.332240	2.769249	0.332240	1.047519	0.125676
1226	A	42108	0.002351	0.000236	68003	0.014441	0.000461	25620	0.003044	0.000345	0.012089	0.000518	3.970917	0.480718	3.970917	0.480718	1.502071	0.181840
1227	G	42331	0.002386	0.000237	68440	0.005830	0.000292	25718	0.003966	0.000393	0.003444	0.000376	0.868352	0.128028	0.868352	0.128028	0.328470	0.048429
1228	G	42448	0.004076	0.000310	68736	0.005950	0.000294	25812	0.005463	0.000460	0.001875	0.000427	0.343195	0.083391	0.343195	0.083391	0.129820	0.031544
1229	C	42437	0.112543	0.001628	68640	0.113112	0.001284	25776	0.110258	0.002068	0.000569	0.002074	0.005157	0.018807	-999.000000	0.000000	-999.000000	0.000000
1230	A	42447	0.001366	0.000179	68570	0.002056	0.000173	25758	0.002368	0.000303	0.000690	0.000249	0.291312	0.111705	0.291312	0.111705	0.110194	0.042255
1231	T	42588	0.002536	0.000244	68723	0.002430	0.000188	25829	0.002284	0.000297	-0.000106	0.000308	-0.046352	0.135001	-0.046352	0.135001	-0.017534	0.051066
1232	G	43422	0.005251	0.000348	69781	0.005159	0.000272	26229	0.003965	0.000389	-0.000092	0.000441	-0.023151	0.111351	-0.023151	0.111351	-0.008757	0.042121
1233	C	43566	0.002066	0.000218	70138	0.002267	0.000180	26309	0.002775	0.000325	0.000201	0.000282	0.072486	0.102123	0.072486	0.102123	0.027419	0.038630
1234	T	43723	0.003591	0.000287	70379	0.003666	0.000228	26380	0.003033	0.000339	0.000075	0.000366	0.024757	0.120836	0.024757	0.120836	0.009365	0.045708
1235	G	43762	0.002217	0.000225	70453	0.003080	0.000209	26399	0.002462	0.000305	0.000864	0.000307	0.350714	0.132129	0.350714	0.132129	0.132664	0.049980
1236	G	43861	0.002303	0.000229	70699	0.007808	0.000332	26460	0.003364	0.000357	0.005505	0.000404	1.636661	0.210948	1.636661	0.210948	0.619097	0.079795
1237	A	43889	0.002506	0.000239	70757	0.004296	0.000246	26490	0.003511	0.000364	0.001790	0.000343	0.509882	0.111153	0.509882	0.111153	0.192872	0.042046
1238	G	44097	0.004241	0.000310	71072	0.006050	0.000292	26600	0.006579	0.000497	0.001810	0.000426	0.275052	0.067977	0.275052	0.067977	0.104043	0.025714
1239	G	43929	0.002754	0.000250	70670	0.002689	0.000195	26487	0.003775	0.000378	-0.000066	0.000317	-0.017453	0.084089	-0.017453	0.084089	-0.006602	0.031808
1240	T	43713	0.003660	0.000289	70202	0.005612	0.000283	26344	0.004024	0.000391	0.001952	0.000405	0.485161	0.111043	0.485161	0.111043	0.183521	0.042004
1241	A	44263	0.001762	0.000200	71301	0.007882	0.000332	26649	0.002364	0.000298	0.006120	0.000388	2.588711	0.365069	2.588711	0.365069	0.979227	0.138094
1242	T	44348	0.002097	0.000217	71438	0.008343	0.000342	26706	0.002958	0.000333	0.006246	0.000405	2.111413	0.274192	2.111413	0.274192	0.798680	0.103718
1243	C	45685	0.002255	0.000222	73869	0.002978	0.000201	27699	0.003574	0.000359	0.000724	0.000299	0.202476	0.086217	0.202476	0.086217	0.076590	0.032613
1244	A	46070	0.002388	0.000228	74582	0.003003	0.000201	27941	0.003364	0.000347	0.000616	0.000303	0.183024	0.092160	0.183024	0.092160	0.069232	0.034861
1245	G	46202	0.002511	0.000233	74775	0.002180	0.000171	28024	0.002355	0.000290	-0.000331	0.000289	-0.140477	0.123904	-0.140477	0.123904	-0.053138	0.046869
1246	A	46237	0.002120	0.000214	74826	0.004758	0.000252	28060	0.004063	0.000381	0.002638	0.000331	0.649365	0.101628	0.649365	0.101628	0.245634	0.038443
1247	A	46211	0.002142	0.000215	74802	0.004612	0.000248	28057	0.002816	0.000317	0.002470	0.000329	0.877164	0.152853	0.877164	0.152853	0.331803	0.057820
1248	G	46954	0.002321	0.000222	75875	0.013483	0.000422	28527	0.002734	0.000310	0.011161	0.000477	4.082024	0.493972	4.082024	0.493972	1.544100	0.186854
1249	T	47209	0.005613	0.000345	76149	0.012778	0.000410	28674	0.007254	0.000503	0.007164	0.000535	0.987632	0.100688	0.987632	0.100688	0.373590	0.038087
1250	G	47376	0.003652	0.000278	76411	0.010352	0.000368	28752	0.004139	0.000379	0.006700	0.000461	1.618876	0.185557	1.618876	0.185557	0.612369	0.070190
1251	C	47531	0.002483	0.000229	76646	0.005467	0.000267	28837	0.002462	0.000292	0.002984	0.000352	1.212007	0.202661	1.212007	0.202661	0.458464	0.076660
1252	G	47427	0.004090	0.000294	76389	0.020068	0.000513	28759	0.004520	0.000396	0.015978	0.000591	3.534666	0.336429	3.534666	0.336429	1.337052	0.127260
1253	A	47281	0.002623	0.000236	76048	0.012952	0.000413	28645	0.003072	0.000327	0.010330	0.000475	3.362444	0.390386	3.362444	0.390386	1.271905	0.147671
1254	A	47293	0.001966	0.000204	76070	0.021533	0.000532	28650	0.003770	0.000363	0.019566	0.000570	5.190514	0.521827	5.190514	0.521827	1.963406	0.197391
1255	T	49449	0.007968	0.000401	78868	0.020376	0.000508	30003	0.009732	0.000570	0.012408	0.000648	1.274923	0.099976	1.274923	0.099976	0.482263	0.037818
1256	G	50167	0.007236	0.000380	79720	0.009772	0.000350	30404	0.009768	0.000567	0.002536	0.000517	0.259598	0.054982	0.259598	0.054982	0.098198	0.020798
1257	C	50497	0.002713	0.000232	80309	0.003125	0.000197	30677	0.003488	0.000337	0.000412	0.000304	0.118234	0.088010	0.118234	0.088010	0.044724	0.033291
1258	T	50261	0.012972	0.000508	79998	0.012138	0.000390	30585	0.011149	0.000604	-0.000834	0.000640	-0.074846	0.057562	-0.074846	0.057562	-0.028312	0.021774
1259	G	50279	0.003341	0.000258	79924	0.006143	0.000277	30591	0.004086	0.000365	0.002802	0.000379	0.685723	0.111110	0.685723	0.111110	0.259387	0.042029
1260	A	49609	0.002237	0.000212	78878	0.004475	0.000238	30135	0.002754	0.000302	0.002238	0.000319	0.812472	0.146211	0.812472	0.146211	0.307332	0.055307
1261	C	50469	0.001763	0.000187	80187	0.003143	0.000198	30635	0.001861	0.000246	0.001379	0.000272	0.741257	0.176221	0.741257	0.176221	0.280394	0.066659
1262	A	48659	0.002261	0.000216	77154	0.007790	0.000318	29562	0.002199	0.000273	0.005529	0.000384	2.514583	0.357452	2.514583	0.357452	0.951187	0.135213
1263	T	48046	0.003039	0.000251	76192	0.026971	0.000595	29216	0.004450	0.000390	0.023933	0.000646	5.378571	0.493563	5.378571	0.493563	2.034542	0.186699
1264	A	48081	0.002246	0.000216	76275	0.015011	0.000444	29242	0.002360	0.000284	0.012765	0.000493	5.409881	0.684028	5.409881	0.684028	2.046386	0.258746
1265	A	48095	0.002474	0.000227	76444	0.021427	0.000529	29265	0.003588	0.000350	0.018953	0.000576	5.282522	0.539938	5.282522	0.539938	1.998210	0.204241
1266	G	48609	0.002098	0.000208	77261	0.026003	0.000580	29577	0.003347	0.000336	0.023904	0.000616	7.141618	0.740994	7.141618	0.740994	2.701447	0.280294
1267	T	48487	0.013055	0.000519	77325	0.014083	0.000427	29571	0.011532	0.000624	0.001028	0.000672	0.089179	0.058462	0.089179	0.058462	0.033733	0.022114
1268	A	48418	0.001673	0.000186	77334	0.018207	0.000485	29562	0.002436	0.000287	0.016534	0.000520	6.788506	0.827989	6.788506	0.827989	2.567876	0.313202
1269	A	48187	0.001930	0.000200	77175	0.019864	0.000507	29466	0.003428	0.000341	0.017934	0.000545	5.232101	0.544385	5.232101	0.544385	1.979137	0.205923
1270	C	49346	0.002270	0.000214	79822	0.008306	0.000323	30400	0.002401	0.000281	0.006036	0.000387	2.513744	0.335533	2.513744	0.335533	0.950869	0.126922
1271	G	49095	0.003076	0.000250	79499	0.016529	0.000456	30287	0.004986	0.000406	0.013453	0.000520	2.698319	0.243111	2.698319	0.243111	1.020688	0.091961
1272	A	48006	0.002958	0.000248	78250	0.009073	0.000341	29689	0.002290	0.000278	0.006116	0.000421	2.670054	0.372411	2.670054	0.372411	1.009996	0.140871
1273	T	47761	0.003518	0.000271	77993	0.016566	0.000461	29646	0.003913	0.000363	0.013048	0.000535	3.334683	0.338447	3.334683	0.338447	1.261404	0.128024
1274	A	47401	0.003122	0.000257	77712	0.008905	0.000339	29467	0.003054	0.000322	0.005782	0.000425	1.893214	0.243248	1.893214	0.243248	0.716143	0.092013
1275	A	47544	0.003954	0.000288	78056	0.020652	0.000514	29592	0.005035	0.000412	0.016698	0.000590	3.316212	0.295844	3.316212	0.295844	1.254418	0.111908
1276	A	48017	0.005561	0.000340	78902	0.010481	0.000364	29900	0.005017	0.000410	0.004921	0.000499	0.980885	0.127647	0.980885	0.127647	0.371037	0.048285
1277	G	48420	0.005039	0.000323	79849	0.004721	0.000243	30149	0.005805	0.000439	-0.000318	0.000404	-0.054755	0.069721	-0.054755	0.069721	-0.020712	0.026373
1278	C	48858	0.004892	0.000316	80826	0.005233	0.000254	30478	0.004758	0.000395	0.000342	0.000406	0.071831	0.085556	0.071831	0.085556	0.027171	0.032363
1279	G	49002	0.002673	0.000234	81150	0.003266	0.000201	30570	0.003566	0.000342	0.000592	0.000308	0.166087	0.087804	0.166087	0.087804	0.062825	0.033213
1280	G	48850	0.002866	0.000242	80977	0.004495	0.000236	30507	0.004163	0.000369	0.001629	0.000338	0.391351	0.088285	0.391351	0.088285	0.148036	0.033396
1281	G	48478	0.002228	0.000214	80680	0.004710	0.000242	30289	0.003533	0.000342	0.002482	0.000323	0.702634	0.113905	0.702634	0.113905	0.265784	0.043087
1282	T	46702	0.004946	0.000325	78230	0.008488	0.000329	29277	0.004987	0.000413	0.003542	0.000463	0.710175	0.109891	0.710175	0.109891	0.268637	0.041568
1283	G	47000	0.003766	0.000283	79317	0.018722	0.000486	29413	0.006256	0.000461	0.014956	0.000562	2.390827	0.197850	2.390827	0.197850	0.904374	0.074840
1284	A	47186	0.001589	0.000184	80220	0.005261	0.000256	29532	0.001930	0.000256	0.003671	0.000315	1.902005	0.300187	1.902005	0.300187	0.719468	0.113551
1285	A	51920	0.001002	0.000139	92632	0.006326	0.000261	32708	0.001559	0.000218	0.005325	0.000296	3.414822	0.514462	3.414822	0.514462	1.291719	0.194604
1286	A	52433	0.000935	0.000134	94186	0.006721	0.000267	33098	0.001934	0.000242	0.005786	0.000299	2.992379	0.404676	2.992379	0.404676	1.131922	0.153076
1287	A	52957	0.001794	0.000184	95512	0.016218	0.000412	33419	0.003441	0.000321	0.014424	0.000451	4.191600	0.412284	4.191600	0.412284	1.585549	0.155954
1288	G	55826	0.001881	0.000184	101969	0.004237	0.000204	35127	0.003046	0.000294	0.002356	0.000274	0.773364	0.117040	0.773364	0.117040	0.292539	0.044273
1289	C	56244	0.001956	0.000186	103198	0.002704	0.000162	35380	0.001950	0.000235	0.000748	0.000247	0.383425	0.134762	0.383425	0.134762	0.145038	0.050976
1290	C	56438	0.036766	0.000807	103834	0.031165	0.000548	35522	0.031671	0.000944	-0.005601	0.000975	-0.176848	0.031249	-0.176848	0.031249	-0.066896	0.011821
1291	C	57326	0.024143	0.000649	105211	0.019561	0.000431	36021	0.020988	0.000763	-0.004582	0.000779	-0.218314	0.037963	-0.218314	0.037963	-0.082581	0.014360
1292	G	57560	0.048089	0.000914	105699	0.033927	0.000567	36148	0.043875	0.001102	-0.014162	0.001075	-0.322789	0.025815	-0.322789	0.025815	-0.122101	0.009765
1293	C	57855	0.003526	0.000247	106411	0.004802	0.000212	36342	0.003770	0.000322	0.001276	0.000326	0.338505	0.091108	0.338505	0.091108	0.128046	0.034463
1294	T	57764	0.001956	0.000184	106198	0.004341	0.000202	36316	0.002175	0.000245	0.002385	0.000273	1.096243	0.176087	1.096243	0.176087	0.414674	0.066608
1295	C	58694	0.001738	0.000172	107593	0.004182	0.000197	36832	0.002308	0.000250	0.002445	0.000262	1.059289	0.161429	1.059289	0.161429	0.400695	0.061063
1296	G	58768	0.004101	0.000264	107699	0.012108	0.000335	36861	0.005100	0.000372	0.008007	0.000427	1.569915	0.141825	1.569915	0.141825	0.593849	0.053648
1297	C	59038	0.001626	0.000166	108253	0.004462	0.000203	37040	0.002079	0.000237	0.002836	0.000262	1.364082	0.200190	1.364082	0.200190	0.515989	0.075725
1298	C	59505	0.002907	0.000221	109159	0.004406	0.000201	37304	0.002627	0.000265	0.001499	0.000299	0.570636	0.127480	0.570636	0.127480	0.215853	0.048222
1299	G	59825	0.005466	0.000302	109713	0.014064	0.000358	37467	0.005658	0.000389	0.008598	0.000469	1.519539	0.133225	1.519539	0.133225	0.574793	0.050395
1300	G	59767	0.006994	0.000342	109606	0.024433	0.000472	37431	0.008148	0.000467	0.017439	0.000583	2.140212	0.141908	2.140212	0.141908	0.809574	0.053679
1301	A	59745	0.002661	0.000211	109660	0.010596	0.000311	37413	0.003715	0.000315	0.007935	0.000376	2.135792	0.207472	2.135792	0.207472	0.807902	0.078480
1302	A	59790	0.003011	0.000224	109758	0.012473	0.000337	37436	0.003606	0.000310	0.009462	0.000405	2.623947	0.252213	2.623947	0.252213	0.992556	0.095404
1303	G	60569	0.005481	0.000301	110926	0.010548	0.000308	37831	0.005921	0.000396	0.005066	0.000431	0.855626	0.092530	0.855626	0.092530	0.323656	0.035001
1304	A	60223	0.004301	0.000267	110420	0.014834	0.000367	37542	0.004875	0.000360	0.010534	0.000454	2.160939	0.184869	2.160939	0.184869	0.817415	0.069930
1305	C	63230	0.002957	0.000216	117764	0.003821	0.000180	39451	0.002991	0.000275	0.000864	0.000281	0.288776	0.097784	0.288776	0.097784	0.109235	0.036989
1306	C	64955	0.003710	0.000239	121650	0.008903	0.000271	40495	0.004025	0.000315	0.005192	0.000361	1.289959	0.135096	1.289959	0.135096	0.487950	0.051102
1307	A	64838	0.005429	0.000289	122145	0.008539	0.000264	40385	0.005918	0.000383	0.003110	0.000392	0.525532	0.074447	0.525532	0.074447	0.198792	0.028161
1308	A	64589	0.003236	0.000224	122114	0.015453	0.000356	40269	0.005091	0.000356	0.012217	0.000420	2.399822	0.186841	2.399822	0.186841	0.907776	0.070676
1309	G	65156	0.004221	0.000255	123265	0.006920	0.000237	40506	0.004394	0.000329	0.002699	0.000348	0.614283	0.091551	0.614283	0.091551	0.232364	0.034631
1310	G	64859	0.002837	0.000209	122957	0.004929	0.000200	40269	0.002732	0.000260	0.002092	0.000290	0.765707	0.128700	0.765707	0.128700	0.289643	0.048683
1311	G	63164	0.002961	0.000216	120738	0.008870	0.000271	39316	0.004604	0.000342	0.005910	0.000347	1.283722	0.121584	1.283722	0.121584	0.485591	0.045991
1312	T	61393	0.002574	0.000205	118264	0.006190	0.000229	38276	0.003449	0.000300	0.003616	0.000307	1.048518	0.127491	1.048518	0.127491	0.396621	0.048226
1313	T	61036	0.003555	0.000241	117752	0.012790	0.000330	38021	0.004629	0.000349	0.009234	0.000408	1.994874	0.174351	1.994874	0.174351	0.754597	0.065951
1314	C	61056	0.002211	0.000190	118048	0.004718	0.000200	38016	0.002367	0.000250	0.002507	0.000276	1.059098	0.161419	1.059098	0.161419	0.400623	0.061060
1315	C	62195	0.001415	0.000151	120281	0.005886	0.000221	38606	0.001891	0.000221	0.004471	0.000268	2.364650	0.310880	2.364650	0.310880	0.894472	0.117596
1316	T	62331	0.002711	0.000209	120725	0.007745	0.000253	38713	0.003100	0.000283	0.005034	0.000328	1.623863	0.182149	1.623863	0.182149	0.614256	0.068901
1317	G	64293	0.001913	0.000172	124418	0.004517	0.000191	39751	0.003119	0.000280	0.002604	0.000257	0.834744	0.111392	0.834744	0.111392	0.315757	0.042136
1318	T	64380	0.013715	0.000462	124854	0.014713	0.000343	39821	0.013561	0.000584	0.000998	0.000575	0.073576	0.042536	0.073576	0.042536	0.027832	0.016090
1319	C	64561	0.001952	0.000174	125352	0.002369	0.000137	39933	0.001878	0.000217	0.000418	0.000222	0.222392	0.120779	0.222392	0.120779	0.084124	0.045687
1320	C	64998	0.002062	0.000178	126440	0.003290	0.000161	40222	0.002635	0.000256	0.001228	0.000240	0.466156	0.101801	0.466156	0.101801	0.176332	0.038508
1321	A	64747	0.001066	0.000128	126117	0.005003	0.000199	40082	0.001472	0.000192	0.003938	0.000237	2.675035	0.383655	2.675035	0.383655	1.011880	0.145124
1322	A	64586	0.001146	0.000133	125894	0.006926	0.000235	40008	0.002574	0.000254	0.005781	0.000270	2.245382	0.244799	2.245382	0.244799	0.849357	0.092600
1323	C	68488	0.001168	0.000131	134682	0.006400	0.000218	42411	0.002570	0.000246	0.005232	0.000254	2.035796	0.218630	2.035796	0.218630	0.770077	0.082701
1324	G	68420	0.001198	0.000132	134662	0.007225	0.000232	42331	0.002788	0.000257	0.006027	0.000267	2.162116	0.220853	2.162116	0.220853	0.817860	0.083542
1325	T	68321	0.001698	0.000158	134611	0.003076	0.000151	42284	0.001726	0.000202	0.001378	0.000218	0.797987	0.157247	0.797987	0.157247	0.301853	0.059481
1326	T	68445	0.001067	0.000125	134822	0.017527	0.000361	42329	0.002410	0.000239	0.016460	0.000382	6.830848	0.694642	6.830848	0.694642	2.583892	0.262761
1327	A	68559	0.001021	0.000122	135131	0.015622	0.000340	42441	0.002403	0.000238	0.014601	0.000361	6.075246	0.620034	6.075246	0.620034	2.298072	0.234539
1328	A	68766	0.001454	0.000145	135597	0.010089	0.000273	42545	0.002585	0.000247	0.008635	0.000309	3.339594	0.340123	3.339594	0.340123	1.263262	0.128658
1329	T	69108	0.002648	0.000196	136247	0.008947	0.000256	42705	0.004590	0.000328	0.006299	0.000322	1.372433	0.120609	1.372433	0.120609	0.519148	0.045623
1330	C	69710	0.002826	0.000201	137319	0.004253	0.000176	43019	0.003696	0.000293	0.001427	0.000267	0.386056	0.078563	0.386056	0.078563	0.146033	0.029718
1331	G	70068	0.003397	0.000220	137871	0.003170	0.000152	43175	0.003497	0.000285	-0.000227	0.000267	-0.064926	0.076620	-0.064926	0.076620	-0.024559	0.028983
1332	G	70124	0.004193	0.000245	137971	0.003994	0.000170	43215	0.004582	0.000326	-0.000199	0.000298	-0.043429	0.065088	-0.043429	0.065088	-0.016428	0.024621
1333	G	69971	0.003158	0.000212	137588	0.003147	0.000151	43126	0.003177	0.000271	-0.000011	0.000261	-0.003581	0.082095	-0.003581	0.082095	-0.001354	0.031054
1334	G	69496	0.006633	0.000309	136717	0.007731	0.000238	42861	0.007723	0.000424	0.001098	0.000390	0.142157	0.051086	0.142157	0.051086	0.053773	0.019324
1335	C	68974	0.002450	0.000188	135639	0.004763	0.000187	42513	0.003458	0.000285	0.002312	0.000266	0.668768	0.094607	0.668768	0.094607	0.252974	0.035787
1336	A	68198	0.001936	0.000168	134252	0.008827	0.000256	42043	0.002521	0.000245	0.006891	0.000307	2.733249	0.292037	2.733249	0.292037	1.033901	0.110468
1337	G	70781	0.008505	0.000347	138412	0.009204	0.000258	43308	0.007643	0.000420	0.000699	0.000432	0.091496	0.056752	0.091496	0.056752	0.034610	0.021467
1338	G	71027	0.003928	0.000235	138863	0.004047	0.000171	43403	0.004654	0.000327	0.000119	0.000291	0.025584	0.062466	0.025584	0.062466	0.009678	0.023629
1339	G	71009	0.001957	0.000166	138751	0.002897	0.000145	43339	0.003392	0.000280	0.000940	0.000220	0.277068	0.068799	0.277068	0.068799	0.104806	0.026025
1340	T	70641	0.004870	0.000263	137809	0.009702	0.000265	43096	0.004293	0.000316	0.004832	0.000373	1.125654	0.120044	1.125654	0.120044	0.425799	0.045409
1341	G	70629	0.001982	0.000168	137855	0.004280	0.000176	43094	0.002065	0.000219	0.002298	0.000243	1.112537	0.166631	1.112537	0.166631	0.420837	0.063031
1342	A	70523	0.001843	0.000162	137653	0.002623	0.000138	43037	0.002463	0.000239	0.000779	0.000213	0.316349	0.091616	0.316349	0.091616	0.119665	0.034655
1343	G	70950	0.001283	0.000134	138275	0.004057	0.000171	43229	0.002938	0.000261	0.002775	0.000218	0.944414	0.111879	0.944414	0.111879	0.357242	0.042320
1344	T	71105	0.006047	0.000292	138593	0.007230	0.000228	43341	0.007083	0.000404	0.001182	0.000370	0.166927	0.053156	0.166927	0.053156	0.063143	0.020107
1345	C	71512	0.002797	0.000198	139303	0.003281	0.000153	43578	0.003534	0.000285	0.000484	0.000250	0.136927	0.071688	0.136927	0.071688	0.051795	0.027117
1346	G	71613	0.003295	0.000215	139422	0.002661	0.000138	43635	0.003208	0.000271	-0.000635	0.000255	-0.197762	0.081264	-0.197762	0.081264	-0.074807	0.030739
1347	A	71487	0.002196	0.000175	139256	0.004316	0.000176	43572	0.003833	0.000297	0.002120	0.000248	0.553022	0.077669	0.553022	0.077669	0.209191	0.029380
1348	C	71568	0.001551	0.000147	139340	0.001672	0.000110	43630	0.001329	0.000175	0.000121	0.000183	0.091169	0.138554	0.091169	0.138554	0.034486	0.052410
1349	C	71504	0.001720	0.000155	139469	0.001771	0.000113	43603	0.001789	0.000203	0.000051	0.000192	0.028409	0.107220	0.028409	0.107220	0.010746	0.040558
1350	C	71512	0.002419	0.000184	139655	0.002155	0.000124	43633	0.002544	0.000241	-0.000264	0.000222	-0.103722	0.087800	-0.103722	0.087800	-0.039235	0.033212
1351	C	71500	0.002196	0.000175	139718	0.002419	0.000132	43608	0.003440	0.000281	0.000223	0.000219	0.064934	0.063930	0.064934	0.063930	0.024562	0.024183
1352	T	70923	0.001114	0.000125	138726	0.002336	0.000130	43225	0.001920	0.000211	0.001222	0.000180	0.636217	0.117057	0.636217	0.117057	0.240661	0.044279
1353	A	70859	0.000833	0.000108	138629	0.001565	0.000106	43186	0.000903	0.000145	0.000733	0.000152	0.811332	0.212444	0.811332	0.212444	0.306901	0.080361
1354	A	70845	0.001284	0.000135	138628	0.002683	0.000139	43176	0.001575	0.000191	0.001399	0.000194	0.888249	0.163451	0.888249	0.163451	0.335996	0.061828
1355	G	70984	0.001691	0.000154	138846	0.002017	0.000121	43219	0.002476	0.000239	0.000326	0.000196	0.131717	0.080107	0.131717	0.080107	0.049824	0.030302
1356	G	71141	0.004048	0.000239	139210	0.003929	0.000168	43326	0.004685	0.000329	-0.000119	0.000292	-0.025394	0.062298	-0.025394	0.062298	-0.009606	0.023565
1357	C	71672	0.002302	0.000179	140123	0.002591	0.000136	43618	0.002889	0.000257	0.000288	0.000225	0.099846	0.078383	0.099846	0.078383	0.037769	0.029650
1358	G	71555	0.002166	0.000174	139838	0.003454	0.000157	43560	0.003122	0.000268	0.001288	0.000234	0.412485	0.083010	0.412485	0.083010	0.156030	0.031400
1359	A	71192	0.001714	0.000155	139094	0.005349	0.000196	43356	0.003045	0.000265	0.003635	0.000250	1.194006	0.132461	1.194006	0.132461	0.451655	0.050106
1360	G	71692	0.002078	0.000170	139664	0.005814	0.000204	43598	0.002913	0.000258	0.003736	0.000266	1.282405	0.145848	1.282405	0.145848	0.485093	0.055170
1361	G	71637	0.007315	0.000320	139551	0.010555	0.000275	43543	0.008314	0.000437	0.003241	0.000422	0.389797	0.054694	0.389797	0.054694	0.147448	0.020689
1362	C	71964	0.002571	0.000189	140277	0.003215	0.000151	43743	0.003109	0.000267	0.000644	0.000242	0.207245	0.079890	0.207245	0.079890	0.078394	0.030220
1363	C	73682	0.002131	0.000170	144153	0.002046	0.000119	44752	0.002369	0.000230	-0.000084	0.000208	-0.035608	0.087732	-0.035608	0.087732	-0.013469	0.033186
1364	G	73746	0.004353	0.000243	144213	0.009895	0.000262	44751	0.005586	0.000353	0.005542	0.000357	0.992095	0.089593	0.992095	0.089593	0.375278	0.033890
1365	A	73753	0.001383	0.000137	144295	0.004678	0.000180	44762	0.001698	0.000195	0.003295	0.000226	1.940622	0.259429	1.940622	0.259429	0.734076	0.098134
1366	A	73927	0.001028	0.000118	144605	0.005830	0.000201	44890	0.001960	0.000209	0.004802	0.000233	2.449378	0.286853	2.449378	0.286853	0.926522	0.108507
1367	A	73944	0.001109	0.000122	144621	0.010676	0.000272	44897	0.002651	0.000243	0.009567	0.000298	3.609581	0.349472	3.609581	0.349472	1.365389	0.132194
1368	G	74828	0.002098	0.000167	145840	0.001844	0.000112	45352	0.003418	0.000275	-0.000254	0.000202	-0.074219	0.059319	-0.074219	0.059319	-0.028075	0.022439
1369	G	75190	0.007169	0.000309	146549	0.007294	0.000223	45573	0.008053	0.000420	0.000126	0.000381	0.015644	0.047311	0.015644	0.047311	0.005918	0.017896
1370	C	75490	0.002994	0.000199	147101	0.003861	0.000162	45710	0.003938	0.000294	0.000868	0.000257	0.220302	0.067230	0.220302	0.067230	0.083333	0.025431
1371	G	75564	0.002038	0.000164	147215	0.003009	0.000143	45767	0.002928	0.000253	0.000971	0.000218	0.331707	0.079698	0.331707	0.079698	0.125474	0.030147
1372	T	75496	0.001285	0.000130	147121	0.001964	0.000116	45730	0.001246	0.000165	0.000680	0.000174	0.545176	0.157361	0.545176	0.157361	0.206223	0.059525
1373	A	75763	0.001294	0.000131	147748	0.003276	0.000149	45894	0.001743	0.000195	0.001982	0.000198	1.137219	0.170533	1.137219	0.170533	0.430174	0.064507
1374	G	76008	0.002131	0.000167	148138	0.002039	0.000117	46034	0.002824	0.000248	-0.000093	0.000204	-0.032831	0.072457	-0.032831	0.072457	-0.012419	0.027408
1375	T	76240	0.002768	0.000191	148669	0.003545	0.000154	46186	0.003334	0.000269	0.000777	0.000245	0.233093	0.075911	0.233093	0.075911	0.088172	0.028715
1376	C	76424	0.002918	0.000195	149038	0.003301	0.000149	46324	0.003627	0.000280	0.000383	0.000246	0.105674	0.068217	0.105674	0.068217	0.039973	0.025804
1377	G	76471	0.001765	0.000152	149135	0.002541	0.000131	46343	0.002223	0.000219	0.000776	0.000200	0.349123	0.096470	0.349123	0.096470	0.132062	0.036491
1378	A	76514	0.001307	0.000131	149246	0.003906	0.000162	46377	0.002846	0.000248	0.002599	0.000208	0.913259	0.107972	0.913259	0.107972	0.345457	0.040842
1379	T	76697	0.001734	0.000150	149555	0.008499	0.000238	46506	0.002537	0.000234	0.006764	0.000282	2.665996	0.269392	2.665996	0.269392	1.008461	0.101902
1380	G	76833	0.003839	0.000224	149786	0.003318	0.000149	46570	0.003522	0.000275	-0.000521	0.000269	-0.148067	0.077132	-0.148067	0.077132	-0.056009	0.029177
1381	G	76872	0.005529	0.000268	149865	0.004931	0.000181	46596	0.005129	0.000332	-0.000598	0.000324	-0.116503	0.063570	-0.116503	0.063570	-0.044069	0.024047
1382	G	77288	0.175732	0.001508	150492	0.165138	0.001048	46808	0.166104	0.001884	-0.010594	0.001836	-0.063779	0.011077	-999.000000	0.000000	-999.000000	0.000000
1383	A	77556	0.000799	0.000102	151002	0.000894	0.000077	46995	0.000936	0.000141	0.000095	0.000127	0.101045	0.136912	0.101045	0.136912	0.038222	0.051789
1384	A	77641	0.000837	0.000104	151154	0.000853	0.000075	47042	0.001254	0.000163	0.000016	0.000128	0.012955	0.102211	0.012955	0.102211	0.004900	0.038663
1385	A	77672	0.000940	0.000110	151212	0.001316	0.000093	47060	0.001317	0.000167	0.000376	0.000144	0.285535	0.115328	0.285535	0.115328	0.108009	0.043625
1386	C	77894	0.001181	0.000123	151557	0.001326	0.000094	47210	0.001525	0.000180	0.000145	0.000155	0.095168	0.102015	0.095168	0.102015	0.035999	0.038589
1387	A	77897	0.000642	0.000091	151577	0.000943	0.000079	47214	0.001504	0.000178	0.000302	0.000120	0.200521	0.083441	0.200521	0.083441	0.075851	0.031563
1388	G	78994	0.003848	0.000221	153273	0.005467	0.000189	47868	0.004283	0.000299	0.001619	0.000290	0.378035	0.072789	0.378035	0.072789	0.142998	0.027534
1389	G	79060	0.003706	0.000217	153383	0.005516	0.000190	47915	0.004633	0.000311	0.001810	0.000288	0.390563	0.067424	0.390563	0.067424	0.147738	0.025504
1390	T	79010	0.001772	0.000150	153241	0.002728	0.000133	47885	0.001984	0.000204	0.000956	0.000201	0.481774	0.112533	0.481774	0.112533	0.182240	0.042568
1391	T	79025	0.001088	0.000117	153241	0.008111	0.000230	47889	0.001796	0.000194	0.007023	0.000258	3.910829	0.445564	3.910829	0.445564	1.479342	0.168543
1392	A	78991	0.001962	0.000158	153208	0.009693	0.000252	47868	0.002570	0.000232	0.007730	0.000297	3.008467	0.294836	3.008467	0.294836	1.138007	0.111527
1393	A	79012	0.001013	0.000113	153275	0.006498	0.000206	47882	0.001859	0.000197	0.005486	0.000235	2.951263	0.337409	2.951263	0.337409	1.116369	0.127631
1394	T	79574	0.001307	0.000128	154285	0.006080	0.000199	48252	0.002404	0.000223	0.004773	0.000236	1.985278	0.208895	1.985278	0.208895	0.750967	0.079018
1395	A	79737	0.002119	0.000163	154533	0.010037	0.000255	48348	0.004240	0.000296	0.007917	0.000303	1.867229	0.148656	1.867229	0.148656	0.706313	0.056232
1396	T	80073	0.001524	0.000138	155008	0.005374	0.000186	48537	0.002658	0.000234	0.003850	0.000232	1.448700	0.154502	1.448700	0.154502	0.547997	0.058443
1397	T	80188	0.001771	0.000149	155190	0.004652	0.000173	48601	0.002737	0.000237	0.002882	0.000228	1.052969	0.123646	1.052969	0.123646	0.398305	0.046771
1398	C	80360	0.002252	0.000167	155533	0.002090	0.000116	48728	0.002524	0.000228	-0.000163	0.000204	-0.064486	0.080878	-0.064486	0.080878	-0.024393	0.030594
1399	C	80391	0.001605	0.000141	155618	0.001581	0.000101	48752	0.002379	0.000221	-0.000024	0.000174	-0.010029	0.072944	-0.010029	0.072944	-0.003794	0.027592
1400	T	80363	0.002290	0.000169	155557	0.001903	0.000111	48745	0.002893	0.000244	-0.000387	0.000202	-0.133710	0.070667	-0.133710	0.070667	-0.050578	0.026731
1401	G	80331	0.002104	0.000162	155504	0.002797	0.000134	48740	0.003406	0.000264	0.000694	0.000210	0.203639	0.063705	0.203639	0.063705	0.077030	0.024098
1402	T	80061	0.001711	0.000146	155054	0.002225	0.000120	48619	0.001933	0.000199	0.000514	0.000189	0.265768	0.101529	0.265768	0.101529	0.100532	0.038405
1403	A	80115	0.002634	0.000181	155185	0.004736	0.000175	48658	0.003966	0.000286	0.002103	0.000252	0.530087	0.074063	0.530087	0.074063	0.200515	0.028016
1404	C	80192	0.001908	0.000154	155376	0.002613	0.000130	48719	0.002812	0.000240	0.000705	0.000202	0.250741	0.074796	0.250741	0.074796	0.094847	0.028293
1405	T	80093	0.001436	0.000134	155268	0.001584	0.000101	48695	0.001643	0.000184	0.000149	0.000168	0.090406	0.102590	0.090406	0.102590	0.034198	0.038807
1406	T	80169	0.001946	0.000156	155352	0.002491	0.000127	48737	0.002688	0.000235	0.000545	0.000201	0.202845	0.076767	0.202845	0.076767	0.076730	0.029039
1407	G	80184	0.009141	0.000338	155369	0.008734	0.000237	48754	0.009148	0.000433	-0.000407	0.000413	-0.044538	0.045150	-0.044538	0.045150	-0.016847	0.017079
1408	G	80127	0.006540	0.000286	155268	0.006395	0.000203	48743	0.006647	0.000369	-0.000144	0.000350	-0.021697	0.052734	-0.021697	0.052734	-0.008207	0.019948
1409	T	80175	0.004178	0.000228	155271	0.004875	0.000177	48805	0.005532	0.000337	0.000697	0.000289	0.125987	0.052797	0.125987	0.052797	0.047657	0.019971
1410	G	80286	0.003238	0.000201	155334	0.003773	0.000156	48838	0.003870	0.000281	0.000534	0.000254	0.138011	0.066451	0.138011	0.066451	0.052205	0.025136
1411	T	80213	0.002643	0.000182	155116	0.003159	0.000143	48773	0.004183	0.000293	0.000516	0.000231	0.123358	0.055876	0.123358	0.055876	0.046662	0.021136
1412	T	80301	0.001644	0.000143	155157	0.001985	0.000113	48815	0.002192	0.000212	0.000341	0.000182	0.155693	0.084558	0.155693	0.084558	0.058894	0.031985
1413	A	80247	0.002679	0.000183	155023	0.003412	0.000148	48793	0.003505	0.000268	0.000733	0.000235	0.209202	0.069040	0.209202	0.069040	0.079134	0.026116
1414	C	80690	0.003247	0.000201	155637	0.004684	0.000173	49081	0.003260	0.000258	0.001437	0.000265	0.440803	0.088504	0.440803	0.088504	0.166742	0.033478
1415	T	80739	0.008249	0.000320	155586	0.022399	0.000379	49122	0.009059	0.000429	0.014150	0.000496	1.562012	0.092098	1.562012	0.092098	0.590859	0.034838
1416	G	80665	0.013190	0.000404	155027	0.015784	0.000319	49065	0.013778	0.000530	0.002594	0.000515	0.188275	0.038082	0.188275	0.038082	0.071219	0.014405
1417	C	80587	0.013637	0.000411	154669	0.018226	0.000343	49041	0.013907	0.000533	0.004589	0.000536	0.329954	0.040546	0.329954	0.040546	0.124811	0.015337
1418	G	79531	0.029963	0.000614	152116	0.036005	0.000487	48367	0.030248	0.000791	0.006042	0.000783	0.199758	0.026415	0.199758	0.026415	0.075562	0.009992
1419	A	78724	0.021556	0.000523	150267	0.026360	0.000419	47910	0.022062	0.000679	0.004803	0.000670	0.217722	0.031110	0.217722	0.031110	0.082357	0.011768
1420	A	78319	0.021872	0.000528	149464	0.033480	0.000473	47724	0.025647	0.000733	0.011608	0.000709	0.452581	0.030536	0.452581	0.030536	0.171197	0.011551
1421	G	78177	0.037070	0.000689	148880	0.040039	0.000519	47627	0.035820	0.000867	0.002969	0.000862	0.082893	0.024149	0.082893	0.024149	0.031356	0.009135
1422	G	77021	0.046857	0.000780	146159	0.050233	0.000586	46926	0.048949	0.001021	0.003376	0.000976	0.068961	0.019985	0.068961	0.019985	0.026086	0.007560
1423	G	75482	0.058557	0.000881	143113	0.057109	0.000632	46013	0.058657	0.001129	-0.001448	0.001084	-0.024691	0.018484	-999.000000	0.000000	-999.000000	0.000000
1424	G	72687	0.047643	0.000810	136724	0.042933	0.000560	44175	0.045456	0.001014	-0.004709	0.000985	-0.103605	0.021784	-0.103605	0.021784	-0.039190	0.008240
1425	G	68700	0.032838	0.000691	127217	0.031835	0.000500	41749	0.031402	0.000867	-0.001003	0.000853	-0.031943	0.027190	-0.031943	0.027190	-0.012083	0.010285
1426	G	64167	0.026774	0.000646	117370	0.025015	0.000462	38840	0.025438	0.000809	-0.001759	0.000794	-0.069148	0.031290	-0.069148	0.031290	-0.026157	0.011836
1427	A	58054	0.018569	0.000566	104142	0.021932	0.000459	34795	0.018077	0.000721	0.003363	0.000728	0.186016	0.040966	0.186016	0.040966	0.070364	0.015496
1428	C	57121	0.014250	0.000499	100907	0.017541	0.000417	34229	0.013439	0.000627	0.003290	0.000651	0.244845	0.049741	0.244845	0.049741	0.092617	0.018816
1429	G	51906	0.019381	0.000611	91791	0.018858	0.000453	30837	0.016928	0.000741	-0.000523	0.000761	-0.030904	0.044965	-0.030904	0.044965	-0.011690	0.017009
1430	G	49480	0.020695	0.000647	87444	0.020436	0.000483	29156	0.019070	0.000809	-0.000259	0.000807	-0.013597	0.042345	-0.013597	0.042345	-0.005143	0.016018
1431	A	46353	0.015188	0.000572	81983	0.017821	0.000466	27159	0.014691	0.000735	0.002633	0.000738	0.179220	0.051046	0.179220	0.051046	0.067793	0.019309
1432	G	43987	0.012435	0.000532	77780	0.014310	0.000429	25872	0.013721	0.000728	0.001874	0.000683	0.136582	0.050312	0.136582	0.050312	0.051665	0.019031
1433	A	41245	0.011904	0.000537	72808	0.013913	0.000437	24303	0.012385	0.000714	0.002009	0.000693	0.162195	0.056699	0.162195	0.056699	0.061353	0.021447
1434	A	40148	0.006725	0.000409	71000	0.011775	0.000407	23728	0.009230	0.000624	0.005050	0.000577	0.547102	0.072663	0.547102	0.072663	0.206951	0.027486
1435	G	39674	0.002521	0.000252	70211	0.002094	0.000173	23438	0.002347	0.000316	-0.000427	0.000306	-0.181902	0.132492	-0.181902	0.132492	-0.068808	0.050118
1436	G	38364	0.005526	0.000380	67464	0.006240	0.000304	22623	0.006277	0.000527	0.000714	0.000486	0.113808	0.078071	0.113808	0.078071	0.043050	0.029532
1437	C	37139	0.001562	0.000205	65442	0.001559	0.000154	21911	0.002099	0.000310	-0.000003	0.000257	-0.001462	0.122247	-0.001462	0.122247	-0.000553	0.046242
1438	T	33014	0.003332	0.000318	57517	0.005824	0.000318	19479	0.004877	0.000500	0.002492	0.000450	0.511056	0.106065	0.511056	0.106065	0.193316	0.040121
1439	A	32076	0.002743	0.000292	55609	0.007355	0.000364	18894	0.004075	0.000464	0.004611	0.000467	1.131540	0.172457	1.131540	0.172457	0.428025	0.065235
1440	T	31973	0.002846	0.000298	55249	0.007729	0.000374	18817	0.003614	0.000438	0.004882	0.000478	1.351087	0.210649	1.351087	0.210649	0.511073	0.079682
1441	G	32025	0.002873	0.000300	55175	0.002827	0.000226	18811	0.004519	0.000490	-0.000045	0.000375	-0.010045	0.083092	-0.010045	0.083092	-0.003800	0.031431
1442	T	31869	0.002510	0.000281	54862	0.002789	0.000225	18712	0.003313	0.000421	0.000279	0.000360	0.084065	0.109174	0.084065	0.109174	0.031799	0.041297
1443	T	31960	0.005476	0.000414	54963	0.004367	0.000282	18739	0.006137	0.000572	-0.001109	0.000501	-0.180712	0.083322	-0.180712	0.083322	-0.068358	0.031518
1444	G	32585	0.004787	0.000383	55888	0.004956	0.000298	19101	0.006544	0.000585	0.000169	0.000485	0.025804	0.074208	0.025804	0.074208	0.009761	0.028070
1445	G	32579	0.012247	0.000613	55879	0.013350	0.000489	19091	0.013095	0.000828	0.001103	0.000784	0.084239	0.060115	0.084239	0.060115	0.031865	0.022739
1446	C	32748	0.008978	0.000524	56195	0.008648	0.000392	19206	0.008747	0.000675	-0.000329	0.000654	-0.037634	0.074851	-0.037634	0.074851	-0.014236	0.028314
1447	C	33032	0.030455	0.000960	56660	0.030639	0.000735	19412	0.031166	0.001267	0.000184	0.001209	0.005890	0.038807	0.005890	0.038807	0.002228	0.014679
1448	G	33295	0.007839	0.000485	57050	0.007800	0.000370	19526	0.009116	0.000683	-0.000039	0.000610	-0.004261	0.066922	-0.004261	0.066922	-0.001612	0.025314
1449	G	34038	0.002879	0.000291	58131	0.003595	0.000249	19934	0.003512	0.000420	0.000716	0.000383	0.203951	0.111666	0.203951	0.111666	0.077148	0.042240
1450	G	34245	0.004001	0.000342	58477	0.004361	0.000273	19996	0.005101	0.000505	0.000360	0.000437	0.070595	0.086049	0.070595	0.086049	0.026704	0.032549
1451	C	35091	0.002280	0.000255	59773	0.008566	0.000379	20502	0.003366	0.000405	0.006286	0.000456	1.867748	0.262574	1.867748	0.262574	0.706510	0.099324
1452	G	34974	0.003288	0.000307	59418	0.005251	0.000297	20392	0.003580	0.000419	0.001963	0.000427	0.548287	0.135463	0.548287	0.135463	0.207400	0.051242
1453	A	34511	0.003999	0.000340	58401	0.032225	0.000743	20070	0.006726	0.000579	0.028227	0.000817	4.196377	0.381048	4.196377	0.381048	1.587356	0.144138
1454	C	39619	0.001868	0.000217	65600	0.008003	0.000349	23185	0.002200	0.000308	0.006135	0.000411	2.789136	0.433002	2.789136	0.433002	1.055042	0.163791
1455	G	39876	0.002257	0.000238	65477	0.012478	0.000437	23254	0.002666	0.000339	0.010221	0.000497	3.833410	0.521331	3.833410	0.521331	1.450057	0.197203
1456	G	39670	0.008823	0.000472	64668	0.032551	0.000709	23091	0.008705	0.000614	0.023728	0.000852	2.725897	0.215745	2.725897	0.215745	1.031120	0.081610
1457	T	39196	0.002934	0.000274	63808	0.006457	0.000318	22751	0.002901	0.000357	0.003523	0.000420	1.214386	0.207998	1.214386	0.207998	0.459363	0.078679
1458	T	39026	0.001307	0.000183	63397	0.011247	0.000421	22670	0.002161	0.000309	0.009940	0.000459	4.598664	0.690453	4.598664	0.690453	1.739528	0.261176
1459	G	39634	0.002447	0.000248	64304	0.010653	0.000407	23036	0.004081	0.000421	0.008205	0.000477	2.010781	0.238056	2.010781	0.238056	0.760614	0.090049
1460	T	39826	0.005072	0.000357	64715	0.019176	0.000544	23165	0.006389	0.000525	0.014104	0.000651	2.207613	0.208108	2.207613	0.208108	0.835070	0.078721
1461	C	41885	0.006518	0.000394	68672	0.006203	0.000301	24452	0.006952	0.000533	-0.000314	0.000496	-0.045228	0.071417	-0.045228	0.071417	-0.017108	0.027015
1462	C	42573	0.004416	0.000322	69765	0.003268	0.000216	24904	0.003975	0.000400	-0.001148	0.000388	-0.288743	0.101835	-0.288743	0.101835	-0.109222	0.038521
1463	C	43410	0.004354	0.000317	71282	0.004573	0.000253	25383	0.005437	0.000463	0.000220	0.000406	0.040383	0.074670	0.040383	0.074670	0.015275	0.028245
1464	G	43842	0.003832	0.000296	71936	0.003183	0.000210	25609	0.003788	0.000385	-0.000649	0.000363	-0.171226	0.097360	-0.171226	0.097360	-0.064769	0.036828
1465	G	44224	0.008027	0.000426	72578	0.008432	0.000341	25847	0.008086	0.000559	0.000405	0.000546	0.050085	0.067565	0.050085	0.067565	0.018946	0.025558
1466	T	44098	0.002290	0.000228	72324	0.003332	0.000215	25793	0.002830	0.000331	0.001042	0.000313	0.368124	0.118711	0.368124	0.118711	0.139250	0.044904
1467	T	44131	0.000770	0.000132	72408	0.000884	0.000110	25828	0.001045	0.000201	0.000113	0.000172	0.108522	0.166077	0.108522	0.166077	0.041051	0.062822
1468	T	44225	0.000950	0.000147	72592	0.001873	0.000161	25870	0.001353	0.000229	0.000924	0.000217	0.682817	0.197871	0.682817	0.197871	0.258288	0.074848
1469	A	44559	0.000606	0.000117	73157	0.005263	0.000268	26069	0.001496	0.000240	0.004657	0.000292	3.112716	0.535400	3.112716	0.535400	1.177441	0.202525
1470	A	46081	0.000629	0.000117	75757	0.003155	0.000204	26931	0.001040	0.000196	0.002525	0.000235	2.429077	0.511750	2.429077	0.511750	0.918843	0.193579
1471	G	47078	0.001657	0.000188	77360	0.002353	0.000174	27393	0.002738	0.000316	0.000696	0.000256	0.254138	0.098045	0.254138	0.098045	0.096132	0.037087
1472	C	49728	0.003097	0.000250	81940	0.003417	0.000204	29032	0.003203	0.000332	0.000320	0.000322	0.099985	0.101195	0.099985	0.101195	0.037821	0.038279
1473	G	50579	0.003282	0.000255	83221	0.003821	0.000214	29423	0.004554	0.000393	0.000539	0.000333	0.118385	0.073802	0.118385	0.073802	0.044781	0.027917
1474	T	50390	0.007204	0.000378	82916	0.009202	0.000333	29335	0.007329	0.000500	0.001998	0.000504	0.272648	0.071227	0.272648	0.071227	0.103134	0.026943
1475	G	50482	0.003110	0.000248	83025	0.005866	0.000266	29361	0.005041	0.000414	0.002756	0.000364	0.546687	0.084997	0.546687	0.084997	0.206794	0.032152
1476	T	50182	0.008330	0.000407	82475	0.010440	0.000356	29206	0.009176	0.000561	0.002110	0.000541	0.229926	0.060596	0.229926	0.060596	0.086974	0.022921
1477	A	50151	0.002014	0.000200	82497	0.003988	0.000220	29207	0.002910	0.000316	0.001974	0.000297	0.678326	0.125945	0.678326	0.125945	0.256589	0.047641
1478	G	52059	0.001633	0.000177	85688	0.002217	0.000161	30205	0.002615	0.000294	0.000585	0.000239	0.223511	0.094869	0.223511	0.094869	0.084547	0.035886
1479	G	53281	0.003848	0.000269	87486	0.004526	0.000227	30895	0.004402	0.000377	0.000679	0.000352	0.154228	0.081065	0.154228	0.081065	0.058340	0.030664
1480	C	54035	0.002369	0.000209	89133	0.003456	0.000197	31405	0.002579	0.000287	0.001087	0.000287	0.421321	0.120869	0.421321	0.120869	0.159372	0.045721
1481	T	53429	0.001572	0.000172	88029	0.003067	0.000187	31058	0.002061	0.000258	0.001495	0.000254	0.725491	0.152837	0.725491	0.152837	0.274430	0.057813
1482	G	53382	0.002604	0.000221	87873	0.003346	0.000195	31017	0.003224	0.000322	0.000742	0.000295	0.230104	0.094261	0.230104	0.094261	0.087041	0.035656
1483	G	53315	0.126831	0.001542	87736	0.123758	0.001188	30952	0.125162	0.002011	-0.003073	0.001947	-0.024556	0.015558	-999.000000	0.000000	-999.000000	0.000000
1484	T	53288	0.002421	0.000213	87519	0.002685	0.000175	30865	0.003013	0.000312	0.000264	0.000276	0.087724	0.092010	0.087724	0.092010	0.033183	0.034804
1485	T	53342	0.001125	0.000145	87576	0.000879	0.000100	30859	0.001329	0.000207	-0.000246	0.000176	-0.184839	0.135891	-0.184839	0.135891	-0.069919	0.051403
1486	T	53346	0.001125	0.000145	87559	0.001188	0.000116	30876	0.001814	0.000242	0.000063	0.000186	0.034756	0.102736	0.034756	0.102736	0.013147	0.038862
1487	T	53376	0.004740	0.000298	87575	0.004910	0.000237	30881	0.005958	0.000439	0.000170	0.000381	0.028551	0.063914	0.028551	0.063914	0.010800	0.024177
1488	C	53320	0.001519	0.000169	87554	0.002067	0.000154	30853	0.002593	0.000290	0.000548	0.000228	0.211407	0.091149	0.211407	0.091149	0.079969	0.034479
1489	C	53823	0.001356	0.000159	88515	0.003717	0.000205	31186	0.002277	0.000270	0.002361	0.000259	1.036863	0.167646	1.036863	0.167646	0.392212	0.063415
1490	A	54075	0.001572	0.000170	88859	0.008148	0.000303	31346	0.001914	0.000247	0.006576	0.000348	3.435443	0.479233	3.435443	0.479233	1.299519	0.181279
1491	G	55406	0.001805	0.000180	90878	0.004490	0.000222	31992	0.002532	0.000281	0.002685	0.000286	1.060348	0.163306	1.060348	0.163306	0.401096	0.061773
1492	G	55402	0.005180	0.000306	90762	0.010114	0.000334	31966	0.005600	0.000419	0.004934	0.000453	0.881127	0.104275	0.881127	0.104275	0.333302	0.039444
1493	C	56362	0.001792	0.000178	92279	0.011606	0.000355	32509	0.002338	0.000268	0.009814	0.000397	4.197990	0.510601	4.197990	0.510601	1.587966	0.193144
1494	A	56323	0.001083	0.000139	92116	0.006850	0.000273	32438	0.001387	0.000207	0.005767	0.000306	4.157124	0.657776	4.157124	0.657776	1.572508	0.248816
1495	A	56326	0.000905	0.000127	92088	0.009371	0.000319	32431	0.001758	0.000233	0.008466	0.000343	4.816873	0.667237	4.816873	0.667237	1.822070	0.252394
1496	A	57058	0.001718	0.000173	93179	0.017740	0.000436	32832	0.002924	0.000298	0.016022	0.000470	5.479694	0.581869	5.479694	0.581869	2.072794	0.220102
1497	T	57455	0.009103	0.000398	93649	0.022392	0.000489	33089	0.010124	0.000553	0.013289	0.000631	1.312631	0.094983	1.312631	0.094983	0.496526	0.035929
1498	C	58505	0.001658	0.000168	95155	0.003394	0.000189	33706	0.002492	0.000272	0.001736	0.000253	0.696785	0.126833	0.696785	0.126833	0.263571	0.047977
1499	C	62618	0.011466	0.000428	100974	0.011508	0.000338	36221	0.010933	0.000549	0.000042	0.000545	0.003802	0.049855	0.003802	0.049855	0.001438	0.018859
1500	G	64319	0.002363	0.000192	103246	0.002664	0.000161	37154	0.003122	0.000290	0.000300	0.000250	0.096191	0.080595	0.096191	0.080595	0.036386	0.030487
1501	G	64623	0.011157	0.000416	103672	0.013977	0.000367	37289	0.012041	0.000568	0.002820	0.000554	0.234178	0.047358	0.234178	0.047358	0.088582	0.017914
1502	A	64706	0.000773	0.000109	103822	0.000992	0.000098	37318	0.001393	0.000193	0.000219	0.000147	0.157422	0.107464	0.157422	0.107464	0.059548	0.040650
1503	A	64898	0.000416	0.000080	104214	0.000816	0.000088	37415	0.001630	0.000209	0.000400	0.000119	0.245094	0.079630	0.245094	0.079630	0.092711	0.030121
1504	A	65665	0.000670	0.000101	105614	0.000757	0.000085	37832	0.001322	0.000187	0.000087	0.000132	0.066136	0.100178	0.066136	0.100178	0.025017	0.037894
1505	A	66207	0.001133	0.000131	106719	0.001734	0.000127	38079	0.002915	0.000277	0.000601	0.000183	0.206077	0.065635	0.206077	0.065635	0.077952	0.024827
1506	T	67276	0.001665	0.000157	108575	0.002468	0.000151	38570	0.002230	0.000240	0.000804	0.000218	0.360386	0.105168	0.360386	0.105168	0.136322	0.039782
1507	C	69422	0.002377	0.000185	112611	0.007575	0.000259	39911	0.003708	0.000305	0.005198	0.000319	1.401734	0.143727	1.401734	0.143727	0.530231	0.054367
1508	A	69679	0.001019	0.000121	113123	0.014542	0.000359	40091	0.002070	0.000227	0.013523	0.000378	6.531807	0.739888	6.531807	0.739888	2.470775	0.279876
1509	A	69760	0.000975	0.000118	113451	0.014464	0.000357	40159	0.002291	0.000239	0.013490	0.000376	5.888367	0.635480	5.888367	0.635480	2.227382	0.240382
1510	G	70836	0.001849	0.000162	115314	0.012097	0.000324	40725	0.003143	0.000278	0.010248	0.000362	3.260565	0.310354	3.260565	0.310354	1.233368	0.117397
1511	G	71082	0.008736	0.000351	115799	0.015156	0.000362	40879	0.010519	0.000507	0.006419	0.000504	0.610255	0.056211	0.610255	0.056211	0.230840	0.021263
1512	C	71271	0.001726	0.000156	116274	0.001806	0.000125	40975	0.002636	0.000254	0.000080	0.000199	0.030455	0.075697	0.030455	0.075697	0.011520	0.028634
1513	T	71269	0.001417	0.000141	116248	0.001936	0.000129	40948	0.002320	0.000238	0.000518	0.000191	0.223426	0.085517	0.223426	0.085517	0.084515	0.032348
1514	G	71371	0.001962	0.000166	116407	0.003694	0.000178	41010	0.003633	0.000298	0.001732	0.000243	0.476805	0.077535	0.476805	0.077535	0.180360	0.029329
1515	A	71347	0.001219	0.000131	116353	0.005174	0.000211	40998	0.002122	0.000228	0.003955	0.000248	1.863532	0.231488	1.863532	0.231488	0.704915	0.087565
1516	G	73793	0.001545	0.000145	119404	0.009757	0.000286	42144	0.002539	0.000245	0.008212	0.000320	3.234426	0.337187	3.234426	0.337187	1.223480	0.127547
1517	G	74222	0.002978	0.000200	120124	0.008566	0.000267	42374	0.004153	0.000313	0.005589	0.000334	1.345518	0.129404	1.345518	0.129404	0.508966	0.048950
1518	C	74430	0.002109	0.000168	120542	0.002472	0.000143	42514	0.003293	0.000278	0.000363	0.000221	0.110173	0.067760	0.110173	0.067760	0.041675	0.025631
1519	G	75841	0.001767	0.000153	122344	0.002076	0.000130	43178	0.002872	0.000258	0.000309	0.000201	0.107687	0.070539	0.107687	0.070539	0.040735	0.026683
1520	T	76172	0.001694	0.000149	122914	0.003645	0.000172	43386	0.002512	0.000241	0.001951	0.000228	0.776685	0.117281	0.776685	0.117281	0.293795	0.044364
1521	G	76404	0.002290	0.000173	123183	0.005196	0.000205	43454	0.002716	0.000250	0.002905	0.000269	1.069803	0.139585	1.069803	0.139585	0.404672	0.052801
1522	A	76458	0.001635	0.000146	123332	0.007816	0.000252	43498	0.002828	0.000255	0.006181	0.000291	2.186010	0.222376	2.186010	0.222376	0.826898	0.084118
1523	T	79474	0.002504	0.000178	127856	0.006312	0.000222	45245	0.002807	0.000249	0.003808	0.000284	1.356575	0.157337	1.356575	0.157337	0.513149	0.059516
1524	G	79785	0.003196	0.000200	128289	0.003671	0.000169	45410	0.003634	0.000283	0.000475	0.000262	0.130811	0.072838	0.130811	0.072838	0.049482	0.027552
1525	A	79911	0.002177	0.000165	128452	0.002312	0.000134	45468	0.002243	0.000222	0.000135	0.000213	0.060056	0.095008	0.060056	0.095008	0.022717	0.035938
1526	C	81610	0.002487	0.000175	131227	0.003018	0.000152	46537	0.003717	0.000283	0.000530	0.000231	0.142632	0.063144	0.142632	0.063144	0.053953	0.023885
1527	G	81726	0.003867	0.000218	131373	0.004598	0.000187	46592	0.004765	0.000320	0.000731	0.000287	0.153421	0.061086	0.153421	0.061086	0.058034	0.023107
1528	A	81742	0.002716	0.000182	131343	0.004934	0.000194	46602	0.004270	0.000303	0.002218	0.000266	0.519363	0.072371	0.519363	0.072371	0.196458	0.027376
1529	G	81728	0.002031	0.000158	131213	0.002180	0.000129	46581	0.003220	0.000263	0.000149	0.000204	0.046126	0.063346	0.046126	0.063346	0.017448	0.023962
1530	G	81392	0.006794	0.000289	130312	0.007336	0.000237	46350	0.007163	0.000393	0.000542	0.000374	0.075662	0.052359	0.075662	0.052359	0.028621	0.019806
1531	C	81410	0.001585	0.000140	130252	0.001850	0.000119	46405	0.002047	0.000210	0.000266	0.000183	0.129781	0.090615	0.129781	0.090615	0.049092	0.034277
1532	A	80716	0.002589	0.000179	128892	0.003065	0.000154	45940	0.003091	0.000259	0.000475	0.000236	0.153755	0.077541	0.153755	0.077541	0.058161	0.029331
1533	C	81317	0.001759	0.000147	130876	0.001895	0.000120	46363	0.002437	0.000229	0.000136	0.000190	0.055953	0.078138	0.055953	0.078138	0.021165	0.029557
1534	T	80818	0.001559	0.000139	129973	0.005517	0.000206	46032	0.003259	0.000266	0.003957	0.000248	1.214469	0.125087	1.214469	0.125087	0.459395	0.047316
1535	A	80891	0.001249	0.000124	130080	0.002791	0.000146	46053	0.002085	0.000213	0.001542	0.000192	0.739725	0.119118	0.739725	0.119118	0.279814	0.045058
1536	C	82716	0.001572	0.000138	132709	0.008131	0.000248	47060	0.002252	0.000219	0.006559	0.000283	2.911917	0.309538	2.911917	0.309538	1.101485	0.117088
1537	G	83051	0.004732	0.000239	133264	0.009327	0.000265	47276	0.006092	0.000359	0.004595	0.000356	0.754334	0.073465	0.754334	0.073465	0.285341	0.027789
1538	G	83157	0.005399	0.000255	133440	0.006175	0.000215	47332	0.006402	0.000368	0.000776	0.000333	0.121163	0.052556	0.121163	0.052556	0.045832	0.019880
1539	T	83258	0.001946	0.000153	133517	0.002337	0.000132	47383	0.003524	0.000273	0.000391	0.000202	0.110945	0.058000	0.110945	0.058000	0.041967	0.021940
1540	G	83347	0.005855	0.000265	133582	0.005749	0.000207	47403	0.006898	0.000381	-0.000106	0.000337	-0.015332	0.048800	-0.015332	0.048800	-0.005799	0.018459
1541	C	83290	0.005547	0.000258	133500	0.004412	0.000182	47387	0.006035	0.000357	-0.001135	0.000316	-0.188040	0.053471	-0.188040	0.053471	-0.071130	0.020227
1542	T	83424	0.001139	0.000117	133655	0.001878	0.000119	47470	0.002149	0.000213	0.000739	0.000166	0.344022	0.084617	0.344022	0.084617	0.130132	0.032008
1543	G	83592	0.002512	0.000173	133836	0.003146	0.000153	47540	0.003597	0.000275	0.000633	0.000231	0.176103	0.065733	0.176103	0.065733	0.066614	0.024865
1544	A	83702	0.001195	0.000119	134018	0.001395	0.000102	47613	0.002058	0.000208	0.000201	0.000157	0.097471	0.076966	0.097471	0.076966	0.036870	0.029114
1545	A	83749	0.001122	0.000116	134098	0.001469	0.000105	47655	0.001847	0.000197	0.000347	0.000156	0.187735	0.086853	0.187735	0.086853	0.071014	0.032854
1546	G	85692	0.003991	0.000216	136328	0.004386	0.000179	48635	0.004811	0.000315	0.000395	0.000281	0.082189	0.058572	0.082189	0.058572	0.031090	0.022156
1547	C	86567	0.001536	0.000133	137720	0.002055	0.000122	49124	0.002707	0.000235	0.000519	0.000181	0.191514	0.068793	0.191514	0.068793	0.072444	0.026022
1548	A	86741	0.001176	0.000116	137998	0.001051	0.000087	49240	0.001158	0.000153	-0.000125	0.000146	-0.108133	0.126507	-0.108133	0.126507	-0.040903	0.047853
1549	A	86754	0.001395	0.000127	138016	0.001637	0.000109	49237	0.003209	0.000255	0.000243	0.000167	0.075645	0.052437	0.075645	0.052437	0.028614	0.019835
1550	C	88028	0.002545	0.000170	139889	0.002502	0.000134	50042	0.002718	0.000233	-0.000043	0.000216	-0.015697	0.079606	-0.015697	0.079606	-0.005938	0.030112
1551	A	88254	0.001666	0.000137	140280	0.002431	0.000132	50191	0.002012	0.000200	0.000765	0.000190	0.380262	0.101842	0.380262	0.101842	0.143841	0.038523
1552	A	88341	0.001053	0.000109	140400	0.006460	0.000215	50235	0.002429	0.000220	0.005407	0.000241	2.226553	0.224627	2.226553	0.224627	0.842234	0.084969
1553	A	88577	0.001377	0.000125	140715	0.008357	0.000244	50324	0.003497	0.000264	0.006980	0.000274	1.995800	0.169584	1.995800	0.169584	0.754948	0.064148
1554	T	88947	0.002091	0.000153	141241	0.008220	0.000241	50544	0.002592	0.000226	0.006129	0.000286	2.364711	0.234200	2.364711	0.234200	0.894495	0.088590
1555	G	89747	0.003454	0.000196	142259	0.004450	0.000177	51022	0.005233	0.000320	0.000995	0.000264	0.190229	0.051799	0.190229	0.051799	0.071958	0.019594
1556	C	89975	0.001534	0.000131	142676	0.002026	0.000119	51183	0.001641	0.000179	0.000492	0.000177	0.299670	0.112556	0.299670	0.112556	0.113356	0.042576
1557	C	90573	0.003058	0.000184	143765	0.003791	0.000162	51621	0.003216	0.000250	0.000733	0.000245	0.227817	0.078281	0.227817	0.078281	0.086176	0.029611
1558	C	90675	0.002349	0.000161	143905	0.003280	0.000151	51684	0.002902	0.000237	0.000931	0.000221	0.320748	0.080420	0.320748	0.080420	0.121329	0.030420
1559	T	90367	0.001682	0.000136	143230	0.002821	0.000140	51530	0.001533	0.000172	0.001139	0.000196	0.742690	0.152579	0.742690	0.152579	0.280936	0.057716
1560	G	90631	0.003641	0.000200	143357	0.014405	0.000317	51636	0.004783	0.000304	0.010763	0.000375	2.250130	0.163234	2.250130	0.163234	0.851152	0.061746
1561	C	90687	0.002525	0.000167	143513	0.005059	0.000188	51712	0.002901	0.000237	0.002534	0.000251	0.873452	0.112183	0.873452	0.112183	0.330399	0.042435
1562	T	90627	0.001865	0.000143	143346	0.011469	0.000283	51680	0.002999	0.000241	0.009604	0.000317	3.202149	0.278092	3.202149	0.278092	1.211271	0.105193
1563	T	90635	0.008760	0.000311	143318	0.011973	0.000289	51695	0.008569	0.000407	0.003213	0.000424	0.374930	0.052642	0.374930	0.052642	0.141824	0.019913
1564	C	90694	0.001908	0.000145	143396	0.002755	0.000139	51733	0.002068	0.000200	0.000847	0.000201	0.409559	0.104760	0.409559	0.104760	0.154923	0.039627
1565	C	90902	0.001650	0.000135	143663	0.003028	0.000145	51859	0.001928	0.000193	0.001378	0.000198	0.714509	0.125122	0.714509	0.125122	0.270276	0.047329
1566	A	91765	0.001787	0.000140	144864	0.007013	0.000220	52430	0.002308	0.000210	0.005226	0.000261	2.264586	0.234797	2.264586	0.234797	0.856621	0.088816
1567	G	94043	0.005785	0.000248	147707	0.011503	0.000279	53766	0.006249	0.000341	0.005718	0.000373	0.914968	0.077850	0.914968	0.077850	0.346103	0.029448
1568	G	94042	0.011208	0.000345	147676	0.048065	0.000571	53746	0.011480	0.000462	0.036857	0.000667	3.210555	0.141704	3.210555	0.141704	1.214451	0.053602
1569	A	94078	0.001456	0.000124	147860	0.006459	0.000209	53819	0.001765	0.000181	0.005003	0.000243	2.834037	0.321764	2.834037	0.321764	1.072026	0.121713
1570	A	94561	0.001195	0.000112	148616	0.008162	0.000234	54135	0.001755	0.000180	0.006967	0.000260	3.970078	0.433414	3.970078	0.433414	1.501754	0.163947
1571	A	94494	0.001386	0.000121	148499	0.010748	0.000269	54098	0.001996	0.000192	0.009361	0.000295	4.689102	0.474795	4.689102	0.474795	1.773738	0.179600
1572	A	94988	0.002453	0.000161	149188	0.025304	0.000412	54427	0.004226	0.000279	0.022851	0.000442	5.407370	0.371581	5.407370	0.371581	2.045436	0.140557
1573	G	95219	0.003340	0.000187	149470	0.025042	0.000409	54556	0.004766	0.000296	0.021702	0.000450	4.553778	0.297789	4.553778	0.297789	1.722549	0.112644
1574	C	95444	0.003615	0.000195	149842	0.004011	0.000164	54772	0.003688	0.000259	0.000396	0.000254	0.107431	0.069351	0.107431	0.069351	0.040638	0.026233
1575	C	95931	0.002616	0.000165	150802	0.002712	0.000134	55132	0.003283	0.000244	0.000096	0.000213	0.029150	0.064837	0.029150	0.064837	0.011027	0.024526
1576	T	95247	0.010646	0.000334	149856	0.010637	0.000266	54760	0.011140	0.000451	-0.000009	0.000427	-0.000819	0.038377	-0.000819	0.038377	-0.000310	0.014517
1577	C	95330	0.002874	0.000174	150058	0.003445	0.000152	54818	0.003211	0.000242	0.000571	0.000230	0.177881	0.073021	0.177881	0.073021	0.067287	0.027622
1578	T	95289	0.001868	0.000140	149960	0.002794	0.000136	54806	0.002317	0.000206	0.000926	0.000196	0.399642	0.091533	0.399642	0.091533	0.151172	0.034624
1579	A	95303	0.001417	0.000122	150079	0.003405	0.000151	54833	0.001769	0.000180	0.001988	0.000194	1.123985	0.158188	1.123985	0.158188	0.425168	0.059838
1580	A	95250	0.001459	0.000124	150012	0.006393	0.000206	54816	0.002992	0.000234	0.004934	0.000241	1.648994	0.151832	1.648994	0.151832	0.623762	0.057433
1581	G	96505	0.004352	0.000212	151353	0.005537	0.000191	55420	0.004222	0.000276	0.001185	0.000286	0.280562	0.070128	0.280562	0.070128	0.106128	0.026527
1582	C	96709	0.001685	0.000132	151597	0.002784	0.000136	55547	0.002124	0.000196	0.001098	0.000189	0.516977	0.100975	0.516977	0.100975	0.195556	0.038196
1583	A	96829	0.001973	0.000143	151788	0.016852	0.000333	55681	0.003197	0.000240	0.014880	0.000362	4.654651	0.366845	4.654651	0.366845	1.760706	0.138766
1584	T	96655	0.005763	0.000244	151521	0.028445	0.000433	55614	0.006024	0.000329	0.022682	0.000497	3.765506	0.221681	3.765506	0.221681	1.424371	0.083855
1585	C	97185	0.002902	0.000173	152703	0.014728	0.000311	56009	0.003446	0.000248	0.011826	0.000355	3.432003	0.267706	3.432003	0.267706	1.298218	0.101265
1586	A	97139	0.003582	0.000192	152800	0.016865	0.000332	56053	0.003675	0.000256	0.013283	0.000384	3.614245	0.272606	3.614245	0.272606	1.367154	0.103118
1587	G	97330	0.006483	0.000258	153269	0.011764	0.000277	56154	0.006090	0.000329	0.005281	0.000379	0.867026	0.077865	0.867026	0.077865	0.327968	0.029454
1588	G	97208	0.003765	0.000197	153284	0.010014	0.000256	56072	0.004887	0.000295	0.006249	0.000323	1.278804	0.101619	1.278804	0.101619	0.483731	0.038439
1589	T	95886	0.008583	0.000299	151658	0.007761	0.000226	55388	0.007836	0.000376	-0.000822	0.000375	-0.104934	0.048133	-0.104934	0.048133	-0.039693	0.018207
1590	A	95452	0.001676	0.000133	151099	0.001549	0.000101	55147	0.002085	0.000194	-0.000128	0.000167	-0.061180	0.080173	-0.061180	0.080173	-0.023143	0.030327
1591	A	95168	0.002301	0.000156	150715	0.002395	0.000126	54999	0.003146	0.000239	0.000094	0.000200	0.029902	0.063681	0.029902	0.063681	0.011311	0.024089
1592	C	95016	0.002357	0.000158	150554	0.002391	0.000126	54917	0.002586	0.000217	0.000034	0.000202	0.013022	0.078024	0.013022	0.078024	0.004926	0.029514
1593	A	95230	0.001806	0.000138	151762	0.001957	0.000114	55057	0.002634	0.000219	0.000151	0.000178	0.057281	0.067943	0.057281	0.067943	0.021668	0.025701
1594	T	95503	0.003141	0.000181	151980	0.002961	0.000140	55128	0.004172	0.000275	-0.000180	0.000229	-0.043227	0.054927	-0.043227	0.054927	-0.016351	0.020777
1595	C	95852	0.004184	0.000209	152431	0.004441	0.000171	55325	0.004374	0.000281	0.000258	0.000270	0.058942	0.061793	0.058942	0.061793	0.022296	0.023374
1596	A	95493	0.001686	0.000133	151974	0.001948	0.000113	55193	0.001957	0.000188	0.000262	0.000175	0.133748	0.090132	0.133748	0.090132	0.050593	0.034094
1597	A	95384	0.001751	0.000135	151819	0.003168	0.000144	55123	0.002268	0.000203	0.001417	0.000198	0.625063	0.103699	0.625063	0.103699	0.236442	0.039226
1598	A	95429	0.001656	0.000132	152056	0.004827	0.000178	55182	0.002899	0.000229	0.003171	0.000222	1.093806	0.115401	1.093806	0.115401	0.413752	0.043653
1599	T	95218	0.005776	0.000246	151796	0.007444	0.000221	55061	0.005921	0.000328	0.001668	0.000331	0.281720	0.058077	0.281720	0.058077	0.106566	0.021969
1600	C	95195	0.005641	0.000243	151779	0.005343	0.000188	55030	0.005052	0.000303	-0.000298	0.000307	-0.058941	0.060942	-0.058941	0.060942	-0.022295	0.023052
1601	G	94956	0.007614	0.000283	151406	0.008758	0.000241	54906	0.007358	0.000366	0.001144	0.000372	0.155457	0.051081	0.155457	0.051081	0.058804	0.019322
1602	T	93899	0.027061	0.000537	149905	0.027878	0.000431	54390	0.025188	0.000681	0.000817	0.000689	0.032422	0.027352	0.032422	0.027352	0.012264	0.010346
1603	A	93736	0.009079	0.000311	149685	0.013388	0.000299	54318	0.009739	0.000423	0.004309	0.000432	0.442494	0.048315	0.442494	0.048315	0.167381	0.018276
1604	C	94061	0.002328	0.000157	150351	0.002654	0.000133	54544	0.002145	0.000198	0.000326	0.000206	0.151751	0.097018	0.151751	0.097018	0.057402	0.036699
1605	C	94284	0.003797	0.000201	150894	0.003128	0.000144	54637	0.003532	0.000254	-0.000669	0.000247	-0.189394	0.071237	-0.189394	0.071237	-0.071642	0.026947
1606	C	94188	0.002644	0.000168	150790	0.002533	0.000130	54588	0.002272	0.000204	-0.000110	0.000212	-0.048568	0.093351	-0.048568	0.093351	-0.018372	0.035312
1607	C	92849	0.004416	0.000218	148761	0.005949	0.000200	54153	0.004376	0.000284	0.001533	0.000296	0.350365	0.071336	0.350365	0.071336	0.132532	0.026984
1608	A	86454	0.004534	0.000229	137680	0.007205	0.000229	50680	0.004262	0.000290	0.002671	0.000324	0.626675	0.087100	0.626675	0.087100	0.237051	0.032947
1609	A	84185	0.003552	0.000205	133694	0.007749	0.000241	49527	0.004099	0.000288	0.004197	0.000316	1.024047	0.105486	1.024047	0.105486	0.387364	0.039902
1610	A	83251	0.005081	0.000247	132056	0.012601	0.000309	48986	0.006247	0.000357	0.007520	0.000396	1.203790	0.093515	1.203790	0.093515	0.455355	0.035374
1611	C	83198	0.001839	0.000149	131865	0.003693	0.000167	48920	0.002310	0.000217	0.001854	0.000224	0.802714	0.122858	0.802714	0.122858	0.303641	0.046473
1612	C	82580	0.002495	0.000174	131104	0.003715	0.000168	48680	0.002445	0.000224	0.001220	0.000242	0.499096	0.109040	0.499096	0.109040	0.188792	0.041246
1613	G	81894	0.005739	0.000265	129901	0.015358	0.000344	48290	0.006813	0.000376	0.009619	0.000434	1.411818	0.100575	1.411818	0.100575	0.534046	0.038044
1614	A	80822	0.004046	0.000224	128395	0.007189	0.000237	47723	0.004254	0.000299	0.003143	0.000326	0.738843	0.092467	0.738843	0.092467	0.279481	0.034977
1615	C	80928	0.002632	0.000180	128570	0.005608	0.000209	47930	0.002671	0.000236	0.002976	0.000276	1.114324	0.142747	1.114324	0.142747	0.421513	0.053997
1616	A	74242	0.004081	0.000234	119368	0.006685	0.000237	44415	0.003963	0.000299	0.002604	0.000333	0.657130	0.097576	0.657130	0.097576	0.248571	0.036910
1617	C	75020	0.002079	0.000166	120524	0.006604	0.000234	45355	0.002006	0.000210	0.004525	0.000287	2.255314	0.276393	2.255314	0.276393	0.853113	0.104551
1618	A	72222	0.006466	0.000299	115354	0.023571	0.000452	43871	0.008183	0.000432	0.017105	0.000542	2.090257	0.128681	2.090257	0.128681	0.790678	0.048676
1619	G	71202	0.003595	0.000225	113608	0.006126	0.000232	43371	0.004035	0.000305	0.002531	0.000323	0.627250	0.093070	0.627250	0.093070	0.237269	0.035205
1620	G	70676	0.003297	0.000216	112688	0.008608	0.000276	43166	0.005027	0.000341	0.005311	0.000351	1.056493	0.100060	1.056493	0.100060	0.399638	0.037850
1621	T	69618	0.008015	0.000339	110853	0.016102	0.000381	42559	0.010033	0.000486	0.008087	0.000510	0.806053	0.064096	0.806053	0.064096	0.304904	0.024246
1622	G	69651	0.003417	0.000221	110804	0.005614	0.000225	42571	0.004205	0.000314	0.002196	0.000316	0.522382	0.084646	0.522382	0.084646	0.197600	0.032019
1623	G	69229	0.004059	0.000242	110134	0.005766	0.000229	42302	0.005532	0.000362	0.001707	0.000333	0.308535	0.063512	0.308535	0.063512	0.116709	0.024025
1624	T	68465	0.005024	0.000271	108828	0.007774	0.000267	41865	0.006688	0.000400	0.002749	0.000381	0.411065	0.061976	0.411065	0.061976	0.155493	0.023443
1625	C	68945	0.003002	0.000209	109538	0.003478	0.000178	42188	0.003366	0.000282	0.000476	0.000274	0.141375	0.082386	0.141375	0.082386	0.053478	0.031164
1626	A	68389	0.002237	0.000181	108759	0.005416	0.000223	41862	0.003177	0.000275	0.003178	0.000287	1.000421	0.125296	1.000421	0.125296	0.378427	0.047395
1627	G	68540	0.004041	0.000243	108934	0.006426	0.000243	41871	0.004538	0.000329	0.002384	0.000343	0.525475	0.084745	0.525475	0.084745	0.198771	0.032056
1628	G	68861	0.002759	0.000200	109226	0.005457	0.000224	41991	0.003215	0.000277	0.002697	0.000300	0.839010	0.118001	0.839010	0.118001	0.317371	0.044636
1629	T	68602	0.004825	0.000265	108763	0.020365	0.000433	41824	0.004901	0.000342	0.015540	0.000508	3.170555	0.244454	3.170555	0.244454	1.199320	0.092469
1630	A	69088	0.001925	0.000167	109627	0.010153	0.000304	42114	0.002517	0.000244	0.008228	0.000347	3.268812	0.346150	3.268812	0.346150	1.236488	0.130938
1631	G	69398	0.001816	0.000162	110178	0.008214	0.000273	42284	0.002696	0.000253	0.006398	0.000317	2.373233	0.251518	2.373233	0.251518	0.897718	0.095141
1632	A	70132	0.001896	0.000164	111689	0.005300	0.000218	42793	0.002033	0.000218	0.003404	0.000273	1.674342	0.224159	1.674342	0.224159	0.633350	0.084792
1633	G	70622	0.004064	0.000240	112279	0.018588	0.000407	43056	0.005272	0.000350	0.014524	0.000472	2.754775	0.203609	2.754775	0.203609	1.042044	0.077019
1634	A	70570	0.001743	0.000157	112096	0.021321	0.000436	43031	0.004090	0.000308	0.019578	0.000464	4.786725	0.378196	4.786725	0.378196	1.810666	0.143060
1635	A	70953	0.001395	0.000140	112775	0.018914	0.000410	43246	0.003168	0.000271	0.017518	0.000433	5.529956	0.491819	5.529956	0.491819	2.091807	0.186039
1636	T	71287	0.002006	0.000168	113376	0.010117	0.000299	43481	0.002599	0.000244	0.008111	0.000343	3.120937	0.321831	3.120937	0.321831	1.180551	0.121738
1637	A	71353	0.003209	0.000212	113484	0.017765	0.000396	43504	0.004413	0.000319	0.014555	0.000449	3.297971	0.258834	3.297971	0.258834	1.247517	0.097909
1638	C	71753	0.002411	0.000183	114162	0.004765	0.000204	43783	0.002375	0.000233	0.002354	0.000274	0.991057	0.150988	0.991057	0.150988	0.374885	0.057114
1639	C	72498	0.003062	0.000206	115553	0.007797	0.000260	44257	0.003389	0.000277	0.004735	0.000331	1.397086	0.150211	1.397086	0.150211	0.528473	0.056820
1640	A	72521	0.003764	0.000228	115542	0.007919	0.000262	44293	0.004109	0.000305	0.004155	0.000347	1.011139	0.112922	1.011139	0.112922	0.382482	0.042715
1641	A	72891	0.004582	0.000251	116090	0.016298	0.000375	44520	0.005099	0.000338	0.011716	0.000451	2.297686	0.176281	2.297686	0.176281	0.869142	0.066682
1642	G	73050	0.002847	0.000197	116326	0.012130	0.000323	44599	0.004709	0.000325	0.009282	0.000378	1.971348	0.158009	1.971348	0.158009	0.745698	0.059770
1643	G	72947	0.007526	0.000321	116114	0.009956	0.000293	44537	0.007454	0.000409	0.002430	0.000435	0.325941	0.060988	0.325941	0.060988	0.123293	0.023070
1644	C	72851	0.002732	0.000194	115901	0.007610	0.000256	44483	0.003507	0.000281	0.004878	0.000321	1.391046	0.144192	1.391046	0.144192	0.526188	0.054543
1645	G	72384	0.004683	0.000254	115025	0.007859	0.000261	44201	0.005068	0.000339	0.003176	0.000365	0.626669	0.083264	0.626669	0.083264	0.237049	0.031496
1646	C	71901	0.003421	0.000218	114050	0.010829	0.000308	43887	0.004603	0.000324	0.007407	0.000378	1.609309	0.139818	1.609309	0.139818	0.608750	0.052889
1647	T	70409	0.002912	0.000203	111012	0.008585	0.000278	42981	0.003513	0.000286	0.005673	0.000345	1.614804	0.163965	1.614804	0.163965	0.610829	0.062023
1648	T	70001	0.004614	0.000257	110234	0.021491	0.000442	42777	0.005330	0.000353	0.016876	0.000511	3.166329	0.230554	3.166329	0.230554	1.197721	0.087211
1649	G	69963	0.002902	0.000204	110114	0.005712	0.000228	42717	0.002973	0.000264	0.002811	0.000306	0.945401	0.132660	0.945401	0.132660	0.357615	0.050181
1650	A	69877	0.002605	0.000193	109971	0.006465	0.000242	42657	0.002954	0.000263	0.003861	0.000310	1.307053	0.156745	1.307053	0.156745	0.494416	0.059292
1651	G	70528	0.002510	0.000189	111012	0.003684	0.000182	42997	0.002535	0.000243	0.001175	0.000262	0.463360	0.112565	0.463360	0.112565	0.175274	0.042580
1652	A	70436	0.002087	0.000172	110873	0.004834	0.000209	42965	0.002188	0.000226	0.002747	0.000271	1.255748	0.179095	1.255748	0.179095	0.475009	0.067746
1653	G	70580	0.002720	0.000196	110979	0.009407	0.000291	43005	0.003093	0.000268	0.006687	0.000351	2.162171	0.219186	2.162171	0.219186	0.817880	0.082911
1654	A	70142	0.002680	0.000195	110113	0.014485	0.000363	42767	0.004069	0.000308	0.011805	0.000412	2.901481	0.242153	2.901481	0.242153	1.097538	0.091599
1655	A	70056	0.003383	0.000220	109832	0.009405	0.000293	42704	0.004028	0.000307	0.006022	0.000366	1.495203	0.145785	1.495203	0.145785	0.565588	0.055146
1656	C	71675	0.003348	0.000216	112475	0.004303	0.000196	43689	0.004006	0.000303	0.000955	0.000292	0.238350	0.074972	0.238350	0.074972	0.090160	0.028360
1657	T	70561	0.018438	0.000511	110865	0.019213	0.000416	43070	0.019782	0.000678	0.000775	0.000659	0.039158	0.033353	0.039158	0.033353	0.014812	0.012616
1658	C	70668	0.006297	0.000299	111017	0.007206	0.000255	43124	0.007490	0.000417	0.000909	0.000392	0.121368	0.052830	0.121368	0.052830	0.045910	0.019984
1659	G	70469	0.006201	0.000297	110645	0.006327	0.000239	43017	0.006486	0.000388	0.000125	0.000381	0.019309	0.058759	0.019309	0.058759	0.007304	0.022227
1660	G	70045	0.006239	0.000298	109896	0.006688	0.000247	42755	0.006479	0.000389	0.000449	0.000387	0.069349	0.059910	0.069349	0.059910	0.026232	0.022662
1661	G	68439	0.005845	0.000292	107352	0.006427	0.000245	41785	0.006845	0.000405	0.000583	0.000381	0.085153	0.055913	0.085153	0.055913	0.032211	0.021150
1662	T	63789	0.007823	0.000350	99683	0.012530	0.000355	38797	0.007939	0.000452	0.004707	0.000498	0.592921	0.071286	0.592921	0.071286	0.224283	0.026965
1663	G	62671	0.005824	0.000305	97867	0.007837	0.000283	38140	0.006240	0.000404	0.002013	0.000416	0.322604	0.069859	0.322604	0.069859	0.122031	0.026426
1664	A	62091	0.003350	0.000232	97007	0.005123	0.000230	37727	0.003896	0.000321	0.001773	0.000327	0.455142	0.091878	0.455142	0.091878	0.172166	0.034755
1665	A	64195	0.003053	0.000218	101207	0.009298	0.000303	39103	0.003734	0.000309	0.006245	0.000373	1.672478	0.170764	1.672478	0.170764	0.632645	0.064595
1666	G	64993	0.003939	0.000246	102450	0.011518	0.000335	39459	0.004283	0.000329	0.007579	0.000416	1.769568	0.167217	1.769568	0.167217	0.669371	0.063253
1667	G	65147	0.005465	0.000290	102651	0.007589	0.000272	39523	0.006022	0.000390	0.002124	0.000397	0.352760	0.069819	0.352760	0.069819	0.133438	0.026410
1668	A	64966	0.002848	0.000209	102131	0.006844	0.000259	39401	0.003858	0.000313	0.003997	0.000333	1.035963	0.120453	1.035963	0.120453	0.391872	0.045563
1669	A	64670	0.003587	0.000236	101544	0.011699	0.000339	39206	0.004438	0.000336	0.008112	0.000413	1.827792	0.166931	1.827792	0.166931	0.691396	0.063145
1670	C	64582	0.002416	0.000193	101608	0.010600	0.000323	39158	0.002273	0.000241	0.008184	0.000376	3.600787	0.416072	3.600787	0.416072	1.362063	0.157387
1671	T	63418	0.015910	0.000501	99778	0.025567	0.000506	38477	0.015880	0.000642	0.009656	0.000712	0.608103	0.051150	0.608103	0.051150	0.230026	0.019348
1672	A	63208	0.003449	0.000234	99547	0.020222	0.000451	38347	0.004433	0.000340	0.016773	0.000508	3.783422	0.311952	3.783422	0.311952	1.431148	0.118001
1673	G	63433	0.003862	0.000247	99869	0.010253	0.000320	38425	0.003930	0.000320	0.006391	0.000404	1.626342	0.167653	1.626342	0.167653	0.615193	0.063418
1674	G	62936	0.012489	0.000445	99005	0.021251	0.000463	38110	0.012280	0.000568	0.008763	0.000643	0.713551	0.061864	0.713551	0.061864	0.269914	0.023401
1675	C	61985	0.018763	0.000550	97464	0.022696	0.000483	37526	0.019080	0.000713	0.003933	0.000732	0.206129	0.039121	0.206129	0.039121	0.077972	0.014798
1676	A	58352	0.001165	0.000141	92628	0.004232	0.000214	35417	0.001355	0.000196	0.003067	0.000256	2.262733	0.377376	2.262733	0.377376	0.855920	0.142749
1677	A	57058	0.001279	0.000150	90849	0.007947	0.000296	34676	0.001471	0.000206	0.006668	0.000332	4.533617	0.673661	4.533617	0.673661	1.714923	0.254825
1678	A	56403	0.001312	0.000153	89997	0.012478	0.000372	34266	0.001547	0.000212	0.011166	0.000402	7.219269	1.025200	7.219269	1.025200	2.730820	0.387800
1679	A	56300	0.002504	0.000211	89969	0.034034	0.000615	34172	0.004741	0.000372	0.031530	0.000650	6.650779	0.540235	6.650779	0.540235	2.515778	0.204354
1680	T	56653	0.001712	0.000174	90570	0.016308	0.000424	34377	0.003200	0.000305	0.014596	0.000459	4.561406	0.457916	4.561406	0.457916	1.725435	0.173215
1681	G	56693	0.004022	0.000266	90695	0.015921	0.000419	34376	0.005120	0.000386	0.011900	0.000496	2.324254	0.200243	2.324254	0.200243	0.879191	0.075746
1682	G	56650	0.004590	0.000285	90695	0.016451	0.000426	34358	0.005093	0.000385	0.011861	0.000512	2.328718	0.202738	2.328718	0.202738	0.880880	0.076689
1683	T	56623	0.005351	0.000307	90683	0.009009	0.000315	34323	0.006351	0.000430	0.003658	0.000440	0.575969	0.079544	0.575969	0.079544	0.217871	0.030089
1684	G	57289	0.004189	0.000270	91786	0.005556	0.000246	34728	0.005442	0.000396	0.001367	0.000366	0.251202	0.069618	0.251202	0.069618	0.095022	0.026334
1685	C	57414	0.001881	0.000181	92049	0.001488	0.000127	34795	0.001782	0.000226	-0.000393	0.000221	-0.220408	0.127260	-0.220408	0.127260	-0.083373	0.048138
1686	C	58522	0.002700	0.000215	94188	0.002697	0.000169	35475	0.003270	0.000304	-0.000003	0.000273	-0.000950	0.083621	-0.000950	0.083621	-0.000359	0.031631
1687	G	59089	0.001828	0.000176	95196	0.002406	0.000159	35767	0.001678	0.000217	0.000578	0.000237	0.344443	0.148152	0.344443	0.148152	0.130292	0.056041
1688	T	58752	0.001328	0.000150	94837	0.002794	0.000172	35560	0.001687	0.000218	0.001467	0.000228	0.869237	0.175725	0.869237	0.175725	0.328805	0.066471
1689	A	58685	0.000835	0.000119	94767	0.002533	0.000163	35527	0.001210	0.000185	0.001698	0.000202	1.402541	0.271480	1.402541	0.271480	0.530536	0.102692
1690	A	58644	0.001449	0.000157	94714	0.006557	0.000263	35492	0.001888	0.000231	0.005107	0.000306	2.705421	0.368245	2.705421	0.368245	1.023375	0.139295
1691	C	59451	0.002288	0.000196	96568	0.003718	0.000196	36076	0.003132	0.000295	0.001430	0.000277	0.456534	0.098439	0.456534	0.098439	0.172692	0.037236
1692	T	59624	0.003388	0.000238	96949	0.006983	0.000268	36174	0.004340	0.000346	0.003595	0.000359	0.828351	0.105881	0.828351	0.105881	0.313339	0.040051
1693	T	59833	0.005181	0.000294	97377	0.009109	0.000306	36307	0.005398	0.000386	0.003928	0.000424	0.727592	0.094245	0.727592	0.094245	0.275225	0.035650
1694	C	59958	0.006838	0.000338	97626	0.011933	0.000350	36376	0.005910	0.000403	0.005095	0.000486	0.862056	0.101095	0.862056	0.101095	0.326089	0.038241
1695	G	60124	0.004524	0.000274	97950	0.008729	0.000299	36468	0.004387	0.000347	0.004205	0.000405	0.958415	0.119497	0.958415	0.119497	0.362538	0.045202
1696	G	60280	0.004496	0.000273	98271	0.008049	0.000286	36565	0.005251	0.000379	0.003553	0.000396	0.676735	0.089782	0.676735	0.089782	0.255987	0.033962
1697	G	60168	0.003656	0.000247	98164	0.007029	0.000268	36509	0.004711	0.000359	0.003373	0.000364	0.715879	0.094571	0.715879	0.094571	0.270794	0.035773
1698	A	59627	0.004142	0.000264	97395	0.011120	0.000338	36196	0.005222	0.000380	0.006977	0.000429	1.336235	0.127211	1.336235	0.127211	0.505455	0.048120
1699	G	59306	0.003490	0.000243	96879	0.007473	0.000278	35978	0.004670	0.000360	0.003983	0.000369	0.852950	0.102798	0.852950	0.102798	0.322644	0.038885
1700	A	58687	0.003101	0.000230	95746	0.008617	0.000300	35602	0.004073	0.000338	0.005515	0.000378	1.354190	0.145802	1.354190	0.145802	0.512247	0.055152
1701	A	58872	0.003108	0.000230	96176	0.012134	0.000355	35705	0.004929	0.000372	0.009026	0.000423	1.831010	0.162525	1.831010	0.162525	0.692613	0.061478
1702	G	58824	0.003060	0.000228	96134	0.006033	0.000251	35657	0.003674	0.000321	0.002973	0.000339	0.809297	0.116204	0.809297	0.116204	0.306131	0.043956
1703	G	58489	0.006959	0.000345	95459	0.008433	0.000297	35424	0.006210	0.000419	0.001474	0.000455	0.237400	0.075041	0.237400	0.075041	0.089801	0.028386
1704	C	58757	0.002195	0.000193	95926	0.003961	0.000203	35586	0.003035	0.000292	0.001766	0.000280	0.581865	0.108052	0.581865	0.108052	0.220101	0.040873
1705	A	58177	0.001547	0.000163	94932	0.003044	0.000179	35229	0.002157	0.000247	0.001497	0.000242	0.694049	0.137631	0.694049	0.137631	0.262537	0.052061
1706	C	59994	0.002117	0.000188	98646	0.005423	0.000234	36481	0.003344	0.000303	0.003307	0.000300	0.988741	0.126823	0.988741	0.126823	0.374009	0.047973
1707	G	59731	0.005274	0.000297	98226	0.008032	0.000286	36337	0.006412	0.000420	0.002759	0.000412	0.430251	0.070219	0.430251	0.070219	0.162750	0.026562
1708	C	59731	0.001758	0.000172	98659	0.002250	0.000151	36443	0.002003	0.000234	0.000492	0.000229	0.245762	0.117669	0.245762	0.117669	0.092964	0.044510
1709	T	59397	0.001684	0.000168	98184	0.001538	0.000125	36280	0.002233	0.000248	-0.000146	0.000210	-0.065240	0.094241	-0.065240	0.094241	-0.024678	0.035648
1710	G	59277	0.002142	0.000190	98046	0.002550	0.000161	36203	0.002956	0.000286	0.000407	0.000249	0.137822	0.085395	0.137822	0.085395	0.052134	0.032302
1711	A	59129	0.001996	0.000184	97857	0.002790	0.000169	36111	0.002409	0.000258	0.000794	0.000250	0.329626	0.109431	0.329626	0.109431	0.124687	0.041394
1712	T	59242	0.002886	0.000221	97998	0.004327	0.000210	36159	0.003982	0.000332	0.001440	0.000305	0.361628	0.082244	0.361628	0.082244	0.136793	0.031110
1713	A	59200	0.002534	0.000207	97954	0.006258	0.000253	36155	0.004481	0.000352	0.003724	0.000327	0.831176	0.097870	0.831176	0.097870	0.314407	0.037021
1714	T	59242	0.005722	0.000311	98032	0.018535	0.000435	36177	0.007436	0.000453	0.012812	0.000534	1.723111	0.127296	1.723111	0.127296	0.651798	0.048152
1715	G	59238	0.002904	0.000221	98037	0.005345	0.000233	36190	0.005250	0.000381	0.002441	0.000322	0.465018	0.069960	0.465018	0.069960	0.175902	0.026464
1716	T	59120	0.011654	0.000444	97868	0.013528	0.000372	36130	0.011403	0.000562	0.001874	0.000579	0.164353	0.051425	0.164353	0.051425	0.062170	0.019453
1717	A	59291	0.003441	0.000241	98150	0.004778	0.000221	36242	0.004222	0.000341	0.001338	0.000327	0.316879	0.081511	0.316879	0.081511	0.119865	0.030833
1718	G	59276	0.010460	0.000420	98132	0.009538	0.000312	36223	0.010353	0.000535	-0.000921	0.000523	-0.089000	0.050739	-0.089000	0.050739	-0.033666	0.019193
1719	G	59165	0.004276	0.000269	97876	0.005139	0.000229	36134	0.006753	0.000432	0.000863	0.000353	0.127799	0.052948	0.127799	0.052948	0.048342	0.020029
1720	T	57841	0.006224	0.000328	95727	0.008232	0.000293	35293	0.006630	0.000433	0.002008	0.000440	0.302824	0.069252	0.302824	0.069252	0.114549	0.026196
1721	G	57286	0.002322	0.000201	94807	0.003976	0.000205	34979	0.004088	0.000342	0.001655	0.000287	0.404782	0.077976	0.404782	0.077976	0.153116	0.029496
1722	A	56586	0.001113	0.000140	93658	0.002936	0.000177	34558	0.001331	0.000196	0.001823	0.000226	1.369447	0.263757	1.369447	0.263757	0.518018	0.099771
1723	G	54742	0.526488	0.003101	90408	0.530561	0.002423	33381	0.528534	0.003979	0.004074	0.003935	0.007707	0.007446	-999.000000	0.000000	-999.000000	0.000000
1724	G	54213	0.001826	0.000184	89600	0.003359	0.000194	33072	0.002238	0.000260	0.001533	0.000267	0.685236	0.143394	0.685236	0.143394	0.259203	0.054242
1725	T	53781	0.005169	0.000310	88866	0.010792	0.000348	32785	0.005765	0.000419	0.005622	0.000466	0.975296	0.107606	0.975296	0.107606	0.368923	0.040704
1726	C	53743	0.518095	0.003105	88830	0.514759	0.002407	32760	0.520482	0.003986	-0.003337	0.003929	-0.006411	0.007548	-999.000000	0.000000	-999.000000	0.000000
1727	C	53717	0.038200	0.000843	88755	0.047783	0.000734	32760	0.040385	0.001110	0.009583	0.001118	0.237294	0.028438	0.237294	0.028438	0.089761	0.010757
1728	C	53795	0.001301	0.000156	88905	0.007289	0.000286	32794	0.002074	0.000251	0.005987	0.000326	2.887532	0.383808	2.887532	0.383808	1.092262	0.145182
1729	T	53622	0.001753	0.000181	88593	0.007472	0.000290	32686	0.002325	0.000267	0.005719	0.000342	2.459777	0.318214	2.459777	0.318214	0.930455	0.120370
1730	C	53843	0.003380	0.000251	88848	0.007834	0.000297	32813	0.005089	0.000394	0.004453	0.000389	0.875028	0.102041	0.875028	0.102041	0.330995	0.038599
1731	G	53814	0.002379	0.000210	88807	0.005315	0.000245	32801	0.002957	0.000300	0.002936	0.000323	0.992935	0.148532	0.992935	0.148532	0.375596	0.056185
1732	C	53799	0.001506	0.000167	88821	0.006721	0.000275	32806	0.002073	0.000251	0.005216	0.000322	2.516307	0.342405	2.516307	0.342405	0.951839	0.129521
1733	G	53779	0.001413	0.000162	88782	0.001768	0.000141	32797	0.001525	0.000216	0.000355	0.000215	0.232980	0.144782	0.232980	0.144782	0.088129	0.054766
1734	G	53753	0.001432	0.000163	88734	0.001724	0.000139	32777	0.001861	0.000238	0.000292	0.000215	0.156780	0.117079	0.156780	0.117079	0.059305	0.044287
1735	A	53667	0.557083	0.003222	88585	0.568087	0.002532	32734	0.560182	0.004137	0.011004	0.004098	0.019643	0.007317	-999.000000	0.000000	-999.000000	0.000000
1736	T	55927	0.001270	0.000151	92255	0.002818	0.000175	33975	0.002561	0.000275	0.001549	0.000231	0.604819	0.111019	0.604819	0.111019	0.228784	0.041995
1737	G	55956	0.002002	0.000189	92274	0.002980	0.000180	33988	0.003119	0.000303	0.000979	0.000261	0.313806	0.089035	0.313806	0.089035	0.118703	0.033679
1738	G	55945	0.002073	0.000193	92271	0.003154	0.000185	33982	0.002766	0.000285	0.001080	0.000267	0.390536	0.104562	0.390536	0.104562	0.147727	0.039552
1739	A	55923	0.001091	0.000140	92256	0.002081	0.000150	33969	0.002708	0.000282	0.000990	0.000205	0.365676	0.084782	0.365676	0.084782	0.138324	0.032070
1740	G	56765	0.007452	0.000362	93255	0.007463	0.000283	34377	0.007592	0.000470	0.000012	0.000460	0.001532	0.060546	0.001532	0.060546	0.000580	0.022903
1741	C	57398	0.001829	0.000179	94442	0.002213	0.000153	34805	0.002729	0.000280	0.000384	0.000235	0.140563	0.087356	0.140563	0.087356	0.053171	0.033044
1742	T	57515	0.001234	0.000147	94608	0.001723	0.000135	34892	0.001519	0.000209	0.000488	0.000199	0.321558	0.138370	0.321558	0.138370	0.121635	0.052341
1743	G	57710	0.003466	0.000245	94909	0.004288	0.000213	35024	0.003912	0.000334	0.000823	0.000324	0.210327	0.084857	0.210327	0.084857	0.079560	0.032099
1744	A	57722	0.001230	0.000146	94954	0.001359	0.000120	35044	0.001370	0.000198	0.000129	0.000189	0.093830	0.138449	0.093830	0.138449	0.035493	0.052371
1745	A	58285	0.000686	0.000109	95858	0.002577	0.000164	35323	0.001557	0.000210	0.001890	0.000197	1.214113	0.206749	1.214113	0.206749	0.459260	0.078207
1746	A	58388	0.001079	0.000136	96004	0.003614	0.000194	35377	0.002544	0.000268	0.002535	0.000237	0.996627	0.140388	0.996627	0.140388	0.376992	0.053104
1747	T	58424	0.002157	0.000192	96051	0.002249	0.000153	35396	0.003051	0.000294	0.000092	0.000246	0.030204	0.080550	0.030204	0.080550	0.011425	0.030470
1748	C	58469	0.002035	0.000187	96116	0.002528	0.000162	35422	0.002908	0.000287	0.000493	0.000247	0.169520	0.086642	0.169520	0.086642	0.064124	0.032774
1749	A	58509	0.002735	0.000216	96216	0.002692	0.000167	35452	0.002793	0.000281	-0.000043	0.000273	-0.015313	0.097896	-0.015313	0.097896	-0.005792	0.037031
1750	G	58850	0.002294	0.000197	96603	0.008343	0.000294	35648	0.003591	0.000317	0.006049	0.000354	1.684774	0.178599	1.684774	0.178599	0.637296	0.067559
1751	T	58887	0.002989	0.000225	96706	0.008986	0.000305	35678	0.003588	0.000317	0.005997	0.000379	1.671632	0.181641	1.671632	0.181641	0.632325	0.068709
1752	C	59173	0.002856	0.000220	97091	0.009331	0.000310	35846	0.003264	0.000302	0.006475	0.000380	1.983914	0.217238	1.983914	0.217238	0.750451	0.082174
1753	G	59275	0.002311	0.000197	97239	0.008093	0.000289	35905	0.002534	0.000266	0.005782	0.000350	2.281427	0.276088	2.281427	0.276088	0.862991	0.104435
1754	A	59400	0.001700	0.000169	97424	0.005964	0.000247	35982	0.001834	0.000226	0.004263	0.000300	2.324266	0.329475	2.324266	0.329475	0.879196	0.124630
1755	A	59711	0.002311	0.000197	97855	0.013285	0.000368	36167	0.002958	0.000286	0.010974	0.000418	3.709257	0.385380	3.709257	0.385380	1.403094	0.145777
1756	G	59782	0.003212	0.000232	97950	0.015345	0.000396	36195	0.003730	0.000321	0.012133	0.000459	3.252964	0.305788	3.252964	0.305788	1.230493	0.115670
1757	A	59581	0.002602	0.000209	97563	0.015631	0.000400	36074	0.003243	0.000300	0.013029	0.000452	4.017295	0.396634	4.017295	0.396634	1.519615	0.150034
1758	T	59696	0.010235	0.000414	97640	0.022132	0.000476	36124	0.010409	0.000537	0.011897	0.000631	1.143011	0.084555	1.143011	0.084555	0.432365	0.031984
1759	A	59683	0.006132	0.000321	97610	0.016904	0.000416	36129	0.007612	0.000459	0.010772	0.000525	1.415154	0.109750	1.415154	0.109750	0.535308	0.041515
1760	C	59819	0.004982	0.000289	97804	0.005808	0.000244	36221	0.005798	0.000400	0.000826	0.000378	0.142441	0.065884	0.142441	0.065884	0.053881	0.024922
1761	C	60336	0.008751	0.000381	98405	0.008719	0.000298	36559	0.008835	0.000492	-0.000032	0.000483	-0.003613	0.054710	-0.003613	0.054710	-0.001367	0.020695
1762	A	59308	0.020942	0.000594	96894	0.018587	0.000438	35968	0.019823	0.000742	-0.002354	0.000738	-0.118760	0.037504	-0.118760	0.037504	-0.044923	0.014186
1763	G	59148	0.027981	0.000688	96537	0.028590	0.000544	35797	0.027460	0.000876	0.000609	0.000877	0.022193	0.031947	0.022193	0.031947	0.008395	0.012084
1764	C	56059	0.011559	0.000454	90512	0.011777	0.000361	33672	0.012533	0.000610	0.000218	0.000580	0.017410	0.046281	0.017410	0.046281	0.006586	0.017507
1765	T	52614	0.046471	0.000940	85830	0.043493	0.000712	31600	0.044272	0.001184	-0.002978	0.001179	-0.067256	0.026691	-0.067256	0.026691	-0.025441	0.010096
1766	G	51689	0.011434	0.000470	84623	0.010990	0.000360	31066	0.010912	0.000593	-0.000444	0.000593	-0.040674	0.054343	-0.040674	0.054343	-0.015386	0.020556
1767	G	50196	0.013407	0.000517	82568	0.013879	0.000410	30177	0.014017	0.000682	0.000472	0.000660	0.033675	0.047091	0.033675	0.047091	0.012738	0.017813
1768	C	49000	0.003265	0.000258	80738	0.003641	0.000212	29398	0.003708	0.000355	0.000376	0.000334	0.101437	0.090678	0.101437	0.090678	0.038370	0.034301
1769	T	42590	0.013196	0.000557	71613	0.013908	0.000441	25694	0.012143	0.000687	0.000713	0.000710	0.058676	0.058561	0.058676	0.058561	0.022195	0.022152
1770	G	41333	0.007186	0.000417	69493	0.015297	0.000469	24896	0.007551	0.000551	0.008111	0.000628	1.074099	0.114216	1.074099	0.114216	0.406297	0.043204
1771	C	39764	0.002062	0.000228	67277	0.005381	0.000283	23859	0.003437	0.000380	0.003319	0.000363	0.965583	0.150105	0.965583	0.150105	0.365249	0.056780
1772	A	36996	0.001946	0.000229	62911	0.017215	0.000523	22338	0.002865	0.000358	0.015269	0.000571	5.329232	0.695345	5.329232	0.695345	2.015879	0.263027
1773	A	35455	0.001636	0.000215	60706	0.011597	0.000437	21493	0.002792	0.000360	0.009961	0.000487	3.568196	0.492579	3.568196	0.492579	1.349735	0.186327
1774	C	35383	0.002374	0.000259	60649	0.012135	0.000447	21455	0.002843	0.000364	0.009761	0.000517	3.433286	0.475700	3.433286	0.475700	1.298703	0.179942
1775	T	34335	0.001922	0.000237	59201	0.006926	0.000342	20926	0.002485	0.000345	0.005003	0.000416	2.013452	0.325534	2.013452	0.325534	0.761625	0.123139
1776	G	34739	0.009039	0.000510	59723	0.023308	0.000625	21141	0.012156	0.000758	0.014269	0.000807	1.173759	0.098804	1.173759	0.098804	0.443996	0.037374
1777	T	34422	0.002963	0.000293	59280	0.007406	0.000353	20969	0.003958	0.000434	0.004442	0.000459	1.122299	0.169243	1.122299	0.169243	0.424530	0.064019
1778	T	34320	0.001748	0.000226	59089	0.008631	0.000382	20911	0.002582	0.000351	0.006883	0.000444	2.665299	0.401366	2.665299	0.401366	1.008198	0.151824
1779	T	34259	0.002189	0.000253	58991	0.007272	0.000351	20879	0.003065	0.000383	0.005083	0.000433	1.658279	0.250775	1.658279	0.250775	0.627274	0.094860
1780	A	34261	0.002919	0.000292	59000	0.039373	0.000817	20890	0.005601	0.000518	0.036454	0.000867	6.508772	0.621350	6.508772	0.621350	2.462061	0.235037
1781	T	34330	0.001136	0.000182	59088	0.005213	0.000297	20935	0.001481	0.000266	0.004077	0.000348	2.752974	0.547543	2.752974	0.547543	1.041362	0.207118
1782	T	34856	0.001492	0.000207	59693	0.016434	0.000525	21244	0.002212	0.000323	0.014942	0.000564	6.753890	1.017607	6.753890	1.017607	2.554782	0.384928
1783	A	34929	0.001832	0.000229	59844	0.008856	0.000385	21321	0.001923	0.000300	0.007024	0.000448	3.652689	0.616136	3.652689	0.616136	1.381696	0.233065
1784	A	35077	0.000798	0.000151	60047	0.007378	0.000351	21401	0.001495	0.000264	0.006579	0.000382	4.400119	0.818635	4.400119	0.818635	1.664425	0.309664
1785	A	35138	0.000768	0.000148	60149	0.003973	0.000257	21428	0.001540	0.000268	0.003205	0.000297	2.081157	0.410271	2.081157	0.410271	0.787235	0.155193
1786	A	35144	0.001394	0.000199	60157	0.009409	0.000395	21426	0.002054	0.000310	0.008014	0.000443	3.902673	0.626618	3.902673	0.626618	1.476257	0.237030
1787	A	35133	0.002106	0.000245	60164	0.016555	0.000525	21429	0.003267	0.000390	0.014448	0.000579	4.423089	0.557572	4.423089	0.557572	1.673114	0.210912
1788	C	35117	0.001395	0.000199	60187	0.011747	0.000442	21423	0.003034	0.000376	0.010351	0.000485	3.411658	0.452310	3.411658	0.452310	1.290522	0.171095
1789	A	34862	0.002983	0.000293	59825	0.004797	0.000283	21265	0.004044	0.000436	0.001814	0.000407	0.448576	0.111690	0.448576	0.111690	0.169682	0.042249
1790	C	35247	0.001617	0.000214	60410	0.004320	0.000267	21526	0.002137	0.000315	0.002703	0.000343	1.265035	0.245964	1.265035	0.245964	0.478523	0.093040
1791	A	34786	0.002127	0.000247	59693	0.011224	0.000434	21277	0.002397	0.000336	0.009097	0.000499	3.795151	0.570777	3.795151	0.570777	1.435585	0.215907
1792	G	34751	0.004173	0.000347	59559	0.008966	0.000388	21196	0.005992	0.000532	0.004793	0.000520	0.800000	0.112148	0.800000	0.112148	0.302615	0.042422
1793	C	34486	0.002436	0.000266	59029	0.002880	0.000221	20981	0.002764	0.000363	0.000444	0.000346	0.160674	0.126775	0.160674	0.126775	0.060778	0.047955
1794	A	34171	0.002751	0.000284	58455	0.006723	0.000339	20766	0.004478	0.000464	0.003972	0.000442	0.886965	0.134935	0.886965	0.134935	0.335511	0.051042
1795	C	34304	0.001312	0.000196	58895	0.005264	0.000299	20868	0.002971	0.000377	0.003952	0.000357	1.330101	0.207345	1.330101	0.207345	0.503135	0.078432
1796	T	34181	0.002458	0.000268	58552	0.006900	0.000343	20688	0.002997	0.000381	0.004442	0.000436	1.482310	0.237834	1.482310	0.237834	0.560711	0.089965
1797	G	34701	0.002911	0.000290	59121	0.005193	0.000296	20966	0.004150	0.000445	0.002282	0.000414	0.549975	0.115969	0.549975	0.115969	0.208038	0.043867
1798	T	34614	0.004247	0.000350	58863	0.005810	0.000314	20904	0.005119	0.000495	0.001563	0.000471	0.305406	0.096550	0.305406	0.096550	0.115526	0.036522
1799	G	34765	0.005523	0.000399	58981	0.011648	0.000444	20984	0.006624	0.000562	0.006125	0.000597	0.924658	0.119466	0.924658	0.119466	0.349769	0.045190
1800	C	34755	0.004373	0.000355	58958	0.006547	0.000333	20987	0.003812	0.000426	0.002174	0.000487	0.570207	0.142712	0.570207	0.142712	0.215691	0.053983
1801	A	34703	0.001527	0.000210	58859	0.003568	0.000246	20924	0.001912	0.000302	0.002041	0.000323	1.067439	0.238987	1.067439	0.238987	0.403778	0.090401
1802	A	34626	0.001502	0.000208	58754	0.013020	0.000471	20869	0.003067	0.000383	0.011519	0.000515	3.755973	0.498600	3.755973	0.498600	1.420765	0.188604
1803	A	34579	0.002400	0.000263	58709	0.015466	0.000513	20856	0.003788	0.000426	0.013066	0.000577	3.449374	0.416903	3.449374	0.416903	1.304789	0.157701
1804	C	36254	0.002731	0.000274	61629	0.006409	0.000322	21949	0.003873	0.000420	0.003679	0.000423	0.949898	0.150241	0.949898	0.150241	0.359316	0.056831
1805	A	37250	0.002819	0.000275	62902	0.004738	0.000274	22541	0.003372	0.000387	0.001919	0.000389	0.569082	0.132451	0.569082	0.132451	0.215266	0.050102
1806	C	40342	0.002751	0.000261	67843	0.004392	0.000254	24703	0.003400	0.000371	0.001641	0.000365	0.482596	0.119460	0.482596	0.119460	0.182551	0.045188
1807	G	40128	0.004286	0.000327	67428	0.014608	0.000465	24584	0.006264	0.000505	0.010322	0.000569	1.647749	0.160852	1.647749	0.160852	0.623291	0.060845
1808	A	39750	0.002340	0.000243	66784	0.007891	0.000344	24337	0.002753	0.000336	0.005551	0.000421	2.016516	0.289910	2.016516	0.289910	0.762784	0.109664
1809	A	39715	0.002442	0.000248	66672	0.009134	0.000370	24347	0.002834	0.000341	0.006692	0.000446	2.361259	0.324838	2.361259	0.324838	0.893189	0.122876
1810	A	39716	0.002518	0.000252	66701	0.013733	0.000454	24312	0.004237	0.000417	0.011215	0.000519	2.647187	0.288163	2.647187	0.288163	1.001347	0.109003
1811	G	40406	0.003861	0.000309	67590	0.008330	0.000351	24638	0.005439	0.000470	0.004469	0.000468	0.821663	0.111511	0.821663	0.111511	0.310809	0.042181
1812	T	40511	0.013651	0.000580	67631	0.017847	0.000514	24723	0.014683	0.000771	0.004196	0.000775	0.285795	0.054883	0.285795	0.054883	0.108107	0.020760
1813	G	40758	0.002846	0.000264	67967	0.003840	0.000238	24868	0.003498	0.000375	0.000994	0.000355	0.284133	0.106063	0.284133	0.106063	0.107479	0.040120
1814	G	40745	0.003092	0.000275	67833	0.009007	0.000364	24843	0.004267	0.000414	0.005915	0.000457	1.386289	0.172026	1.386289	0.172026	0.524389	0.065072
1815	A	40262	0.001962	0.000221	67114	0.004023	0.000245	24558	0.001873	0.000276	0.002061	0.000330	1.100229	0.239354	1.100229	0.239354	0.416182	0.090540
1816	C	41141	0.001945	0.000217	68400	0.006594	0.000310	25081	0.002552	0.000319	0.004649	0.000379	1.821913	0.271898	1.821913	0.271898	0.689172	0.102850
1817	G	40112	0.002069	0.000227	66151	0.008707	0.000363	24393	0.002747	0.000336	0.006638	0.000428	2.416780	0.333859	2.416780	0.333859	0.914191	0.126288
1818	T	39422	0.002765	0.000265	64746	0.008248	0.000357	23929	0.003301	0.000371	0.005483	0.000444	1.660691	0.230287	1.660691	0.230287	0.628186	0.087110
1819	A	40244	0.001839	0.000214	66166	0.011683	0.000420	24410	0.002253	0.000304	0.009844	0.000471	4.368926	0.625160	4.368926	0.625160	1.652626	0.236478
1820	T	40528	0.001752	0.000208	66568	0.009509	0.000378	24553	0.002770	0.000336	0.007757	0.000431	2.800919	0.373670	2.800919	0.373670	1.059498	0.141347
1821	A	40806	0.001911	0.000216	66999	0.016179	0.000491	24699	0.004008	0.000403	0.014268	0.000537	3.559615	0.382014	3.559615	0.382014	1.346489	0.144504
1822	C	41526	0.001854	0.000211	68063	0.004702	0.000263	25178	0.002939	0.000342	0.002847	0.000337	0.968763	0.160774	0.968763	0.160774	0.366452	0.060816
1823	G	41707	0.008464	0.000450	68318	0.010627	0.000394	25269	0.008231	0.000571	0.002163	0.000599	0.262769	0.074985	0.262769	0.074985	0.099397	0.028364
1824	G	41680	0.006358	0.000391	68211	0.008019	0.000343	25253	0.007009	0.000527	0.001661	0.000520	0.237017	0.076260	0.237017	0.076260	0.089656	0.028847
1825	T	41402	0.005652	0.000369	67598	0.008580	0.000356	25079	0.006659	0.000515	0.002928	0.000513	0.439744	0.084256	0.439744	0.084256	0.166341	0.031871
1826	G	41291	0.003463	0.000290	67283	0.006584	0.000313	25023	0.003637	0.000381	0.003121	0.000426	0.858180	0.147764	0.858180	0.147764	0.324622	0.055895
1827	T	41061	0.006113	0.000386	66810	0.009160	0.000370	24917	0.005378	0.000465	0.003047	0.000535	0.566666	0.110836	0.566666	0.110836	0.214352	0.041926
1828	G	41253	0.003806	0.000304	67023	0.016785	0.000500	25002	0.006279	0.000501	0.012979	0.000585	2.066965	0.189481	2.066965	0.189481	0.781867	0.071675
1829	A	41093	0.001630	0.000199	66824	0.005522	0.000287	24934	0.002727	0.000331	0.003892	0.000350	1.426929	0.215379	1.426929	0.215379	0.539762	0.081471
1830	C	45809	0.001877	0.000202	75000	0.004747	0.000252	28000	0.002179	0.000279	0.002869	0.000323	1.317059	0.224514	1.317059	0.224514	0.498201	0.084926
1831	G	46230	0.006749	0.000382	75609	0.008174	0.000329	28238	0.008960	0.000563	0.001425	0.000504	0.159022	0.057142	0.159022	0.057142	0.060153	0.021615
1832	C	46223	0.005452	0.000343	75562	0.006789	0.000300	28233	0.006411	0.000477	0.001337	0.000456	0.208596	0.072775	0.208596	0.072775	0.078905	0.027529
1833	C	46064	0.006317	0.000370	75239	0.006898	0.000303	28142	0.006396	0.000477	0.000581	0.000478	0.090792	0.075094	0.090792	0.075094	0.034344	0.028406
1834	T	45361	0.005577	0.000351	74033	0.009415	0.000357	27785	0.005759	0.000455	0.003837	0.000500	0.666361	0.101578	0.666361	0.101578	0.252063	0.038424
1835	G	45137	0.575714	0.003571	73749	0.567004	0.002773	27678	0.567454	0.004528	-0.008710	0.004521	-0.015349	0.007969	-999.000000	0.000000	-999.000000	0.000000
1836	C	45615	0.002390	0.000229	74850	0.004743	0.000252	27984	0.002573	0.000303	0.002353	0.000340	0.914631	0.170599	0.914631	0.170599	0.345976	0.064532
1837	C	45552	0.001339	0.000171	74822	0.002366	0.000178	27962	0.001609	0.000240	0.001026	0.000247	0.637835	0.180552	0.637835	0.180552	0.241273	0.068297
1838	C	45837	0.001658	0.000190	75195	0.003112	0.000203	28125	0.002240	0.000282	0.001454	0.000278	0.649045	0.148808	0.649045	0.148808	0.245513	0.056289
1839	G	45694	0.003742	0.000286	74832	0.009434	0.000355	27995	0.004679	0.000409	0.005692	0.000456	1.216432	0.144199	1.216432	0.144199	0.460138	0.054546
1840	G	45639	0.002892	0.000252	74611	0.006232	0.000289	27941	0.003042	0.000330	0.003340	0.000383	1.097937	0.173366	1.097937	0.173366	0.415315	0.065579
1841	T	45028	0.003709	0.000287	73760	0.005938	0.000284	27592	0.003262	0.000344	0.002229	0.000404	0.683477	0.143174	0.683477	0.143174	0.258537	0.054158
1842	G	45185	0.005887	0.000361	73934	0.006289	0.000292	27639	0.006585	0.000488	0.000402	0.000464	0.061122	0.070619	0.061122	0.070619	0.023121	0.026713
1843	C	45437	0.001849	0.000202	74423	0.002042	0.000166	27768	0.002305	0.000288	0.000194	0.000261	0.084027	0.113735	0.084027	0.113735	0.031785	0.043022
1844	C	48545	0.002966	0.000247	80987	0.003334	0.000203	29753	0.003865	0.000360	0.000368	0.000320	0.095093	0.083212	0.095093	0.083212	0.035971	0.031477
1845	G	50175	0.002651	0.000230	83869	0.004841	0.000240	30600	0.003627	0.000344	0.002190	0.000332	0.603774	0.108100	0.603774	0.108100	0.228388	0.040891
1846	G	50289	0.003738	0.000273	83981	0.006418	0.000276	30632	0.004015	0.000362	0.002680	0.000388	0.667361	0.113892	0.667361	0.113892	0.252441	0.043082
1847	A	50029	0.002159	0.000208	83587	0.006975	0.000289	30493	0.002492	0.000286	0.004816	0.000356	1.932302	0.263643	1.932302	0.263643	0.730928	0.099728
1848	A	49759	0.001929	0.000197	83242	0.009983	0.000346	30339	0.003032	0.000316	0.008054	0.000398	2.655864	0.306477	2.655864	0.306477	1.004629	0.115931
1849	G	51074	0.005384	0.000325	85214	0.009693	0.000337	31070	0.005890	0.000435	0.004309	0.000468	0.731571	0.096138	0.731571	0.096138	0.276730	0.036366
1850	G	51439	0.002508	0.000221	85484	0.004387	0.000227	31205	0.004358	0.000374	0.001879	0.000316	0.431125	0.081456	0.431125	0.081456	0.163081	0.030812
1851	T	51002	0.003588	0.000265	84615	0.004243	0.000224	30885	0.003594	0.000341	0.000655	0.000347	0.182152	0.098120	0.182152	0.098120	0.068902	0.037116
1852	T	51162	0.002345	0.000214	84779	0.009236	0.000330	30968	0.003746	0.000348	0.006890	0.000393	1.839469	0.200502	1.839469	0.200502	0.695813	0.075843
1853	A	52383	0.001833	0.000187	86536	0.010065	0.000341	31606	0.003164	0.000316	0.008233	0.000389	2.601970	0.287778	2.601970	0.287778	0.984242	0.108857
1854	A	52407	0.002519	0.000219	86620	0.010483	0.000348	31635	0.003414	0.000329	0.007964	0.000411	2.332736	0.254740	2.332736	0.254740	0.882400	0.096360
1855	T	52678	0.005828	0.000333	87205	0.008933	0.000320	31786	0.006166	0.000440	0.003105	0.000462	0.503567	0.083051	0.503567	0.083051	0.190483	0.031416
1856	T	53333	0.012394	0.000482	88311	0.014607	0.000407	32218	0.013750	0.000653	0.002214	0.000631	0.160991	0.046503	0.160991	0.046503	0.060898	0.017591
1857	G	53406	0.009924	0.000431	88420	0.011072	0.000354	32263	0.011003	0.000584	0.001148	0.000558	0.104348	0.050988	0.104348	0.050988	0.039472	0.019287
1858	A	53452	0.005201	0.000312	88537	0.006427	0.000269	32301	0.006656	0.000454	0.001226	0.000412	0.184155	0.063185	0.184155	0.063185	0.069660	0.023901
1859	T	53586	0.015844	0.000544	88784	0.020578	0.000481	32357	0.017740	0.000740	0.004734	0.000726	0.266880	0.042428	0.266880	0.042428	0.100952	0.016049
1860	G	53641	0.007755	0.000380	88872	0.006898	0.000279	32382	0.006701	0.000455	-0.000858	0.000471	-0.127991	0.070875	-0.127991	0.070875	-0.048415	0.026810
1861	G	52890	0.004840	0.000303	87734	0.004719	0.000232	31911	0.006299	0.000444	-0.000121	0.000381	-0.019278	0.060532	-0.019278	0.060532	-0.007292	0.022897
1862	G	53414	0.004231	0.000281	88701	0.004013	0.000213	32146	0.004728	0.000384	-0.000218	0.000353	-0.046023	0.074704	-0.046023	0.074704	-0.017409	0.028258
1863	G	51919	0.005566	0.000327	86098	0.007457	0.000294	31091	0.008877	0.000534	0.001890	0.000440	0.212935	0.051223	0.212935	0.051223	0.080546	0.019376
1864	T	48911	0.004437	0.000301	80538	0.005203	0.000254	29149	0.003945	0.000368	0.000766	0.000394	0.194128	0.101516	0.194128	0.101516	0.073432	0.038400
1865	T	47510	0.169775	0.001890	78076	0.167888	0.001466	28240	0.173477	0.002479	-0.001887	0.002392	-0.010878	0.013792	-999.000000	0.000000	-999.000000	0.000000
1866	A	47192	0.002416	0.000226	77647	0.005229	0.000260	28026	0.003675	0.000362	0.002813	0.000344	0.765444	0.120266	0.765444	0.120266	0.289543	0.045493
1867	G	48028	0.003644	0.000275	79215	0.004128	0.000228	28494	0.004703	0.000406	0.000484	0.000358	0.102982	0.076589	0.102982	0.076589	0.038955	0.028971
1868	C	49910	0.002084	0.000204	82221	0.002907	0.000188	29639	0.002463	0.000288	0.000823	0.000278	0.334169	0.119332	0.334169	0.119332	0.126406	0.045139
1869	G	50066	0.003176	0.000252	82379	0.004540	0.000235	29701	0.003636	0.000350	0.001364	0.000344	0.375163	0.101334	0.375163	0.101334	0.141912	0.038332
1870	C	49975	0.001741	0.000187	82226	0.006786	0.000287	29672	0.003168	0.000327	0.005045	0.000343	1.592599	0.196665	1.592599	0.196665	0.602429	0.074392
1871	A	50133	0.001356	0.000164	82370	0.005390	0.000256	29795	0.001745	0.000242	0.004034	0.000304	2.311359	0.364836	2.311359	0.364836	0.874313	0.138006
1872	A	50184	0.001455	0.000170	82446	0.008891	0.000328	29863	0.002311	0.000278	0.007436	0.000370	3.218288	0.419208	3.218288	0.419208	1.217376	0.158573
1873	G	50487	0.002416	0.000219	82842	0.002366	0.000169	30022	0.002498	0.000288	-0.000051	0.000276	-0.020220	0.110684	-0.020220	0.110684	-0.007649	0.041868
1874	C	51212	0.001562	0.000175	83902	0.002122	0.000159	30419	0.001940	0.000253	0.000559	0.000236	0.288408	0.127435	0.288408	0.127435	0.109095	0.048204
1875	G	51272	0.001911	0.000193	83987	0.003120	0.000193	30447	0.002496	0.000286	0.001208	0.000273	0.484009	0.122584	0.484009	0.122584	0.183085	0.046370
1876	A	51479	0.001224	0.000154	84379	0.001707	0.000142	30584	0.001864	0.000247	0.000483	0.000210	0.259044	0.117661	0.259044	0.117661	0.097988	0.044508
1877	A	51511	0.008154	0.000398	84402	0.007654	0.000301	30611	0.007024	0.000479	-0.000500	0.000499	-0.071153	0.071207	-0.071153	0.071207	-0.026915	0.026935
1878	G	51927	0.002773	0.000231	84850	0.002970	0.000187	30845	0.002334	0.000275	0.000197	0.000297	0.084320	0.127765	0.084320	0.127765	0.031895	0.048329
1879	C	52075	0.002708	0.000228	85101	0.002256	0.000163	30932	0.002425	0.000280	-0.000451	0.000280	-0.186207	0.117541	-0.186207	0.117541	-0.070436	0.044462
1880	T	52686	0.003910	0.000272	85914	0.004411	0.000227	31300	0.004728	0.000389	0.000501	0.000354	0.106046	0.075444	0.106046	0.075444	0.040114	0.028538
1881	C	52983	0.017685	0.000578	86349	0.014997	0.000417	31477	0.016742	0.000729	-0.002688	0.000712	-0.160529	0.043120	-0.160529	0.043120	-0.060723	0.016311
1882	T	53016	0.002773	0.000229	86381	0.004503	0.000228	31488	0.003811	0.000348	0.001731	0.000323	0.454098	0.094387	0.454098	0.094387	0.171771	0.035704
1883	T	53093	0.001413	0.000163	86556	0.005638	0.000255	31543	0.001680	0.000231	0.004225	0.000303	2.514723	0.389632	2.514723	0.389632	0.951240	0.147386
1884	G	53357	0.002286	0.000207	86819	0.006565	0.000275	31687	0.002903	0.000303	0.004279	0.000344	1.473755	0.194068	1.473755	0.194068	0.557474	0.073410
1885	A	53835	0.001263	0.000153	87523	0.003839	0.000209	31975	0.002627	0.000287	0.002576	0.000259	0.980518	0.145605	0.980518	0.145605	0.370899	0.055078
1886	T	54033	0.002276	0.000205	87876	0.003880	0.000210	32103	0.003271	0.000319	0.001604	0.000294	0.490436	0.101769	0.490436	0.101769	0.185516	0.038496
1887	C	55368	0.002709	0.000221	89995	0.002911	0.000180	33000	0.002667	0.000284	0.000202	0.000285	0.075798	0.107215	0.075798	0.107215	0.028672	0.040556
1888	G	55449	0.002092	0.000194	90109	0.004528	0.000224	33049	0.003117	0.000307	0.002436	0.000297	0.781573	0.122426	0.781573	0.122426	0.295644	0.046310
1889	A	55512	0.001909	0.000185	90219	0.004278	0.000218	33079	0.002025	0.000247	0.002369	0.000286	1.169605	0.200903	1.169605	0.200903	0.442424	0.075995
1890	A	55567	0.003563	0.000253	90410	0.004834	0.000231	33118	0.003442	0.000322	0.001270	0.000343	0.369025	0.105444	0.369025	0.105444	0.139590	0.039886
1891	G	56678	0.005875	0.000322	91944	0.006634	0.000269	33779	0.006217	0.000429	0.000759	0.000419	0.122116	0.067971	0.122116	0.067971	0.046192	0.025711
1892	C	57041	0.002121	0.000193	92491	0.001741	0.000137	34053	0.001733	0.000226	-0.000381	0.000237	-0.219654	0.139556	-0.219654	0.139556	-0.083088	0.052789
1893	C	57186	0.002291	0.000200	92799	0.002446	0.000162	34167	0.002049	0.000245	0.000155	0.000258	0.075839	0.126118	0.075839	0.126118	0.028688	0.047706
1894	C	57478	0.002314	0.000201	93217	0.002135	0.000151	34353	0.002416	0.000265	-0.000179	0.000251	-0.074138	0.104335	-0.074138	0.104335	-0.028044	0.039467
1895	C	59699	0.004925	0.000287	96844	0.005163	0.000231	35895	0.005823	0.000403	0.000238	0.000369	0.040916	0.063355	0.040916	0.063355	0.015477	0.023965
1896	G	59749	0.003297	0.000235	96929	0.003126	0.000180	35899	0.003816	0.000326	-0.000171	0.000296	-0.044841	0.077577	-0.044841	0.077577	-0.016962	0.029345
1897	G	59867	0.001403	0.000153	97074	0.001875	0.000139	35990	0.001862	0.000227	0.000472	0.000207	0.253406	0.115300	0.253406	0.115300	0.095855	0.043614
1898	T	60263	0.003286	0.000233	97499	0.005539	0.000238	36224	0.003285	0.000301	0.002253	0.000334	0.685796	0.119449	0.685796	0.119449	0.259415	0.045184
1899	A	60819	0.000888	0.000121	98351	0.004057	0.000203	36537	0.001232	0.000184	0.003169	0.000236	2.573031	0.428881	2.573031	0.428881	0.973296	0.162232
1900	A	61075	0.000688	0.000106	98699	0.009473	0.000310	36666	0.002100	0.000239	0.008786	0.000327	4.183528	0.501612	4.183528	0.501612	1.582495	0.189744
1901	A	61275	0.001224	0.000141	99070	0.011921	0.000347	36811	0.002499	0.000261	0.010697	0.000375	4.280029	0.470720	4.280029	0.470720	1.618999	0.178059
1902	C	65852	0.001549	0.000153	105152	0.002815	0.000164	39462	0.001901	0.000219	0.001266	0.000224	0.666142	0.140853	0.666142	0.140853	0.251980	0.053280
1903	G	67148	0.002115	0.000177	106832	0.003931	0.000192	40060	0.003095	0.000278	0.001817	0.000261	0.586903	0.099527	0.586903	0.099527	0.222007	0.037648
1904	G	67353	0.005449	0.000284	107183	0.008033	0.000274	40195	0.005921	0.000384	0.002584	0.000395	0.436418	0.072425	0.436418	0.072425	0.165083	0.027396
1905	C	67334	0.007247	0.000328	107113	0.009672	0.000300	40164	0.007818	0.000441	0.002425	0.000445	0.310129	0.059537	0.310129	0.059537	0.117312	0.022521
1906	G	67562	0.003715	0.000234	107468	0.005462	0.000225	40259	0.004322	0.000328	0.001747	0.000325	0.404206	0.081262	0.404206	0.081262	0.152898	0.030739
1907	G	67774	0.005710	0.000290	107753	0.006756	0.000250	40365	0.007259	0.000424	0.001046	0.000383	0.144107	0.053478	0.144107	0.053478	0.054511	0.020229
1908	C	68302	0.001625	0.000154	108666	0.002945	0.000165	40719	0.002087	0.000226	0.001320	0.000226	0.632183	0.127988	0.632183	0.127988	0.239135	0.048414
1909	C	69015	0.001492	0.000147	109799	0.002587	0.000153	41156	0.001701	0.000203	0.001094	0.000213	0.643277	0.146730	0.643277	0.146730	0.243331	0.055503
1910	G	69493	0.001640	0.000154	110576	0.005028	0.000213	41434	0.003693	0.000299	0.003388	0.000263	0.917442	0.102798	0.917442	0.102798	0.347039	0.038885
1911	T	70052	0.002127	0.000174	111394	0.007406	0.000258	41825	0.002917	0.000264	0.005279	0.000311	1.809841	0.195528	1.809841	0.195528	0.684605	0.073962
1912	A	70226	0.001210	0.000131	111667	0.006985	0.000250	41926	0.002004	0.000219	0.005775	0.000282	2.882251	0.344636	2.882251	0.344636	1.090264	0.130365
1913	A	70215	0.001766	0.000159	111690	0.011093	0.000315	41921	0.002719	0.000255	0.009327	0.000353	3.429873	0.346446	3.429873	0.346446	1.297412	0.131050
1914	C	70937	0.002326	0.000181	113185	0.005071	0.000212	42444	0.002332	0.000234	0.002745	0.000279	1.177000	0.168095	1.177000	0.168095	0.445222	0.063585
1915	T	70839	0.738873	0.003230	113040	0.718462	0.002521	42395	0.732067	0.004155	-0.020410	0.004097	-0.027880	0.005599	-999.000000	0.000000	-999.000000	0.000000
1916	A	75754	0.002957	0.000198	121455	0.013766	0.000337	45608	0.004319	0.000308	0.010809	0.000390	2.502531	0.199893	2.502531	0.199893	0.946628	0.075613
1917	T	76146	0.001747	0.000151	122178	0.002856	0.000153	45856	0.001439	0.000177	0.001110	0.000215	0.771106	0.177111	0.771106	0.177111	0.291685	0.066995
1918	A	76819	0.000885	0.000107	123340	0.003608	0.000171	46299	0.001188	0.000160	0.002723	0.000202	2.291982	0.352713	2.291982	0.352713	0.866984	0.133420
1919	A	77370	0.000918	0.000109	124188	0.003414	0.000166	46606	0.001545	0.000182	0.002497	0.000198	1.616005	0.229694	1.616005	0.229694	0.611283	0.086886
1920	C	79277	0.001085	0.000117	126882	0.001978	0.000125	47722	0.001572	0.000181	0.000893	0.000171	0.568472	0.127127	0.568472	0.127127	0.215035	0.048088
1921	G	79524	0.002515	0.000178	127242	0.004322	0.000184	47867	0.003071	0.000253	0.001808	0.000256	0.588571	0.096498	0.588571	0.096498	0.222638	0.036502
1922	G	79907	0.002728	0.000185	127660	0.004943	0.000197	48052	0.003621	0.000275	0.002215	0.000270	0.611598	0.087786	0.611598	0.087786	0.231348	0.033207
1923	T	79962	0.005440	0.000261	127814	0.009436	0.000272	48066	0.006658	0.000372	0.003996	0.000377	0.600149	0.065773	0.600149	0.065773	0.227017	0.024880
1924	C	80189	0.002868	0.000189	128300	0.003874	0.000174	48214	0.002841	0.000243	0.001006	0.000257	0.353866	0.095307	0.353866	0.095307	0.133856	0.036052
1925	C	80465	0.001839	0.000151	128964	0.008049	0.000250	48413	0.002479	0.000226	0.006209	0.000292	2.505150	0.257249	2.505150	0.257249	0.947619	0.097309
1926	T	80533	0.001850	0.000152	129229	0.013844	0.000327	48497	0.001918	0.000199	0.011993	0.000361	6.254272	0.675263	6.254272	0.675263	2.365792	0.255430
1927	A	82503	0.002024	0.000157	132628	0.004931	0.000193	49727	0.002252	0.000213	0.002907	0.000248	1.290645	0.164434	1.290645	0.164434	0.488210	0.062200
1928	A	82701	0.002975	0.000190	133018	0.014216	0.000327	49841	0.004254	0.000292	0.011242	0.000378	2.642878	0.202095	2.642878	0.202095	0.999717	0.076446
1929	G	83415	0.003189	0.000196	134152	0.009243	0.000262	50185	0.003806	0.000275	0.006054	0.000327	1.590778	0.143684	1.590778	0.143684	0.601741	0.054351
1930	G	83467	0.003355	0.000200	134185	0.013817	0.000321	50198	0.004761	0.000308	0.010462	0.000378	2.197397	0.162845	2.197397	0.162845	0.831205	0.061599
1931	T	83341	0.010619	0.000357	134077	0.012493	0.000305	50143	0.010291	0.000453	0.001874	0.000470	0.182089	0.046340	0.182089	0.046340	0.068878	0.017529
1932	A	83499	0.002000	0.000155	134485	0.008410	0.000250	50265	0.002845	0.000238	0.006410	0.000294	2.253080	0.214907	2.253080	0.214907	0.852268	0.081292
1933	G	84674	0.003141	0.000193	136646	0.012404	0.000301	50872	0.004148	0.000286	0.009263	0.000358	2.233270	0.176269	2.233270	0.176269	0.844775	0.066677
1934	C	87127	0.001504	0.000131	141459	0.006433	0.000213	52479	0.001867	0.000189	0.004929	0.000250	2.639697	0.298482	2.639697	0.298482	0.998514	0.112906
1935	G	87239	0.003141	0.000190	141404	0.019158	0.000368	52428	0.004559	0.000295	0.016017	0.000414	3.513570	0.244756	3.513570	0.244756	1.329072	0.092583
1936	A	87350	0.001706	0.000140	142000	0.003099	0.000148	52593	0.001863	0.000188	0.001393	0.000203	0.747470	0.132703	0.747470	0.132703	0.282744	0.050197
1937	A	87374	0.001133	0.000114	142113	0.007825	0.000235	52616	0.001958	0.000193	0.006692	0.000261	3.418354	0.362215	3.418354	0.362215	1.293054	0.137015
1938	A	87419	0.001544	0.000133	142237	0.016065	0.000336	52635	0.003401	0.000254	0.014520	0.000361	4.269742	0.336364	4.269742	0.336364	1.615108	0.127236
1939	T	87187	0.001617	0.000136	142032	0.004358	0.000175	52533	0.001865	0.000188	0.002741	0.000222	1.469294	0.190200	1.469294	0.190200	0.555787	0.071947
1940	T	87252	0.005455	0.000250	142255	0.010734	0.000275	52572	0.006277	0.000346	0.005279	0.000371	0.840958	0.075133	0.840958	0.075133	0.318108	0.028420
1941	C	87331	0.002176	0.000158	142460	0.003980	0.000167	52622	0.002432	0.000215	0.001804	0.000230	0.741820	0.115028	0.741820	0.115028	0.280607	0.043512
1942	C	87588	0.002261	0.000161	142924	0.004611	0.000180	52777	0.002956	0.000237	0.002350	0.000241	0.795126	0.103437	0.795126	0.103437	0.300771	0.039127
1943	T	87138	0.001859	0.000146	142256	0.007965	0.000237	52518	0.002894	0.000235	0.006105	0.000278	2.109494	0.196232	2.109494	0.196232	0.797955	0.074228
1944	T	87156	0.003029	0.000186	142319	0.010406	0.000270	52529	0.003503	0.000258	0.007377	0.000328	2.106056	0.181377	2.106056	0.181377	0.796654	0.068609
1945	G	87219	0.002385	0.000165	142394	0.007416	0.000228	52568	0.003557	0.000260	0.005031	0.000282	1.414344	0.130283	1.414344	0.130283	0.535001	0.049282
1946	T	87398	0.004554	0.000228	142705	0.008507	0.000244	52675	0.006986	0.000364	0.003953	0.000334	0.565853	0.056205	0.565853	0.056205	0.214044	0.021261
1947	C	88235	0.004726	0.000231	143957	0.005884	0.000202	53152	0.005418	0.000319	0.001158	0.000307	0.213657	0.058094	0.213657	0.058094	0.080820	0.021975
1948	G	88850	0.003050	0.000185	145446	0.003981	0.000165	53498	0.003795	0.000266	0.000931	0.000248	0.245293	0.067687	0.245293	0.067687	0.092787	0.025604
1949	G	89105	0.004209	0.000217	145924	0.004955	0.000184	53616	0.004252	0.000282	0.000746	0.000285	0.175455	0.068003	0.175455	0.068003	0.066369	0.025724
1950	G	89275	0.003752	0.000205	146199	0.011040	0.000275	53700	0.005326	0.000315	0.007287	0.000343	1.368279	0.103393	1.368279	0.103393	0.517576	0.039110
1951	T	88631	0.002053	0.000152	145130	0.016440	0.000337	53288	0.002871	0.000232	0.014387	0.000369	5.010805	0.425038	5.010805	0.425038	1.895428	0.160778
1952	A	88500	0.001345	0.000123	144867	0.014772	0.000319	53197	0.002199	0.000203	0.013428	0.000342	6.105169	0.585487	6.105169	0.585487	2.309391	0.221471
1953	A	88258	0.001632	0.000136	144613	0.024915	0.000415	53039	0.003318	0.000250	0.023283	0.000437	7.016575	0.545027	7.016575	0.545027	2.654147	0.206166
1954	G	92016	0.002739	0.000173	150096	0.017589	0.000342	55144	0.003772	0.000262	0.014850	0.000383	3.936987	0.291285	3.936987	0.291285	1.489237	0.110184
1955	T	94533	0.002137	0.000150	153552	0.013175	0.000293	56356	0.002786	0.000222	0.011038	0.000329	3.962103	0.337575	3.962103	0.337575	1.498738	0.127694
1956	T	95293	0.003064	0.000179	154661	0.018382	0.000345	56737	0.004442	0.000280	0.015318	0.000389	3.448778	0.234208	3.448778	0.234208	1.304563	0.088594
1957	C	96191	0.002453	0.000160	156313	0.002649	0.000130	57244	0.002550	0.000211	0.000195	0.000206	0.076487	0.081030	0.076487	0.081030	0.028933	0.030651
1958	C	96383	0.001702	0.000133	156622	0.001762	0.000106	57348	0.001639	0.000169	0.000061	0.000170	0.037008	0.103794	0.037008	0.103794	0.013999	0.039262
1959	G	96454	0.002654	0.000166	156717	0.003261	0.000144	57406	0.003048	0.000230	0.000607	0.000220	0.198966	0.073662	0.198966	0.073662	0.075262	0.027864
1960	A	96383	0.003133	0.000180	156652	0.004775	0.000175	57394	0.004460	0.000279	0.001642	0.000251	0.368035	0.060788	0.368035	0.060788	0.139216	0.022994
1961	C	96620	0.021424	0.000471	157062	0.018057	0.000339	57563	0.017598	0.000553	-0.003368	0.000580	-0.191360	0.033516	-0.191360	0.033516	-0.072385	0.012678
1962	C	96500	0.001813	0.000137	157043	0.004438	0.000168	57525	0.002503	0.000209	0.002625	0.000217	1.048554	0.123062	1.048554	0.123062	0.396635	0.046550
1963	T	96377	0.001816	0.000137	156850	0.006688	0.000206	57415	0.003170	0.000235	0.004872	0.000248	1.536997	0.138197	1.536997	0.138197	0.581397	0.052276
1964	G	98326	0.006346	0.000254	159306	0.013308	0.000289	58342	0.007490	0.000358	0.006961	0.000385	0.929398	0.067941	0.929398	0.067941	0.351562	0.025700
1965	C	98972	0.001637	0.000129	160328	0.006069	0.000195	58722	0.001992	0.000184	0.004432	0.000233	2.224401	0.236625	2.224401	0.236625	0.841420	0.089508
1966	A	98859	0.011643	0.000343	160201	0.019650	0.000350	58680	0.010634	0.000426	0.008007	0.000490	0.753010	0.055090	0.753010	0.055090	0.284840	0.020839
1967	C	101477	0.002286	0.000150	164518	0.014983	0.000302	60204	0.003388	0.000237	0.012697	0.000337	3.747088	0.280573	3.747088	0.280573	1.417404	0.106132
1968	G	101595	0.005246	0.000227	164489	0.021333	0.000360	60190	0.007044	0.000342	0.016086	0.000426	2.283588	0.126306	2.283588	0.126306	0.863809	0.047777
1969	A	101476	0.002523	0.000158	164291	0.012082	0.000271	60115	0.002994	0.000223	0.009559	0.000314	3.192593	0.260003	3.192593	0.260003	1.207656	0.098351
1970	A	101692	0.001800	0.000133	164580	0.019267	0.000342	60215	0.003869	0.000253	0.017468	0.000367	4.514232	0.310582	4.514232	0.310582	1.707590	0.117483
1971	T	101957	0.003119	0.000175	164864	0.011227	0.000261	60314	0.003880	0.000254	0.008108	0.000314	2.089977	0.158819	2.089977	0.158819	0.790572	0.060076
1972	G	102731	0.002239	0.000148	165819	0.006742	0.000202	60681	0.003724	0.000248	0.004503	0.000250	1.209172	0.104747	1.209172	0.104747	0.457391	0.039622
1973	G	102993	0.004554	0.000210	166222	0.007532	0.000213	60802	0.005592	0.000303	0.002978	0.000299	0.532623	0.060807	0.532623	0.060807	0.201474	0.023001
1974	C	103411	0.002814	0.000165	166861	0.004417	0.000163	60984	0.003214	0.000230	0.001603	0.000232	0.498711	0.080411	0.498711	0.080411	0.188646	0.030417
1975	G	104061	0.002153	0.000144	167614	0.009731	0.000241	61223	0.003593	0.000242	0.007578	0.000281	2.108884	0.162214	2.108884	0.162214	0.797724	0.061360
1976	T	103211	0.002219	0.000147	166042	0.009257	0.000236	60666	0.003066	0.000225	0.007038	0.000278	2.295503	0.191174	2.295503	0.191174	0.868316	0.072315
1977	A	103052	0.000951	0.000096	165746	0.008284	0.000224	60559	0.001486	0.000157	0.007333	0.000243	4.934067	0.545259	4.934067	0.545259	1.866400	0.206254
1978	A	103306	0.001742	0.000130	166191	0.024556	0.000384	60683	0.003609	0.000244	0.022814	0.000406	6.321475	0.441713	6.321475	0.441713	2.391213	0.167086
1979	T	103892	0.002820	0.000165	167104	0.013279	0.000282	61075	0.003766	0.000248	0.010459	0.000327	2.777298	0.202618	2.777298	0.202618	1.050563	0.076644
1980	G	104020	0.004624	0.000211	167313	0.046607	0.000528	61139	0.007802	0.000357	0.041983	0.000568	5.381148	0.256929	5.381148	0.256929	2.035517	0.097188
1981	A	103903	0.002907	0.000167	167220	0.006130	0.000191	61067	0.003046	0.000223	0.003223	0.000254	1.058197	0.113960	1.058197	0.113960	0.400282	0.043108
1982	T	104572	0.014928	0.000378	168208	0.020659	0.000350	61441	0.014258	0.000482	0.005731	0.000515	0.401992	0.038612	0.401992	0.038612	0.152061	0.014606
1983	G	105346	0.008857	0.000290	169350	0.010015	0.000243	61836	0.009024	0.000382	0.001158	0.000378	0.128352	0.042287	0.128352	0.042287	0.048552	0.015996
1984	G	105187	0.014203	0.000367	169233	0.013738	0.000285	61774	0.014763	0.000489	-0.000465	0.000465	-0.031484	0.031513	-0.031484	0.031513	-0.011910	0.011920
1985	C	105471	0.003205	0.000174	169884	0.003479	0.000143	61948	0.003471	0.000237	0.000274	0.000226	0.078997	0.065204	0.078997	0.065204	0.029882	0.024665
1986	C	104512	0.003004	0.000170	168789	0.003069	0.000135	61459	0.003482	0.000238	0.000064	0.000217	0.018518	0.062228	0.018518	0.062228	0.007005	0.023539
1987	A	101750	0.004236	0.000204	165017	0.006593	0.000200	60196	0.004967	0.000287	0.002357	0.000286	0.474600	0.063719	0.474600	0.063719	0.179526	0.024103
1988	G	100717	0.001678	0.000129	163593	0.006785	0.000204	59698	0.002965	0.000223	0.005107	0.000241	1.722528	0.152894	1.722528	0.152894	0.651577	0.057835
1989	G	98613	0.004634	0.000217	160652	0.018244	0.000337	58555	0.006814	0.000341	0.013610	0.000401	1.997346	0.116002	1.997346	0.116002	0.755532	0.043880
1990	C	97118	0.003099	0.000179	158647	0.004583	0.000170	57710	0.003570	0.000249	0.001483	0.000247	0.415506	0.074897	0.415506	0.074897	0.157173	0.028331
1991	T	95170	0.002059	0.000147	156135	0.003190	0.000143	56592	0.002598	0.000214	0.001130	0.000205	0.435056	0.086732	0.435056	0.086732	0.164568	0.032808
1992	G	94796	0.002194	0.000152	155570	0.010561	0.000261	56357	0.003762	0.000258	0.008367	0.000302	2.224234	0.172537	2.224234	0.172537	0.841357	0.065265
1993	T	94907	0.006333	0.000258	155893	0.010129	0.000255	56454	0.006536	0.000340	0.003796	0.000363	0.580792	0.063219	0.580792	0.063219	0.219695	0.023914
1994	C	95398	0.002327	0.000156	157066	0.004208	0.000164	56769	0.003047	0.000232	0.001881	0.000226	0.617348	0.087834	0.617348	0.087834	0.233523	0.033225
1995	T	95399	0.012736	0.000365	157048	0.014410	0.000303	56762	0.013847	0.000494	0.001674	0.000475	0.120863	0.034545	0.120863	0.034545	0.045719	0.013067
1996	C	95857	0.002566	0.000164	157837	0.003409	0.000147	57047	0.002927	0.000227	0.000842	0.000220	0.287714	0.078356	0.287714	0.078356	0.108833	0.029640
1997	C	96120	0.002310	0.000155	158303	0.002451	0.000124	57202	0.002727	0.000218	0.000141	0.000199	0.051842	0.073005	0.051842	0.073005	0.019610	0.027615
1998	A	96345	0.004069	0.000206	158628	0.005478	0.000186	57339	0.006802	0.000344	0.001410	0.000277	0.207231	0.042065	0.207231	0.042065	0.078389	0.015912
1999	C	97491	0.002821	0.000170	160771	0.002662	0.000129	58064	0.002652	0.000214	-0.000159	0.000213	-0.059799	0.080563	-0.059799	0.080563	-0.022620	0.030474
[truncated: 905 more rows]
