# Supplementary material for: Model-Free RNA Sequence and Structure Alignment Informed by SHAPE Probing Reveals a Conserved Alternate Secondary Structure for 16S rRNA
Source: PLoS Comput Biol. 2015 May 20;11(5):e1004126. doi: 10.1371/journal.pcbi.1004126 (PMC4438973; doi:10.1371/journal.pcbi.1004126)
Supplement: S1 Dataset — (ZIP) [file pcbi.1004126.s003.zip › align_1_DATA/2014-12-29_rRNA_SHAPE-MaP/ecoli_23S_1m7.map]

1	-999.000000	0.000000	G
2	-999.000000	0.000000	G
3	0.122374	0.122374	T
4	-999.000000	0.000000	T
5	-999.000000	0.000000	A
6	0.187592	0.441327	A
7	0.664929	0.511135	G
8	0.174198	0.159021	C
9	0.944920	0.742818	G
10	0.512733	0.421209	A
11	1.264016	0.760413	C
12	2.123862	2.208964	T
13	-999.000000	0.000000	A
14	1.360754	1.019944	A
15	-0.063643	0.154388	G
16	-0.017753	0.220830	C
17	0.052032	0.188940	G
18	0.819747	0.676005	T
19	0.051988	0.210868	A
20	-0.129704	0.105932	C
21	0.102130	0.118278	A
22	0.098512	0.103944	C
23	-0.042597	0.059513	G
24	0.174072	0.131477	G
25	0.041177	0.058681	T
26	0.044198	0.076476	G
27	0.375398	0.126194	G
28	0.319623	0.133500	A
29	0.153920	0.178602	T
30	0.932376	0.210603	G
31	0.449729	0.178418	C
32	0.603186	0.217268	C
33	0.898943	0.215939	C
34	0.779770	0.190511	T
35	0.047142	0.055865	G
36	0.077829	0.040177	G
37	0.181598	0.163353	C
38	0.024313	0.049749	A
39	-0.078176	0.080575	G
40	0.089652	0.072033	T
41	0.026513	0.068762	C
42	0.131183	0.086086	A
43	0.464298	0.161577	G
44	1.240647	0.213558	A
45	1.071094	0.204533	G
46	0.563231	0.103516	G
47	-0.024191	0.050989	C
48	-0.056629	0.088517	G
49	-0.056582	0.075529	A
50	0.000578	0.057886	T
51	0.067493	0.053278	G
52	-0.030295	0.063545	A
53	0.102295	0.054769	A
54	-0.029365	0.054482	G
55	0.001657	0.043272	G
56	0.048039	0.064260	A
57	-0.026930	0.050907	C
58	-0.038068	0.053054	G
59	0.068015	0.061987	T
60	-0.057698	0.046688	G
61	0.069681	0.053089	C
62	0.115350	0.096463	T
63	0.639177	0.164213	A
64	0.710393	0.109965	A
65	0.021309	0.029993	T
66	0.016954	0.062849	C
67	-0.028305	0.049019	T
68	-0.075707	0.035716	G
69	0.126311	0.050334	C
70	-0.009520	0.040421	G
71	0.157070	0.075531	A
72	-0.030229	0.043871	T
73	0.009927	0.038661	A
74	0.000352	0.030238	A
75	0.119930	0.038287	G
76	-0.040798	0.054494	C
77	0.032691	0.026072	G
78	-0.019524	0.037853	T
79	0.036362	0.041402	C
80	-0.026063	0.033740	G
81	-0.006461	0.042699	G
82	0.032537	0.049472	T
83	0.070893	0.059108	A
84	0.251916	0.046710	A
85	-0.050097	0.022604	G
86	0.028017	0.027275	G
87	0.051208	0.026096	T
88	0.071954	0.039303	G
89	0.057238	0.041614	A
90	0.319478	0.066076	T
91	0.564588	0.078122	A
92	1.645418	0.186012	T
93	0.169631	0.041551	G
94	0.261203	0.092537	A
95	0.077958	0.044129	A
96	0.035513	0.072443	C
97	-0.035499	0.045473	C
98	0.055520	0.044244	G
99	0.435414	0.087325	T
100	2.067203	0.378008	T
101	0.455189	0.063116	A
102	0.384340	0.098747	T
103	0.307779	0.062458	A
104	-0.047858	0.036563	A
105	0.058440	0.077396	C
106	0.043859	0.050832	C
107	-0.071369	0.034960	G
108	-0.016464	0.036121	G
109	-0.104629	0.040464	C
110	-0.058817	0.039759	G
111	-0.067014	0.044525	A
112	0.054873	0.055928	T
113	-0.074582	0.040387	T
114	0.003562	0.025559	T
115	-0.040375	0.028214	C
116	-0.034895	0.045628	C
117	-0.002361	0.025094	G
118	-0.058359	0.038255	A
119	-0.058328	0.032341	A
120	0.020642	0.031224	T
121	-0.026720	0.028638	G
122	-0.040429	0.028584	G
123	-0.013337	0.033336	G
124	0.055595	0.018716	G
125	0.473451	0.110208	A
126	0.537823	0.154090	A
127	0.168396	0.040616	A
128	0.032931	0.043425	C
129	0.018667	0.039640	C
130	-0.058892	0.039893	C
131	0.036576	0.030722	A
132	0.001684	0.062866	G
133	0.026886	0.028705	T
134	0.008854	0.039241	G
135	0.013663	0.033052	T
136	0.029982	0.029755	G
137	0.055232	0.036147	T
138	0.809228	0.143111	T
139	0.647674	0.071198	T
140	1.236061	0.158789	C
141	1.173542	0.108876	G
142	0.084097	0.059429	A
143	0.022497	0.037209	C
144	0.118443	0.049018	A
145	-0.019568	0.049353	C
146	0.034428	0.027992	A
147	0.022803	0.027525	C
148	0.081934	0.053665	T
149	-0.022970	0.030386	A
150	0.033616	0.029762	T
151	-0.050913	0.029623	C
152	0.014838	0.030687	A
153	0.031880	0.074550	T
154	-0.026773	0.032285	T
155	-0.004856	0.024935	A
156	0.048701	0.031282	A
157	-0.002123	0.033734	C
158	0.454967	0.076190	T
159	0.777489	0.082415	G
160	0.723060	0.116833	A
161	1.213998	0.163349	A
162	0.313131	0.031162	T
163	0.382862	0.073483	C
164	0.451802	0.074282	C
165	0.748044	0.087856	A
166	0.945928	0.141121	T
167	1.056132	0.143064	A
168	-0.009730	0.039069	G
169	0.028275	0.032604	G
170	0.007913	0.045412	T
171	-0.080850	0.073547	T
172	-0.028661	0.032334	A
173	0.008139	0.027258	A
174	0.125863	0.036963	T
175	0.040099	0.031481	G
176	0.006122	0.030280	A
177	0.023954	0.026278	G
178	0.049230	0.023887	G
179	0.122573	0.024352	C
180	0.306722	0.032501	G
181	0.331681	0.042153	A
182	0.457482	0.045552	A
183	0.270743	0.049106	C
184	0.179944	0.029550	C
185	0.095269	0.018713	G
186	0.091633	0.020317	G
187	0.062492	0.026787	G
188	0.082617	0.025814	G
189	0.046528	0.024759	G
190	0.221932	0.053606	A
191	0.110957	0.034107	A
192	0.419392	0.080518	C
193	0.310828	0.056294	T
194	0.264866	0.027193	G
195	0.723309	0.114292	A
196	1.748652	0.261367	A
197	1.728139	0.199367	A
198	1.382810	0.200539	C
199	1.795233	0.237841	A
200	0.285631	0.035270	T
201	0.560523	0.086482	C
202	0.760129	0.096088	T
203	0.601498	0.116435	A
204	0.295531	0.056301	A
205	0.072729	0.034859	G
206	0.028519	0.025696	T
207	0.107901	0.022082	A
208	-0.020135	0.042878	C
209	-0.007834	0.027891	C
210	-0.057415	0.028313	C
211	0.079811	0.025664	C
212	0.156790	0.034577	G
213	0.592936	0.077314	A
214	0.443070	0.069414	G
215	0.645346	0.049984	G
216	0.787411	0.136738	A
217	1.389580	0.171650	A
218	1.488977	0.218722	A
219	1.763132	0.190177	A
220	1.733582	0.165394	G
221	0.390901	0.082855	A
222	1.181232	0.131135	A
223	1.318818	0.166805	A
224	0.118677	0.018304	T
225	0.335493	0.038839	C
226	0.044294	0.027113	A
227	0.296222	0.029308	A
228	0.782008	0.125402	C
229	0.826596	0.106392	C
230	0.102272	0.028152	G
231	0.464196	0.073421	A
232	0.861146	0.147496	G
233	1.779464	0.223832	A
234	0.142092	0.036117	T
235	0.124603	0.026425	T
236	0.086568	0.033273	C
237	0.041247	0.051752	C
238	0.057101	0.034253	C
239	0.022713	0.051228	C
240	0.016087	0.031520	C
241	0.045231	0.051792	A
242	0.054385	0.064576	G
243	0.118786	0.033182	T
244	0.148704	0.063261	A
245	0.079890	0.038212	G
246	0.127811	0.041937	C
247	1.564834	0.144001	G
248	0.526035	0.093265	G
249	0.953052	0.119209	C
250	1.047025	0.107037	G
251	2.765419	0.399055	A
252	0.136493	0.044619	G
253	0.057893	0.035155	C
254	0.001468	0.031095	G
255	0.294914	0.075560	A
256	0.059529	0.034775	A
257	0.063662	0.039576	C
258	0.006288	0.032771	G
259	-0.009541	0.024178	G
260	0.026457	0.014618	G
261	-0.001745	0.023650	G
262	-0.035675	0.020656	A
263	-0.032946	0.016179	G
264	-999.000000	0.000000	C
265	0.328488	0.063534	A
266	0.118709	0.032847	G
267	0.006455	0.027469	C
268	0.209419	0.038387	C
269	0.280327	0.040835	C
270	0.327235	0.029659	A
271	0.000583	0.023065	G
272	0.050291	0.028793	A
273	0.082077	0.027067	G
274	0.015246	0.045490	C
275	0.717594	0.089315	C
276	1.520747	0.167891	T
277	1.575093	0.143240	G
278	1.298515	0.188791	A
279	1.194692	0.123512	A
280	0.352915	0.047587	T
281	0.066334	0.043880	C
282	-0.005996	0.023221	A
283	-0.040501	0.037817	G
284	-0.011104	0.024201	T
285	0.046553	0.048223	G
286	-0.032465	0.026593	T
287	-0.051166	0.040330	G
288	-0.028228	0.028701	T
289	0.025455	0.048517	G
290	-0.030783	0.029887	T
291	0.059216	0.037156	G
292	0.046703	0.027610	T
293	0.317734	0.047872	T
294	1.209355	0.107844	A
295	0.024678	0.033314	G
296	0.020955	0.019863	T
297	0.014595	0.027612	G
298	-0.011136	0.031695	G
299	0.004094	0.029790	A
300	-0.007230	0.026483	A
301	-0.046981	0.034649	G
302	0.073260	0.049140	C
303	-0.049408	0.029804	G
304	-0.006868	0.028518	T
305	0.055764	0.035137	C
306	0.081137	0.048714	T
307	-0.034531	0.032016	G
308	-0.005386	0.013355	G
309	0.069647	0.042613	A
310	0.064720	0.047224	A
311	-0.005822	0.029024	A
312	-0.014166	0.024207	G
313	-0.017387	0.034099	G
314	-0.070365	0.023592	C
315	-0.015571	0.031275	G
316	-999.000000	0.000000	C
317	-0.077010	0.039599	G
318	0.013398	0.036773	C
319	-0.027369	0.029230	G
320	-0.102077	0.052893	A
321	0.170787	0.046634	T
322	0.220679	0.040569	A
323	0.337015	0.071255	C
324	0.220094	0.036370	A
325	-0.034763	0.032533	G
326	-0.037890	0.030953	G
327	0.038471	0.019311	G
328	0.073825	0.025770	T
329	0.139105	0.032346	G
330	0.067700	0.033857	A
331	0.000309	0.035726	C
332	0.140570	0.061432	A
333	0.049954	0.022384	G
334	0.039957	0.052231	C
335	-0.058316	0.042785	C
336	-0.035385	0.029079	C
337	-0.044968	0.023175	C
338	0.013635	0.030467	G
339	0.188202	0.035711	T
340	-0.058091	0.037317	A
341	0.003939	0.025291	C
342	-0.031797	0.041774	A
343	-0.077853	0.015893	C
344	0.274510	0.045093	A
345	1.558910	0.233683	A
346	1.994894	0.313764	A
347	2.177593	0.341650	A
348	4.258303	0.569701	A
349	0.302549	0.059591	T
350	-0.024778	0.024754	G
351	0.011387	0.028502	C
352	0.015134	0.025015	A
353	-0.002470	0.032744	C
354	-0.000271	0.019413	A
355	0.047932	0.051645	T
356	-0.014044	0.019286	G
357	0.048058	0.043675	C
358	-0.021824	0.028661	T
359	0.250746	0.040654	G
360	0.520311	0.064551	T
361	0.322446	0.043369	G
362	0.747407	0.097581	A
363	0.094706	0.027123	G
364	0.050241	0.032563	C
365	0.168051	0.033709	T
366	0.296713	0.041578	C
367	1.639211	0.168160	G
368	3.678652	0.304099	A
369	4.530633	0.548079	T
370	0.884692	0.104095	G
371	1.040036	0.100503	A
372	0.801893	0.069391	G
373	0.189623	0.029000	T
374	0.507317	0.043766	A
375	0.014005	0.019042	G
376	0.039370	0.018717	G
377	0.015434	0.017111	G
378	0.061655	0.008566	C
379	0.035072	0.018855	G
380	0.034177	0.028342	G
381	0.027456	0.028058	G
382	0.111598	0.033520	A
383	0.584461	0.057150	C
384	0.724757	0.076370	A
385	1.324083	0.103378	C
386	2.953048	0.230802	G
387	1.155137	0.081777	T
388	0.842472	0.064260	G
389	1.355098	0.098404	G
390	1.160031	0.092067	T
391	0.691618	0.063754	A
392	0.071940	0.024130	T
393	0.046474	0.035108	C
394	0.008118	0.030981	C
395	-0.001427	0.028918	T
396	0.068362	0.023378	G
397	0.009078	0.019301	T
398	-0.006025	0.026886	C
399	0.201777	0.036389	T
400	0.183969	0.029523	G
401	0.652597	0.085117	A
402	0.639623	0.090659	A
403	1.554652	0.133306	T
404	2.169859	0.159991	A
405	1.456979	0.091814	T
406	0.053195	0.028013	G
407	0.064929	0.019945	G
408	0.031180	0.021260	G
409	0.051151	0.025415	G
410	0.035442	0.029461	G
411	0.111807	0.023637	G
412	0.798137	0.061091	A
413	0.680568	0.089091	C
414	0.678108	0.075987	C
415	1.836081	0.162212	A
416	1.112766	0.086453	T
417	0.049221	0.035887	C
418	-0.072140	0.030400	C
419	0.010699	0.014457	T
420	0.085411	0.033499	C
421	0.194061	0.031445	C
422	0.740000	0.089593	A
423	1.719594	0.204061	A
424	0.267902	0.038498	G
425	-0.027193	0.017033	G
426	0.100138	0.035203	C
427	1.267488	0.133190	T
428	0.131088	0.045909	A
429	1.355000	0.143363	A
430	1.707313	0.135907	A
431	1.162123	0.090380	T
432	0.667102	0.052765	A
433	0.235022	0.032671	C
434	0.075464	0.013712	T
435	0.419711	0.041193	C
436	0.174280	0.036456	C
437	0.039144	0.015448	T
438	0.049674	0.017118	G
439	0.055726	0.019070	A
440	0.018060	0.030543	C
441	0.076676	0.013210	T
442	0.009289	0.021006	G
443	0.343055	0.030183	A
444	0.111640	0.043573	C
445	0.117700	0.032418	C
446	1.013825	0.093724	G
447	0.788705	0.072644	A
448	0.692020	0.068971	T
449	1.872444	0.187660	A
450	1.763571	0.139149	G
451	0.124359	0.022439	T
452	0.392194	0.048741	G
453	0.643560	0.087955	A
454	0.600719	0.062082	A
455	0.102338	0.052052	C
456	0.239212	0.050206	C
457	0.269472	0.051698	A
458	0.174416	0.055502	G
459	0.154767	0.026158	T
460	0.240587	0.043435	A
461	0.086078	0.048010	C
462	0.147120	0.035561	C
463	0.369486	0.039242	G
464	0.226756	0.030528	T
465	0.541464	0.052635	G
466	0.768622	0.070318	A
467	0.067448	0.021755	G
468	-0.012262	0.032032	G
469	0.138183	0.022554	G
470	0.187369	0.046181	A
471	0.362680	0.050353	A
472	0.579177	0.058220	A
473	0.398448	0.051651	G
474	0.242014	0.043236	G
475	0.708896	0.089362	C
476	1.112018	0.090902	G
477	0.247364	0.063279	A
478	1.083198	0.151124	A
479	1.342997	0.197339	A
480	1.996309	0.195147	A
481	0.983908	0.075301	G
482	-0.017604	0.028317	A
483	0.374683	0.041767	A
484	-0.024298	0.029000	C
485	-0.061020	0.037990	C
486	-0.014294	0.044252	C
487	0.013323	0.027980	C
488	0.045676	0.039168	G
489	1.879422	0.192438	G
490	1.269518	0.151302	C
491	0.982514	0.110208	G
492	2.133974	0.202595	A
493	0.010142	0.026876	G
494	0.070142	0.031764	G
495	0.240146	0.029902	G
496	0.544688	0.061451	G
497	0.585215	0.073923	A
498	2.687647	0.407432	G
499	1.760969	0.212541	T
500	1.236561	0.087103	G
501	0.436474	0.095682	A
502	1.608675	0.268263	A
503	1.702673	0.359870	A
504	1.604934	0.251877	A
505	2.297817	0.246210	A
506	2.758464	0.308588	G
507	0.714282	0.112671	A
508	0.901771	0.109159	A
509	0.369304	0.086126	C
510	0.354779	0.065243	C
511	0.035846	0.024902	T
512	0.077047	0.029676	G
513	0.079667	0.044226	A
514	0.057754	0.060525	A
515	0.095502	0.046206	A
516	0.096680	0.060038	C
517	-0.040400	0.036782	C
518	0.004097	0.035693	G
519	-0.010445	0.035490	T
520	0.013658	0.037544	G
521	-0.042053	0.029085	T
522	0.011868	0.046404	A
523	0.227171	0.049456	C
524	0.079431	0.052905	G
525	0.066860	0.043086	T
526	0.693748	0.083847	A
527	1.123245	0.163831	C
528	1.949220	0.243695	A
529	1.833664	0.204270	A
530	0.352121	0.037262	G
531	0.526625	0.073759	C
532	0.603662	0.058585	A
533	0.268000	0.040309	G
534	0.164565	0.024250	T
535	0.206184	0.035598	G
536	0.931601	0.096230	G
537	0.724619	0.083993	G
538	0.878132	0.105753	A
539	0.068384	0.030239	G
540	0.014944	0.045466	C
541	0.043955	0.057224	A
542	-999.000000	0.000000	C
543	0.045073	0.024141	G
544	0.094962	0.044788	C
545	0.655086	0.098638	T
546	0.852441	0.143877	T
547	3.350461	0.471951	A
548	1.201398	0.149990	G
549	0.527194	0.067024	G
550	0.026561	0.035342	C
551	0.034211	0.030401	G
552	-0.036626	0.033834	T
553	-0.015754	0.041780	G
554	0.156661	0.042150	T
555	0.543633	0.058502	G
556	0.190457	0.043491	A
557	0.168006	0.053358	C
558	0.009816	0.029133	T
559	0.133047	0.030739	G
560	0.265202	0.058184	C
561	0.810978	0.098306	G
562	0.093983	0.030066	T
563	0.750573	0.062399	A
564	0.222420	0.071164	C
565	0.417212	0.064020	C
566	0.391211	0.034404	T
567	0.865133	0.090543	T
568	1.247912	0.122529	T
569	0.956322	0.063437	T
570	2.454018	0.200841	G
571	0.821110	0.108692	T
572	2.796450	0.352241	A
573	1.584054	0.145183	T
574	2.805519	0.288167	A
575	2.585316	0.230952	A
576	0.523045	0.045982	T
577	0.291185	0.036600	G
578	0.256544	0.033710	G
579	0.556356	0.045804	G
580	-0.080479	0.016232	T
581	-0.062887	0.030345	C
582	0.023881	0.032636	A
583	0.138579	0.034297	G
584	0.206291	0.063929	C
585	1.655847	0.169153	G
586	1.356366	0.189118	A
587	0.737682	0.100254	C
588	0.499992	0.062541	T
589	0.388544	0.089740	T
590	0.067097	0.039276	A
591	0.025956	0.058808	T
592	0.156215	0.040004	A
593	0.034101	0.030869	T
594	-0.057825	0.021781	T
595	0.023100	0.032518	C
596	-0.014890	0.026826	T
597	0.082204	0.028726	G
598	-0.038917	0.017172	T
599	0.047868	0.036205	A
600	0.028452	0.030801	G
601	0.181732	0.043410	C
602	0.214689	0.046004	A
603	0.835302	0.123364	A
604	0.086482	0.036627	G
605	0.041541	0.034358	G
606	0.005000	0.049223	T
607	0.158492	0.050504	T
608	0.231713	0.077936	A
609	0.342372	0.072338	A
610	0.016854	0.069503	C
611	0.147704	0.042339	C
612	0.237194	0.045036	G
613	1.123001	0.133498	A
614	2.111523	0.259240	A
615	1.036378	0.132832	T
616	2.259992	0.257209	A
617	0.008556	0.022447	G
618	-0.024260	0.024013	G
619	0.016451	0.035367	G
620	0.073173	0.031581	G
621	0.171333	0.049460	A
622	0.026227	0.024444	G
623	-0.021026	0.045673	C
624	0.026262	0.027123	C
625	0.237055	0.046842	G
626	0.402618	0.073625	A
627	0.285215	0.056234	A
628	0.034012	0.020829	G
629	0.113115	0.038251	G
630	-0.051956	0.023938	G
631	-0.095646	0.098336	A
632	-0.009823	0.049326	A
633	0.035756	0.058532	A
634	0.024137	0.043006	C
635	-0.077603	0.038810	C
636	0.064098	0.049074	G
637	0.195353	0.059880	A
638	0.044789	0.034084	G
639	-0.010161	0.027469	T
640	0.063990	0.034099	C
641	0.763483	0.122011	T
642	0.683079	0.091507	T
643	0.709986	0.080244	A
644	1.057772	0.093526	A
645	0.479863	0.062500	C
646	0.067042	0.011951	T
647	0.036664	0.022228	G
648	-0.055252	0.027278	G
649	0.107358	0.038197	G
650	0.063602	0.044898	C
651	0.114105	0.031919	G
652	0.229620	0.061299	T
653	0.893983	0.154964	T
654	0.689268	0.143306	A
655	1.141187	0.258936	A
656	0.134837	0.055592	G
657	0.066199	0.044316	T
658	0.261118	0.056186	T
659	-0.028126	0.028881	G
660	0.041573	0.048631	C
661	0.043860	0.042855	A
662	-0.068360	0.055002	G
663	0.008331	0.036402	G
664	-999.000000	0.000000	G
665	0.128976	0.049237	T
666	0.102985	0.044094	A
667	0.211754	0.065729	T
668	0.959554	0.175073	A
669	0.606259	0.109899	G
670	0.785060	0.130146	A
671	-0.001492	0.048674	C
672	0.084436	0.064856	C
673	0.052018	0.042759	C
674	0.676256	0.089144	G
675	0.237478	0.085529	A
676	0.277542	0.091296	A
677	0.963994	0.142173	A
678	0.050841	0.042285	C
679	-0.107718	0.050958	C
680	-0.041654	0.038911	C
681	0.034217	0.027564	G
682	-0.032459	0.033039	G
683	0.120840	0.031051	T
684	0.224732	0.046735	G
685	1.666833	0.237911	A
686	0.139573	0.035526	T
687	0.212453	0.060685	C
688	0.036904	0.027426	T
689	-0.038825	0.035109	A
690	-0.014005	0.026709	G
691	0.006375	0.032774	C
692	0.051255	0.037762	C
693	-0.013922	0.027018	A
694	-0.025302	0.023187	T
695	0.024838	0.030486	G
696	0.054346	0.035399	G
697	0.108908	0.030107	G
698	0.544728	0.093715	C
699	2.861669	0.381740	A
700	0.393755	0.053198	G
701	0.111764	0.032219	G
702	-0.028688	0.068501	T
703	0.223387	0.047442	T
704	0.292415	0.049796	G
705	0.228260	0.055358	A
706	0.251959	0.055428	A
707	0.012131	0.031923	G
708	0.000054	0.018433	G
709	0.003306	0.034416	T
710	-0.000014	0.030473	T
711	0.008311	0.036187	G
712	0.030384	0.033052	G
713	0.191834	0.040504	G
714	0.210547	0.041108	T
715	0.672674	0.173915	A
716	0.186316	0.067172	A
717	0.469395	0.078381	C
718	0.328844	0.056932	A
719	0.870461	0.128035	C
720	0.026095	0.040263	T
721	0.064339	0.025592	A
722	0.055331	0.041206	A
723	0.056635	0.038508	C
724	0.094704	0.026548	T
725	0.027139	0.026535	G
726	0.083914	0.027858	G
727	0.635826	0.084084	A
728	0.435880	0.063847	G
729	0.400383	0.059634	G
730	0.407678	0.068380	A
731	0.138040	0.068877	C
732	0.270403	0.049374	C
733	0.702182	0.107791	G
734	0.923879	0.177440	A
735	1.409399	0.230733	A
736	0.234676	0.116742	C
737	-0.018323	0.043665	C
738	0.917235	0.118381	G
739	1.050117	0.147963	A
740	0.357113	0.077203	C
741	0.110112	0.038449	T
742	-0.023104	0.012637	A
743	-999.000000	0.000000	A
744	0.143808	0.056149	T
745	-999.000000	0.000000	G
746	0.009304	0.012575	T
747	0.893444	0.151296	T
748	2.650776	0.238344	G
749	0.337274	0.087535	A
750	1.454271	0.369126	A
751	1.177551	0.204516	A
752	1.871957	0.313355	A
753	2.209199	0.260714	A
754	0.054019	0.065986	T
755	-0.121225	0.058228	T
756	-0.034981	0.044163	A
757	0.061503	0.037886	G
758	-0.003414	0.039695	C
759	0.111884	0.040633	G
760	0.336975	0.054954	G
761	0.856308	0.196347	A
762	0.956680	0.143621	T
763	0.633138	0.089529	G
764	1.937180	0.248697	A
765	0.115251	0.036934	C
766	0.394515	0.077427	T
767	0.156322	0.055900	T
768	0.096806	0.031524	G
769	0.023661	0.036570	T
770	0.055017	0.028731	G
771	-0.036754	0.018541	G
772	0.037079	0.036476	C
773	0.045828	0.044953	T
774	0.052362	0.040090	G
775	0.094770	0.050615	G
776	0.300724	0.072878	G
777	0.093069	0.042149	G
778	0.304509	0.054468	G
779	0.271123	0.049784	T
780	0.776840	0.078454	G
781	1.196811	0.178374	A
782	1.985526	0.265315	A
783	1.632659	0.185357	A
784	1.007426	0.102148	G
785	0.319462	0.040179	G
786	0.093610	0.048370	C
787	0.058174	0.030874	C
788	0.447256	0.079005	A
789	1.182251	0.190828	A
790	0.939884	0.126972	T
791	0.772058	0.102737	C
792	1.250261	0.203543	A
793	1.771589	0.276174	A
794	1.421960	0.182159	A
795	-0.011900	0.045162	C
796	0.003688	0.034648	C
797	0.065202	0.028036	G
798	0.844856	0.095240	G
799	0.162354	0.058109	G
800	1.562599	0.181784	A
801	1.451109	0.217703	G
802	2.770088	0.387785	A
803	1.921483	0.266718	T
804	2.315602	0.370138	A
805	1.138545	0.135059	G
806	0.965722	0.149646	C
807	0.656267	0.128510	T
808	0.469928	0.072628	G
809	0.238869	0.032493	G
810	0.722356	0.073013	T
811	0.264468	0.035790	T
812	0.587360	0.088194	C
813	0.170361	0.033916	T
814	0.098007	0.033168	C
815	0.011412	0.030032	C
816	0.008047	0.044242	C
817	0.107174	0.036660	C
818	1.680436	0.152008	G
819	0.576841	0.090655	A
820	1.140166	0.196343	A
821	2.017705	0.307408	A
822	0.098679	0.038837	G
823	-0.030173	0.047975	C
824	0.296932	0.073060	T
825	0.559427	0.062675	A
826	0.630886	0.074736	T
827	1.207549	0.180923	T
828	1.106830	0.130811	T
829	1.458062	0.175852	A
830	0.910209	0.088370	G
831	0.986131	0.081914	G
832	-0.006454	0.018959	T
833	0.077707	0.033775	A
834	0.133768	0.029515	G
835	0.168550	0.044375	C
836	0.400209	0.047852	G
837	0.252943	0.072097	C
838	0.046127	0.040548	C
839	0.304777	0.043009	T
840	0.069853	0.057609	C
841	0.055112	0.030002	G
842	0.013474	0.031330	T
843	0.077517	0.031532	G
844	0.241080	0.056901	A
845	1.020203	0.113723	A
846	-999.000000	0.000000	T
847	0.639982	0.085250	T
848	0.004893	0.038460	C
849	0.171994	0.039289	A
850	0.047111	0.033463	T
851	0.045405	0.027682	C
852	0.001819	0.019070	T
853	0.025420	0.030618	C
854	-0.012631	0.024562	C
855	0.121018	0.032161	G
856	0.127537	0.035318	G
857	0.143559	0.032142	G
858	0.307856	0.041019	G
859	0.549563	0.063968	G
860	0.445802	0.046482	T
861	1.413727	0.158206	A
862	0.794218	0.100983	G
863	0.846613	0.110019	A
864	0.513661	0.053695	G
865	0.203632	0.041458	C
866	0.274481	0.044946	A
867	0.930218	0.104424	C
868	0.263678	0.056102	T
869	0.079083	0.021176	G
870	0.070583	0.035387	T
871	0.066301	0.031025	T
872	0.065336	0.026885	T
873	-0.021710	0.029497	C
874	-0.007969	0.026524	G
875	0.029797	0.020878	G
876	0.057898	0.032524	C
877	0.091185	0.042011	A
878	0.426321	0.044911	A
879	0.068639	0.023988	G
880	0.000588	0.028910	G
881	0.047557	0.031221	G
882	-0.048166	0.022957	G
883	0.019527	0.021152	G
884	0.041102	0.032828	T
885	0.015095	0.039482	C
886	1.488066	0.190038	A
887	1.441318	0.111740	T
888	0.211352	0.030498	C
889	0.855484	0.095419	C
890	1.076502	0.103768	C
891	-0.022874	0.028585	G
892	0.056761	0.035977	A
893	-0.062799	0.041372	C
894	0.575489	0.073666	T
895	1.168889	0.133973	T
896	1.882852	0.163994	A
897	0.127563	0.050082	C
898	0.028804	0.030743	C
899	0.136853	0.026911	A
900	0.137819	0.029975	A
901	0.046534	0.023950	C
902	-0.029103	0.039436	C
903	-0.037453	0.023514	C
904	0.012911	0.038880	G
905	-0.033400	0.047601	A
906	0.055963	0.040444	T
907	0.011254	0.028690	G
908	0.035567	0.062196	C
909	0.494273	0.081845	A
910	2.797965	0.351141	A
911	2.657340	0.210508	A
912	1.349804	0.166991	C
913	0.773587	0.098078	T
914	0.742330	0.068327	G
915	0.247202	0.050119	C
916	0.959179	0.081041	G
917	1.616158	0.155444	A
918	1.977671	0.187914	A
919	2.070921	0.279356	T
920	1.639427	0.147935	A
921	-0.028924	0.044070	C
922	-0.008231	0.028392	C
923	0.058676	0.031069	G
924	0.044589	0.034922	G
925	0.077852	0.022507	A
926	0.037886	0.016556	G
927	0.709156	0.081152	A
928	1.316753	0.142239	A
929	0.234626	0.040775	T
930	0.443026	0.055288	G
931	0.462990	0.047820	T
932	0.838131	0.107286	T
933	1.985737	0.198476	A
934	0.253340	0.036957	T
935	0.029200	0.030372	C
936	-0.025142	0.030090	A
937	-0.053479	0.023359	C
938	0.010615	0.021310	G
939	1.093827	0.075927	G
940	0.223464	0.036908	G
941	2.268515	0.191978	A
942	2.179532	0.182536	G
943	0.588111	0.088175	A
944	1.044510	0.104227	C
945	0.307383	0.052577	A
946	0.252912	0.036731	C
947	0.324859	0.031047	A
948	0.675603	0.046506	C
949	0.038256	0.017660	G
950	0.091958	0.016500	G
951	0.071678	0.021290	C
952	0.022320	0.022379	G
953	0.051289	0.020652	G
954	0.094605	0.021418	G
955	0.384284	0.037714	T
956	0.407678	0.038781	G
957	1.194962	0.110770	C
958	2.114604	0.218210	T
959	1.379582	0.143509	A
960	2.217659	0.247914	A
961	0.822338	0.101745	C
962	0.104913	0.023936	G
963	-0.009128	0.018053	T
964	-0.019493	0.026870	C
965	-0.080690	0.030799	C
966	-0.006106	0.022380	G
967	-0.023957	0.026160	T
968	-0.022539	0.023236	C
969	0.062075	0.028747	G
970	0.094363	0.035732	T
971	0.119166	0.040469	G
972	1.037522	0.139208	A
973	2.525558	0.286022	A
974	0.731921	0.074803	G
975	2.158991	0.164665	A
976	0.145252	0.017194	G
977	0.273380	0.029895	G
978	0.119221	0.012782	G
979	0.323630	0.055917	A
980	1.127703	0.115822	A
981	1.215550	0.097708	A
982	0.936040	0.079481	C
983	0.291027	0.042366	A
984	0.277595	0.023396	A
985	0.201890	0.028693	C
986	-0.000297	0.025057	C
987	0.062192	0.026749	C
988	0.015431	0.018567	A
989	0.138308	0.020348	G
990	0.433733	0.031292	A
991	0.101693	0.030848	C
992	0.063289	0.022800	C
993	0.151175	0.017678	G
994	0.292491	0.042432	C
995	0.127408	0.035659	C
996	0.018694	0.032445	A
997	-0.035848	0.019356	G
998	0.042689	0.029736	C
999	0.084385	0.027516	T
1000	0.077743	0.031843	A
1001	0.132993	0.028216	A
1002	0.031831	0.022926	G
1003	-0.011425	0.021111	G
1004	0.099671	0.016620	T
1005	0.161996	0.026245	C
1006	0.156956	0.039454	C
1007	0.254066	0.033260	C
1008	0.212558	0.034583	A
1009	0.118608	0.030674	A
1010	0.067977	0.024175	A
1011	0.139475	0.028528	G
1012	0.773181	0.055772	T
1013	0.010200	0.027578	C
1014	0.036910	0.021825	A
1015	0.080852	0.028372	T
1016	0.095631	0.024752	G
1017	-0.070636	0.016730	G
1018	0.206998	0.031698	T
1019	0.370830	0.044444	T
1020	0.632179	0.071415	A
1021	0.773409	0.062999	A
1022	0.811244	0.068299	G
1023	0.360137	0.022179	T
1024	0.539274	0.042525	G
1025	1.148797	0.082831	G
1026	0.235443	0.011756	G
1027	0.265616	0.051011	A
1028	0.572996	0.075432	A
1029	0.826508	0.083046	A
1030	0.366790	0.048250	C
1031	0.490264	0.040910	G
1032	0.703397	0.053900	A
1033	0.381078	0.028359	T
1034	0.189418	0.022947	G
1035	0.234482	0.015293	T
1036	0.260009	0.021050	G
1037	0.456165	0.031793	G
1038	0.642918	0.031021	G
1039	0.566632	0.048725	A
1040	0.531431	0.045744	A
1041	0.096553	0.021657	G
1042	0.053513	0.015855	G
1043	0.054639	0.024528	C
1044	0.193131	0.037131	C
1045	0.252261	0.031088	C
1046	0.539209	0.047311	A
1047	0.283002	0.029474	G
1048	0.293091	0.030700	A
1049	0.095939	0.026718	C
1050	0.097525	0.021787	A
1051	0.095276	0.016782	G
1052	0.123251	0.036204	C
1053	0.020603	0.033675	C
1054	0.086125	0.035384	A
1055	0.095495	0.031321	G
1056	0.202267	0.035812	G
1057	0.103043	0.028654	A
1058	0.130469	0.032524	T
1059	0.096660	0.024773	G
1060	0.163723	0.030170	T
1061	0.259343	0.040601	T
1062	0.032675	0.024143	G
1063	0.041863	0.022250	G
1064	-0.041413	0.016480	C
1065	0.765827	0.125924	T
1066	3.477584	0.477591	T
1067	4.098957	0.507899	A
1068	2.772435	0.281341	G
1069	1.877728	0.158004	A
1070	1.505110	0.160898	A
1071	1.007517	0.060621	G
1072	1.039786	0.090422	C
1073	0.105155	0.041421	A
1074	0.023749	0.021711	G
1075	0.038662	0.015790	C
1076	-0.011376	0.032654	C
1077	0.113232	0.044484	A
1078	0.071945	0.029570	T
1079	0.014336	0.039396	C
1080	-0.016858	0.025360	A
1081	0.141753	0.048355	T
1082	0.873717	0.120944	T
1083	1.643369	0.162272	T
1084	0.583588	0.083582	A
1085	0.661982	0.124669	A
1086	1.025507	0.145879	A
1087	0.978333	0.076175	G
1088	0.724223	0.092565	A
1089	1.901362	0.178992	A
1090	0.845463	0.090914	A
1091	0.209843	0.031957	G
1092	0.154301	0.037515	C
1093	0.334102	0.047168	G
1094	0.678823	0.067894	T
1095	1.517914	0.180147	A
1096	1.539082	0.169688	A
1097	0.709541	0.082012	T
1098	1.729724	0.179950	A
1099	0.028043	0.029841	G
1100	0.130908	0.057463	C
1101	0.128754	0.033190	T
1102	0.294991	0.048455	C
1103	1.029530	0.099869	A
1104	0.504748	0.062315	C
1105	0.096298	0.032667	T
1106	0.029502	0.028190	G
1107	-999.000000	0.000000	G
1108	0.553671	0.047389	T
1109	1.003354	0.099005	C
1110	0.745141	0.081786	G
1111	1.704227	0.184135	A
1112	0.386627	0.046690	G
1113	0.155056	0.040179	T
1114	0.063794	0.027265	C
1115	0.055277	0.033382	G
1116	0.091590	0.030130	G
1117	0.000853	0.027641	C
1118	0.075711	0.034520	C
1119	0.594000	0.062856	T
1120	0.300107	0.036912	G
1121	0.810617	0.071372	C
1122	0.084162	0.024828	G
1123	0.262783	0.043764	C
1124	0.463538	0.045770	G
1125	0.874320	0.061586	G
1126	1.011107	0.085508	A
1127	1.182269	0.101289	A
1128	1.914323	0.170374	G
1129	2.027204	0.167061	A
1130	0.617350	0.042253	T
1131	0.840363	0.053856	G
1132	0.015357	0.010252	T
1133	0.051950	0.013090	A
1134	0.092361	0.012257	A
1135	0.003308	0.012519	C
1136	-0.075030	0.010542	G
1137	0.006371	0.015419	G
1138	0.479260	0.040159	G
1139	0.597106	0.043770	G
1140	0.171384	0.036787	C
1141	0.227524	0.038095	T
1142	-0.088463	0.061837	A
1143	0.020234	0.061529	A
1144	0.219858	0.046798	A
1145	0.092213	0.064303	C
1146	-0.023858	0.034099	C
1147	-0.030847	0.037948	A
1148	-0.003650	0.032307	T
1149	0.051130	0.023756	G
1150	-0.016774	0.047504	C
1151	0.064887	0.030557	A
1152	0.047795	0.034743	C
1153	-0.021429	0.027441	C
1154	-0.002098	0.035564	G
1155	0.154944	0.035188	A
1156	0.042501	0.041849	A
1157	-0.001353	0.024997	G
1158	0.000383	0.024180	C
1159	0.023524	0.022224	T
1160	0.032837	0.020523	G
1161	0.072158	0.025463	C
1162	0.146609	0.025654	G
1163	0.181310	0.024655	G
1164	0.216236	0.051050	C
1165	0.937440	0.103173	A
1166	0.400757	0.047230	G
1167	0.286679	0.051052	C
1168	0.073720	0.035379	G
1169	0.153638	0.037701	A
1170	0.051073	0.043622	C
1171	-999.000000	0.000000	G
1172	0.102911	0.032513	C
1173	-999.000000	0.000000	T
1174	-999.000000	0.000000	T
1175	1.599480	0.170893	A
1176	1.329504	0.135425	T
1177	0.040150	0.029466	G
1178	-999.000000	0.000000	C
1179	0.079467	0.024249	G
1180	0.063789	0.037372	T
1181	0.072781	0.038941	T
1182	0.448316	0.050553	G
1183	0.085950	0.034684	T
1184	0.211609	0.025692	T
1185	0.113493	0.020354	G
1186	0.136795	0.016620	G
1187	0.243186	0.019672	G
1188	0.070554	0.011634	T
1189	0.439355	0.026797	A
1190	0.037301	0.013636	G
1191	-0.018088	0.016461	G
1192	0.011106	0.019292	G
1193	0.062234	0.019017	G
1194	1.202319	0.098974	A
1195	0.212823	0.049593	G
1196	0.203225	0.049257	C
1197	0.780396	0.098844	G
1198	0.065132	0.041202	T
1199	0.005445	0.041310	T
1200	0.021490	0.045723	C
1201	0.077835	0.045869	T
1202	0.653280	0.081985	G
1203	0.159359	0.045467	T
1204	0.890263	0.156165	A
1205	1.343500	0.177638	A
1206	0.473426	0.066963	G
1207	0.053807	0.049028	C
1208	-0.004899	0.040323	C
1209	0.180739	0.047228	T
1210	1.682562	0.196045	G
1211	-999.000000	0.000000	C
1212	0.883637	0.106575	G
1213	0.363955	0.092028	A
1214	0.380255	0.067607	A
1215	-0.003857	0.023116	G
1216	0.015510	0.027254	G
1217	0.036509	0.029693	T
1218	0.055278	0.037469	G
1219	0.017178	0.036195	T
1220	-999.000000	0.000000	G
1221	0.129652	0.041767	C
1222	0.425242	0.069642	T
1223	1.066495	0.111990	G
1224	0.657139	0.077891	T
1225	1.047519	0.125676	G
1226	1.502071	0.181840	A
1227	0.328470	0.048429	G
1228	0.129820	0.031544	G
1229	-999.000000	0.000000	C
1230	0.110194	0.042255	A
1231	-0.017534	0.051066	T
1232	-0.008757	0.042121	G
1233	0.027419	0.038630	C
1234	0.009365	0.045708	T
1235	0.132664	0.049980	G
1236	0.619097	0.079795	G
1237	0.192872	0.042046	A
1238	0.104043	0.025714	G
1239	-0.006602	0.031808	G
1240	0.183521	0.042004	T
1241	0.979227	0.138094	A
1242	0.798680	0.103718	T
1243	0.076590	0.032613	C
1244	0.069232	0.034861	A
1245	-0.053138	0.046869	G
1246	0.245634	0.038443	A
1247	0.331803	0.057820	A
1248	1.544100	0.186854	G
1249	0.373590	0.038087	T
1250	0.612369	0.070190	G
1251	0.458464	0.076660	C
1252	1.337052	0.127260	G
1253	1.271905	0.147671	A
1254	1.963406	0.197391	A
1255	0.482263	0.037818	T
1256	0.098198	0.020798	G
1257	0.044724	0.033291	C
1258	-0.028312	0.021774	T
1259	0.259387	0.042029	G
1260	0.307332	0.055307	A
1261	0.280394	0.066659	C
1262	0.951187	0.135213	A
1263	2.034542	0.186699	T
1264	2.046386	0.258746	A
1265	1.998210	0.204241	A
1266	2.701447	0.280294	G
1267	0.033733	0.022114	T
1268	2.567876	0.313202	A
1269	1.979137	0.205923	A
1270	0.950869	0.126922	C
1271	1.020688	0.091961	G
1272	1.009996	0.140871	A
1273	1.261404	0.128024	T
1274	0.716143	0.092013	A
1275	1.254418	0.111908	A
1276	0.371037	0.048285	A
1277	-0.020712	0.026373	G
1278	0.027171	0.032363	C
1279	0.062825	0.033213	G
1280	0.148036	0.033396	G
1281	0.265784	0.043087	G
1282	0.268637	0.041568	T
1283	0.904374	0.074840	G
1284	0.719468	0.113551	A
1285	1.291719	0.194604	A
1286	1.131922	0.153076	A
1287	1.585549	0.155954	A
1288	0.292539	0.044273	G
1289	0.145038	0.050976	C
1290	-0.066896	0.011821	C
1291	-0.082581	0.014360	C
1292	-0.122101	0.009765	G
1293	0.128046	0.034463	C
1294	0.414674	0.066608	T
1295	0.400695	0.061063	C
1296	0.593849	0.053648	G
1297	0.515989	0.075725	C
1298	0.215853	0.048222	C
1299	0.574793	0.050395	G
1300	0.809574	0.053679	G
1301	0.807902	0.078480	A
1302	0.992556	0.095404	A
1303	0.323656	0.035001	G
1304	0.817415	0.069930	A
1305	0.109235	0.036989	C
1306	0.487950	0.051102	C
1307	0.198792	0.028161	A
1308	0.907776	0.070676	A
1309	0.232364	0.034631	G
1310	0.289643	0.048683	G
1311	0.485591	0.045991	G
1312	0.396621	0.048226	T
1313	0.754597	0.065951	T
1314	0.400623	0.061060	C
1315	0.894472	0.117596	C
1316	0.614256	0.068901	T
1317	0.315757	0.042136	G
1318	0.027832	0.016090	T
1319	0.084124	0.045687	C
1320	0.176332	0.038508	C
1321	1.011880	0.145124	A
1322	0.849357	0.092600	A
1323	0.770077	0.082701	C
1324	0.817860	0.083542	G
1325	0.301853	0.059481	T
1326	2.583892	0.262761	T
1327	2.298072	0.234539	A
1328	1.263262	0.128658	A
1329	0.519148	0.045623	T
1330	0.146033	0.029718	C
1331	-0.024559	0.028983	G
1332	-0.016428	0.024621	G
1333	-0.001354	0.031054	G
1334	0.053773	0.019324	G
1335	0.252974	0.035787	C
1336	1.033901	0.110468	A
1337	0.034610	0.021467	G
1338	0.009678	0.023629	G
1339	0.104806	0.026025	G
1340	0.425799	0.045409	T
1341	0.420837	0.063031	G
1342	0.119665	0.034655	A
1343	0.357242	0.042320	G
1344	0.063143	0.020107	T
1345	0.051795	0.027117	C
1346	-0.074807	0.030739	G
1347	0.209191	0.029380	A
1348	0.034486	0.052410	C
1349	0.010746	0.040558	C
1350	-0.039235	0.033212	C
1351	0.024562	0.024183	C
1352	0.240661	0.044279	T
1353	0.306901	0.080361	A
1354	0.335996	0.061828	A
1355	0.049824	0.030302	G
1356	-0.009606	0.023565	G
1357	0.037769	0.029650	C
1358	0.156030	0.031400	G
1359	0.451655	0.050106	A
1360	0.485093	0.055170	G
1361	0.147448	0.020689	G
1362	0.078394	0.030220	C
1363	-0.013469	0.033186	C
1364	0.375278	0.033890	G
1365	0.734076	0.098134	A
1366	0.926522	0.108507	A
1367	1.365389	0.132194	A
1368	-0.028075	0.022439	G
1369	0.005918	0.017896	G
1370	0.083333	0.025431	C
1371	0.125474	0.030147	G
1372	0.206223	0.059525	T
1373	0.430174	0.064507	A
1374	-0.012419	0.027408	G
1375	0.088172	0.028715	T
1376	0.039973	0.025804	C
1377	0.132062	0.036491	G
1378	0.345457	0.040842	A
1379	1.008461	0.101902	T
1380	-0.056009	0.029177	G
1381	-0.044069	0.024047	G
1382	-999.000000	0.000000	G
1383	0.038222	0.051789	A
1384	0.004900	0.038663	A
1385	0.108009	0.043625	A
1386	0.035999	0.038589	C
1387	0.075851	0.031563	A
1388	0.142998	0.027534	G
1389	0.147738	0.025504	G
1390	0.182240	0.042568	T
1391	1.479342	0.168543	T
1392	1.138007	0.111527	A
1393	1.116369	0.127631	A
1394	0.750967	0.079018	T
1395	0.706313	0.056232	A
1396	0.547997	0.058443	T
1397	0.398305	0.046771	T
1398	-0.024393	0.030594	C
1399	-0.003794	0.027592	C
1400	-0.050578	0.026731	T
1401	0.077030	0.024098	G
1402	0.100532	0.038405	T
1403	0.200515	0.028016	A
1404	0.094847	0.028293	C
1405	0.034198	0.038807	T
1406	0.076730	0.029039	T
1407	-0.016847	0.017079	G
1408	-0.008207	0.019948	G
1409	0.047657	0.019971	T
1410	0.052205	0.025136	G
1411	0.046662	0.021136	T
1412	0.058894	0.031985	T
1413	0.079134	0.026116	A
1414	0.166742	0.033478	C
1415	0.590859	0.034838	T
1416	0.071219	0.014405	G
1417	0.124811	0.015337	C
1418	0.075562	0.009992	G
1419	0.082357	0.011768	A
1420	0.171197	0.011551	A
1421	0.031356	0.009135	G
1422	0.026086	0.007560	G
1423	-999.000000	0.000000	G
1424	-0.039190	0.008240	G
1425	-0.012083	0.010285	G
1426	-0.026157	0.011836	G
1427	0.070364	0.015496	A
1428	0.092617	0.018816	C
1429	-0.011690	0.017009	G
1430	-0.005143	0.016018	G
1431	0.067793	0.019309	A
1432	0.051665	0.019031	G
1433	0.061353	0.021447	A
1434	0.206951	0.027486	A
1435	-0.068808	0.050118	G
1436	0.043050	0.029532	G
1437	-0.000553	0.046242	C
1438	0.193316	0.040121	T
1439	0.428025	0.065235	A
1440	0.511073	0.079682	T
1441	-0.003800	0.031431	G
1442	0.031799	0.041297	T
1443	-0.068358	0.031518	T
1444	0.009761	0.028070	G
1445	0.031865	0.022739	G
1446	-0.014236	0.028314	C
1447	0.002228	0.014679	C
1448	-0.001612	0.025314	G
1449	0.077148	0.042240	G
1450	0.026704	0.032549	G
1451	0.706510	0.099324	C
1452	0.207400	0.051242	G
1453	1.587356	0.144138	A
1454	1.055042	0.163791	C
1455	1.450057	0.197203	G
1456	1.031120	0.081610	G
1457	0.459363	0.078679	T
1458	1.739528	0.261176	T
1459	0.760614	0.090049	G
1460	0.835070	0.078721	T
1461	-0.017108	0.027015	C
1462	-0.109222	0.038521	C
1463	0.015275	0.028245	C
1464	-0.064769	0.036828	G
1465	0.018946	0.025558	G
1466	0.139250	0.044904	T
1467	0.041051	0.062822	T
1468	0.258288	0.074848	T
1469	1.177441	0.202525	A
1470	0.918843	0.193579	A
1471	0.096132	0.037087	G
1472	0.037821	0.038279	C
1473	0.044781	0.027917	G
1474	0.103134	0.026943	T
1475	0.206794	0.032152	G
1476	0.086974	0.022921	T
1477	0.256589	0.047641	A
1478	0.084547	0.035886	G
1479	0.058340	0.030664	G
1480	0.159372	0.045721	C
1481	0.274430	0.057813	T
1482	0.087041	0.035656	G
1483	-999.000000	0.000000	G
1484	0.033183	0.034804	T
1485	-0.069919	0.051403	T
1486	0.013147	0.038862	T
1487	0.010800	0.024177	T
1488	0.079969	0.034479	C
1489	0.392212	0.063415	C
1490	1.299519	0.181279	A
1491	0.401096	0.061773	G
1492	0.333302	0.039444	G
1493	1.587966	0.193144	C
1494	1.572508	0.248816	A
1495	1.822070	0.252394	A
1496	2.072794	0.220102	A
1497	0.496526	0.035929	T
1498	0.263571	0.047977	C
1499	0.001438	0.018859	C
1500	0.036386	0.030487	G
1501	0.088582	0.017914	G
1502	0.059548	0.040650	A
1503	0.092711	0.030121	A
1504	0.025017	0.037894	A
1505	0.077952	0.024827	A
1506	0.136322	0.039782	T
1507	0.530231	0.054367	C
1508	2.470775	0.279876	A
1509	2.227382	0.240382	A
1510	1.233368	0.117397	G
1511	0.230840	0.021263	G
1512	0.011520	0.028634	C
1513	0.084515	0.032348	T
1514	0.180360	0.029329	G
1515	0.704915	0.087565	A
1516	1.223480	0.127547	G
1517	0.508966	0.048950	G
1518	0.041675	0.025631	C
1519	0.040735	0.026683	G
1520	0.293795	0.044364	T
1521	0.404672	0.052801	G
1522	0.826898	0.084118	A
1523	0.513149	0.059516	T
1524	0.049482	0.027552	G
1525	0.022717	0.035938	A
1526	0.053953	0.023885	C
1527	0.058034	0.023107	G
1528	0.196458	0.027376	A
1529	0.017448	0.023962	G
1530	0.028621	0.019806	G
1531	0.049092	0.034277	C
1532	0.058161	0.029331	A
1533	0.021165	0.029557	C
1534	0.459395	0.047316	T
1535	0.279814	0.045058	A
1536	1.101485	0.117088	C
1537	0.285341	0.027789	G
1538	0.045832	0.019880	G
1539	0.041967	0.021940	T
1540	-0.005799	0.018459	G
1541	-0.071130	0.020227	C
1542	0.130132	0.032008	T
1543	0.066614	0.024865	G
1544	0.036870	0.029114	A
1545	0.071014	0.032854	A
1546	0.031090	0.022156	G
1547	0.072444	0.026022	C
1548	-0.040903	0.047853	A
1549	0.028614	0.019835	A
1550	-0.005938	0.030112	C
1551	0.143841	0.038523	A
1552	0.842234	0.084969	A
1553	0.754948	0.064148	A
1554	0.894495	0.088590	T
1555	0.071958	0.019594	G
1556	0.113356	0.042576	C
1557	0.086176	0.029611	C
1558	0.121329	0.030420	C
1559	0.280936	0.057716	T
1560	0.851152	0.061746	G
1561	0.330399	0.042435	C
1562	1.211271	0.105193	T
1563	0.141824	0.019913	T
1564	0.154923	0.039627	C
1565	0.270276	0.047329	C
1566	0.856621	0.088816	A
1567	0.346103	0.029448	G
1568	1.214451	0.053602	G
1569	1.072026	0.121713	A
1570	1.501754	0.163947	A
1571	1.773738	0.179600	A
1572	2.045436	0.140557	A
1573	1.722549	0.112644	G
1574	0.040638	0.026233	C
1575	0.011027	0.024526	C
1576	-0.000310	0.014517	T
1577	0.067287	0.027622	C
1578	0.151172	0.034624	T
1579	0.425168	0.059838	A
1580	0.623762	0.057433	A
1581	0.106128	0.026527	G
1582	0.195556	0.038196	C
1583	1.760706	0.138766	A
1584	1.424371	0.083855	T
1585	1.298218	0.101265	C
1586	1.367154	0.103118	A
1587	0.327968	0.029454	G
1588	0.483731	0.038439	G
1589	-0.039693	0.018207	T
1590	-0.023143	0.030327	A
1591	0.011311	0.024089	A
1592	0.004926	0.029514	C
1593	0.021668	0.025701	A
1594	-0.016351	0.020777	T
1595	0.022296	0.023374	C
1596	0.050593	0.034094	A
1597	0.236442	0.039226	A
1598	0.413752	0.043653	A
1599	0.106566	0.021969	T
1600	-0.022295	0.023052	C
1601	0.058804	0.019322	G
1602	0.012264	0.010346	T
1603	0.167381	0.018276	A
1604	0.057402	0.036699	C
1605	-0.071642	0.026947	C
1606	-0.018372	0.035312	C
1607	0.132532	0.026984	C
1608	0.237051	0.032947	A
1609	0.387364	0.039902	A
1610	0.455355	0.035374	A
1611	0.303641	0.046473	C
1612	0.188792	0.041246	C
1613	0.534046	0.038044	G
1614	0.279481	0.034977	A
1615	0.421513	0.053997	C
1616	0.248571	0.036910	A
1617	0.853113	0.104551	C
1618	0.790678	0.048676	A
1619	0.237269	0.035205	G
1620	0.399638	0.037850	G
1621	0.304904	0.024246	T
1622	0.197600	0.032019	G
1623	0.116709	0.024025	G
1624	0.155493	0.023443	T
1625	0.053478	0.031164	C
1626	0.378427	0.047395	A
1627	0.198771	0.032056	G
1628	0.317371	0.044636	G
1629	1.199320	0.092469	T
1630	1.236488	0.130938	A
1631	0.897718	0.095141	G
1632	0.633350	0.084792	A
1633	1.042044	0.077019	G
1634	1.810666	0.143060	A
1635	2.091807	0.186039	A
1636	1.180551	0.121738	T
1637	1.247517	0.097909	A
1638	0.374885	0.057114	C
1639	0.528473	0.056820	C
1640	0.382482	0.042715	A
1641	0.869142	0.066682	A
1642	0.745698	0.059770	G
1643	0.123293	0.023070	G
1644	0.526188	0.054543	C
1645	0.237049	0.031496	G
1646	0.608750	0.052889	C
1647	0.610829	0.062023	T
1648	1.197721	0.087211	T
1649	0.357615	0.050181	G
1650	0.494416	0.059292	A
1651	0.175274	0.042580	G
1652	0.475009	0.067746	A
1653	0.817880	0.082911	G
1654	1.097538	0.091599	A
1655	0.565588	0.055146	A
1656	0.090160	0.028360	C
1657	0.014812	0.012616	T
1658	0.045910	0.019984	C
1659	0.007304	0.022227	G
1660	0.026232	0.022662	G
1661	0.032211	0.021150	G
1662	0.224283	0.026965	T
1663	0.122031	0.026426	G
1664	0.172166	0.034755	A
1665	0.632645	0.064595	A
1666	0.669371	0.063253	G
1667	0.133438	0.026410	G
1668	0.391872	0.045563	A
1669	0.691396	0.063145	A
1670	1.362063	0.157387	C
1671	0.230026	0.019348	T
1672	1.431148	0.118001	A
1673	0.615193	0.063418	G
1674	0.269914	0.023401	G
1675	0.077972	0.014798	C
1676	0.855920	0.142749	A
1677	1.714923	0.254825	A
1678	2.730820	0.387800	A
1679	2.515778	0.204354	A
1680	1.725435	0.173215	T
1681	0.879191	0.075746	G
1682	0.880880	0.076689	G
1683	0.217871	0.030089	T
1684	0.095022	0.026334	G
1685	-0.083373	0.048138	C
1686	-0.000359	0.031631	C
1687	0.130292	0.056041	G
1688	0.328805	0.066471	T
1689	0.530536	0.102692	A
1690	1.023375	0.139295	A
1691	0.172692	0.037236	C
1692	0.313339	0.040051	T
1693	0.275225	0.035650	T
1694	0.326089	0.038241	C
1695	0.362538	0.045202	G
1696	0.255987	0.033962	G
1697	0.270794	0.035773	G
1698	0.505455	0.048120	A
1699	0.322644	0.038885	G
1700	0.512247	0.055152	A
1701	0.692613	0.061478	A
1702	0.306131	0.043956	G
1703	0.089801	0.028386	G
1704	0.220101	0.040873	C
1705	0.262537	0.052061	A
1706	0.374009	0.047973	C
1707	0.162750	0.026562	G
1708	0.092964	0.044510	C
1709	-0.024678	0.035648	T
1710	0.052134	0.032302	G
1711	0.124687	0.041394	A
1712	0.136793	0.031110	T
1713	0.314407	0.037021	A
1714	0.651798	0.048152	T
1715	0.175902	0.026464	G
1716	0.062170	0.019453	T
1717	0.119865	0.030833	A
1718	-0.033666	0.019193	G
1719	0.048342	0.020029	G
1720	0.114549	0.026196	T
1721	0.153116	0.029496	G
1722	0.518018	0.099771	A
1723	-999.000000	0.000000	G
1724	0.259203	0.054242	G
1725	0.368923	0.040704	T
1726	-999.000000	0.000000	C
1727	0.089761	0.010757	C
1728	1.092262	0.145182	C
1729	0.930455	0.120370	T
1730	0.330995	0.038599	C
1731	0.375596	0.056185	G
1732	0.951839	0.129521	C
1733	0.088129	0.054766	G
1734	0.059305	0.044287	G
1735	-999.000000	0.000000	A
1736	0.228784	0.041995	T
1737	0.118703	0.033679	G
1738	0.147727	0.039552	G
1739	0.138324	0.032070	A
1740	0.000580	0.022903	G
1741	0.053171	0.033044	C
1742	0.121635	0.052341	T
1743	0.079560	0.032099	G
1744	0.035493	0.052371	A
1745	0.459260	0.078207	A
1746	0.376992	0.053104	A
1747	0.011425	0.030470	T
1748	0.064124	0.032774	C
1749	-0.005792	0.037031	A
1750	0.637296	0.067559	G
1751	0.632325	0.068709	T
1752	0.750451	0.082174	C
1753	0.862991	0.104435	G
1754	0.879196	0.124630	A
1755	1.403094	0.145777	A
1756	1.230493	0.115670	G
1757	1.519615	0.150034	A
1758	0.432365	0.031984	T
1759	0.535308	0.041515	A
1760	0.053881	0.024922	C
1761	-0.001367	0.020695	C
1762	-0.044923	0.014186	A
1763	0.008395	0.012084	G
1764	0.006586	0.017507	C
1765	-0.025441	0.010096	T
1766	-0.015386	0.020556	G
1767	0.012738	0.017813	G
1768	0.038370	0.034301	C
1769	0.022195	0.022152	T
1770	0.406297	0.043204	G
1771	0.365249	0.056780	C
1772	2.015879	0.263027	A
1773	1.349735	0.186327	A
1774	1.298703	0.179942	C
1775	0.761625	0.123139	T
1776	0.443996	0.037374	G
1777	0.424530	0.064019	T
1778	1.008198	0.151824	T
1779	0.627274	0.094860	T
1780	2.462061	0.235037	A
1781	1.041362	0.207118	T
1782	2.554782	0.384928	T
1783	1.381696	0.233065	A
1784	1.664425	0.309664	A
1785	0.787235	0.155193	A
1786	1.476257	0.237030	A
1787	1.673114	0.210912	A
1788	1.290522	0.171095	C
1789	0.169682	0.042249	A
1790	0.478523	0.093040	C
1791	1.435585	0.215907	A
1792	0.302615	0.042422	G
1793	0.060778	0.047955	C
1794	0.335511	0.051042	A
1795	0.503135	0.078432	C
1796	0.560711	0.089965	T
1797	0.208038	0.043867	G
1798	0.115526	0.036522	T
1799	0.349769	0.045190	G
1800	0.215691	0.053983	C
1801	0.403778	0.090401	A
1802	1.420765	0.188604	A
1803	1.304789	0.157701	A
1804	0.359316	0.056831	C
1805	0.215266	0.050102	A
1806	0.182551	0.045188	C
1807	0.623291	0.060845	G
1808	0.762784	0.109664	A
1809	0.893189	0.122876	A
1810	1.001347	0.109003	A
1811	0.310809	0.042181	G
1812	0.108107	0.020760	T
1813	0.107479	0.040120	G
1814	0.524389	0.065072	G
1815	0.416182	0.090540	A
1816	0.689172	0.102850	C
1817	0.914191	0.126288	G
1818	0.628186	0.087110	T
1819	1.652626	0.236478	A
1820	1.059498	0.141347	T
1821	1.346489	0.144504	A
1822	0.366452	0.060816	C
1823	0.099397	0.028364	G
1824	0.089656	0.028847	G
1825	0.166341	0.031871	T
1826	0.324622	0.055895	G
1827	0.214352	0.041926	T
1828	0.781867	0.071675	G
1829	0.539762	0.081471	A
1830	0.498201	0.084926	C
1831	0.060153	0.021615	G
1832	0.078905	0.027529	C
1833	0.034344	0.028406	C
1834	0.252063	0.038424	T
1835	-999.000000	0.000000	G
1836	0.345976	0.064532	C
1837	0.241273	0.068297	C
1838	0.245513	0.056289	C
1839	0.460138	0.054546	G
1840	0.415315	0.065579	G
1841	0.258537	0.054158	T
1842	0.023121	0.026713	G
1843	0.031785	0.043022	C
1844	0.035971	0.031477	C
1845	0.228388	0.040891	G
1846	0.252441	0.043082	G
1847	0.730928	0.099728	A
1848	1.004629	0.115931	A
1849	0.276730	0.036366	G
1850	0.163081	0.030812	G
1851	0.068902	0.037116	T
1852	0.695813	0.075843	T
1853	0.984242	0.108857	A
1854	0.882400	0.096360	A
1855	0.190483	0.031416	T
1856	0.060898	0.017591	T
1857	0.039472	0.019287	G
1858	0.069660	0.023901	A
1859	0.100952	0.016049	T
1860	-0.048415	0.026810	G
1861	-0.007292	0.022897	G
1862	-0.017409	0.028258	G
1863	0.080546	0.019376	G
1864	0.073432	0.038400	T
1865	-999.000000	0.000000	T
1866	0.289543	0.045493	A
1867	0.038955	0.028971	G
1868	0.126406	0.045139	C
1869	0.141912	0.038332	G
1870	0.602429	0.074392	C
1871	0.874313	0.138006	A
1872	1.217376	0.158573	A
1873	-0.007649	0.041868	G
1874	0.109095	0.048204	C
1875	0.183085	0.046370	G
1876	0.097988	0.044508	A
1877	-0.026915	0.026935	A
1878	0.031895	0.048329	G
1879	-0.070436	0.044462	C
1880	0.040114	0.028538	T
1881	-0.060723	0.016311	C
1882	0.171771	0.035704	T
1883	0.951240	0.147386	T
1884	0.557474	0.073410	G
1885	0.370899	0.055078	A
1886	0.185516	0.038496	T
1887	0.028672	0.040556	C
1888	0.295644	0.046310	G
1889	0.442424	0.075995	A
1890	0.139590	0.039886	A
1891	0.046192	0.025711	G
1892	-0.083088	0.052789	C
1893	0.028688	0.047706	C
1894	-0.028044	0.039467	C
1895	0.015477	0.023965	C
1896	-0.016962	0.029345	G
1897	0.095855	0.043614	G
1898	0.259415	0.045184	T
1899	0.973296	0.162232	A
1900	1.582495	0.189744	A
1901	1.618999	0.178059	A
1902	0.251980	0.053280	C
1903	0.222007	0.037648	G
1904	0.165083	0.027396	G
1905	0.117312	0.022521	C
1906	0.152898	0.030739	G
1907	0.054511	0.020229	G
1908	0.239135	0.048414	C
1909	0.243331	0.055503	C
1910	0.347039	0.038885	G
1911	0.684605	0.073962	T
1912	1.090264	0.130365	A
1913	1.297412	0.131050	A
1914	0.445222	0.063585	C
1915	-999.000000	0.000000	T
1916	0.946628	0.075613	A
1917	0.291685	0.066995	T
1918	0.866984	0.133420	A
1919	0.611283	0.086886	A
1920	0.215035	0.048088	C
1921	0.222638	0.036502	G
1922	0.231348	0.033207	G
1923	0.227017	0.024880	T
1924	0.133856	0.036052	C
1925	0.947619	0.097309	C
1926	2.365792	0.255430	T
1927	0.488210	0.062200	A
1928	0.999717	0.076446	A
1929	0.601741	0.054351	G
1930	0.831205	0.061599	G
1931	0.068878	0.017529	T
1932	0.852268	0.081292	A
1933	0.844775	0.066677	G
1934	0.998514	0.112906	C
1935	1.329072	0.092583	G
1936	0.282744	0.050197	A
1937	1.293054	0.137015	A
1938	1.615108	0.127236	A
1939	0.555787	0.071947	T
1940	0.318108	0.028420	T
1941	0.280607	0.043512	C
1942	0.300771	0.039127	C
1943	0.797955	0.074228	T
1944	0.796654	0.068609	T
1945	0.535001	0.049282	G
1946	0.214044	0.021261	T
1947	0.080820	0.021975	C
1948	0.092787	0.025604	G
1949	0.066369	0.025724	G
1950	0.517576	0.039110	G
1951	1.895428	0.160778	T
1952	2.309391	0.221471	A
1953	2.654147	0.206166	A
1954	1.489237	0.110184	G
1955	1.498738	0.127694	T
1956	1.304563	0.088594	T
1957	0.028933	0.030651	C
1958	0.013999	0.039262	C
1959	0.075262	0.027864	G
1960	0.139216	0.022994	A
1961	-0.072385	0.012678	C
1962	0.396635	0.046550	C
1963	0.581397	0.052276	T
1964	0.351562	0.025700	G
1965	0.841420	0.089508	C
1966	0.284840	0.020839	A
1967	1.417404	0.106132	C
1968	0.863809	0.047777	G
1969	1.207656	0.098351	A
1970	1.707590	0.117483	A
1971	0.790572	0.060076	T
1972	0.457391	0.039622	G
1973	0.201474	0.023001	G
1974	0.188646	0.030417	C
1975	0.797724	0.061360	G
1976	0.868316	0.072315	T
1977	1.866400	0.206254	A
1978	2.391213	0.167086	A
1979	1.050563	0.076644	T
1980	2.035517	0.097188	G
1981	0.400282	0.043108	A
1982	0.152061	0.014606	T
1983	0.048552	0.015996	G
1984	-0.011910	0.011920	G
1985	0.029882	0.024665	C
1986	0.007005	0.023539	C
1987	0.179526	0.024103	A
1988	0.651577	0.057835	G
1989	0.755532	0.043880	G
1990	0.157173	0.028331	C
1991	0.164568	0.032808	T
1992	0.841357	0.065265	G
1993	0.219695	0.023914	T
1994	0.233523	0.033225	C
1995	0.045719	0.013067	T
1996	0.108833	0.029640	C
1997	0.019610	0.027615	C
1998	0.078389	0.015912	A
1999	-0.022620	0.030474	C
2000	-0.033916	0.025691	C
[truncated: 904 more rows]
