# Supplementary material for: Model-Free RNA Sequence and Structure Alignment Informed by SHAPE Probing Reveals a Conserved Alternate Secondary Structure for 16S rRNA
Source: PLoS Comput Biol. 2015 May 20;11(5):e1004126. doi: 10.1371/journal.pcbi.1004126 (PMC4438973; doi:10.1371/journal.pcbi.1004126)
Supplement: S1 Dataset — (ZIP) [file pcbi.1004126.s003.zip › align_1_DATA/2014-12-29_rRNA_SHAPE-MaP/hvol_16S_1m7.csv]

Nucleotide	Sequence	bg depth	bg rate	rx depth	rx rate	dc depth	dc rate	rx-bg	(rx-bg)/dc	stderr	Filtered Reactivity	Filtered StdErr	Normalized Reactivity	Normalized StdErr	Error-adjusted Reactivity
1	A	235	0.000000	292	0.000000	313	0.000000	0.000000	-999.000000	0.000000	-999.000000	0.000000	-999.000000	0.000000	-999.000000
2	T	249	0.000000	325	0.000000	345	0.000000	0.000000	-999.000000	0.000000	-999.000000	0.000000	-999.000000	0.000000	-999.000000
3	T	274	0.000000	369	0.000000	376	0.000000	0.000000	-999.000000	0.000000	-999.000000	0.000000	-999.000000	0.000000	-999.000000
4	C	304	0.003289	409	0.002445	404	0.000000	-0.000844	-999.000000	0.000000	-999.000000	0.000000	-999.000000	0.000000	-999.000000
5	C	327	0.000000	440	0.006818	438	0.004566	0.006818	1.493182	1.363082	1.493182	1.363082	0.944200	0.861933	0.400000
6	G	348	0.008621	463	0.008639	468	0.008547	0.000019	0.002178	0.771061	0.002178	0.771061	0.001378	0.487573	0.400000
7	G	365	0.010959	482	0.002075	486	0.010288	-0.008884	-0.863546	0.688095	-0.863546	0.688095	-0.546055	0.435110	-0.110945
8	T	385	0.012987	490	0.014286	511	0.007828	0.001299	0.165909	1.016465	0.165909	1.016465	0.104911	0.642752	0.400000
9	T	447	0.000000	547	0.009141	595	0.005042	0.009141	1.812919	1.323969	1.812919	1.323969	1.146383	0.837199	0.400000
10	G	962	0.000000	1179	0.004241	1130	0.001770	0.004241	2.396098	2.004720	2.396098	2.004720	1.515151	1.267666	0.400000
11	A	1151	0.001738	1345	0.001487	1339	0.004481	-0.000251	-0.055932	0.361619	-0.055932	0.361619	-0.035368	0.228667	0.193298
12	T	7246	0.000828	6261	0.001278	8838	0.001018	0.000450	0.441613	0.573296	0.441613	0.573296	0.279250	0.362518	0.400000
13	C	13434	0.000372	9739	0.000513	14556	0.000275	0.000141	0.513862	1.063472	0.513862	1.063472	0.324936	0.672477	0.400000
14	C	17024	0.006696	12061	0.010281	18010	0.008051	0.003585	0.445237	0.143479	0.445237	0.143479	0.281542	0.090727	0.372269
15	T	18036	0.003105	12974	0.005164	19228	0.003745	0.002059	0.549940	0.211815	0.549940	0.211815	0.347750	0.133939	0.400000
16	G	19842	0.008265	14547	0.009074	21492	0.008840	0.000809	0.091481	0.115565	0.091481	0.115565	0.057847	0.073076	0.130924
17	C	20443	0.002593	15284	0.001505	22180	0.003111	-0.001088	-0.349651	0.158271	-0.349651	0.158271	-0.221099	0.100081	-0.121017
18	C	21273	0.002444	16142	0.002726	22978	0.002611	0.000281	0.107765	0.204481	0.107765	0.204481	0.068144	0.129302	0.197446
19	G	22918	0.005367	17675	0.004413	24664	0.006041	-0.000954	-0.157907	0.115867	-0.157907	0.115867	-0.099851	0.073267	-0.026584
20	G	23467	0.002131	18260	0.003998	25269	0.003799	0.001867	0.491471	0.154840	0.491471	0.154840	0.310777	0.097912	0.400000
21	A	24134	0.002403	18985	0.005162	26031	0.002881	0.002759	0.957497	0.238692	0.957497	0.238692	0.605464	0.150935	0.454530
22	G	25471	0.003926	20448	0.003032	27383	0.003652	-0.000894	-0.244791	0.152563	-0.244791	0.152563	-0.154791	0.096472	-0.058319
23	G	25968	0.002773	21314	0.002674	27934	0.002578	-0.000098	-0.038155	0.187024	-0.038155	0.187024	-0.024127	0.118263	0.094136
24	T	26497	0.006869	22135	0.004879	28575	0.006754	-0.001990	-0.294567	0.104709	-0.294567	0.104709	-0.186267	0.066212	-0.120055
25	C	28337	0.001094	23578	0.000933	30380	0.001481	-0.000161	-0.108627	0.189459	-0.108627	0.189459	-0.068689	0.119803	0.051113
26	A	29125	0.001545	24599	0.001992	31161	0.001958	0.000447	0.228286	0.189285	0.228286	0.189285	0.144354	0.119693	0.264047
27	T	30099	0.002525	25592	0.001602	32196	0.002298	-0.000923	-0.401553	0.172942	-0.401553	0.172942	-0.253918	0.109358	-0.144560
28	T	30557	0.002749	26131	0.004133	32766	0.003632	0.001384	0.381094	0.141535	0.381094	0.141535	0.240981	0.089498	0.330479
29	G	30819	0.008047	26427	0.007114	33074	0.007891	-0.000933	-0.118236	0.092569	-0.118236	0.092569	-0.074765	0.058535	-0.016230
30	C	33139	0.001660	28198	0.001525	35146	0.001764	-0.000135	-0.076383	0.183209	-0.076383	0.183209	-0.048300	0.115851	0.067551
31	T	33709	0.001810	28715	0.011806	35719	0.002576	0.009996	3.880974	0.483511	3.880974	0.483511	2.454098	0.305743	2.148355
32	A	34076	0.002025	29115	0.006629	36006	0.002361	0.004604	1.950254	0.310264	1.950254	0.310264	1.233225	0.196193	1.037033
33	T	34567	0.001533	29790	0.001343	36505	0.001616	-0.000191	-0.117881	0.185665	-0.117881	0.185665	-0.074541	0.117403	0.042862
34	T	35189	0.001307	30525	0.003178	37134	0.002478	0.001870	0.754989	0.170904	0.754989	0.170904	0.477411	0.108069	0.400000
35	G	35747	0.003105	31291	0.002748	37742	0.004027	-0.000357	-0.088585	0.104031	-0.088585	0.104031	-0.056016	0.065783	0.009767
36	G	36096	0.003518	31885	0.003701	38214	0.004972	0.000182	0.036686	0.092979	0.036686	0.092979	0.023198	0.058795	0.081993
37	G	36170	0.004092	32102	0.003458	38295	0.004570	-0.000634	-0.138751	0.103368	-0.138751	0.103368	-0.087738	0.065364	-0.022374
38	G	37578	0.002262	33455	0.002720	39665	0.003807	0.000458	0.120337	0.099296	0.120337	0.099296	0.076094	0.062789	0.138883
39	T	37602	0.013696	34037	0.013045	39941	0.012093	-0.000651	-0.053871	0.071537	-0.053871	0.071537	-0.034065	0.045236	0.011171
40	C	37760	0.004635	34453	0.004325	40195	0.004254	-0.000310	-0.072822	0.117252	-0.072822	0.117252	-0.046048	0.074143	0.028095
41	C	38021	0.001736	34808	0.002126	40444	0.001904	0.000390	0.204881	0.173179	0.204881	0.173179	0.129554	0.109508	0.239062
42	G	42736	0.001849	37805	0.004417	44728	0.001967	0.002569	1.305675	0.246442	1.305675	0.246442	0.825631	0.155835	0.669796
43	A	46610	0.001652	40080	0.008608	47663	0.002665	0.006956	2.610498	0.298162	2.610498	0.298162	1.650724	0.188540	1.462184
44	T	47640	0.002204	40748	0.001791	48549	0.002183	-0.000413	-0.188943	0.138797	-0.188943	0.138797	-0.119476	0.087767	-0.031710
45	T	47691	0.004718	40949	0.006813	48619	0.005204	0.002095	0.402689	0.102170	0.402689	0.102170	0.254636	0.064606	0.319243
46	T	47919	0.001983	41241	0.005916	48862	0.002292	0.003934	1.716247	0.247948	1.716247	0.247948	1.085253	0.156788	0.928466
47	A	48155	0.002305	41477	0.006027	49037	0.002508	0.003722	1.484019	0.220478	1.484019	0.220478	0.938406	0.139417	0.798989
48	G	48324	0.009643	41768	0.014988	49282	0.012986	0.005344	0.411528	0.059796	0.411528	0.059796	0.260226	0.037811	0.298038
49	C	48418	0.002354	41929	0.002099	49449	0.002649	-0.000256	-0.096524	0.118879	-0.096524	0.118879	-0.061036	0.075172	0.014136
50	C	48565	0.001091	42091	0.001687	49618	0.001592	0.000596	0.374020	0.162617	0.374020	0.162617	0.236508	0.102829	0.339337
51	A	48742	0.001887	42298	0.004137	49767	0.001909	0.002250	1.178599	0.228238	1.178599	0.228238	0.745276	0.144324	0.600952
52	T	49120	0.001792	42634	0.003589	50144	0.002752	0.001797	0.653018	0.137911	0.653018	0.137911	0.412930	0.087207	0.400000
53	G	49671	0.007590	42937	0.007499	50562	0.008247	-0.000091	-0.010983	0.069388	-0.010983	0.069388	-0.006945	0.043877	0.036932
54	C	49807	0.002731	43046	0.002277	50722	0.003450	-0.000454	-0.131560	0.095642	-0.131560	0.095642	-0.083191	0.060478	-0.022712
55	T	49828	0.001505	43020	0.007834	50765	0.002994	0.006328	2.113557	0.230368	2.113557	0.230368	1.336488	0.145671	1.190817
56	A	50157	0.001555	42845	0.012277	50977	0.002825	0.010722	3.795554	0.373950	3.795554	0.373950	2.400084	0.236464	2.163620
57	G	50157	0.002811	43067	0.015395	51045	0.005172	0.012583	2.433038	0.194633	2.433038	0.194633	1.538509	0.123074	1.415435
58	T	50101	0.005150	43328	0.010801	51085	0.005148	0.005652	1.097790	0.133663	1.097790	0.133663	0.694177	0.084521	0.609657
59	T	50269	0.001472	43518	0.011053	51262	0.002516	0.009581	3.807224	0.396352	3.807224	0.396352	2.407463	0.250630	2.156833
60	G	50492	0.008754	43704	0.013225	51476	0.009772	0.004471	0.457601	0.073494	0.457601	0.073494	0.289360	0.046473	0.335833
61	C	50787	0.001713	44061	0.002043	51770	0.002453	0.000330	0.134352	0.115976	0.134352	0.115976	0.084956	0.073336	0.158292
62	A	50797	0.001280	44171	0.000657	51778	0.001391	-0.000623	-0.448069	0.153306	-0.448069	0.153306	-0.283333	0.096942	-0.186391
63	C	54954	0.001492	46575	0.001288	55426	0.002183	-0.000204	-0.093405	0.107578	-0.093405	0.107578	-0.059064	0.068026	0.008962
64	G	54913	0.002276	46710	0.003854	55440	0.003950	0.001577	0.399279	0.093121	0.399279	0.093121	0.252480	0.058884	0.311364
65	A	54973	0.001328	46830	0.001431	55518	0.001801	0.000103	0.057063	0.129979	0.057063	0.129979	0.036083	0.082191	0.118274
66	G	55692	0.002496	47067	0.003144	56088	0.004546	0.000649	0.142658	0.074028	0.142658	0.074028	0.090208	0.046811	0.137019
67	T	55690	0.005261	46974	0.007089	56092	0.005366	0.001828	0.340607	0.094377	0.340607	0.094377	0.215380	0.059679	0.275058
68	T	55355	0.003487	47356	0.042825	55801	0.004211	0.039338	9.340844	0.652550	9.340844	0.652550	5.906597	0.412634	5.493963
69	C	55227	0.005867	47617	0.008505	55777	0.006867	0.002639	0.384274	0.080167	0.384274	0.080167	0.242992	0.050693	0.293686
70	A	55493	0.001370	47896	0.002777	56092	0.002389	0.001407	0.589095	0.130664	0.589095	0.130664	0.372509	0.082624	0.400000
71	T	55477	0.002758	47916	0.003652	56084	0.002817	0.000894	0.317451	0.128473	0.317451	0.128473	0.200737	0.081239	0.281976
72	A	55407	0.001444	47935	0.002921	56006	0.002553	0.001477	0.578374	0.125229	0.578374	0.125229	0.365729	0.079188	0.400000
73	C	61461	0.001692	51687	0.001703	61244	0.002335	0.000010	0.004465	0.105319	0.004465	0.105319	0.002824	0.066597	0.069421
74	T	61628	0.003343	51878	0.002660	61366	0.002754	-0.000683	-0.247842	0.119481	-0.247842	0.119481	-0.156721	0.075553	-0.081168
75	C	62016	0.002306	52250	0.002220	61689	0.002334	-0.000086	-0.036740	0.120958	-0.036740	0.120958	-0.023232	0.076487	0.053255
76	G	62089	0.003447	52376	0.004544	61804	0.006262	0.001097	0.175255	0.060892	0.175255	0.060892	0.110821	0.038505	0.149326
77	T	62104	0.002174	52627	0.002223	61841	0.001908	0.000049	0.025900	0.145677	0.025900	0.145677	0.016378	0.092118	0.108495
78	G	62153	0.003604	52844	0.007778	61942	0.004617	0.004174	0.903920	0.111717	0.903920	0.111717	0.571586	0.070643	0.500942
79	G	62295	0.006630	53304	0.010356	62141	0.007644	0.003726	0.487441	0.075144	0.487441	0.075144	0.308229	0.047517	0.355745
80	C	67567	0.002072	56651	0.004995	66432	0.002574	0.002923	1.135747	0.159626	1.135747	0.159626	0.718179	0.100938	0.617241
81	G	69268	0.002945	58346	0.009032	68193	0.003651	0.006087	1.667097	0.161126	1.667097	0.161126	1.054174	0.101886	0.952287
82	A	69996	0.001600	58973	0.002374	68838	0.001816	0.000774	0.426177	0.143507	0.426177	0.143507	0.269489	0.090745	0.360234
83	A	70668	0.000736	59396	0.002037	69397	0.000821	0.001301	1.584369	0.332134	1.584369	0.332134	1.001861	0.210022	0.791839
84	A	70971	0.000550	59740	0.001992	69758	0.000946	0.001442	1.524577	0.284809	1.524577	0.284809	0.964052	0.180096	0.783956
85	A	71095	0.000717	59870	0.002723	69900	0.001087	0.002005	1.844271	0.302915	1.844271	0.302915	1.166208	0.191545	0.974662
86	G	71570	0.004904	60122	0.004973	70283	0.005478	0.000069	0.012584	0.070998	0.012584	0.070998	0.007957	0.044895	0.052852
87	C	72108	0.001706	60443	0.001572	70752	0.001781	-0.000134	-0.075270	0.125312	-0.075270	0.125312	-0.047596	0.079240	0.031643
88	T	71902	0.003797	60174	0.003839	70601	0.004334	0.000042	0.009698	0.078787	0.009698	0.078787	0.006132	0.049820	0.055952
89	C	71843	0.001434	60223	0.002059	70567	0.002041	0.000625	0.306443	0.116855	0.306443	0.116855	0.193777	0.073892	0.267669
90	A	71550	0.001509	59792	0.003295	70289	0.002106	0.001785	0.847895	0.148475	0.847895	0.148475	0.536158	0.093887	0.442272
91	G	72619	0.002479	60343	0.009545	71067	0.004067	0.007067	1.737758	0.148589	1.737758	0.148589	1.098855	0.093959	1.004897
92	T	72382	0.002984	59875	0.003407	70839	0.003261	0.000423	0.129697	0.096443	0.129697	0.096443	0.082013	0.060985	0.142998
93	A	72298	0.000927	59608	0.001980	70719	0.001485	0.001053	0.709130	0.160214	0.709130	0.160214	0.448412	0.101310	0.400000
94	A	72152	0.001483	59400	0.002003	70520	0.002028	0.000520	0.256627	0.116881	0.256627	0.116881	0.162276	0.073909	0.236184
95	C	74347	0.002609	60861	0.003335	72383	0.002749	0.000726	0.264101	0.110656	0.264101	0.110656	0.167002	0.069972	0.236974
96	A	74298	0.001561	60954	0.003757	72341	0.002488	0.002196	0.882420	0.132949	0.882420	0.132949	0.557990	0.084069	0.473921
97	C	76869	0.003304	63417	0.005314	74930	0.004591	0.002010	0.437754	0.081070	0.437754	0.081070	0.276810	0.051264	0.328074
98	G	76843	0.004347	63497	0.007827	74906	0.006421	0.003481	0.542035	0.070513	0.542035	0.070513	0.342751	0.044588	0.387339
99	T	76662	0.003652	63913	0.006086	74719	0.004403	0.002434	0.552785	0.091093	0.552785	0.091093	0.349548	0.057602	0.400000
100	G	77375	0.003296	64573	0.003748	75346	0.004393	0.000452	0.102903	0.072431	0.102903	0.072431	0.065070	0.045801	0.110871
101	G	76309	0.012908	63009	0.011998	74224	0.013271	-0.000910	-0.068554	0.045239	-0.068554	0.045239	-0.043350	0.028606	-0.014743
102	C	76011	0.003605	61844	0.003412	73655	0.003530	-0.000193	-0.054655	0.090801	-0.054655	0.090801	-0.034561	0.057417	0.022856
103	C	75502	0.003192	60659	0.003495	72837	0.003638	0.000303	0.083276	0.087021	0.083276	0.087021	0.052659	0.055027	0.107686
104	A	76880	0.001548	61093	0.002308	73767	0.001952	0.000760	0.389372	0.127476	0.389372	0.127476	0.246216	0.080608	0.326824
105	A	77948	0.001065	61345	0.002804	74345	0.001412	0.001739	1.231296	0.210241	1.231296	0.210241	0.778599	0.132944	0.645655
106	A	77167	0.001153	60694	0.002142	73505	0.001619	0.000989	0.610616	0.149333	0.610616	0.149333	0.386117	0.094429	0.400000
107	C	81626	0.001458	63844	0.001394	76978	0.001598	-0.000064	-0.039957	0.124742	-0.039957	0.124742	-0.025267	0.078879	0.053613
108	T	80796	0.002079	62925	0.005371	76100	0.003035	0.003292	1.084561	0.130956	1.084561	0.130956	0.685812	0.082809	0.603003
109	A	80456	0.002511	62785	0.004014	75841	0.003705	0.001503	0.405657	0.086692	0.405657	0.086692	0.256514	0.054819	0.311333
110	C	80521	0.002856	62976	0.002112	75839	0.002835	-0.000744	-0.262608	0.094378	-0.262608	0.094378	-0.166058	0.059679	-0.106379
111	C	80751	0.002935	63127	0.002519	76028	0.002696	-0.000416	-0.154361	0.102972	-0.154361	0.102972	-0.097609	0.065113	-0.032496
112	C	79936	0.002702	62709	0.002807	74800	0.003008	0.000104	0.034725	0.093208	0.034725	0.093208	0.021958	0.058939	0.080897
113	T	78577	0.003563	61738	0.003256	73220	0.004316	-0.000308	-0.071295	0.072678	-0.071295	0.072678	-0.045082	0.045957	0.000875
114	A	77075	0.002569	60609	0.002293	71715	0.003151	-0.000276	-0.087434	0.084854	-0.087434	0.084854	-0.055288	0.053656	-0.001632
115	C	77425	0.001963	60733	0.001926	71284	0.002595	-0.000037	-0.014151	0.092061	-0.014151	0.092061	-0.008948	0.058214	0.049266
116	A	76986	0.002078	60315	0.002139	70600	0.002620	0.000060	0.023077	0.095387	0.023077	0.095387	0.014593	0.060317	0.074910
117	G	79437	0.003991	62555	0.009272	72669	0.008298	0.005281	0.636457	0.059615	0.636457	0.059615	0.402458	0.037697	0.400000
118	A	79956	0.002339	63199	0.002532	73085	0.002695	0.000193	0.071564	0.097803	0.071564	0.097803	0.045253	0.061845	0.107097
119	G	80915	0.005067	64066	0.005291	74104	0.004480	0.000224	0.050081	0.085101	0.050081	0.085101	0.031668	0.053813	0.085481
120	A	80517	0.001925	63922	0.001517	73563	0.002664	-0.000408	-0.152975	0.082652	-0.152975	0.082652	-0.096733	0.052264	-0.044468
121	A	80063	0.001549	63841	0.001613	73119	0.002147	0.000065	0.030087	0.098403	0.030087	0.098403	0.019025	0.062224	0.081249
122	C	85508	0.004584	68635	0.004021	77828	0.005024	-0.000563	-0.112083	0.066915	-0.112083	0.066915	-0.070875	0.042313	-0.028562
123	G	84745	0.002230	68364	0.002911	77142	0.002839	0.000681	0.239763	0.093867	0.239763	0.093867	0.151612	0.059356	0.210968
124	A	83938	0.001692	68163	0.002142	75986	0.002106	0.000450	0.213805	0.109173	0.213805	0.109173	0.135198	0.069034	0.204232
125	T	82707	0.001729	67351	0.002509	74650	0.001728	0.000780	0.451515	0.145110	0.451515	0.145110	0.285512	0.091759	0.377271
126	A	82035	0.001463	66970	0.001045	73927	0.001299	-0.000418	-0.321541	0.144591	-0.321541	0.144591	-0.203323	0.091431	-0.111892
127	A	81275	0.001403	66608	0.001576	73220	0.002103	0.000174	0.082606	0.096414	0.082606	0.096414	0.052235	0.060966	0.113202
128	C	82550	0.002580	67919	0.002105	74150	0.002454	-0.000475	-0.193444	0.102662	-0.193444	0.102662	-0.122323	0.064917	-0.057405
129	C	83175	0.001515	68802	0.001177	74545	0.002723	-0.000338	-0.123968	0.069564	-0.123968	0.069564	-0.078390	0.043988	-0.034402
130	T	82571	0.003670	68650	0.003816	74119	0.004533	0.000147	0.032403	0.069792	0.032403	0.069792	0.020490	0.044132	0.064622
131	C	83644	0.005021	69800	0.004771	75149	0.006201	-0.000251	-0.040398	0.057812	-0.040398	0.057812	-0.025545	0.036557	0.011011
132	G	82892	0.005574	69645	0.005700	74844	0.006828	0.000127	0.018575	0.056559	0.018575	0.056559	0.011746	0.035765	0.047510
133	G	82369	0.004868	69753	0.004960	74537	0.004937	0.000092	0.018639	0.073097	0.018639	0.073097	0.011786	0.046222	0.058008
134	G	82715	0.008487	70354	0.009211	74805	0.009518	0.000724	0.076023	0.050851	0.076023	0.050851	0.048072	0.032155	0.080227
135	A	82663	0.000919	70577	0.001063	74833	0.001002	0.000143	0.142955	0.162281	0.142955	0.162281	0.090396	0.102617	0.193013
136	A	82920	0.000989	71081	0.001632	75061	0.001386	0.000643	0.464105	0.142278	0.464105	0.142278	0.293473	0.089968	0.383441
137	A	83630	0.001004	72155	0.001982	75802	0.001596	0.000977	0.612318	0.136351	0.612318	0.136351	0.387193	0.086220	0.400000
138	C	86174	0.002147	74992	0.002174	77849	0.002993	0.000027	0.008936	0.077569	0.008936	0.077569	0.005651	0.049050	0.054701
139	T	87440	0.002093	76992	0.002182	79222	0.003004	0.000089	0.029685	0.076131	0.029685	0.076131	0.018771	0.048140	0.066912
140	G	87839	0.001605	77960	0.001668	79720	0.002885	0.000062	0.021598	0.069045	0.021598	0.069045	0.013657	0.043660	0.057317
141	A	88111	0.001861	78931	0.001710	80090	0.002385	-0.000151	-0.063290	0.086864	-0.063290	0.086864	-0.040021	0.054927	0.014907
142	G	89740	0.004870	81160	0.004485	81938	0.004296	-0.000385	-0.089539	0.077185	-0.089539	0.077185	-0.056619	0.048807	-0.007813
143	G	90146	0.019247	82121	0.018156	82471	0.018128	-0.001090	-0.060153	0.036400	-0.060153	0.036400	-0.038037	0.023017	-0.015020
144	C	91475	0.001541	83807	0.001384	83930	0.001537	-0.000157	-0.102324	0.119186	-0.102324	0.119186	-0.064704	0.075366	0.010662
145	T	91573	0.001441	84110	0.002295	84046	0.001666	0.000853	0.512165	0.131828	0.512165	0.131828	0.323863	0.083360	0.400000
146	A	92231	0.001756	84768	0.002713	84615	0.001962	0.000957	0.487723	0.121234	0.487723	0.121234	0.308407	0.076661	0.385068
147	A	92622	0.000950	85349	0.003351	85103	0.001904	0.002401	1.261231	0.153248	1.261231	0.153248	0.797528	0.096905	0.700623
148	T	92278	0.001550	85362	0.003620	84963	0.002048	0.002070	1.010871	0.141378	1.010871	0.141378	0.639215	0.089399	0.549816
149	A	93112	0.001020	85975	0.004932	85785	0.001492	0.003911	2.621395	0.290468	2.621395	0.290468	1.657615	0.183675	1.473940
150	G	93680	0.002882	86519	0.002901	86232	0.004488	0.000019	0.004221	0.056501	0.004221	0.056501	0.002669	0.035728	0.038397
151	T	93383	0.007100	86440	0.006074	85984	0.006955	-0.001026	-0.147555	0.055326	-0.147555	0.055326	-0.093305	0.034985	-0.058321
152	T	91036	0.005317	84362	0.005026	84067	0.005615	-0.000291	-0.051761	0.061223	-0.051761	0.061223	-0.032731	0.038713	0.005983
153	C	90851	0.001827	84261	0.002362	83898	0.002455	0.000535	0.217704	0.090637	0.217704	0.090637	0.137663	0.057314	0.194977
154	A	90632	0.000971	84100	0.002188	83589	0.001759	0.001217	0.691976	0.123017	0.691976	0.123017	0.437565	0.077789	0.400000
155	T	90013	0.001711	83787	0.002900	83183	0.002488	0.001189	0.477939	0.098805	0.477939	0.098805	0.302221	0.062478	0.364699
156	A	90480	0.001260	84096	0.001605	83740	0.001875	0.000345	0.184207	0.098022	0.184207	0.098022	0.116482	0.061983	0.178465
157	C	91491	0.001749	84896	0.001944	84742	0.002962	0.000195	0.065751	0.069322	0.065751	0.069322	0.041577	0.043835	0.085412
158	G	91260	0.004569	84941	0.004768	84603	0.005945	0.000199	0.033413	0.054834	0.033413	0.054834	0.021128	0.034673	0.055802
159	G	90913	0.004664	84777	0.004954	84335	0.004956	0.000290	0.058585	0.066897	0.058585	0.066897	0.037046	0.042302	0.079348
160	G	90427	0.002090	84577	0.002057	83930	0.002133	-0.000033	-0.015373	0.102130	-0.015373	0.102130	-0.009721	0.064581	0.054860
161	A	89729	0.001939	84221	0.001306	83354	0.002675	-0.000633	-0.236637	0.073738	-0.236637	0.073738	-0.149636	0.046627	-0.103008
162	G	87170	0.002398	81732	0.002606	81338	0.004278	0.000208	0.048724	0.057020	0.048724	0.057020	0.030810	0.036056	0.066867
163	T	85515	0.006315	81151	0.006100	80025	0.006485	-0.000215	-0.033142	0.059538	-0.033142	0.059538	-0.020957	0.037648	0.016691
164	C	84552	0.002507	80384	0.002239	79159	0.002716	-0.000268	-0.098703	0.088552	-0.098703	0.088552	-0.062414	0.055995	-0.006419
165	A	84211	0.001781	80347	0.005638	78745	0.002705	0.003857	1.425841	0.148412	1.425841	0.148412	0.901617	0.093847	0.807770
166	T	84477	0.002462	80369	0.011796	78867	0.002942	0.009333	3.172828	0.252429	3.172828	0.252429	2.006308	0.159621	1.846687
167	G	85421	0.007328	80578	0.008278	79443	0.008648	0.000949	0.109773	0.050383	0.109773	0.050383	0.069414	0.031859	0.101273
168	C	87580	0.001781	81077	0.002356	80167	0.002295	0.000575	0.250329	0.098574	0.250329	0.098574	0.158293	0.062333	0.220626
169	T	85446	0.002352	78559	0.012551	78349	0.003178	0.010199	3.209072	0.244748	3.209072	0.244748	2.029227	0.154764	1.874463
170	G	84584	0.003547	77253	0.010485	77507	0.003664	0.006938	1.893534	0.160801	1.893534	0.160801	1.197359	0.101681	1.095678
171	G	83876	0.002945	77262	0.034351	76880	0.004279	0.031406	7.338845	0.435774	7.338845	0.435774	4.640651	0.275558	4.365093
172	A	83834	0.001622	77485	0.013628	76866	0.002784	0.012006	4.312467	0.334801	4.312467	0.334801	2.726948	0.211709	2.515240
173	A	83218	0.001202	77464	0.008314	76357	0.002894	0.007112	2.457201	0.204587	2.457201	0.204587	1.553789	0.129369	1.424420
174	T	84014	0.002631	78248	0.011400	77271	0.003222	0.008769	2.721286	0.216300	2.721286	0.216300	1.720780	0.136775	1.584005
175	G	85030	0.007597	79261	0.008882	78843	0.009005	0.001285	0.142665	0.050123	0.142665	0.050123	0.090213	0.031695	0.121907
176	C	85137	0.002302	79414	0.003438	79044	0.002720	0.001136	0.417466	0.101570	0.417466	0.101570	0.263981	0.064227	0.328208
177	C	87697	0.001596	81168	0.003203	81309	0.002288	0.001607	0.702417	0.116930	0.702417	0.116930	0.444167	0.073940	0.400000
178	G	87559	0.003152	81140	0.002921	81196	0.003510	-0.000231	-0.065892	0.076545	-0.065892	0.076545	-0.041666	0.048402	0.006736
179	A	87629	0.001986	81528	0.001864	81263	0.002855	-0.000121	-0.042472	0.074790	-0.042472	0.074790	-0.026857	0.047293	0.020436
180	C	89077	0.003177	82693	0.003797	82589	0.004250	0.000620	0.145919	0.067658	0.145919	0.067658	0.092271	0.042783	0.135053
181	T	89667	0.014175	83479	0.015165	83067	0.014482	0.000991	0.068416	0.040296	0.068416	0.040296	0.043262	0.025481	0.068743
182	C	92317	0.008048	86117	0.008430	85333	0.008625	0.000382	0.044294	0.049905	0.044294	0.049905	0.028009	0.031557	0.059566
183	C	94544	0.008017	88639	0.008224	87205	0.007775	0.000207	0.026617	0.054212	0.026617	0.054212	0.016831	0.034280	0.051111
184	C	96159	0.002506	90319	0.002912	88571	0.002518	0.000406	0.161110	0.096509	0.161110	0.096509	0.101876	0.061026	0.162903
185	C	98047	0.001550	92138	0.001074	90174	0.001297	-0.000476	-0.366709	0.132169	-0.366709	0.132169	-0.231885	0.083576	-0.148309
186	G	96746	0.006998	90953	0.010852	88901	0.008841	0.003854	0.435915	0.051898	0.435915	0.051898	0.275647	0.032817	0.308464
187	A	97230	0.001234	91663	0.002389	89113	0.001919	0.001155	0.601903	0.112448	0.601903	0.112448	0.380608	0.071105	0.400000
188	A	96501	0.000705	91053	0.001351	88232	0.001099	0.000646	0.587794	0.147914	0.587794	0.147914	0.371686	0.093532	0.400000
189	A	95114	0.000757	90127	0.001698	86801	0.001083	0.000941	0.868581	0.175708	0.868581	0.175708	0.549239	0.111107	0.438132
190	C	99165	0.005435	92694	0.005426	89181	0.005517	-0.000009	-0.001618	0.061027	-0.001618	0.061027	-0.001023	0.038590	0.037567
191	G	98719	0.007851	92491	0.009028	88609	0.008848	0.001177	0.133065	0.047804	0.133065	0.047804	0.084142	0.030229	0.114371
192	C	100520	0.003492	94426	0.003537	89513	0.004111	0.000045	0.011023	0.065361	0.011023	0.065361	0.006971	0.041330	0.048301
193	T	99721	0.005917	93590	0.011251	88755	0.007639	0.005335	0.698349	0.061613	0.698349	0.061613	0.441595	0.038960	0.402634
194	C	99952	0.004792	93656	0.008617	88696	0.005479	0.003824	0.697950	0.075257	0.697950	0.075257	0.441342	0.047588	0.400000
195	A	100260	0.002793	93784	0.011878	88866	0.003815	0.009086	2.381719	0.165382	2.381719	0.165382	1.506058	0.104577	1.401480
196	G	99158	0.003731	92887	0.010518	87926	0.005004	0.006787	1.356206	0.101019	1.356206	0.101019	0.857584	0.063878	0.793706
197	G	99155	0.011588	93212	0.010921	87848	0.011326	-0.000667	-0.058852	0.042753	-0.058852	0.042753	-0.037214	0.027034	-0.010180
198	C	99461	0.002282	93467	0.002664	87986	0.002569	0.000382	0.148619	0.088858	0.148619	0.088858	0.093978	0.056189	0.150166
199	G	99729	0.012414	93651	0.011148	88063	0.011333	-0.001266	-0.111700	0.043687	-0.111700	0.043687	-0.070632	0.027625	-0.043007
200	C	100010	0.001550	93883	0.001427	88142	0.002076	-0.000123	-0.059020	0.084505	-0.059020	0.084505	-0.037321	0.053436	0.016115
201	T	99669	0.002388	93491	0.002599	87643	0.003548	0.000211	0.059540	0.064203	0.059540	0.064203	0.037650	0.040598	0.078248
202	G	100193	0.001896	93817	0.001961	87849	0.003700	0.000065	0.017550	0.053956	0.017550	0.053956	0.011097	0.034119	0.045216
203	T	100020	0.002220	93747	0.002315	87807	0.002585	0.000095	0.036819	0.083790	0.036819	0.083790	0.023282	0.052984	0.076266
204	A	100033	0.001899	93883	0.001789	87909	0.003333	-0.000110	-0.032977	0.058555	-0.032977	0.058555	-0.020853	0.037027	0.016174
205	G	101807	0.002898	96311	0.003208	89525	0.003306	0.000311	0.093976	0.075370	0.093976	0.075370	0.059425	0.047660	0.107085
206	G	101522	0.003576	95461	0.004745	89110	0.004769	0.001170	0.245276	0.062251	0.245276	0.062251	0.155098	0.039364	0.194462
207	A	100205	0.001497	94017	0.003042	88057	0.002669	0.001545	0.578955	0.089816	0.578955	0.089816	0.366097	0.056794	0.400000
208	T	100274	0.003670	93711	0.006691	88026	0.004442	0.003021	0.680083	0.081588	0.680083	0.081588	0.430044	0.051591	0.400000
209	G	100773	0.005011	93877	0.009076	88230	0.007038	0.004064	0.577465	0.059096	0.577465	0.059096	0.365155	0.037369	0.400000
210	T	100179	0.007337	93248	0.008472	87705	0.006944	0.001135	0.163480	0.058713	0.163480	0.058713	0.103375	0.037127	0.140502
211	G	98181	0.003035	90244	0.003701	86097	0.003937	0.000666	0.169112	0.068730	0.169112	0.068730	0.106937	0.043461	0.150397
212	G	97982	0.015952	89658	0.015113	85636	0.015472	-0.000839	-0.054220	0.037234	-0.054220	0.037234	-0.034286	0.023545	-0.010741
213	C	98498	0.003523	89572	0.005002	85805	0.004697	0.001479	0.314827	0.066322	0.314827	0.066322	0.199078	0.041938	0.241017
214	T	98276	0.002910	88977	0.005091	85489	0.003100	0.002181	0.703601	0.104426	0.703601	0.104426	0.444916	0.066033	0.400000
215	G	98284	0.005352	89061	0.010869	85614	0.006880	0.005517	0.801940	0.069432	0.801940	0.069432	0.507099	0.043905	0.463195
216	C	97897	0.002615	88860	0.004254	85206	0.003591	0.001639	0.456350	0.080395	0.456350	0.080395	0.288569	0.050837	0.339406
217	G	97114	0.003831	88143	0.019037	84560	0.005759	0.015207	2.640407	0.148380	2.640407	0.148380	1.669637	0.093826	1.575811
218	G	96457	0.016246	87631	0.017699	84016	0.016306	0.001454	0.089145	0.037401	0.089145	0.037401	0.056370	0.023650	0.080020
219	C	96204	0.003274	87360	0.003274	83839	0.003602	-0.000000	-0.000134	0.074237	-0.000134	0.074237	-0.000085	0.046943	0.046859
220	C	95918	0.001606	86622	0.001651	83539	0.002047	0.000045	0.022137	0.092446	0.022137	0.092446	0.013998	0.058457	0.072455
221	G	96084	0.001363	86373	0.001563	83449	0.002181	0.000200	0.091518	0.082665	0.091518	0.082665	0.057871	0.052272	0.110143
222	A	95687	0.001662	86203	0.002216	82720	0.002926	0.000554	0.189378	0.071975	0.189378	0.071975	0.119752	0.045513	0.165264
223	T	94030	0.001946	84860	0.001591	81078	0.001949	-0.000355	-0.182339	0.102942	-0.182339	0.102942	-0.115301	0.065095	-0.050206
224	T	92646	0.001479	83310	0.003229	79853	0.002091	0.001750	0.836858	0.129246	0.836858	0.129246	0.529179	0.081727	0.447452
225	A	91763	0.001722	82665	0.010827	78969	0.003242	0.009105	2.808645	0.212280	2.808645	0.212280	1.776021	0.134233	1.641788
226	G	91017	0.006318	81998	0.006476	78216	0.006802	0.000158	0.023269	0.056643	0.023269	0.056643	0.014714	0.035818	0.050532
227	G	88832	0.004683	80076	0.008604	76155	0.006644	0.003921	0.590175	0.065699	0.590175	0.065699	0.373192	0.041544	0.400000
228	T	86087	0.004925	77518	0.005457	73431	0.005897	0.000532	0.090143	0.060734	0.090143	0.060734	0.057001	0.038405	0.095406
229	A	82546	0.003865	73271	0.013566	69754	0.006265	0.009702	1.548565	0.106760	1.548565	0.106760	0.979221	0.067509	0.911712
230	G	80275	0.003363	71262	0.007718	67306	0.004116	0.004355	1.058080	0.113621	1.058080	0.113621	0.669067	0.071847	0.597220
231	A	78345	0.003178	69630	0.004940	65486	0.004657	0.001762	0.378348	0.074902	0.378348	0.074902	0.239245	0.047364	0.286609
232	C	79240	0.004139	69811	0.005873	65760	0.006873	0.001734	0.252227	0.055019	0.252227	0.055019	0.159493	0.034791	0.194284
233	G	78622	0.006347	68963	0.006685	65098	0.007420	0.000338	0.045544	0.056846	0.045544	0.056846	0.028800	0.035946	0.064746
234	G	77926	0.003875	68221	0.004984	64417	0.007684	0.001108	0.144233	0.046059	0.144233	0.046059	0.091204	0.029125	0.120329
235	T	76841	0.003488	67443	0.004181	63397	0.006483	0.000694	0.106986	0.050822	0.106986	0.050822	0.067652	0.032137	0.099789
236	G	77016	0.003480	67497	0.003482	63537	0.003762	0.000002	0.000489	0.082697	0.000489	0.082697	0.000309	0.052292	0.052602
237	G	77410	0.008371	67958	0.007711	63930	0.009510	-0.000660	-0.069436	0.049578	-0.069436	0.049578	-0.043907	0.031350	-0.012557
238	G	77177	0.005520	67777	0.005666	63693	0.006421	0.000146	0.022715	0.061343	0.022715	0.061343	0.014363	0.038790	0.053153
239	G	77401	0.003721	67802	0.004557	63737	0.004754	0.000837	0.175962	0.072136	0.175962	0.072136	0.111268	0.045614	0.156882
240	T	77028	0.002103	67807	0.001976	63321	0.002274	-0.000127	-0.055817	0.104578	-0.055817	0.104578	-0.035295	0.066129	0.030834
241	A	77277	0.001281	67917	0.003151	63388	0.002366	0.001870	0.790152	0.124128	0.790152	0.124128	0.499645	0.078491	0.421154
242	A	77683	0.000837	68392	0.002924	63623	0.001477	0.002088	1.412962	0.213919	1.412962	0.213919	0.893473	0.135270	0.758203
243	C	79482	0.001598	69729	0.003026	64985	0.002124	0.001428	0.672526	0.131752	0.672526	0.131752	0.425266	0.083312	0.400000
244	G	80099	0.002884	69789	0.006391	65429	0.004004	0.003507	0.875740	0.104324	0.875740	0.104324	0.553766	0.065968	0.487798
245	G	80647	0.008643	71023	0.022542	65918	0.010407	0.013899	1.335598	0.080749	1.335598	0.080749	0.844553	0.051061	0.793492
246	C	81092	0.009816	71486	0.010030	66229	0.009226	0.000214	0.023188	0.055422	0.023188	0.055422	0.014663	0.035046	0.049709
247	C	81353	0.005384	71567	0.005310	66449	0.005628	-0.000074	-0.013189	0.066570	-0.013189	0.066570	-0.008340	0.042095	0.033755
248	C	82213	0.002384	72155	0.002079	66999	0.002657	-0.000305	-0.114874	0.090909	-0.114874	0.090909	-0.072640	0.057485	-0.015155
249	A	82813	0.002137	72562	0.002095	67402	0.003768	-0.000043	-0.011301	0.062054	-0.011301	0.062054	-0.007146	0.039240	0.032094
250	C	84321	0.004305	73759	0.004325	68680	0.005125	0.000020	0.003886	0.064621	0.003886	0.064621	0.002458	0.040862	0.043320
251	C	85723	0.001831	74751	0.001833	69767	0.002695	0.000001	0.000472	0.079491	0.000472	0.079491	0.000298	0.050266	0.050564
252	G	86513	0.003803	75269	0.003348	70455	0.004428	-0.000455	-0.102725	0.067406	-0.102725	0.067406	-0.064957	0.042624	-0.022334
253	T	86853	0.002165	75474	0.001987	70671	0.002137	-0.000177	-0.082904	0.106172	-0.082904	0.106172	-0.052424	0.067137	0.014714
254	G	86636	0.009650	75276	0.011278	70562	0.011253	0.001629	0.144761	0.045709	0.144761	0.045709	0.091538	0.028904	0.120442
255	C	86833	0.001946	75016	0.002346	70782	0.002769	0.000400	0.144417	0.084311	0.144417	0.084311	0.091321	0.053314	0.144635
256	C	88941	0.001102	76277	0.000865	72472	0.001352	-0.000237	-0.174958	0.115287	-0.174958	0.115287	-0.110633	0.072900	-0.037733
257	G	89111	0.003041	75944	0.009375	72726	0.003809	0.006334	1.663031	0.144383	1.663031	0.144383	1.051602	0.091299	0.960303
258	A	89618	0.001038	76211	0.005800	73032	0.001383	0.004762	3.443314	0.404023	3.443314	0.404023	2.177348	0.255480	1.921868
259	T	90106	0.001931	76280	0.012100	73309	0.003151	0.010169	3.227214	0.251437	3.227214	0.251437	2.040699	0.158994	1.881705
260	A	90743	0.001047	76511	0.002379	73703	0.002863	0.001332	0.465213	0.078910	0.465213	0.078910	0.294173	0.049898	0.344071
261	A	89597	0.000703	74568	0.001341	72573	0.001571	0.000638	0.406096	0.109158	0.406096	0.109158	0.256791	0.069025	0.325817
262	T	89776	0.002183	74560	0.002508	72644	0.004020	0.000325	0.080813	0.060078	0.080813	0.060078	0.051101	0.037990	0.089091
263	C	89966	0.001856	74440	0.001961	72682	0.002422	0.000105	0.043384	0.089570	0.043384	0.089570	0.027433	0.056639	0.084072
264	G	89685	0.005742	73754	0.005993	72343	0.005889	0.000251	0.042552	0.064761	0.042552	0.064761	0.026908	0.040951	0.067859
265	G	89650	0.003179	73606	0.003886	72262	0.003584	0.000707	0.197123	0.083783	0.197123	0.083783	0.124649	0.052979	0.177628
266	T	88776	0.001892	72481	0.003284	71470	0.002505	0.001391	0.555476	0.111105	0.555476	0.111105	0.351250	0.070256	0.400000
267	A	88431	0.001312	71999	0.009375	71107	0.002742	0.008063	2.940319	0.252235	2.940319	0.252235	1.859284	0.159499	1.699785
268	C	87896	0.002730	71304	0.009551	70496	0.003504	0.006820	1.946533	0.169651	1.946533	0.169651	1.230872	0.107277	1.123596
269	G	87418	0.002940	70734	0.011070	70036	0.003841	0.008130	2.116635	0.171880	2.116635	0.171880	1.338434	0.108687	1.229748
270	G	85435	0.003535	69239	0.007409	68029	0.004013	0.003874	0.965431	0.112375	0.965431	0.112375	0.610481	0.071059	0.539422
271	G	82498	0.005224	66765	0.009226	65025	0.007182	0.004002	0.557241	0.067616	0.557241	0.067616	0.352366	0.042756	0.395122
272	T	78881	0.002282	63576	0.005081	61621	0.003781	0.002799	0.740144	0.099819	0.740144	0.099819	0.468023	0.063120	0.404903
273	T	75533	0.002621	61057	0.006404	58826	0.003995	0.003782	0.946844	0.112079	0.946844	0.112079	0.598728	0.070872	0.527855
274	G	71675	0.002386	58408	0.014553	55450	0.005158	0.012167	2.358958	0.173418	2.358958	0.173418	1.491665	0.109660	1.382006
275	T	67355	0.005211	55753	0.012520	52188	0.006726	0.007308	1.086627	0.100192	1.086627	0.100192	0.687119	0.063356	0.623763
276	G	63462	0.002521	53355	0.012201	48949	0.004719	0.009680	2.051217	0.173972	2.051217	0.173972	1.297068	0.110010	1.187059
277	A	62145	0.002494	52583	0.026948	47794	0.008118	0.024454	3.012218	0.178242	3.012218	0.178242	1.904748	0.112710	1.792038
278	G	62235	0.002410	52512	0.003237	47648	0.002372	0.000827	0.348773	0.137563	0.348773	0.137563	0.220544	0.086987	0.307530
279	A	60693	0.002175	51130	0.003442	46446	0.003380	0.001267	0.374919	0.099616	0.374919	0.099616	0.237076	0.062991	0.300068
280	G	60064	0.006710	50295	0.007516	45708	0.007373	0.000806	0.109339	0.069566	0.109339	0.069566	0.069140	0.043989	0.113129
281	C	57860	0.002869	47696	0.005535	43658	0.004192	0.002666	0.636038	0.107878	0.636038	0.107878	0.402193	0.068216	0.400000
282	A	57086	0.004117	47132	0.015319	42858	0.007420	0.011202	1.509745	0.119921	1.509745	0.119921	0.954673	0.075831	0.878842
283	A	53083	0.003090	44649	0.014177	39743	0.004479	0.011088	2.475620	0.230568	2.475620	0.230568	1.565435	0.145798	1.419638
284	G	52148	0.003298	44211	0.007577	38983	0.004181	0.004279	1.023362	0.140875	1.023362	0.140875	0.647114	0.089081	0.558033
285	A	51529	0.002271	43774	0.006077	38532	0.003036	0.003806	1.253476	0.182386	1.253476	0.182386	0.792624	0.115330	0.677294
286	G	50742	0.006760	43254	0.015536	37852	0.008322	0.008776	1.054623	0.103155	1.054623	0.103155	0.666881	0.065229	0.601652
287	C	49848	0.008024	42503	0.007835	37152	0.008586	-0.000190	-0.022088	0.068449	-0.022088	0.068449	-0.013967	0.043283	0.029316
288	C	48704	0.002854	41520	0.003902	36290	0.004188	0.001048	0.250152	0.095438	0.250152	0.095438	0.158182	0.060349	0.218531
289	C	49588	0.004558	42206	0.006658	37009	0.006512	0.002100	0.322526	0.079492	0.322526	0.079492	0.203946	0.050266	0.254212
290	G	49238	0.005443	41786	0.013617	36710	0.007219	0.008174	1.132337	0.114949	1.132337	0.114949	0.716023	0.072687	0.643336
291	G	48809	0.003688	41394	0.006209	36441	0.005406	0.002521	0.466294	0.093922	0.466294	0.093922	0.294857	0.059391	0.354247
292	A	48504	0.001443	41150	0.005735	36195	0.002431	0.004292	1.765302	0.253029	1.765302	0.253029	1.116273	0.160001	0.956272
293	G	48174	0.001702	40695	0.002900	35913	0.002061	0.001197	0.581138	0.172243	0.581138	0.172243	0.367478	0.108916	0.400000
294	A	47874	0.001149	40037	0.001798	35638	0.001824	0.000649	0.356099	0.150556	0.356099	0.150556	0.225176	0.095202	0.320378
295	C	47160	0.002142	39594	0.003687	35352	0.003649	0.001546	0.423616	0.108609	0.423616	0.108609	0.267870	0.068678	0.336548
296	G	47246	0.002752	39611	0.002853	35427	0.002879	0.000101	0.035145	0.125402	0.035145	0.125402	0.022223	0.079297	0.101520
297	G	46663	0.002786	39096	0.003632	35077	0.004020	0.000846	0.210500	0.098786	0.210500	0.098786	0.133108	0.062466	0.195574
298	A	46238	0.000627	38607	0.001321	34756	0.001122	0.000694	0.618313	0.218519	0.618313	0.218519	0.390985	0.138179	0.400000
299	A	46459	0.000581	38587	0.001088	34846	0.001951	0.000507	0.259957	0.108101	0.259957	0.108101	0.164382	0.068357	0.232738
300	T	45078	0.008341	37170	0.008259	33777	0.008704	-0.000082	-0.009392	0.073318	-0.009392	0.073318	-0.005939	0.046362	0.040423
301	C	44768	0.001162	36643	0.001719	33469	0.002211	0.000558	0.252260	0.125560	0.252260	0.125560	0.159514	0.079397	0.238911
302	T	44091	0.002449	35956	0.008065	32972	0.003579	0.005616	1.569225	0.206688	1.569225	0.206688	0.992285	0.130697	0.861588
303	G	43723	0.003934	35582	0.007504	32700	0.004312	0.003570	0.827922	0.145062	0.827922	0.145062	0.523529	0.091729	0.431800
304	A	43802	0.001347	35486	0.006622	32683	0.002111	0.005275	2.498762	0.373174	2.498762	0.373174	1.580069	0.235973	1.344096
305	G	43547	0.001240	35247	0.002695	32507	0.001538	0.001455	0.946100	0.249519	0.946100	0.249519	0.598258	0.157781	0.440476
306	A	43217	0.001550	34816	0.003504	32243	0.001954	0.001954	0.999953	0.227224	0.999953	0.227224	0.632311	0.143683	0.488628
307	C	43481	0.000828	34570	0.007116	32441	0.001171	0.006288	5.368173	0.960339	5.368173	0.960339	3.394515	0.607261	2.787254
308	A	43002	0.001326	34189	0.009681	32179	0.002393	0.008356	3.492030	0.461743	3.492030	0.461743	2.208153	0.291979	1.916174
309	A	42951	0.001118	34036	0.005289	32166	0.002363	0.004171	1.765306	0.271105	1.765306	0.271105	1.116275	0.171431	0.944844
310	G	42930	0.001561	33924	0.001297	32180	0.001896	-0.000264	-0.139093	0.145171	-0.139093	0.145171	-0.087954	0.091798	0.003843
311	A	42730	0.003042	33708	0.003797	32056	0.003931	0.000755	0.192071	0.110421	0.192071	0.110421	0.121454	0.069824	0.191278
312	T	42584	0.002466	33566	0.002800	31927	0.002913	0.000335	0.114916	0.129611	0.114916	0.129611	0.072666	0.081958	0.154624
313	T	42430	0.007730	33411	0.009847	31836	0.008638	0.002117	0.245042	0.081302	0.245042	0.081302	0.154950	0.051411	0.206361
314	C	42531	0.002727	33367	0.002607	31904	0.003918	-0.000120	-0.030642	0.096309	-0.030642	0.096309	-0.019376	0.060900	0.041524
315	C	42384	0.011254	33139	0.012040	31763	0.011019	0.000786	0.071326	0.072067	0.071326	0.072067	0.045102	0.045571	0.090673
316	G	42455	0.006477	32955	0.007343	31874	0.006871	0.000866	0.126026	0.089580	0.126026	0.089580	0.079691	0.056645	0.136337
317	G	42302	0.003688	32813	0.014567	31754	0.005826	0.010880	1.867415	0.185736	1.867415	0.185736	1.180842	0.117448	1.063394
318	G	42234	0.005091	32774	0.010191	31699	0.005426	0.005100	0.939971	0.140685	0.939971	0.140685	0.594382	0.088961	0.505421
319	C	42349	0.006895	32889	0.010551	31834	0.007759	0.003656	0.471137	0.094508	0.471137	0.094508	0.297919	0.059761	0.357681
320	C	42505	0.002611	32985	0.002729	31948	0.002504	0.000117	0.046746	0.151716	0.046746	0.151716	0.029559	0.095936	0.125496
321	C	43213	0.001064	33217	0.001234	32524	0.000922	0.000170	0.184100	0.271583	0.184100	0.271583	0.116414	0.171733	0.288147
322	T	43378	0.002628	33204	0.003795	32668	0.001684	0.001167	0.692956	0.265375	0.692956	0.265375	0.438184	0.167807	0.400000
323	A	44020	0.001567	33510	0.006804	33280	0.002254	0.005236	2.323596	0.344932	2.323596	0.344932	1.469305	0.218115	1.251190
324	C	47840	0.003867	35482	0.007046	36760	0.003863	0.003179	0.822898	0.153275	0.822898	0.153275	0.520352	0.096922	0.423430
325	G	48150	0.003053	35521	0.005152	37041	0.002808	0.002099	0.747559	0.178368	0.747559	0.178368	0.472712	0.112789	0.400000
326	G	47966	0.004149	35237	0.005903	37089	0.004826	0.001754	0.363454	0.107904	0.363454	0.107904	0.229827	0.068232	0.298059
327	G	47868	0.003134	35088	0.004959	37064	0.004290	0.001825	0.425500	0.111246	0.425500	0.111246	0.269061	0.070345	0.339406
328	G	47170	0.011088	34637	0.014349	36708	0.010080	0.003261	0.323552	0.081695	0.323552	0.081695	0.204595	0.051659	0.256254
329	C	46487	0.003313	34188	0.006845	36253	0.004165	0.003532	0.847925	0.142860	0.847925	0.142860	0.536177	0.090336	0.445841
330	G	46001	0.013913	33822	0.013689	35919	0.011665	-0.000223	-0.019153	0.072097	-0.019153	0.072097	-0.012111	0.045590	0.033478
331	C	45007	0.002000	32943	0.002762	35265	0.002637	0.000763	0.289195	0.139086	0.289195	0.139086	0.182870	0.087949	0.270819
332	A	43917	0.002368	31942	0.005009	34356	0.003114	0.002641	0.847975	0.168661	0.847975	0.168661	0.536209	0.106651	0.429558
333	G	43764	0.012225	31603	0.014113	34271	0.012664	0.001888	0.149081	0.067657	0.149081	0.067657	0.094270	0.042783	0.137052
334	C	43116	0.002180	30909	0.002815	33795	0.002752	0.000635	0.230587	0.138831	0.230587	0.138831	0.145810	0.087788	0.233598
335	A	42523	0.002140	30397	0.003027	33308	0.003363	0.000887	0.263667	0.117804	0.263667	0.117804	0.166728	0.074492	0.241220
336	G	41867	0.003583	29980	0.005070	32815	0.004114	0.001487	0.361517	0.126556	0.361517	0.126556	0.228602	0.080027	0.308629
337	G	41701	0.010767	29722	0.011002	32649	0.011302	0.000235	0.020777	0.070145	0.020777	0.070145	0.013138	0.044356	0.057494
338	C	41918	0.002553	29629	0.003341	32815	0.002529	0.000789	0.311829	0.168278	0.311829	0.168278	0.197182	0.106409	0.303591
339	G	41322	0.006340	29279	0.010963	32428	0.008758	0.004623	0.527873	0.088677	0.527873	0.088677	0.333796	0.056074	0.389870
340	C	41689	0.001967	29224	0.009547	32662	0.002786	0.007580	2.720638	0.359864	2.720638	0.359864	1.720370	0.227557	1.492813
341	G	41580	0.008947	29157	0.017663	32609	0.009231	0.008716	0.944295	0.112239	0.944295	0.112239	0.597116	0.070973	0.526143
342	A	41750	0.001437	29148	0.003088	32700	0.001896	0.001651	0.870540	0.226419	0.870540	0.226419	0.550478	0.143174	0.407304
343	A	41978	0.000834	29203	0.003356	32878	0.001399	0.002522	1.802607	0.373483	1.802607	0.373483	1.139862	0.236168	0.903694
344	A	41948	0.000930	29234	0.004276	32829	0.001401	0.003346	2.388039	0.457992	2.388039	0.457992	1.510054	0.289607	1.220447
345	C	44236	0.001334	30318	0.002078	34628	0.001126	0.000744	0.660789	0.298328	0.660789	0.298328	0.417844	0.188645	0.400000
346	C	46342	0.001640	31341	0.001755	36326	0.001679	0.000115	0.068429	0.180232	0.068429	0.180232	0.043271	0.113968	0.157239
347	T	46298	0.002635	31345	0.003605	36345	0.002559	0.000970	0.379058	0.166744	0.379058	0.166744	0.239694	0.105439	0.345133
348	T	45541	0.002525	31037	0.001933	35929	0.002394	-0.000592	-0.247334	0.145811	-0.247334	0.145811	-0.156399	0.092202	-0.064197
349	T	45187	0.002014	30878	0.006283	35702	0.002437	0.004269	1.751834	0.277570	1.751834	0.277570	1.107756	0.175519	0.932237
350	A	44688	0.001387	30577	0.006475	35321	0.001954	0.005088	2.604570	0.402424	2.604570	0.402424	1.646976	0.254469	1.392507
351	C	44269	0.001626	30719	0.020867	35081	0.003991	0.019240	4.821168	0.459330	4.821168	0.459330	3.048621	0.290453	2.758168
352	A	44113	0.001292	30827	0.003990	35022	0.001885	0.002698	1.431589	0.275218	1.431589	0.275218	0.905252	0.174031	0.731221
353	C	47533	0.001746	32511	0.009781	37402	0.003155	0.008035	2.546870	0.298141	2.546870	0.298141	1.610490	0.188527	1.421963
354	T	47708	0.002306	32722	0.017022	37580	0.003619	0.014716	4.066514	0.406205	4.066514	0.406205	2.571422	0.256860	2.314562
355	G	48058	0.008864	33029	0.010173	37883	0.008975	0.001309	0.145804	0.078588	0.145804	0.078588	0.092198	0.049694	0.141892
356	C	48948	0.001471	33612	0.001696	38604	0.001787	0.000225	0.125812	0.159463	0.125812	0.159463	0.079556	0.100835	0.180391
357	A	48908	0.001493	33639	0.001219	38662	0.001526	-0.000274	-0.179401	0.170905	-0.179401	0.170905	-0.113443	0.108070	-0.005373
358	C	51011	0.001353	34830	0.002239	40327	0.001885	0.000887	0.470552	0.168767	0.470552	0.168767	0.297549	0.106719	0.400000
359	G	51074	0.005619	34749	0.008806	40435	0.006381	0.003187	0.499437	0.099468	0.499437	0.099468	0.315814	0.062898	0.378712
360	C	51290	0.001306	34979	0.003545	40676	0.001721	0.002239	1.300869	0.258835	1.300869	0.258835	0.822592	0.163672	0.658920
361	A	51733	0.001334	35256	0.002723	41076	0.001582	0.001389	0.877870	0.230206	0.877870	0.230206	0.555113	0.145569	0.409544
362	A	51533	0.001630	35157	0.005347	40902	0.002054	0.003717	1.810117	0.287348	1.810117	0.287348	1.144611	0.181702	0.962909
363	G	52039	0.001806	35373	0.002120	41228	0.003056	0.000314	0.102718	0.101082	0.102718	0.101082	0.064953	0.063918	0.128871
364	T	51326	0.003936	35007	0.003171	40740	0.003829	-0.000765	-0.199739	0.107994	-0.199739	0.107994	-0.126303	0.068289	-0.058014
365	G	50995	0.005608	34750	0.006043	40605	0.007610	0.000435	0.057132	0.070090	0.057132	0.070090	0.036127	0.044321	0.080448
366	C	50814	0.002401	34728	0.003081	40543	0.002639	0.000680	0.257722	0.141922	0.257722	0.141922	0.162968	0.089743	0.252712
367	G	49661	0.001812	33962	0.002797	39870	0.002007	0.000985	0.490878	0.180370	0.490878	0.180370	0.310402	0.114056	0.400000
368	A	49296	0.001745	33719	0.003114	39537	0.002453	0.001369	0.558168	0.156314	0.558168	0.156314	0.352952	0.098844	0.400000
369	T	49656	0.002034	33835	0.008689	39942	0.002904	0.006655	2.291580	0.283857	2.291580	0.283857	1.449060	0.179494	1.269566
370	A	48071	0.001955	32787	0.003843	38776	0.003249	0.001888	0.580885	0.132783	0.580885	0.132783	0.367317	0.083964	0.400000
371	A	47156	0.003499	32212	0.006240	38151	0.006081	0.002741	0.450722	0.090114	0.450722	0.090114	0.285010	0.056983	0.341993
372	G	47227	0.009423	32376	0.013807	38339	0.010016	0.004384	0.437698	0.082089	0.437698	0.082089	0.276774	0.051908	0.328683
373	G	46092	0.011781	31655	0.014784	37546	0.012305	0.003004	0.244098	0.070012	0.244098	0.070012	0.154353	0.044271	0.198625
374	G	45309	0.009512	31092	0.010421	36978	0.009790	0.000908	0.092775	0.075575	0.092775	0.075575	0.058665	0.047789	0.106455
375	G	44474	0.006476	30526	0.007600	36349	0.007345	0.001124	0.153072	0.086028	0.153072	0.086028	0.096794	0.054399	0.151192
376	A	44057	0.002769	30242	0.002811	36085	0.004240	0.000042	0.009793	0.093095	0.009793	0.093095	0.006192	0.058867	0.065060
377	C	45024	0.002843	30826	0.003633	36957	0.003003	0.000790	0.263150	0.143837	0.263150	0.143837	0.166400	0.090954	0.257354
378	C	46561	0.003630	31879	0.003168	38285	0.003631	-0.000461	-0.127089	0.116488	-0.127089	0.116488	-0.080364	0.073660	-0.006703
379	C	49534	0.001736	33960	0.002120	40587	0.002119	0.000384	0.181207	0.148639	0.181207	0.148639	0.114584	0.093991	0.208575
380	C	53510	0.000972	36486	0.001151	43799	0.001644	0.000179	0.109099	0.136238	0.109099	0.136238	0.068988	0.086149	0.155137
381	A	53568	0.001885	36431	0.004529	43848	0.002349	0.002644	1.125427	0.202993	1.125427	0.202993	0.711654	0.128361	0.583293
382	A	53233	0.001785	36227	0.006294	43565	0.002089	0.004509	2.158641	0.314175	2.158641	0.314175	1.364997	0.198665	1.166332
383	G	53356	0.003186	36282	0.013533	43599	0.004679	0.010347	2.211310	0.209128	2.211310	0.209128	1.398302	0.132240	1.266061
384	T	52635	0.004446	36047	0.005743	43087	0.004874	0.001297	0.266071	0.102952	0.266071	0.102952	0.168247	0.065101	0.233348
385	G	52550	0.005252	36104	0.006232	43027	0.007786	0.000980	0.125851	0.067406	0.125851	0.067406	0.079581	0.042623	0.122204
386	C	52543	0.002798	36156	0.002157	43036	0.003462	-0.000640	-0.184965	0.098231	-0.184965	0.098231	-0.116961	0.062115	-0.054846
387	G	52486	0.001810	36214	0.001933	43043	0.005762	0.000123	0.021339	0.051464	0.021339	0.051464	0.013493	0.032543	0.046036
388	A	53334	0.001725	36951	0.001732	43850	0.003877	0.000007	0.001817	0.072599	0.001817	0.072599	0.001149	0.045907	0.047056
389	G	53752	0.005860	37438	0.005502	44282	0.005984	-0.000358	-0.059792	0.084627	-0.059792	0.084627	-0.037809	0.053513	0.015704
390	G	53915	0.005935	37683	0.007510	44426	0.007113	0.001575	0.221392	0.079184	0.221392	0.079184	0.139995	0.050071	0.190066
391	G	54082	0.008413	37935	0.007803	44606	0.008407	-0.000610	-0.072598	0.071592	-0.072598	0.071592	-0.045907	0.045270	-0.000636
392	C	54655	0.004263	38537	0.005709	45046	0.005017	0.001446	0.288154	0.096703	0.288154	0.096703	0.182211	0.061149	0.243360
393	A	55136	0.001360	39102	0.002072	45507	0.001494	0.000711	0.475971	0.195210	0.475971	0.195210	0.300976	0.123439	0.400000
394	T	55920	0.004185	39857	0.020674	46081	0.006293	0.016489	2.620159	0.196620	2.620159	0.196620	1.656834	0.124331	1.532503
395	A	56406	0.001862	40781	0.006743	46460	0.002195	0.004882	2.223627	0.299381	2.223627	0.299381	1.406090	0.189311	1.216779
396	T	56872	0.002479	41760	0.005196	46969	0.002683	0.002717	1.012856	0.177456	1.012856	0.177456	0.640470	0.112212	0.528258
397	A	57783	0.003167	43088	0.008007	47856	0.003657	0.004840	1.323519	0.167347	1.323519	0.167347	0.836915	0.105820	0.731095
398	G	59604	0.002886	44989	0.003134	49154	0.005147	0.000248	0.048258	0.066830	0.048258	0.066830	0.030515	0.042259	0.072775
399	T	60564	0.008933	45918	0.007317	49762	0.008320	-0.001615	-0.194157	0.067263	-0.194157	0.067263	-0.122773	0.042533	-0.080240
400	C	61660	0.002254	47129	0.001973	50509	0.002455	-0.000281	-0.114456	0.114537	-0.114456	0.114537	-0.072375	0.072426	0.000051
401	C	62586	0.002365	48055	0.002164	51162	0.003108	-0.000201	-0.064535	0.092743	-0.064535	0.092743	-0.040808	0.058645	0.017837
402	T	62941	0.007865	48390	0.007502	51399	0.008385	-0.000363	-0.043285	0.063135	-0.043285	0.063135	-0.027371	0.039923	0.012552
403	C	62837	0.002228	48480	0.002351	51351	0.003096	0.000123	0.039885	0.093635	0.039885	0.093635	0.025221	0.059209	0.084430
404	G	62824	0.011381	48583	0.009942	51365	0.011233	-0.001439	-0.128123	0.055549	-0.128123	0.055549	-0.081018	0.035126	-0.045891
405	C	63333	0.020069	49045	0.017820	51752	0.020347	-0.002248	-0.110491	0.040677	-0.110491	0.040677	-0.069868	0.025722	-0.044146
406	T	63730	0.002715	49456	0.002972	52061	0.002478	0.000258	0.104026	0.129654	0.104026	0.129654	0.065780	0.081985	0.147765
407	T	63780	0.001803	49549	0.001594	52075	0.001632	-0.000209	-0.127854	0.151264	-0.127854	0.151264	-0.080848	0.095650	0.014803
408	T	63775	0.001066	49495	0.001798	52003	0.001423	0.000732	0.514347	0.172549	0.514347	0.172549	0.325242	0.109110	0.400000
409	T	64235	0.001790	49923	0.002043	52404	0.001946	0.000253	0.129903	0.135369	0.129903	0.135369	0.082143	0.085599	0.167742
410	C	63769	0.000690	49677	0.000866	52127	0.001343	0.000176	0.130765	0.126123	0.130765	0.126123	0.082688	0.079752	0.162441
411	T	63653	0.003598	49504	0.002929	52034	0.003555	-0.000669	-0.188047	0.096660	-0.188047	0.096660	-0.118910	0.061122	-0.057787
412	C	64466	0.001505	50106	0.001178	52653	0.001595	-0.000327	-0.205074	0.137494	-0.205074	0.137494	-0.129677	0.086943	-0.042734
413	G	63723	0.001993	49407	0.002044	51863	0.002757	0.000051	0.018585	0.097769	0.018585	0.097769	0.011752	0.061823	0.073575
414	A	63575	0.001652	49187	0.001484	51675	0.002419	-0.000167	-0.069228	0.098156	-0.069228	0.098156	-0.043776	0.062068	0.018292
415	C	63510	0.001291	48947	0.001532	51519	0.002368	0.000241	0.101828	0.096399	0.101828	0.096399	0.064390	0.060957	0.125347
416	C	63567	0.001133	48919	0.001002	51532	0.001630	-0.000131	-0.080370	0.120370	-0.080370	0.120370	-0.050821	0.076115	0.025294
417	G	63455	0.003073	48561	0.005889	51381	0.004554	0.002816	0.618429	0.099080	0.618429	0.099080	0.391058	0.062652	0.400000
418	T	63154	0.001235	48519	0.017931	51203	0.001992	0.016696	8.381250	0.886982	8.381250	0.886982	5.299806	0.560875	4.738931
419	A	63231	0.001139	48530	0.002225	51250	0.001268	0.001087	0.856857	0.225829	0.856857	0.225829	0.541826	0.142801	0.400000
420	A	63532	0.001432	48822	0.005715	51630	0.001666	0.004282	2.570866	0.356603	2.570866	0.356603	1.625664	0.225495	1.400169
421	G	63487	0.002646	48725	0.011534	51568	0.003471	0.008888	2.560512	0.244403	2.560512	0.244403	1.619116	0.154546	1.464570
422	G	63476	0.005278	49008	0.013610	51782	0.008845	0.008332	0.942075	0.080935	0.942075	0.080935	0.595712	0.051179	0.544534
423	C	63752	0.001804	49340	0.002351	52197	0.003334	0.000547	0.164141	0.083601	0.164141	0.083601	0.103793	0.052864	0.156657
424	G	63542	0.004847	49355	0.004235	52040	0.004669	-0.000613	-0.131184	0.086628	-0.131184	0.086628	-0.082953	0.054778	-0.028174
425	G	63845	0.002271	49642	0.002659	52352	0.003839	0.000388	0.101035	0.078088	0.101035	0.078088	0.063889	0.049378	0.113267
426	T	63739	0.003718	49594	0.003448	52263	0.005262	-0.000270	-0.051368	0.068027	-0.051368	0.068027	-0.032482	0.043016	0.010534
427	C	63868	0.001393	49586	0.001613	52354	0.002922	0.000220	0.075232	0.080009	0.075232	0.080009	0.047572	0.050593	0.098165
428	G	64169	0.001403	49712	0.001810	52638	0.003306	0.000408	0.123391	0.073625	0.123391	0.073625	0.078025	0.046556	0.124582
429	A	64371	0.002004	49719	0.002011	52784	0.004130	0.000007	0.001766	0.064783	0.001766	0.064783	0.001117	0.040965	0.042082
430	G	65307	0.002664	50439	0.004441	53528	0.003942	0.001777	0.450718	0.096202	0.450718	0.096202	0.285007	0.060832	0.345840
431	G	65289	0.002144	50399	0.005079	53582	0.003285	0.002935	0.893588	0.130086	0.893588	0.130086	0.565052	0.082259	0.482793
432	A	65226	0.001349	50261	0.004894	53551	0.001158	0.003545	3.062163	0.489202	3.062163	0.489202	1.936331	0.309342	1.626988
433	A	65075	0.000814	50112	0.001157	53403	0.001198	0.000343	0.286175	0.161477	0.286175	0.161477	0.180960	0.102108	0.283069
434	T	63501	0.001055	48906	0.023576	52204	0.002107	0.022521	10.687933	1.072748	10.687933	1.072748	6.758416	0.678342	6.080073
435	A	62475	0.000992	48091	0.008650	51382	0.001693	0.007658	4.522721	0.550814	4.522721	0.550814	2.859901	0.348302	2.511598
436	A	62095	0.001337	47697	0.008680	50988	0.001824	0.007343	4.025930	0.485233	4.025930	0.485233	2.545760	0.306833	2.238927
437	G	61966	0.002146	47508	0.006946	50889	0.004913	0.004800	0.977040	0.106357	0.977040	0.106357	0.617822	0.067254	0.550568
438	A	61499	0.001610	47107	0.003354	50419	0.002578	0.001744	0.676500	0.134788	0.676500	0.134788	0.427779	0.085232	0.400000
439	G	61388	0.007607	46919	0.010380	50343	0.009574	0.002772	0.289550	0.062762	0.289550	0.062762	0.183094	0.039687	0.222781
440	C	60831	0.002104	46437	0.004587	49820	0.003733	0.002483	0.664982	0.109296	0.664982	0.109296	0.420495	0.069112	0.400000
441	T	60432	0.002201	46188	0.006322	49576	0.004276	0.004121	0.963731	0.117718	0.963731	0.117718	0.609407	0.074438	0.534968
442	G	59199	0.004291	45062	0.006791	48603	0.005432	0.002500	0.460261	0.091469	0.460261	0.091469	0.291042	0.057840	0.348882
443	G	57787	0.004655	44177	0.013650	47429	0.005946	0.008995	1.512785	0.138326	1.512785	0.138326	0.956596	0.087469	0.869127
444	G	56899	0.010598	43567	0.015792	46721	0.011301	0.005194	0.459604	0.068531	0.459604	0.068531	0.290626	0.043335	0.333961
445	C	55581	0.001475	42873	0.005458	45571	0.002216	0.003983	1.796967	0.251579	1.796967	0.251579	1.136295	0.159083	0.977212
446	A	54932	0.001948	42483	0.006167	45075	0.002440	0.004219	1.728958	0.239803	1.728958	0.239803	1.093291	0.151637	0.941654
447	A	54052	0.001258	41882	0.007258	44351	0.002052	0.006000	2.924456	0.375070	2.924456	0.375070	1.849253	0.237172	1.612081
448	G	53710	0.001638	41584	0.005507	44102	0.002154	0.003868	1.795879	0.262799	1.795879	0.262799	1.135607	0.166179	0.969429
449	A	53149	0.002860	41197	0.004175	43621	0.003141	0.001315	0.418754	0.130420	0.418754	0.130420	0.264795	0.082470	0.347265
450	C	53626	0.002573	41426	0.004007	44062	0.002837	0.001434	0.505397	0.141510	0.505397	0.141510	0.319583	0.089483	0.400000
451	C	53540	0.002129	41382	0.002900	43993	0.003387	0.000771	0.227512	0.099615	0.227512	0.099615	0.143865	0.062990	0.206856
452	G	53086	0.006480	41045	0.008600	43646	0.007859	0.002120	0.269799	0.074709	0.269799	0.074709	0.170605	0.047242	0.217847
453	G	52626	0.004313	40793	0.006741	43227	0.006061	0.002428	0.400575	0.085686	0.400575	0.085686	0.253300	0.054183	0.307483
454	T	52007	0.003500	40282	0.004593	42625	0.003965	0.001093	0.275699	0.109468	0.275699	0.109468	0.174336	0.069221	0.243556
455	G	51389	0.008484	39869	0.015501	42067	0.010555	0.007016	0.664778	0.077249	0.664778	0.077249	0.420366	0.048848	0.400000
456	C	50861	0.003146	39566	0.006243	41617	0.003676	0.003097	0.842378	0.144527	0.842378	0.144527	0.532670	0.091390	0.441280
457	C	49849	0.001184	39115	0.004448	40885	0.001590	0.003265	2.053589	0.345354	2.053589	0.345354	1.298568	0.218381	1.080187
458	A	49190	0.002358	38515	0.009035	40436	0.003091	0.006677	2.160006	0.258633	2.160006	0.258633	1.365860	0.163544	1.202316
459	G	49200	0.010854	38573	0.014933	40540	0.010064	0.004079	0.405307	0.080017	0.405307	0.080017	0.256292	0.050598	0.306890
460	C	48645	0.003495	38095	0.005749	40053	0.004394	0.002254	0.512970	0.114154	0.512970	0.114154	0.324372	0.072184	0.396556
461	C	48721	0.002566	37884	0.008975	39979	0.002851	0.006409	2.247639	0.282713	2.247639	0.282713	1.421274	0.178771	1.242503
462	G	48506	0.017812	37544	0.027355	39706	0.017756	0.009542	0.537430	0.062335	0.537430	0.062335	0.339839	0.039417	0.379256
463	C	48398	0.001818	37373	0.001793	39624	0.001716	-0.000026	-0.014870	0.170432	-0.014870	0.170432	-0.009403	0.107771	0.098368
464	C	48400	0.000826	37256	0.001959	39598	0.001237	0.001133	0.915578	0.250211	0.915578	0.250211	0.578957	0.158219	0.420739
465	G	48119	0.010890	36934	0.022418	39386	0.012746	0.011529	0.904521	0.082215	0.904521	0.082215	0.571965	0.051988	0.519977
466	C	49155	0.001648	37352	0.005488	40175	0.002589	0.003840	1.483570	0.219300	1.483570	0.219300	0.938121	0.138672	0.799449
467	G	48215	0.005973	36237	0.006292	39347	0.005896	0.000319	0.054046	0.092577	0.054046	0.092577	0.034175	0.058540	0.092715
468	G	47306	0.033442	35043	0.034643	38665	0.037502	0.001201	0.032033	0.034732	0.032033	0.034732	0.020256	0.021962	0.042218
469	T	46113	0.003882	33588	0.005806	37656	0.003771	0.001924	0.510179	0.141095	0.510179	0.141095	0.322607	0.089220	0.400000
470	A	45998	0.001370	32960	0.003125	37500	0.001493	0.001755	1.175474	0.283799	1.175474	0.283799	0.743300	0.179458	0.563843
471	A	45813	0.001550	32586	0.004143	37331	0.001848	0.002593	1.402945	0.275031	1.402945	0.275031	0.887139	0.173913	0.713226
472	T	45629	0.002279	32259	0.002542	37147	0.002315	0.000263	0.113460	0.155470	0.113460	0.155470	0.071745	0.098310	0.170055
473	A	45499	0.001912	31969	0.004786	36970	0.003246	0.002874	0.885356	0.157258	0.885356	0.157258	0.559847	0.099441	0.460406
474	C	46114	0.001757	32164	0.001990	37576	0.002023	0.000233	0.115341	0.156873	0.115341	0.156873	0.072935	0.099197	0.172133
475	C	46334	0.003604	32266	0.004308	37836	0.004572	0.000704	0.153898	0.101212	0.153898	0.101212	0.097316	0.064001	0.161316
476	G	45976	0.003589	31903	0.005893	37563	0.005191	0.002304	0.443828	0.103734	0.443828	0.103734	0.280650	0.065595	0.346246
477	G	45439	0.016308	31410	0.017383	37138	0.014540	0.001075	0.073961	0.065767	0.073961	0.065767	0.046769	0.041587	0.088356
478	C	45068	0.003750	31031	0.003190	36877	0.004420	-0.000560	-0.126588	0.098079	-0.126588	0.098079	-0.080047	0.062019	-0.018027
479	A	45004	0.001178	30807	0.001720	36787	0.001713	0.000543	0.316903	0.171922	0.316903	0.171922	0.200390	0.108713	0.309104
480	G	45520	0.003647	31041	0.004542	37208	0.005644	0.000896	0.158689	0.085022	0.158689	0.085022	0.100345	0.053763	0.154108
481	C	45036	0.002975	30743	0.002537	36737	0.003920	-0.000438	-0.111802	0.098783	-0.111802	0.098783	-0.070697	0.062465	-0.008232
482	T	44675	0.004656	30276	0.005318	36355	0.003906	0.000662	0.169459	0.136184	0.169459	0.136184	0.107156	0.086115	0.193271
483	C	43747	0.003589	29657	0.004485	35738	0.003386	0.000896	0.264576	0.144659	0.264576	0.144659	0.167302	0.091474	0.258776
484	A	42849	0.002497	28910	0.004497	34954	0.002632	0.002000	0.759707	0.192713	0.759707	0.192713	0.480394	0.121860	0.400000
485	A	40236	0.002411	27172	0.003202	32677	0.002203	0.000791	0.359015	0.195967	0.359015	0.195967	0.227020	0.123918	0.350938
486	G	37018	0.004457	25091	0.005022	29900	0.004348	0.000564	0.129819	0.130716	0.129819	0.130716	0.082090	0.082657	0.164747
487	T	32473	0.007329	22639	0.007156	26801	0.007201	-0.000173	-0.024075	0.102228	-0.024075	0.102228	-0.015224	0.064643	0.049419
488	G	29382	0.005343	21103	0.006113	24580	0.005330	0.000769	0.144378	0.129460	0.144378	0.129460	0.091296	0.081863	0.173159
489	A	26614	0.002818	19533	0.004659	22579	0.005935	0.001841	0.310161	0.102450	0.310161	0.102450	0.196127	0.064783	0.260911
490	T	25250	0.008752	18763	0.009007	21574	0.008900	0.000255	0.028610	0.102185	0.028610	0.102185	0.018091	0.064616	0.082707
491	G	24536	0.004157	18377	0.004027	21111	0.005163	-0.000130	-0.025253	0.120752	-0.025253	0.120752	-0.015968	0.076356	0.060388
492	A	23840	0.005285	17990	0.004002	20462	0.003421	-0.001283	-0.375043	0.199906	-0.375043	0.199906	-0.237155	0.126409	-0.110746
493	C	24148	0.003686	18133	0.001985	20752	0.002795	-0.001700	-0.608347	0.199838	-0.608347	0.199838	-0.384682	0.126366	-0.258316
494	C	25963	0.005315	19048	0.006615	22111	0.004749	0.001300	0.273673	0.158718	0.273673	0.158718	0.173055	0.100364	0.273418
495	G	25564	0.003403	18726	0.011001	21784	0.003351	0.007598	2.267185	0.366852	2.267185	0.366852	1.433633	0.231975	1.201658
496	A	25613	0.002343	18698	0.002567	21665	0.002769	0.000225	0.081085	0.173017	0.081085	0.173017	0.051273	0.109405	0.160679
497	T	24930	0.006418	18234	0.005649	21060	0.003846	-0.000769	-0.199987	0.197076	-0.199987	0.197076	-0.126460	0.124619	-0.001841
498	A	24450	0.002577	17967	0.006790	20695	0.002078	0.004214	2.027888	0.455615	2.027888	0.455615	1.282316	0.288104	0.994212
499	T	23705	0.003122	17511	0.003084	20035	0.002945	-0.000038	-0.012880	0.188402	-0.012880	0.188402	-0.008144	0.119134	0.110990
500	T	23794	0.006094	17646	0.006460	20202	0.004752	0.000366	0.077107	0.166182	0.077107	0.166182	0.048758	0.105084	0.153842
501	A	23566	0.004922	17583	0.020986	20069	0.005431	0.016064	2.957661	0.357487	2.957661	0.357487	1.870250	0.226053	1.644196
502	T	22732	0.006731	17062	0.007561	19433	0.006021	0.000830	0.137868	0.143371	0.137868	0.143371	0.087180	0.090659	0.177839
503	T	22708	0.005505	17084	0.018907	19475	0.006829	0.013402	1.962423	0.240587	1.962423	0.240587	1.240920	0.152133	1.088787
504	G	22518	0.006661	17014	0.009345	19316	0.006834	0.002684	0.392745	0.138798	0.392745	0.138798	0.248349	0.087768	0.336116
505	G	22404	0.005803	16959	0.006958	19197	0.006095	0.001155	0.189578	0.135370	0.189578	0.135370	0.119878	0.085600	0.205478
506	G	22306	0.012642	17020	0.014101	19128	0.012077	0.001459	0.120790	0.098133	0.120790	0.098133	0.076380	0.062054	0.138434
507	C	22259	0.005750	17119	0.004440	19075	0.004456	-0.001311	-0.294197	0.164587	-0.294197	0.164587	-0.186033	0.104075	-0.081958
508	C	22311	0.003317	17276	0.006425	19056	0.001522	0.003108	2.042507	0.607149	2.042507	0.607149	1.291560	0.383925	0.907635
509	T	22707	0.002290	17646	0.025388	19375	0.003923	0.023098	5.888508	0.745858	5.888508	0.745858	3.723544	0.471637	3.251907
510	A	26285	0.002207	20380	0.003827	22230	0.002294	0.001621	0.706435	0.247820	0.706435	0.247820	0.446707	0.156707	0.400000
511	A	26772	0.001569	20830	0.002400	22634	0.001900	0.000832	0.437721	0.229390	0.437721	0.229390	0.276789	0.145053	0.400000
512	A	28653	0.000873	22462	0.004496	24116	0.001700	0.003624	2.131604	0.436595	2.131604	0.436595	1.347900	0.276077	1.071823
513	G	29212	0.006025	23120	0.015225	24623	0.007270	0.009200	1.265539	0.159094	1.265539	0.159094	0.800252	0.100601	0.699650
514	C	29348	0.003101	23450	0.002857	24772	0.003391	-0.000244	-0.071833	0.140877	-0.071833	0.140877	-0.045423	0.089082	0.043659
515	G	29419	0.002549	23680	0.002365	24800	0.006331	-0.000185	-0.029145	0.068261	-0.029145	0.068261	-0.018430	0.043164	0.024735
516	T	29338	0.014452	23834	0.014727	24747	0.012971	0.000275	0.021171	0.081250	0.021171	0.081250	0.013387	0.051378	0.064765
517	C	29411	0.003672	24176	0.002895	24820	0.003546	-0.000777	-0.219054	0.141438	-0.219054	0.141438	-0.138517	0.089437	-0.049080
518	C	29324	0.002387	24343	0.002095	24817	0.003344	-0.000292	-0.087327	0.122735	-0.087327	0.122735	-0.055221	0.077610	0.022389
519	G	29801	0.003389	25298	0.003123	25311	0.004583	-0.000266	-0.058122	0.106399	-0.058122	0.106399	-0.036753	0.067280	0.030527
520	T	30736	0.003644	26973	0.003077	26347	0.003074	-0.000567	-0.184359	0.158219	-0.184359	0.158219	-0.116578	0.100048	-0.016529
521	A	31053	0.001739	27408	0.002116	26618	0.002066	0.000377	0.182555	0.178344	0.182555	0.178344	0.115437	0.112774	0.228211
522	G	32922	0.011360	30047	0.011615	28429	0.013331	0.000255	0.019124	0.064168	0.019124	0.064168	0.012093	0.040576	0.052669
523	C	35221	0.001675	33219	0.001565	30439	0.002365	-0.000110	-0.046406	0.130202	-0.046406	0.130202	-0.029344	0.082332	0.052988
524	C	36534	0.003066	35599	0.002275	31733	0.002994	-0.000790	-0.263983	0.131255	-0.263983	0.131255	-0.166927	0.082998	-0.083929
525	G	37109	0.004878	36788	0.006442	32288	0.006349	0.001565	0.246459	0.088888	0.246459	0.088888	0.155846	0.056208	0.212054
526	G	37077	0.014375	37195	0.013980	32350	0.014374	-0.000395	-0.027488	0.060806	-0.027488	0.060806	-0.017382	0.038450	0.021068
527	C	37219	0.004487	37650	0.004356	32526	0.003997	-0.000131	-0.032788	0.121645	-0.032788	0.121645	-0.020733	0.076921	0.056188
528	C	38341	0.001226	39333	0.001068	33415	0.001526	-0.000158	-0.103545	0.159967	-0.103545	0.159967	-0.065476	0.101153	0.035678
529	A	38705	0.001447	40384	0.001733	33794	0.002279	0.000287	0.125748	0.125193	0.125748	0.125193	0.079516	0.079164	0.158680
530	C	50337	0.002146	52982	0.002095	42255	0.003029	-0.000050	-0.016667	0.094638	-0.016667	0.094638	-0.010539	0.059844	0.049305
531	G	51161	0.002658	54462	0.004241	42991	0.003745	0.001583	0.422758	0.101823	0.422758	0.101823	0.267327	0.064387	0.331714
532	A	51244	0.004293	54740	0.004805	43046	0.005041	0.000511	0.101435	0.082449	0.101435	0.082449	0.064141	0.052136	0.116277
533	A	51569	0.005973	55742	0.009167	43328	0.007062	0.003195	0.452346	0.079297	0.452346	0.079297	0.286037	0.050142	0.336180
534	G	52237	0.060666	57120	0.096043	44016	0.074382	0.035378	0.475620	0.024144	-999.000000	0.000000	-999.000000	0.000000	-999.000000
535	G	52391	0.003512	57735	0.003464	44183	0.004391	-0.000048	-0.010921	0.081178	-0.010921	0.081178	-0.006906	0.051332	0.044426
536	T	52032	0.004920	58056	0.004565	43906	0.005238	-0.000355	-0.067862	0.079567	-0.067862	0.079567	-0.042912	0.050314	0.007402
537	T	51888	0.002216	58138	0.002838	43758	0.003337	0.000622	0.186350	0.091977	0.186350	0.091977	0.117837	0.058161	0.175997
538	C	51704	0.001315	58207	0.001220	43592	0.001881	-0.000095	-0.050712	0.114640	-0.050712	0.114640	-0.032068	0.072492	0.040424
539	A	51279	0.001365	57944	0.001294	43220	0.002915	-0.000071	-0.024261	0.075929	-0.024261	0.075929	-0.015341	0.048013	0.032672
540	T	51605	0.002597	58700	0.002998	43635	0.004400	0.000402	0.091281	0.072667	0.091281	0.072667	0.057721	0.045950	0.103671
541	C	53267	0.006721	60680	0.005158	45108	0.006828	-0.001563	-0.228858	0.068554	-0.228858	0.068554	-0.144716	0.043349	-0.101367
542	G	55790	0.004141	64264	0.005633	47556	0.004500	0.001492	0.331667	0.092238	0.331667	0.092238	0.209726	0.058326	0.268052
543	G	55446	0.003914	64165	0.004317	47254	0.003894	0.000403	0.103568	0.095661	0.103568	0.095661	0.065490	0.060491	0.125981
544	G	55306	0.004358	64217	0.011228	47098	0.006115	0.006870	1.123481	0.105667	1.123481	0.105667	0.710423	0.066818	0.643605
545	A	55081	0.001180	64155	0.002120	46904	0.001045	0.000940	0.899586	0.257726	0.899586	0.257726	0.568845	0.162971	0.405874
546	A	54728	0.001206	63979	0.002938	46565	0.002190	0.001733	0.790920	0.142469	0.790920	0.142469	0.500131	0.090089	0.410042
547	A	54522	0.001412	63972	0.002439	46410	0.002219	0.001026	0.462430	0.122777	0.462430	0.122777	0.292413	0.077637	0.370050
548	T	54028	0.007663	63824	0.010216	45957	0.007420	0.002553	0.344057	0.076357	0.344057	0.076357	0.217562	0.048284	0.265845
549	C	54160	0.001717	64457	0.001691	46123	0.002103	-0.000026	-0.012403	0.114462	-0.012403	0.114462	-0.007843	0.072379	0.064536
550	C	55314	0.002459	65949	0.002623	47504	0.003452	0.000165	0.047663	0.084146	0.047663	0.084146	0.030139	0.053209	0.083348
551	G	55423	0.013189	66251	0.013056	47705	0.013290	-0.000133	-0.010012	0.049632	-0.010012	0.049632	-0.006331	0.031384	0.025053
552	C	55269	0.001628	66196	0.001767	47641	0.002666	0.000139	0.052172	0.089021	0.052172	0.089021	0.032991	0.056292	0.089282
553	C	54992	0.001527	66002	0.001136	47460	0.001896	-0.000391	-0.206275	0.113950	-0.206275	0.113950	-0.130436	0.072055	-0.058381
554	A	54794	0.001953	65870	0.001928	47324	0.002684	-0.000025	-0.009215	0.094939	-0.009215	0.094939	-0.005827	0.060034	0.054207
555	G	56051	0.006262	65808	0.009634	48454	0.006233	0.003372	0.541005	0.087257	0.541005	0.087257	0.342100	0.055176	0.397276
556	C	57158	0.001627	67150	0.007818	49401	0.001923	0.006191	3.219514	0.385084	3.219514	0.385084	2.035830	0.243504	1.792326
557	T	56761	0.003383	67870	0.024400	49164	0.004922	0.021017	4.269748	0.304353	4.269748	0.304353	2.699936	0.192455	2.507481
558	C	57359	0.001360	68281	0.001801	49775	0.001246	0.000442	0.354465	0.185231	0.354465	0.185231	0.224143	0.117129	0.341272
559	A	57353	0.000976	68155	0.002260	49713	0.001086	0.001283	1.181279	0.261473	1.181279	0.261473	0.746971	0.165340	0.581631
560	A	56497	0.001310	67242	0.006811	49047	0.002304	0.005501	2.387858	0.271864	2.387858	0.271864	1.509940	0.171911	1.338029
561	C	57437	0.001811	68561	0.001794	50043	0.003017	-0.000017	-0.005520	0.079603	-0.005520	0.079603	-0.003491	0.050336	0.046846
562	T	57512	0.002573	68786	0.002413	50151	0.004447	-0.000160	-0.036004	0.063587	-0.036004	0.063587	-0.022767	0.040209	0.017442
563	G	57530	0.003876	69164	0.003730	50192	0.005280	-0.000146	-0.027648	0.065991	-0.027648	0.065991	-0.017483	0.041729	0.024246
564	G	57363	0.010896	69082	0.010495	50217	0.014696	-0.000401	-0.027269	0.039797	-0.027269	0.039797	-0.017243	0.025166	0.007922
565	C	56561	0.029207	67793	0.035859	49639	0.031729	0.006652	0.209642	0.032653	0.209642	0.032653	0.132565	0.020648	0.153213
566	G	56632	0.007275	68282	0.007308	49793	0.007049	0.000033	0.004666	0.068841	0.004666	0.068841	0.002950	0.043531	0.046481
567	G	56542	0.003396	68420	0.003508	49773	0.003677	0.000112	0.030473	0.090776	0.030473	0.090776	0.019269	0.057401	0.076671
568	G	56549	0.007993	68885	0.006910	49856	0.007642	-0.001083	-0.141717	0.064736	-0.141717	0.064736	-0.089613	0.040935	-0.048678
569	C	56592	0.001484	69480	0.001713	50179	0.001614	0.000228	0.141501	0.140617	0.141501	0.140617	0.089477	0.088918	0.178395
570	G	57151	0.002730	70212	0.012875	51047	0.005564	0.010146	1.823615	0.138482	1.823615	0.138482	1.153146	0.087568	1.065578
571	T	56829	0.015538	70493	0.017449	50922	0.014414	0.001911	0.132557	0.050311	0.132557	0.050311	0.083821	0.031814	0.115635
572	C	57898	0.002228	71758	0.002202	52131	0.002820	-0.000026	-0.009295	0.093270	-0.009295	0.093270	-0.005878	0.058978	0.053101
573	C	58625	0.001552	72555	0.001640	52918	0.002910	0.000088	0.030203	0.076167	0.030203	0.076167	0.019099	0.048164	0.067262
574	G	59010	0.008185	73192	0.008020	53323	0.009508	-0.000165	-0.017359	0.052411	-0.017359	0.052411	-0.010977	0.033142	0.022165
575	G	61518	0.002601	75428	0.002652	55456	0.005302	0.000051	0.009558	0.052491	0.009558	0.052491	0.006044	0.033192	0.039236
576	T	61416	0.003712	75619	0.002870	55373	0.004316	-0.000843	-0.195251	0.073765	-0.195251	0.073765	-0.123465	0.046644	-0.076821
577	G	62173	0.007946	76321	0.009512	55996	0.009590	0.001567	0.163388	0.052863	0.163388	0.052863	0.103317	0.033428	0.136744
578	A	62534	0.001215	76811	0.001315	56386	0.001366	0.000100	0.072919	0.140252	0.072919	0.140252	0.046110	0.088687	0.134797
579	A	65803	0.001018	79744	0.001743	59549	0.001696	0.000725	0.427389	0.121597	0.427389	0.121597	0.270256	0.076891	0.347146
580	A	67043	0.000746	80974	0.000692	60813	0.001168	-0.000054	-0.046432	0.120237	-0.046432	0.120237	-0.029361	0.076031	0.046670
581	A	67211	0.001458	81456	0.001584	61130	0.001947	0.000126	0.064511	0.104356	0.064511	0.104356	0.040793	0.065989	0.106782
582	C	67082	0.001506	81302	0.001648	61243	0.001861	0.000143	0.076584	0.111264	0.076584	0.111264	0.048427	0.070357	0.118784
583	C	68462	0.001008	82557	0.000945	62840	0.001464	-0.000063	-0.043070	0.110579	-0.043070	0.110579	-0.027235	0.069924	0.042688
584	A	68363	0.001243	82457	0.001953	62778	0.002612	0.000709	0.271465	0.081143	0.271465	0.081143	0.171658	0.051310	0.222968
585	C	68973	0.003654	82867	0.003789	63431	0.003705	0.000136	0.036601	0.084832	0.036601	0.084832	0.023144	0.053643	0.076787
586	G	69054	0.002954	82927	0.003099	63567	0.005711	0.000145	0.025375	0.049595	0.025375	0.049595	0.016045	0.031361	0.047407
587	T	69053	0.003360	83113	0.003369	63616	0.003710	0.000009	0.002472	0.080503	0.002472	0.080503	0.001563	0.050905	0.052468
588	G	69521	0.017232	83392	0.019354	64045	0.016691	0.002122	0.127142	0.041688	0.127142	0.041688	0.080397	0.026361	0.106758
589	G	69946	0.013811	83745	0.013947	64482	0.014531	0.000136	0.009390	0.041520	0.009390	0.041520	0.005938	0.026255	0.032192
590	C	70550	0.015776	83682	0.018128	65137	0.016657	0.002352	0.141207	0.040063	0.141207	0.040063	0.089291	0.025334	0.114624
591	T	70993	0.001535	84163	0.004147	65561	0.002471	0.002611	1.056808	0.136035	1.056808	0.136035	0.668263	0.086021	0.582242
592	T	71586	0.001467	84906	0.015923	66382	0.002486	0.014457	5.816159	0.488557	5.816159	0.488557	3.677795	0.308935	3.368860
593	G	71883	0.002421	85539	0.002841	66776	0.003010	0.000420	0.139601	0.086481	0.139601	0.086481	0.088276	0.054686	0.142961
594	G	71625	0.005361	85146	0.005320	66633	0.005628	-0.000041	-0.007282	0.065850	-0.007282	0.065850	-0.004605	0.041640	0.037035
595	G	71425	0.001708	84706	0.001806	66473	0.001775	0.000098	0.055298	0.119924	0.055298	0.119924	0.034967	0.075833	0.110800
596	A	71049	0.001886	84365	0.002086	66222	0.003096	0.000200	0.064656	0.073286	0.064656	0.073286	0.040884	0.046342	0.087226
597	C	72610	0.001680	85337	0.001887	67726	0.002171	0.000206	0.095106	0.098316	0.095106	0.098316	0.060139	0.062169	0.122309
598	C	73137	0.002324	85097	0.002244	68323	0.002796	-0.000080	-0.028584	0.086290	-0.028584	0.086290	-0.018075	0.054565	0.036490
599	G	77280	0.003429	87927	0.004254	71641	0.004327	0.000824	0.190528	0.071208	0.190528	0.071208	0.120479	0.045027	0.165506
600	G	78307	0.001941	89077	0.006534	72615	0.003278	0.004593	1.401224	0.131853	1.401224	0.131853	0.886051	0.083376	0.802675
601	A	77921	0.001489	89350	0.006782	72576	0.002825	0.005294	1.874100	0.170416	1.874100	0.170416	1.185070	0.107761	1.077309
602	A	78984	0.001633	90932	0.006444	73555	0.002773	0.004811	1.734720	0.163258	1.734720	0.163258	1.096934	0.103235	0.993700
603	G	75753	0.003208	84735	0.006715	70806	0.003898	0.003507	0.899764	0.104575	0.899764	0.104575	0.568958	0.066127	0.502831
604	G	75808	0.009366	84821	0.009738	70761	0.009115	0.000372	0.040854	0.053585	0.040854	0.053585	0.025833	0.033884	0.059717
605	C	79599	0.003329	88644	0.004309	73533	0.004365	0.000980	0.224536	0.070020	0.224536	0.070020	0.141983	0.044277	0.186260
606	T	80349	0.003983	89707	0.004091	74192	0.004448	0.000108	0.024387	0.069371	0.024387	0.069371	0.015421	0.043866	0.059287
607	C	81348	0.003024	91041	0.003570	75075	0.003610	0.000546	0.151196	0.077114	0.151196	0.077114	0.095607	0.048762	0.144370
608	G	81624	0.003075	91517	0.003508	75189	0.004602	0.000432	0.093980	0.060121	0.093980	0.060121	0.059427	0.038017	0.097444
609	A	80972	0.002396	91177	0.003312	74590	0.004505	0.000916	0.203424	0.058066	0.203424	0.058066	0.128633	0.036717	0.165351
610	G	82545	0.006166	93725	0.007682	76427	0.006843	0.001516	0.221494	0.058646	0.221494	0.058646	0.140060	0.037084	0.177144
611	G	81973	0.006466	93074	0.016267	75967	0.009280	0.009801	1.056112	0.067284	1.056112	0.067284	0.667823	0.042547	0.625276
612	G	81104	0.007373	92077	0.009079	75327	0.007288	0.001706	0.234091	0.060561	0.234091	0.060561	0.148025	0.038295	0.186321
613	G	78107	0.003726	89232	0.004214	72398	0.005235	0.000488	0.093234	0.059048	0.093234	0.059048	0.058956	0.037338	0.096294
614	T	73751	0.005885	83972	0.005764	68428	0.005889	-0.000121	-0.020518	0.065425	-0.020518	0.065425	-0.012974	0.041371	0.028396
615	A	73646	0.002376	83697	0.003931	68167	0.003755	0.001555	0.413958	0.079291	0.413958	0.079291	0.261763	0.050139	0.311902
616	C	73523	0.004774	83706	0.005579	67990	0.005471	0.000805	0.147135	0.066736	0.147135	0.066736	0.093040	0.042200	0.135239
617	G	73157	0.004319	83496	0.005485	67807	0.007049	0.001166	0.165378	0.050669	0.165378	0.050669	0.104575	0.032040	0.136615
618	T	71570	0.014964	81691	0.014432	66339	0.013944	-0.000532	-0.038149	0.044561	-0.038149	0.044561	-0.024123	0.028178	0.004055
619	C	70775	0.002925	80674	0.003000	65805	0.003678	0.000075	0.020385	0.076202	0.020385	0.076202	0.012890	0.048185	0.061076
620	C	68558	0.003296	78112	0.003930	64004	0.004328	0.000634	0.146441	0.073013	0.146441	0.073013	0.092601	0.046169	0.138770
621	G	68502	0.005124	78157	0.005770	63946	0.005380	0.000646	0.120177	0.071958	0.120177	0.071958	0.075993	0.045502	0.121495
622	G	67980	0.004707	77665	0.004880	63606	0.005188	0.000173	0.033281	0.070073	0.033281	0.070073	0.021045	0.044310	0.065354
623	G	67435	0.005309	77124	0.006340	63081	0.005786	0.001032	0.178290	0.069957	0.178290	0.069957	0.112740	0.044237	0.156977
624	G	67073	0.002654	76872	0.004943	62784	0.004508	0.002289	0.507920	0.077614	0.507920	0.077614	0.321178	0.049079	0.370257
625	T	65396	0.003181	75537	0.007612	61425	0.004884	0.004432	0.907358	0.094910	0.907358	0.094910	0.573759	0.060016	0.513744
626	A	65310	0.001225	75922	0.012025	61359	0.003700	0.010801	2.919438	0.224700	2.919438	0.224700	1.846079	0.142087	1.703993
627	G	65820	0.003145	76472	0.003387	61820	0.003526	0.000242	0.068603	0.086171	0.068603	0.086171	0.043381	0.054490	0.097870
628	G	66273	0.002641	76962	0.004119	62302	0.006485	0.001478	0.227976	0.048466	0.227976	0.048466	0.144159	0.030647	0.174806
629	A	66326	0.002171	77090	0.003204	62379	0.002629	0.001033	0.392894	0.108120	0.392894	0.108120	0.248443	0.068369	0.316811
630	G	68909	0.001698	78626	0.002442	64354	0.002440	0.000744	0.304984	0.099752	0.304984	0.099752	0.192854	0.063077	0.255931
631	T	68098	0.005110	77838	0.009211	63497	0.005748	0.004101	0.713455	0.085130	0.713455	0.085130	0.451147	0.053831	0.400000
632	G	68742	0.012787	78516	0.020964	64127	0.014814	0.008177	0.551960	0.048835	0.551960	0.048835	0.349027	0.030880	0.379908
633	A	69074	0.001317	78810	0.002259	64313	0.001819	0.000941	0.517345	0.129266	0.517345	0.129266	0.327139	0.081740	0.400000
634	A	69065	0.000970	78779	0.002678	64282	0.001509	0.001708	1.132078	0.185236	1.132078	0.185236	0.715859	0.117132	0.598727
635	A	69436	0.000864	79059	0.003124	64655	0.001686	0.002260	1.340639	0.186472	1.340639	0.186472	0.847740	0.117914	0.729826
636	T	69626	0.007583	79287	0.009081	64817	0.008393	0.001498	0.178433	0.056839	0.178433	0.056839	0.112830	0.035942	0.148772
637	C	70250	0.005068	79897	0.005607	65412	0.005259	0.000540	0.102606	0.071948	0.102606	0.071948	0.064882	0.045495	0.110377
638	C	71110	0.002222	80655	0.002455	66264	0.002339	0.000233	0.099606	0.106478	0.099606	0.106478	0.062985	0.067330	0.130315
639	C	71067	0.003799	80396	0.004913	66210	0.003851	0.001114	0.289233	0.089734	0.289233	0.089734	0.182894	0.056742	0.239636
640	G	71385	0.006066	80423	0.012981	66356	0.006616	0.006916	1.045320	0.090101	1.045320	0.090101	0.660999	0.056975	0.604024
641	T	71491	0.002560	80590	0.016255	66416	0.003493	0.013695	3.920650	0.292782	3.920650	0.292782	2.479187	0.185138	2.294049
642	A	71605	0.000922	80713	0.007310	66502	0.001744	0.006388	3.662270	0.386806	3.662270	0.386806	2.315802	0.244593	2.071209
643	A	71778	0.001101	80910	0.002484	66625	0.001816	0.001384	0.761852	0.136947	0.761852	0.136947	0.481750	0.086597	0.400000
644	T	71935	0.008091	81029	0.011144	66936	0.008874	0.003054	0.344092	0.058086	0.344092	0.058086	0.217583	0.036730	0.254313
645	C	73517	0.001428	81751	0.001480	68413	0.001520	0.000052	0.034116	0.127485	0.034116	0.127485	0.021573	0.080614	0.102187
646	C	74124	0.001282	82139	0.001631	68970	0.002088	0.000350	0.167513	0.093368	0.167513	0.093368	0.105925	0.059040	0.164966
647	T	74259	0.003878	82109	0.003240	69194	0.003888	-0.000639	-0.164296	0.078527	-0.164296	0.078527	-0.103891	0.049656	-0.054235
648	G	74779	0.003490	82385	0.003338	69585	0.003938	-0.000152	-0.038678	0.075026	-0.038678	0.075026	-0.024457	0.047442	0.022985
649	G	74911	0.001882	82446	0.001916	69731	0.002868	0.000034	0.011914	0.076685	0.011914	0.076685	0.007534	0.048491	0.056025
650	A	74699	0.001821	82090	0.001925	69659	0.003474	0.000104	0.029958	0.062975	0.029958	0.062975	0.018944	0.039822	0.058765
651	C	77917	0.005698	84387	0.005688	73120	0.006209	-0.000010	-0.001658	0.060378	-0.001658	0.060378	-0.001048	0.038179	0.037131
652	G	78557	0.003997	84790	0.004116	73822	0.004281	0.000119	0.027789	0.073679	0.027789	0.073679	0.017572	0.046590	0.064163
653	G	78521	0.002038	84812	0.002830	73944	0.002624	0.000792	0.301919	0.095327	0.301919	0.095327	0.190916	0.060279	0.251195
654	A	78834	0.001408	85118	0.001398	74404	0.001908	-0.000010	-0.005220	0.097021	-0.005220	0.097021	-0.003301	0.061351	0.058050
655	C	80067	0.002448	85911	0.003422	75521	0.002450	0.000974	0.397688	0.112196	0.397688	0.112196	0.251474	0.070946	0.322420
656	C	82204	0.001460	87125	0.001813	77400	0.001537	0.000354	0.230056	0.129471	0.230056	0.129471	0.145474	0.081870	0.227344
657	A	81950	0.001489	86771	0.004506	77065	0.002232	0.003017	1.351954	0.157158	1.351954	0.157158	0.854895	0.099378	0.755518
658	C	83250	0.001610	87581	0.003060	78374	0.001735	0.001450	0.835844	0.152188	0.835844	0.152188	0.528538	0.096235	0.432303
659	C	83572	0.001125	87548	0.005723	78631	0.001641	0.004598	2.802553	0.300287	2.802553	0.300287	1.772168	0.189884	1.582285
660	G	83173	0.001695	86757	0.014569	78243	0.003234	0.012874	3.981476	0.284021	3.981476	0.284021	2.517650	0.179598	2.338052
661	A	81827	0.001882	85572	0.011242	77015	0.003610	0.009360	2.593016	0.189826	2.593016	0.189826	1.639670	0.120035	1.519635
662	T	81670	0.003735	85297	0.013623	76861	0.004749	0.009888	2.082290	0.144876	2.082290	0.144876	1.316717	0.091611	1.225106
663	G	81632	0.002217	85328	0.013372	76999	0.003597	0.011155	3.100714	0.221172	3.100714	0.221172	1.960708	0.139856	1.820852
664	G	80755	0.010191	84078	0.010490	76334	0.011240	0.000299	0.026596	0.044579	0.026596	0.044579	0.016818	0.028189	0.045007
665	C	82993	0.001675	84973	0.003036	78147	0.002559	0.001361	0.531954	0.099756	0.531954	0.099756	0.336376	0.063080	0.399456
666	G	82972	0.002784	84864	0.006104	78147	0.004722	0.003320	0.703071	0.077913	0.703071	0.077913	0.444581	0.049268	0.400000
667	A	82526	0.001963	84321	0.002597	77720	0.002277	0.000634	0.278475	0.104704	0.278475	0.104704	0.176091	0.066209	0.242300
668	A	81651	0.001335	82900	0.002726	76840	0.002004	0.001391	0.694168	0.124043	0.694168	0.124043	0.438951	0.078437	0.400000
669	A	81448	0.001044	82273	0.004278	76669	0.001656	0.003235	1.952843	0.231625	1.952843	0.231625	1.234862	0.146466	1.088396
670	G	81196	0.005542	81915	0.007142	76478	0.005766	0.001599	0.277368	0.069636	0.277368	0.069636	0.175391	0.044034	0.219425
671	C	81165	0.001811	81944	0.001916	76432	0.002106	0.000105	0.049760	0.101557	0.049760	0.101557	0.031465	0.064218	0.095684
672	A	80545	0.001428	81153	0.003573	75839	0.002861	0.002146	0.749906	0.100673	0.749906	0.100673	0.474196	0.063660	0.410536
673	C	82961	0.002821	83067	0.002588	78109	0.002637	-0.000232	-0.088093	0.096982	-0.088093	0.096982	-0.055705	0.061325	0.005621
674	C	84918	0.001590	84376	0.001458	79985	0.002075	-0.000132	-0.063607	0.091553	-0.063607	0.091553	-0.040221	0.057893	0.017672
675	T	85269	0.004081	84590	0.003547	80311	0.005902	-0.000535	-0.090593	0.050940	-0.090593	0.050940	-0.057285	0.032212	-0.025074
676	C	86783	0.002247	85423	0.002622	81632	0.002977	0.000375	0.126063	0.080322	0.126063	0.080322	0.079715	0.050791	0.130505
677	G	86532	0.001803	84897	0.002108	81115	0.002540	0.000306	0.120348	0.084565	0.120348	0.084565	0.076101	0.053474	0.129575
678	A	86080	0.002614	84259	0.003216	80619	0.003895	0.000602	0.154672	0.067780	0.154672	0.067780	0.097805	0.042860	0.140665
679	G	85511	0.002128	83391	0.003226	80035	0.004186	0.001097	0.262177	0.061918	0.262177	0.061918	0.165785	0.039153	0.204938
680	A	85321	0.001406	83249	0.001465	79826	0.001553	0.000059	0.038001	0.118905	0.038001	0.118905	0.024030	0.075189	0.099218
681	A	84661	0.001075	82450	0.002656	79100	0.001669	0.001581	0.947570	0.151425	0.947570	0.151425	0.599187	0.095752	0.503435
682	G	85387	0.001815	82974	0.011076	80025	0.003736	0.009260	2.478498	0.177847	2.478498	0.177847	1.567256	0.112460	1.454796
683	A	84940	0.001813	82659	0.003702	79739	0.002571	0.001889	0.734731	0.112422	0.734731	0.112422	0.464601	0.071089	0.400000
684	C	86115	0.001986	83657	0.002558	81196	0.003288	0.000572	0.174054	0.071231	0.174054	0.071231	0.110061	0.045042	0.155103
685	G	85770	0.003544	82872	0.003596	80959	0.004583	0.000052	0.011248	0.063517	0.011248	0.063517	0.007112	0.040164	0.047277
686	G	85487	0.001567	82150	0.002386	80808	0.001943	0.000818	0.421226	0.116968	0.421226	0.116968	0.266358	0.073964	0.340322
687	A	85085	0.001023	81229	0.009972	80350	0.002228	0.008949	4.017186	0.342509	4.017186	0.342509	2.540231	0.216583	2.323648
688	T	84133	0.006549	79265	0.007242	79704	0.006938	0.000692	0.099792	0.059438	0.099792	0.059438	0.063103	0.037585	0.100688
689	C	83830	0.001312	77951	0.001655	79428	0.001863	0.000343	0.183922	0.104171	0.183922	0.104171	0.116301	0.065871	0.182173
690	C	82128	0.002423	75461	0.002650	77492	0.003342	0.000227	0.068016	0.076178	0.068016	0.076178	0.043009	0.048170	0.091180
691	G	77315	0.002923	70228	0.005269	72852	0.004063	0.002345	0.577265	0.089221	0.577265	0.089221	0.365028	0.056418	0.400000
692	A	75308	0.002589	68257	0.004820	70943	0.002650	0.002231	0.841751	0.136823	0.841751	0.136823	0.532273	0.086519	0.445755
693	C	75996	0.004145	68426	0.006854	72051	0.005246	0.002709	0.516397	0.079539	0.516397	0.079539	0.326539	0.050296	0.376835
694	G	72106	0.008002	64574	0.010081	68941	0.008108	0.002079	0.256444	0.064655	0.256444	0.064655	0.162160	0.040884	0.203044
695	G	69935	0.010009	62110	0.010836	66912	0.010506	0.000826	0.078650	0.053720	0.078650	0.053720	0.049733	0.033970	0.083703
696	T	67335	0.007099	59522	0.011777	64626	0.008015	0.004678	0.583671	0.073338	0.583671	0.073338	0.369079	0.046374	0.400000
697	G	66037	0.005133	57956	0.009214	63420	0.008215	0.004080	0.496697	0.063096	0.496697	0.063096	0.314082	0.039898	0.353980
698	A	65295	0.003660	56748	0.011895	62551	0.005771	0.008234	1.426783	0.116684	1.426783	0.116684	0.902213	0.073784	0.828429
699	G	65064	0.009145	55933	0.012247	62315	0.011699	0.003102	0.265155	0.052185	0.265155	0.052185	0.167669	0.032999	0.200667
700	G	65187	0.004679	55656	0.005229	62411	0.004807	0.000550	0.114358	0.084946	0.114358	0.084946	0.072313	0.053715	0.126028
701	G	66334	0.002487	55751	0.002924	63248	0.003795	0.000436	0.114980	0.079382	0.114980	0.079382	0.072707	0.050196	0.122903
702	A	65888	0.001897	54860	0.001878	62812	0.002404	-0.000020	-0.008175	0.104425	-0.008175	0.104425	-0.005169	0.066032	0.060863
703	C	65259	0.001594	53436	0.002564	62233	0.002908	0.000970	0.333571	0.095779	0.333571	0.095779	0.210930	0.060565	0.271495
704	G	63554	0.003698	51847	0.011110	60930	0.005285	0.007412	1.402519	0.125954	1.402519	0.125954	0.886870	0.079646	0.807224
705	A	63544	0.001888	51689	0.005765	61016	0.002294	0.003877	1.689618	0.217308	1.689618	0.217308	1.068414	0.137412	0.931002
706	A	63370	0.001199	51289	0.002593	60944	0.001674	0.001394	0.832808	0.177779	0.832808	0.177779	0.526618	0.112417	0.414201
707	A	63497	0.001024	50963	0.001158	61046	0.001065	0.000134	0.125879	0.185743	0.125879	0.185743	0.079598	0.117453	0.197051
708	G	63866	0.007516	50717	0.009090	61142	0.009388	0.001574	0.167652	0.058461	0.167652	0.058461	0.106013	0.036967	0.142981
709	C	63618	0.002405	50020	0.003639	60710	0.002504	0.001234	0.492696	0.138679	0.492696	0.138679	0.311551	0.087693	0.399244
710	T	62809	0.002452	49131	0.003867	59937	0.004071	0.001415	0.347668	0.087181	0.347668	0.087181	0.219844	0.055128	0.274972
711	A	63364	0.005776	49188	0.004656	60405	0.004735	-0.001121	-0.236666	0.092111	-0.236666	0.092111	-0.149653	0.058245	-0.091408
712	G	63257	0.006513	49158	0.009052	60412	0.008061	0.002539	0.315002	0.067985	0.315002	0.067985	0.199189	0.042989	0.242178
713	G	63407	0.004936	49207	0.005690	60606	0.005033	0.000754	0.149803	0.087827	0.149803	0.087827	0.094726	0.055537	0.150263
714	G	63246	0.003573	49031	0.009096	60511	0.005107	0.005523	1.081548	0.114310	1.081548	0.114310	0.683907	0.072283	0.611624
715	T	62634	0.008861	48817	0.010427	60400	0.008758	0.001566	0.178767	0.068478	0.178767	0.068478	0.113042	0.043301	0.156343
716	C	62906	0.002146	49208	0.004654	61133	0.002454	0.002508	1.022003	0.168340	1.022003	0.168340	0.646254	0.106448	0.539806
717	T	62027	0.006207	48845	0.010216	60598	0.005743	0.004009	0.698099	0.103810	0.698099	0.103810	0.441436	0.065644	0.400000
718	C	63620	0.004448	49670	0.007791	62094	0.002480	0.003343	1.347979	0.220610	1.347979	0.220610	0.852382	0.139501	0.712881
719	G	63396	0.001814	49265	0.002821	62124	0.001642	0.001007	0.613615	0.188549	0.613615	0.188549	0.388014	0.119227	0.400000
720	A	63101	0.001078	49007	0.003265	61848	0.001536	0.002187	1.423938	0.238365	1.423938	0.238365	0.900414	0.150728	0.749686
721	A	63450	0.001529	48996	0.006327	62163	0.002622	0.004798	1.829913	0.206952	1.829913	0.206952	1.157128	0.130864	1.026264
722	C	63702	0.001444	49110	0.001873	62458	0.001953	0.000429	0.219689	0.127810	0.219689	0.127810	0.138918	0.080820	0.219738
723	C	63903	0.005680	49290	0.004098	62659	0.004660	-0.001582	-0.339537	0.091195	-0.339537	0.091195	-0.214703	0.057667	-0.157036
724	G	64500	0.004775	49613	0.004454	63237	0.004855	-0.000321	-0.066062	0.083456	-0.066062	0.083456	-0.041774	0.052773	0.010999
725	G	64543	0.001766	49638	0.002861	63339	0.002226	0.001094	0.491640	0.137354	0.491640	0.137354	0.310884	0.086854	0.397738
726	A	64672	0.001392	49683	0.001912	63421	0.001545	0.000520	0.336833	0.162136	0.336833	0.162136	0.212994	0.102525	0.315519
727	T	63398	0.003060	48761	0.003302	62377	0.002870	0.000242	0.084256	0.118844	0.084256	0.118844	0.053279	0.075150	0.128428
728	T	63020	0.002285	48628	0.005676	62202	0.002669	0.003391	1.270552	0.176646	1.270552	0.176646	0.803422	0.111700	0.691722
729	A	62338	0.002021	47725	0.007983	61797	0.002363	0.005962	2.523518	0.281771	2.523518	0.281771	1.595723	0.178175	1.417548
730	G	61660	0.002773	47484	0.012488	61149	0.004530	0.009715	2.144662	0.177802	2.144662	0.177802	1.356157	0.112432	1.243726
731	A	61234	0.002597	47319	0.005473	60732	0.003244	0.002877	0.886900	0.137900	0.886900	0.137900	0.560823	0.087200	0.473624
732	T	61139	0.003369	47167	0.005830	60668	0.003511	0.002461	0.700951	0.129637	0.700951	0.129637	0.443240	0.081974	0.400000
733	A	60876	0.002431	47126	0.006981	60459	0.003473	0.004550	1.309977	0.154145	1.309977	0.154145	0.828352	0.097472	0.730880
734	C	64733	0.002688	49786	0.003435	64509	0.002697	0.000747	0.276846	0.125022	0.276846	0.125022	0.175061	0.079056	0.254117
735	C	65782	0.001718	50636	0.001521	65681	0.001918	-0.000197	-0.102764	0.123855	-0.102764	0.123855	-0.064982	0.078318	0.013337
736	C	66735	0.003581	51379	0.003679	66780	0.004837	0.000097	0.020099	0.073182	0.020099	0.073182	0.012710	0.046276	0.058986
737	G	66964	0.011454	51633	0.009994	67105	0.010074	-0.001460	-0.144961	0.060198	-0.144961	0.060198	-0.091665	0.038066	-0.053599
738	G	66825	0.005597	51538	0.005666	67025	0.006013	0.000069	0.011478	0.073197	0.011478	0.073197	0.007258	0.046285	0.053543
739	G	66699	0.003643	51338	0.007460	66943	0.005572	0.003817	0.685067	0.087740	0.685067	0.087740	0.433196	0.055482	0.400000
740	T	65647	0.004220	50320	0.009320	65836	0.004724	0.005101	1.079798	0.122188	1.079798	0.122188	0.682800	0.077264	0.605536
741	A	65581	0.001921	50184	0.005201	65858	0.003356	0.003280	0.977313	0.126991	0.977313	0.126991	0.617995	0.080302	0.537693
742	G	66429	0.002574	50727	0.003371	66761	0.003520	0.000797	0.226365	0.093321	0.226365	0.093321	0.143140	0.059010	0.202150
743	T	66592	0.016804	50883	0.015860	67015	0.015564	-0.000944	-0.060648	0.048291	-0.060648	0.048291	-0.038350	0.030537	-0.007814
744	C	71326	0.003197	53800	0.003253	71799	0.003189	0.000056	0.017620	0.101737	0.017620	0.101737	0.011142	0.064332	0.075474
745	C	72067	0.001943	54264	0.002985	72602	0.002452	0.001043	0.425320	0.121051	0.425320	0.121051	0.268947	0.076546	0.345493
746	T	72157	0.004462	54243	0.004111	72739	0.004028	-0.000351	-0.087228	0.092242	-0.087228	0.092242	-0.055158	0.058328	0.003171
747	A	71646	0.004257	53780	0.003254	72327	0.003346	-0.001003	-0.299782	0.105278	-0.299782	0.105278	-0.189564	0.066572	-0.122993
748	G	71699	0.015244	53826	0.016590	72541	0.016708	0.001346	0.080574	0.043257	0.080574	0.043257	0.050950	0.027353	0.078303
749	C	72709	0.003961	54566	0.004013	73571	0.003765	0.000052	0.013942	0.095039	0.013942	0.095039	0.008816	0.060097	0.068913
750	T	72754	0.003120	54577	0.003390	73691	0.002931	0.000270	0.091978	0.110723	0.091978	0.110723	0.058162	0.070015	0.128176
751	G	72804	0.002102	54723	0.013541	73846	0.003115	0.011439	3.672840	0.295186	3.672840	0.295186	2.322487	0.186658	2.135829
752	T	72186	0.002300	54625	0.015616	73378	0.002862	0.013316	4.652845	0.376673	4.652845	0.376673	2.942184	0.238186	2.703998
753	A	74763	0.001204	56034	0.001392	75897	0.001199	0.000188	0.156972	0.169563	0.156972	0.169563	0.099260	0.107222	0.206481
754	A	72829	0.000934	54630	0.003350	74100	0.001498	0.002416	1.612919	0.237648	1.612919	0.237648	1.019915	0.150274	0.869640
755	A	72205	0.001246	54068	0.003126	73520	0.001809	0.001879	1.038811	0.176221	1.038811	0.176221	0.656883	0.111431	0.545451
756	C	74678	0.001674	55023	0.009487	75723	0.002351	0.007813	3.323767	0.311967	3.323767	0.311967	2.101753	0.197270	1.904484
757	G	73800	0.004350	54465	0.013752	74924	0.006340	0.009402	1.483078	0.111261	1.483078	0.111261	0.937811	0.070355	0.867456
758	A	72600	0.002039	53706	0.009813	73779	0.003063	0.007774	2.537905	0.225753	2.537905	0.225753	1.604821	0.142753	1.462068
759	T	71953	0.003613	53161	0.017663	73185	0.004700	0.014050	2.989066	0.208048	2.989066	0.208048	1.890108	0.131557	1.758551
760	G	71723	0.006344	53338	0.007612	73038	0.007599	0.001268	0.166867	0.063667	0.166867	0.063667	0.105517	0.040259	0.145776
761	C	70463	0.001916	52617	0.001939	71957	0.002682	0.000023	0.008440	0.094346	0.008440	0.094346	0.005337	0.059659	0.064996
762	T	69652	0.005082	51983	0.005175	71141	0.006340	0.000092	0.014569	0.065521	0.014569	0.065521	0.009212	0.041432	0.050644
763	C	69809	0.002020	51977	0.002366	71319	0.003435	0.000347	0.100905	0.079695	0.100905	0.079695	0.063806	0.050394	0.114200
764	G	69921	0.011556	52025	0.010956	71276	0.011196	-0.000600	-0.053558	0.054792	-0.053558	0.054792	-0.033867	0.034647	0.000781
765	C	68748	0.002196	51069	0.002506	70130	0.003223	0.000310	0.096191	0.088562	0.096191	0.088562	0.060826	0.056002	0.116827
766	T	67987	0.001868	50665	0.007184	69380	0.003257	0.005316	1.632101	0.166553	1.632101	0.166553	1.032044	0.105318	0.926726
767	A	67547	0.002620	50518	0.009046	68850	0.004081	0.006426	1.574456	0.147990	1.574456	0.147990	0.995593	0.093580	0.902013
768	G	67201	0.015937	50502	0.015584	68485	0.016442	-0.000354	-0.021514	0.044936	-0.021514	0.044936	-0.013604	0.028415	0.014811
769	G	66652	0.005566	50366	0.004984	67976	0.007194	-0.000583	-0.081002	0.059491	-0.081002	0.059491	-0.051221	0.037619	-0.013602
770	T	65438	0.005792	50363	0.005996	66832	0.006569	0.000205	0.031167	0.069375	0.031167	0.069375	0.019708	0.043869	0.063577
771	G	64681	0.003525	50174	0.003727	65930	0.005263	0.000202	0.038387	0.068214	0.038387	0.068214	0.024274	0.043135	0.067409
772	T	63306	0.005592	49540	0.005591	64651	0.005506	-0.000000	-0.000081	0.081459	-0.000081	0.081459	-0.000051	0.051510	0.051458
773	G	63530	0.002345	50053	0.001998	64996	0.002631	-0.000347	-0.132070	0.105840	-0.132070	0.105840	-0.083513	0.066927	-0.016586
774	A	63598	0.001903	50700	0.002130	64914	0.002234	0.000228	0.101893	0.120366	0.101893	0.120366	0.064431	0.076112	0.140544
775	C	64446	0.001598	51883	0.001619	65526	0.002030	0.000021	0.010243	0.116597	0.010243	0.116597	0.006477	0.073729	0.080206
776	A	64646	0.001748	52487	0.001829	65750	0.001810	0.000081	0.044778	0.137512	0.044778	0.137512	0.028315	0.086954	0.115269
777	C	70443	0.001476	58011	0.001603	71403	0.001527	0.000127	0.083046	0.144623	0.083046	0.144623	0.052513	0.091451	0.143964
778	A	71934	0.001863	59802	0.001856	72855	0.002937	-0.000007	-0.002279	0.081233	-0.002279	0.081233	-0.001441	0.051367	0.049926
779	G	72623	0.004530	61110	0.004778	73647	0.004793	0.000248	0.051746	0.078271	0.051746	0.078271	0.032721	0.049494	0.082214
780	G	72847	0.016034	61399	0.014886	73847	0.015451	-0.001147	-0.074259	0.044073	-0.074259	0.044073	-0.046957	0.027869	-0.019088
781	C	74082	0.002430	62775	0.002676	74939	0.002495	0.000246	0.098777	0.110299	0.098777	0.110299	0.062461	0.069747	0.132207
782	T	73326	0.003109	62505	0.014351	74125	0.003953	0.011241	2.843933	0.212162	2.843933	0.212162	1.798335	0.134158	1.664177
783	A	73594	0.003139	62842	0.007177	74364	0.003564	0.004038	1.133107	0.131136	1.133107	0.131136	0.716510	0.082923	0.633587
784	C	75534	0.005243	65376	0.013201	76435	0.005024	0.007958	1.584014	0.131469	1.584014	0.131469	1.001637	0.083134	0.918503
785	G	77070	0.002893	67449	0.008762	77905	0.004120	0.005869	1.424303	0.127212	1.424303	0.127212	0.900645	0.080441	0.820204
786	A	77824	0.001812	68249	0.006154	78630	0.002429	0.004342	1.787559	0.189622	1.787559	0.189622	1.130346	0.119906	1.010440
787	G	79067	0.008196	69431	0.008109	79983	0.009740	-0.000087	-0.008913	0.048208	-0.008913	0.048208	-0.005636	0.030484	0.024848
788	C	79691	0.014205	70142	0.012788	80577	0.013056	-0.001417	-0.108497	0.046114	-0.108497	0.046114	-0.068607	0.029160	-0.039447
789	C	81235	0.002314	71775	0.002452	81933	0.003051	0.000138	0.045173	0.082083	0.045173	0.082083	0.028564	0.051904	0.080469
790	T	81467	0.004247	72386	0.004255	82323	0.004932	0.000008	0.001591	0.067529	0.001591	0.067529	0.001006	0.042701	0.043708
791	G	81709	0.003684	72713	0.003452	82611	0.005689	-0.000232	-0.040757	0.053508	-0.040757	0.053508	-0.025772	0.033835	0.008063
792	T	81707	0.003243	72984	0.002576	82629	0.003171	-0.000667	-0.210480	0.087337	-0.210480	0.087337	-0.133095	0.055226	-0.077868
793	G	82374	0.004662	73785	0.004540	83285	0.005583	-0.000121	-0.021752	0.061566	-0.021752	0.061566	-0.013755	0.038931	0.025176
794	T	82680	0.002879	74306	0.002342	83520	0.002826	-0.000537	-0.190008	0.091980	-0.190008	0.091980	-0.120150	0.058163	-0.061987
795	T	83497	0.001629	75189	0.001436	84264	0.001863	-0.000192	-0.103275	0.105784	-0.103275	0.105784	-0.065305	0.066891	0.001587
796	G	83682	0.001936	75452	0.002492	84452	0.003209	0.000556	0.173189	0.074594	0.173189	0.074594	0.109514	0.047169	0.156683
797	T	83795	0.002625	75855	0.003072	84691	0.002857	0.000446	0.156152	0.094327	0.156152	0.094327	0.098741	0.059647	0.158388
798	G	84419	0.008316	76574	0.007535	85389	0.009064	-0.000780	-0.086103	0.049052	-0.086103	0.049052	-0.054446	0.031018	-0.023428
799	C	84305	0.005267	76553	0.004507	85145	0.004815	-0.000760	-0.157811	0.072759	-0.157811	0.072759	-0.099790	0.046008	-0.053782
800	C	84923	0.002850	77260	0.002886	85698	0.003174	0.000037	0.011568	0.083904	0.011568	0.083904	0.007315	0.053056	0.060371
801	G	85039	0.002658	77520	0.005521	85648	0.003841	0.002864	0.745463	0.092918	0.745463	0.092918	0.471387	0.058756	0.412631
802	T	84914	0.001095	76960	0.001806	85272	0.001736	0.000711	0.409598	0.114917	0.409598	0.114917	0.259005	0.072667	0.331672
803	A	85146	0.001139	77783	0.012818	85458	0.002364	0.011678	4.940696	0.390810	4.940696	0.390810	3.124203	0.247125	2.877078
804	G	84682	0.005916	77752	0.008591	85035	0.006339	0.002675	0.422046	0.069423	0.422046	0.069423	0.266877	0.043899	0.310776
805	G	84160	0.004242	77230	0.005645	84569	0.004411	0.001404	0.318223	0.081364	0.318223	0.081364	0.201225	0.051450	0.252675
806	G	84027	0.001488	77138	0.007700	84501	0.003420	0.006213	1.816587	0.146515	1.816587	0.146515	1.148702	0.092648	1.056054
807	A	83096	0.000674	76409	0.005130	83663	0.001661	0.004456	2.682252	0.281106	2.682252	0.281106	1.696097	0.177755	1.518342
808	A	82852	0.000869	76268	0.005153	83478	0.001725	0.004284	2.483391	0.262789	2.483391	0.262789	1.570349	0.166172	1.404177
809	G	82640	0.010564	76103	0.027161	83281	0.011815	0.016597	1.404662	0.074009	1.404662	0.074009	0.888225	0.046799	0.841426
810	C	82748	0.002912	76090	0.003180	83213	0.002992	0.000268	0.089558	0.092904	0.089558	0.092904	0.056631	0.058747	0.115378
811	C	85314	0.001231	77970	0.002283	85469	0.002200	0.001052	0.478345	0.101244	0.478345	0.101244	0.302477	0.064020	0.366498
812	G	85126	0.001821	77599	0.006276	85217	0.004283	0.004455	1.040120	0.092403	1.040120	0.092403	0.657710	0.058430	0.599280
813	A	84814	0.001627	77546	0.006654	84975	0.003013	0.005027	1.668639	0.149815	1.668639	0.149815	1.055148	0.094734	0.960414
814	G	84782	0.002064	77597	0.005516	84932	0.003014	0.003452	1.145109	0.125003	1.145109	0.125003	0.724099	0.079044	0.645055
815	A	84896	0.000695	77770	0.001672	84983	0.001318	0.000977	0.741042	0.148294	0.741042	0.148294	0.468591	0.093773	0.400000
816	A	84973	0.000836	77905	0.001592	85016	0.001529	0.000756	0.494481	0.121755	0.494481	0.121755	0.312680	0.076990	0.389671
817	G	85157	0.004897	78064	0.005636	85190	0.007477	0.000740	0.098906	0.048324	0.098906	0.048324	0.062543	0.030557	0.093100
818	C	84548	0.001892	77634	0.002344	84669	0.002327	0.000452	0.194230	0.099520	0.194230	0.099520	0.122820	0.062930	0.185750
819	G	84218	0.002280	77396	0.002946	84317	0.002906	0.000666	0.229236	0.089044	0.229236	0.089044	0.144955	0.056306	0.201261
820	A	83858	0.001133	76928	0.001924	83833	0.002195	0.000791	0.360395	0.093283	0.360395	0.093283	0.227892	0.058986	0.286879
821	G	83396	0.013106	76433	0.014012	83147	0.013073	0.000906	0.069312	0.044683	0.069312	0.044683	0.043829	0.028255	0.072084
822	C	83184	0.009317	76087	0.008832	82811	0.008501	-0.000485	-0.057015	0.056218	-0.057015	0.056218	-0.036053	0.035549	-0.000504
823	C	81702	0.000930	74490	0.006873	81338	0.001488	0.005943	3.995105	0.422786	3.995105	0.422786	2.526268	0.267345	2.258923
824	G	81033	0.009712	73667	0.014498	80463	0.011123	0.004786	0.430237	0.052594	0.430237	0.052594	0.272056	0.033258	0.305314
825	C	80487	0.002286	72951	0.002015	79796	0.002118	-0.000271	-0.127972	0.112193	-0.127972	0.112193	-0.080922	0.070944	-0.009978
826	C	81465	0.000884	73553	0.001903	80453	0.001293	0.001020	0.788729	0.167213	0.788729	0.167213	0.498745	0.105736	0.400000
827	T	81634	0.002278	73532	0.009628	80541	0.004159	0.007350	1.767093	0.136027	1.767093	0.136027	1.117405	0.086015	1.031390
828	G	82463	0.004378	74110	0.012009	81310	0.004403	0.007631	1.733278	0.139604	1.733278	0.139604	1.096022	0.088277	1.007745
829	G	82438	0.003882	74365	0.006132	81308	0.003714	0.002250	0.605829	0.102982	0.605829	0.102982	0.383090	0.065120	0.400000
830	G	82539	0.001781	74397	0.002863	81383	0.001954	0.001082	0.553836	0.132906	0.553836	0.132906	0.350213	0.084042	0.400000
831	A	82046	0.001341	73670	0.001697	80819	0.001237	0.000356	0.287752	0.162927	0.287752	0.162927	0.181957	0.103025	0.284982
832	A	81953	0.001257	73502	0.005333	80531	0.002595	0.004076	1.570690	0.157650	1.570690	0.157650	0.993211	0.099689	0.893522
833	G	80019	0.002812	71076	0.005684	78501	0.003974	0.002872	0.722668	0.094663	0.722668	0.094663	0.456973	0.059859	0.400000
834	T	79252	0.003609	70157	0.005873	77612	0.004278	0.002264	0.529211	0.088918	0.529211	0.088918	0.334642	0.056227	0.390868
835	A	79278	0.001123	69844	0.003179	77513	0.002271	0.002056	0.905440	0.127404	0.905440	0.127404	0.572547	0.080563	0.491984
836	C	79813	0.002205	69915	0.003676	77863	0.002479	0.001471	0.593347	0.121977	0.593347	0.121977	0.375198	0.077131	0.400000
837	G	80189	0.002444	69988	0.003172	78073	0.004150	0.000728	0.175362	0.067055	0.175362	0.067055	0.110889	0.042402	0.153290
838	T	79616	0.015273	69158	0.013939	77492	0.014298	-0.001334	-0.093313	0.043956	-0.093313	0.043956	-0.059006	0.027795	-0.031211
839	C	80242	0.002355	69261	0.002628	77980	0.002898	0.000272	0.093978	0.089726	0.093978	0.089726	0.059426	0.056737	0.116164
840	C	80464	0.001790	69146	0.001678	78178	0.001995	-0.000112	-0.056133	0.108162	-0.056133	0.108162	-0.035495	0.068395	0.032900
841	G	80724	0.009799	69054	0.012729	78147	0.010378	0.002930	0.282365	0.054194	0.282365	0.054194	0.178551	0.034269	0.212820
842	C	80215	0.002144	68227	0.004456	77531	0.002386	0.002311	0.968709	0.145731	0.968709	0.145731	0.612554	0.092151	0.520403
843	A	79897	0.001214	67748	0.002568	77099	0.001427	0.001354	0.949214	0.185148	0.949214	0.185148	0.600227	0.117076	0.483150
844	A	79545	0.001307	67492	0.003630	76766	0.002123	0.002323	1.093856	0.151380	1.093856	0.151380	0.691690	0.095723	0.595966
845	G	79178	0.005115	66667	0.004860	76333	0.004100	-0.000255	-0.062208	0.090500	-0.062208	0.090500	-0.039337	0.057227	0.017890
846	G	79265	0.001754	66436	0.002092	76381	0.002357	0.000339	0.143693	0.098838	0.143693	0.098838	0.090863	0.062499	0.153362
847	A	79585	0.005252	66355	0.003858	76508	0.004326	-0.001394	-0.322260	0.083343	-0.322260	0.083343	-0.203778	0.052701	-0.151077
848	T	82923	0.002810	67448	0.003262	77410	0.003578	0.000452	0.126297	0.080502	0.126297	0.080502	0.079863	0.050905	0.130768
849	G	82581	0.012921	67244	0.024716	77032	0.014552	0.011795	0.810541	0.055322	0.810541	0.055322	0.512538	0.034982	0.477556
850	A	82523	0.000957	67232	0.004789	76947	0.001650	0.003832	2.321786	0.269917	2.321786	0.269917	1.468160	0.170680	1.297480
851	A	82611	0.000629	67224	0.003064	76919	0.000988	0.002435	2.464369	0.366617	2.464369	0.366617	1.558321	0.231827	1.326494
852	A	82600	0.001235	66755	0.001543	76847	0.001496	0.000308	0.205876	0.131778	0.205876	0.131778	0.130184	0.083329	0.213512
853	C	82673	0.001512	66416	0.002183	76683	0.001630	0.000671	0.411774	0.143562	0.411774	0.143562	0.260382	0.090780	0.351162
854	T	81889	0.001331	65785	0.005989	75960	0.002422	0.004658	1.923001	0.195917	1.923001	0.195917	1.215992	0.123886	1.092105
855	T	81274	0.002645	65470	0.016328	75341	0.004340	0.013683	3.152506	0.212977	3.152506	0.212977	1.993458	0.134674	1.858784
856	A	80827	0.001262	65137	0.010470	74795	0.002580	0.009208	3.568568	0.304087	3.568568	0.304087	2.256551	0.192287	2.064265
857	A	80283	0.001096	64804	0.003287	74240	0.001536	0.002191	1.426653	0.212495	1.426653	0.212495	0.902131	0.134369	0.767761
858	A	78816	0.001523	63611	0.006901	72958	0.001960	0.005379	2.744235	0.293142	2.744235	0.293142	1.735292	0.185365	1.549926
859	G	77694	0.003887	62361	0.008964	71910	0.004714	0.005077	1.076930	0.110183	1.076930	0.110183	0.680987	0.069673	0.611314
860	G	75290	0.008261	60879	0.016344	69872	0.009818	0.008083	0.823237	0.070081	0.823237	0.070081	0.520567	0.044315	0.476251
861	A	72848	0.003391	58831	0.005507	67484	0.003838	0.002117	0.551513	0.103390	0.551513	0.103390	0.348744	0.065378	0.400000
862	A	68958	0.004713	54510	0.018015	63655	0.006598	0.013302	2.016049	0.137254	2.016049	0.137254	1.274830	0.086791	1.188039
863	T	65321	0.007119	51606	0.012324	59891	0.008432	0.005205	0.617347	0.075142	0.617347	0.075142	0.390373	0.047516	0.400000
864	T	62179	0.008652	48952	0.016812	56839	0.011260	0.008160	0.724693	0.068022	0.724693	0.068022	0.458253	0.043013	0.415239
865	G	59491	0.010892	46746	0.013071	54092	0.014364	0.002178	0.151641	0.047666	0.151641	0.047666	0.095889	0.030141	0.126030
866	G	56212	0.083185	43317	0.061962	50838	0.043609	-0.021223	-0.486671	0.040462	-999.000000	0.000000	-999.000000	0.000000	-999.000000
867	C	54095	0.010482	41255	0.013453	48708	0.013365	0.002971	0.222318	0.054645	0.222318	0.054645	0.140580	0.034554	0.175135
868	G	53144	0.006887	40229	0.007333	47668	0.007972	0.000446	0.055956	0.070113	0.055956	0.070113	0.035383	0.044335	0.079718
869	G	52265	0.006008	39372	0.007289	46805	0.005940	0.001282	0.215774	0.093134	0.215774	0.093134	0.136443	0.058892	0.195335
870	G	51646	0.005131	38713	0.007078	46256	0.005967	0.001947	0.326246	0.091167	0.326246	0.091167	0.206299	0.057648	0.263947
871	G	51257	0.004370	38374	0.005446	45915	0.005576	0.001076	0.193033	0.086336	0.193033	0.086336	0.122063	0.054594	0.176656
872	G	51002	0.002353	38071	0.003021	45641	0.003265	0.000668	0.204564	0.109791	0.204564	0.109791	0.129354	0.069425	0.198780
873	A	50043	0.002898	37572	0.005509	44819	0.004552	0.002612	0.573840	0.107177	0.573840	0.107177	0.362862	0.067772	0.400000
874	G	49868	0.005815	37283	0.005820	44613	0.006231	0.000005	0.000802	0.083807	0.000802	0.083807	0.000507	0.052995	0.053502
875	C	49032	0.002162	36510	0.003177	43708	0.003203	0.001015	0.316995	0.116178	0.316995	0.116178	0.200449	0.073464	0.273913
876	A	48038	0.002456	35647	0.004797	42646	0.002673	0.002341	0.875608	0.180868	0.875608	0.180868	0.553683	0.114370	0.439313
877	C	50936	0.001963	36855	0.003446	44782	0.003059	0.001483	0.484655	0.125790	0.484655	0.125790	0.306467	0.079542	0.386009
878	T	45178	0.013812	33043	0.019944	41540	0.007776	0.006132	0.788575	0.130249	0.788575	0.130249	0.498648	0.082361	0.416287
879	A	47532	0.066692	34059	0.052086	41670	0.024718	-0.014606	-0.590898	0.071683	-999.000000	0.000000	-999.000000	0.000000	-999.000000
880	C	47223	0.001525	33681	0.002524	41324	0.001331	0.000999	0.750592	0.266024	0.750592	0.266024	0.474630	0.168218	0.400000
881	A	45541	0.004963	32257	0.013795	39809	0.006782	0.008833	1.302328	0.133969	1.302328	0.133969	0.823515	0.084714	0.738801
882	A	44798	0.044265	31588	0.030834	38824	0.015506	-0.013431	-0.866180	0.097036	-0.866180	0.097036	-0.547721	0.061360	-0.486361
883	C	43854	0.005404	30782	0.006140	38082	0.004228	0.000736	0.174008	0.135065	0.174008	0.135065	0.110032	0.085407	0.195439
884	C	43024	0.052087	30004	0.038328	37093	0.019357	-0.013759	-0.710811	0.085698	-999.000000	0.000000	-999.000000	0.000000	-999.000000
885	G	41864	0.006760	28890	0.013499	36015	0.009607	0.006739	0.701511	0.090744	0.701511	0.090744	0.443594	0.057381	0.400000
886	G	40432	0.006183	27829	0.015847	34661	0.008944	0.009664	1.080479	0.113121	1.080479	0.113121	0.683231	0.071531	0.611700
887	A	39240	0.006295	26792	0.012354	33547	0.005872	0.006060	1.031926	0.153065	1.031926	0.153065	0.652529	0.096790	0.555739
888	G	38082	0.004832	25624	0.007922	32465	0.005298	0.003091	0.583347	0.132338	0.583347	0.132338	0.368874	0.083683	0.400000
889	G	37219	0.003600	24858	0.007161	31662	0.003506	0.003560	1.015569	0.201495	1.015569	0.201495	0.642186	0.127413	0.514772
890	A	37113	0.001778	24693	0.007613	31629	0.002529	0.005835	2.306996	0.349589	2.306996	0.349589	1.458808	0.221060	1.237748
891	G	39516	0.005643	25720	0.012481	34152	0.006090	0.006837	1.122628	0.151628	1.122628	0.151628	0.709884	0.095880	0.614003
892	C	39372	0.002845	25402	0.003819	34034	0.002997	0.000974	0.324970	0.160673	0.324970	0.160673	0.205492	0.101600	0.307092
893	C	41924	0.003339	26438	0.003404	36563	0.002215	0.000065	0.029257	0.206098	0.029257	0.206098	0.018500	0.130324	0.148825
894	T	42081	0.002400	26215	0.004082	36784	0.003779	0.001681	0.444980	0.127759	0.444980	0.127759	0.281379	0.080787	0.362167
895	G	42598	0.005188	26542	0.011717	37583	0.007956	0.006529	0.820697	0.105602	0.820697	0.105602	0.518960	0.066776	0.452184
896	C	42734	0.004657	26589	0.004476	37858	0.003724	-0.000181	-0.048646	0.141446	-0.048646	0.141446	-0.030761	0.089442	0.058681
897	G	42711	0.006860	26466	0.007632	37855	0.006578	0.000772	0.117423	0.102142	0.117423	0.102142	0.074251	0.064588	0.138840
898	G	43999	0.023432	27138	0.036296	39114	0.025541	0.012864	0.503651	0.055862	0.503651	0.055862	0.318479	0.035324	0.353803
899	T	42986	0.083725	26643	0.070825	38279	0.029442	-0.012900	-0.438139	0.074055	-999.000000	0.000000	-999.000000	0.000000	-999.000000
900	T	42543	0.001880	26267	0.004797	37929	0.002346	0.002916	1.242896	0.241976	1.242896	0.241976	0.785934	0.153011	0.632923
901	T	42471	0.001507	26181	0.012146	37848	0.002510	0.010639	4.238698	0.518064	4.238698	0.518064	2.680302	0.327593	2.352709
902	A	42499	0.001647	26003	0.015767	37835	0.002775	0.014120	5.088020	0.574730	5.088020	0.574730	3.217362	0.363425	2.853937
903	A	42973	0.001233	26594	0.014101	38455	0.002444	0.012868	5.264077	0.623165	5.264077	0.623165	3.328691	0.394053	2.934638
904	T	42929	0.001095	26634	0.002703	38756	0.001110	0.001608	1.449727	0.389931	1.449727	0.389931	0.916722	0.246569	0.670152
905	T	43274	0.002288	26888	0.007475	39325	0.003255	0.005188	1.593801	0.226003	1.593801	0.226003	1.007825	0.142911	0.864915
906	G	43249	0.083008	26925	0.067929	39393	0.030437	-0.015078	-0.495395	0.070709	-999.000000	0.000000	-999.000000	0.000000	-999.000000
907	G	43058	0.002392	26798	0.003956	39252	0.004000	0.001563	0.390869	0.116927	0.390869	0.116927	0.247162	0.073938	0.321100
908	A	40830	0.003772	25601	0.004453	37240	0.005451	0.000681	0.124968	0.095075	0.124968	0.095075	0.079022	0.060120	0.139142
909	C	40077	0.006762	25306	0.016162	36726	0.010320	0.009400	0.910901	0.098847	0.910901	0.098847	0.576000	0.062505	0.513495
910	T	41355	0.504606	25993	0.447467	38084	0.478784	-0.057140	-0.119344	0.011363	-999.000000	0.000000	-999.000000	0.000000	-999.000000
911	C	41247	0.001479	26453	0.003024	38546	0.002127	0.001545	0.726421	0.199048	0.726421	0.199048	0.459346	0.125866	0.400000
912	A	41013	0.002511	26448	0.006390	38408	0.003020	0.003878	1.284184	0.217753	1.284184	0.217753	0.812042	0.137694	0.674348
913	A	40804	0.001348	26364	0.002162	38290	0.001567	0.000814	0.519552	0.226606	0.519552	0.226606	0.328534	0.143292	0.400000
914	C	40995	0.001829	26457	0.007824	38810	0.002371	0.005995	2.528777	0.360660	2.528777	0.360660	1.599049	0.228060	1.370989
915	G	40014	0.053831	26054	0.048707	38788	0.026245	-0.005125	-0.195259	0.068590	-999.000000	0.000000	-999.000000	0.000000	-999.000000
916	C	40103	0.001870	26264	0.002703	39128	0.002479	0.000833	0.336072	0.159690	0.336072	0.159690	0.212512	0.100978	0.313490
917	C	40960	0.046338	27033	0.041320	40321	0.018502	-0.005018	-0.271222	0.088706	-0.271222	0.088706	-0.171505	0.056093	-0.115412
918	G	40618	0.006229	27252	0.008036	40561	0.006977	0.001807	0.259037	0.097184	0.259037	0.097184	0.163800	0.061453	0.225253
919	G	40970	0.002783	27721	0.004906	41240	0.003637	0.002124	0.583822	0.144165	0.583822	0.144165	0.369174	0.091161	0.400000
920	A	40978	0.001781	27903	0.006379	41322	0.002589	0.004598	1.775610	0.264661	1.775610	0.264661	1.122790	0.167356	0.955434
921	C	48218	0.034220	32754	0.030531	49668	0.012966	-0.003689	-0.284508	0.099455	-0.284508	0.099455	-0.179906	0.062890	-0.117017
922	A	52146	0.001227	36226	0.012808	54113	0.002643	0.011581	4.382456	0.433944	4.382456	0.433944	2.771205	0.274401	2.496805
923	T	59745	0.030764	43752	0.027816	64269	0.013646	-0.002948	-0.216053	0.078948	-0.216053	0.078948	-0.136619	0.049922	-0.086697
924	C	76566	0.001149	56515	0.003734	83298	0.001441	0.002584	1.793813	0.256670	1.793813	0.256670	1.134301	0.162303	0.971998
925	T	77953	0.003412	58332	0.007629	85505	0.003579	0.004216	1.178190	0.134780	1.178190	0.134780	0.745018	0.085227	0.659791
926	C	80063	0.004397	60488	0.007324	88466	0.005290	0.002927	0.553334	0.083324	0.553334	0.083324	0.349896	0.052689	0.400000
927	A	83214	0.001947	63715	0.007973	92697	0.003484	0.006026	1.729450	0.146606	1.729450	0.146606	1.093602	0.092705	1.000897
928	C	86027	0.002604	67268	0.002453	96500	0.002891	-0.000151	-0.052213	0.089404	-0.052213	0.089404	-0.033017	0.056534	0.023517
929	C	86268	0.002075	68083	0.001586	97106	0.002101	-0.000489	-0.232593	0.104854	-0.232593	0.104854	-0.147078	0.066304	-0.080774
930	A	85456	0.002352	67919	0.002002	96933	0.002796	-0.000350	-0.125084	0.085738	-0.125084	0.085738	-0.079096	0.054216	-0.024880
931	G	86217	0.006518	68739	0.006328	97859	0.007133	-0.000190	-0.026659	0.057417	-0.026659	0.057417	-0.016858	0.036307	0.019449
932	C	86987	0.002862	69693	0.002382	98707	0.003526	-0.000481	-0.136324	0.073827	-0.136324	0.073827	-0.086203	0.046684	-0.039519
933	T	87451	0.011515	70467	0.011637	99548	0.012255	0.000122	0.009925	0.044455	0.009925	0.044455	0.006276	0.028111	0.034387
934	C	87903	0.002491	71010	0.003169	100179	0.003055	0.000677	0.221699	0.089335	0.221699	0.089335	0.140189	0.056490	0.196679
935	C	88485	0.002972	71836	0.011025	101038	0.003167	0.008053	2.542639	0.197111	2.542639	0.197111	1.607815	0.124641	1.483173
936	G	88351	0.004776	71775	0.012233	100973	0.006259	0.007456	1.191269	0.089307	1.191269	0.089307	0.753288	0.056473	0.696815
937	A	88283	0.002696	71998	0.006167	101065	0.003354	0.003471	1.034787	0.116127	1.034787	0.116127	0.654338	0.073432	0.580906
938	C	89949	0.002779	73705	0.002184	103076	0.002687	-0.000595	-0.221397	0.092517	-0.221397	0.092517	-0.139998	0.058502	-0.081496
939	T	89858	0.001892	73937	0.001691	102978	0.003341	-0.000201	-0.060244	0.062820	-0.060244	0.062820	-0.038095	0.039724	0.001629
940	A	89798	0.004388	74305	0.005262	103042	0.005444	0.000874	0.160619	0.063903	0.160619	0.063903	0.101566	0.040408	0.141974
941	C	91991	0.001826	76558	0.001476	105774	0.001891	-0.000350	-0.185242	0.105437	-0.185242	0.105437	-0.117136	0.066672	-0.050464
942	A	91698	0.002268	76686	0.001917	105431	0.002561	-0.000351	-0.137219	0.087482	-0.137219	0.087482	-0.086769	0.055318	-0.031451
943	G	92358	0.003302	77476	0.003382	106479	0.005842	0.000079	0.013580	0.048242	0.013580	0.048242	0.008587	0.030505	0.039092
944	T	92323	0.005719	77602	0.004459	106399	0.006194	-0.001260	-0.203499	0.056350	-0.203499	0.056350	-0.128681	0.035633	-0.093048
945	G	93232	0.002596	79072	0.008043	107657	0.004737	0.005448	1.149951	0.091467	1.149951	0.091467	0.727161	0.057838	0.669323
946	A	93095	0.001901	79668	0.012125	107772	0.004231	0.010224	2.416370	0.149822	2.416370	0.149822	1.527969	0.094739	1.433231
947	T	96438	0.003194	83132	0.011536	111731	0.003464	0.008342	2.408455	0.171219	2.408455	0.171219	1.522964	0.108269	1.414696
948	G	95842	0.001847	83455	0.011863	111202	0.003597	0.010016	2.784468	0.178489	2.784468	0.178489	1.760733	0.112866	1.647867
949	A	95071	0.001683	83774	0.003593	110417	0.002137	0.001910	0.893651	0.129025	0.893651	0.129025	0.565092	0.081588	0.483504
950	C	98045	0.002652	88010	0.008749	114244	0.003930	0.006097	1.551368	0.116392	1.551368	0.116392	0.980993	0.073599	0.907394
951	G	98729	0.001570	89381	0.001689	115091	0.001990	0.000119	0.060030	0.093843	0.060030	0.093843	0.037959	0.059341	0.097300
952	A	99268	0.001320	90520	0.001668	115700	0.002308	0.000348	0.151008	0.077731	0.151008	0.077731	0.095488	0.049153	0.144641
953	T	99098	0.003441	91092	0.005258	115555	0.004396	0.001817	0.413401	0.071554	0.413401	0.071554	0.261410	0.045247	0.306657
954	C	99439	0.001659	92280	0.002752	116018	0.002086	0.001093	0.524087	0.108746	0.524087	0.108746	0.331401	0.068765	0.400000
955	A	99588	0.003555	93273	0.003720	116306	0.004067	0.000166	0.040724	0.067625	0.040724	0.067625	0.025751	0.042762	0.068513
956	G	101438	0.003855	96094	0.005037	118568	0.004268	0.001182	0.277009	0.071527	0.277009	0.071527	0.175164	0.045229	0.220394
957	G	102442	0.004998	98214	0.006201	120097	0.006653	0.001203	0.180791	0.050691	0.180791	0.050691	0.114322	0.032054	0.146376
958	T	103011	0.004301	99881	0.005066	121144	0.004458	0.000766	0.171737	0.068618	0.171737	0.068618	0.108596	0.043390	0.151986
959	T	104530	0.001464	101855	0.006333	122814	0.001979	0.004869	2.460746	0.210658	2.460746	0.210658	1.556030	0.133207	1.422823
960	G	104916	0.002354	102381	0.035895	123332	0.004443	0.033541	7.548699	0.350540	7.548699	0.350540	4.773350	0.221661	4.551689
961	A	105214	0.001654	103723	0.015551	123818	0.003796	0.013897	3.661130	0.200038	3.661130	0.200038	2.315082	0.126492	2.188590
962	T	108073	0.001758	106883	0.007232	127009	0.002260	0.005474	2.422525	0.192056	2.422525	0.192056	1.531861	0.121445	1.410416
963	G	109046	0.013380	107959	0.012829	127929	0.013320	-0.000551	-0.041346	0.036910	-0.041346	0.036910	-0.026145	0.023340	-0.002805
964	A	109058	0.001751	108358	0.002298	128086	0.002397	0.000547	0.228042	0.081586	0.228042	0.081586	0.144200	0.051590	0.195790
965	C	110449	0.001983	110077	0.001744	129538	0.002223	-0.000239	-0.107311	0.082931	-0.107311	0.082931	-0.067857	0.052441	-0.015416
966	C	111122	0.002205	111160	0.002402	130574	0.003071	0.000197	0.064199	0.066371	0.064199	0.066371	0.040596	0.041969	0.082565
967	T	110645	0.002169	110963	0.002496	130148	0.002950	0.000327	0.110907	0.069773	0.110907	0.069773	0.070131	0.044120	0.114251
968	T	110470	0.001684	110891	0.002363	130077	0.002022	0.000679	0.335809	0.096794	0.335809	0.096794	0.212346	0.061207	0.273552
969	A	110397	0.001241	111298	0.001977	130224	0.002212	0.000736	0.332659	0.079459	0.332659	0.079459	0.210354	0.050245	0.260599
970	T	110248	0.003556	111395	0.003788	130120	0.004550	0.000233	0.051147	0.056617	0.051147	0.056617	0.032342	0.035801	0.068143
971	C	110535	0.001782	111972	0.003581	130537	0.002467	0.001799	0.729309	0.097765	0.729309	0.097765	0.461172	0.061821	0.400000
972	A	110951	0.005155	112743	0.006963	130859	0.005984	0.001807	0.302047	0.056029	0.302047	0.056029	0.190997	0.035430	0.226426
973	C	112917	0.003330	114766	0.009776	132815	0.004472	0.006447	1.441408	0.096077	1.441408	0.096077	0.911461	0.060754	0.850708
974	G	113049	0.002096	115202	0.018455	132972	0.005505	0.016358	2.971544	0.134019	2.971544	0.134019	1.879028	0.084746	1.794283
975	A	112970	0.001089	115682	0.001988	132935	0.001512	0.000899	0.594851	0.116163	0.594851	0.116163	0.376148	0.073454	0.400000
976	C	113525	0.009496	116863	0.009627	133667	0.009367	0.000131	0.013981	0.043503	0.013981	0.043503	0.008841	0.027509	0.036349
977	G	113587	0.009024	117486	0.008639	133722	0.009093	-0.000385	-0.042293	0.043029	-0.042293	0.043029	-0.026744	0.027209	0.000465
978	C	113793	0.001749	117923	0.001577	133909	0.002420	-0.000171	-0.070876	0.070181	-0.070876	0.070181	-0.044818	0.044379	-0.000439
979	T	113877	0.002538	118225	0.002622	133969	0.004755	0.000084	0.017728	0.044353	0.017728	0.044353	0.011210	0.028046	0.039257
980	G	113381	0.002514	117859	0.003801	133563	0.004717	0.001288	0.272957	0.050639	0.272957	0.050639	0.172602	0.032021	0.204623
981	T	111824	0.002629	115341	0.002766	131803	0.004605	0.000137	0.029657	0.047334	0.029657	0.047334	0.018753	0.029932	0.048685
982	A	112078	0.001838	115406	0.001716	132046	0.002143	-0.000122	-0.057075	0.082574	-0.057075	0.082574	-0.036091	0.052215	0.016123
983	G	112651	0.001482	115844	0.006172	132726	0.003127	0.004690	1.499848	0.110528	1.499848	0.110528	0.948415	0.069891	0.878524
984	A	113789	0.001468	116749	0.007152	133759	0.002392	0.005684	2.376089	0.174929	2.376089	0.174929	1.502498	0.110615	1.391883
985	G	114787	0.002143	117646	0.012648	134829	0.003694	0.010505	2.844138	0.159663	2.844138	0.159663	1.798464	0.100961	1.697503
986	A	115449	0.001732	118354	0.023472	135434	0.003212	0.021740	6.768459	0.354956	6.768459	0.354956	4.279973	0.224453	4.055520
987	G	116020	0.002818	118997	0.006765	136208	0.004177	0.003946	0.944694	0.078855	0.944694	0.078855	0.597368	0.049863	0.547505
988	G	115954	0.001708	118975	0.005724	136158	0.003371	0.004016	1.191403	0.092854	1.191403	0.092854	0.753372	0.058715	0.694657
989	A	115878	0.001329	118958	0.011054	136086	0.002432	0.009725	3.998436	0.256801	3.998436	0.256801	2.528374	0.162386	2.365988
990	G	116945	0.005977	120197	0.007013	137275	0.007219	0.001036	0.143552	0.046056	0.143552	0.046056	0.090774	0.029123	0.119897
991	G	116892	0.003619	120396	0.004261	137100	0.004559	0.000642	0.140876	0.056784	0.140876	0.056784	0.089082	0.035907	0.124988
992	T	117111	0.004662	121087	0.006450	137340	0.004434	0.001788	0.403149	0.070715	0.403149	0.070715	0.254928	0.044716	0.299644
993	G	116913	0.009965	121086	0.014799	137113	0.010889	0.004835	0.444008	0.043379	0.444008	0.043379	0.280764	0.027430	0.308194
994	C	116724	0.002887	120557	0.004554	136677	0.003183	0.001667	0.523680	0.082470	0.523680	0.082470	0.331144	0.052149	0.383294
995	A	116487	0.001889	120726	0.012632	136324	0.004057	0.010743	2.648405	0.141519	2.648405	0.141519	1.674694	0.089488	1.585206
996	T	116584	0.003002	120952	0.004919	136537	0.004226	0.001917	0.453667	0.063844	0.453667	0.063844	0.286872	0.040371	0.327243
997	G	117753	0.003923	121847	0.003545	137848	0.004882	-0.000378	-0.077432	0.051259	-0.077432	0.051259	-0.048963	0.032413	-0.016550
998	G	117573	0.013634	121689	0.012294	137657	0.014885	-0.001340	-0.090055	0.031358	-0.090055	0.031358	-0.056945	0.019829	-0.037116
999	C	117658	0.004530	121824	0.004539	137688	0.004641	0.000009	0.001995	0.059310	0.001995	0.059310	0.001261	0.037504	0.038765
1000	C	117512	0.001642	121563	0.001810	137510	0.002334	0.000167	0.071700	0.072889	0.071700	0.072889	0.045339	0.046091	0.091430
1001	G	117104	0.014158	120978	0.012209	136980	0.014973	-0.001950	-0.130203	0.031586	-0.130203	0.031586	-0.082332	0.019973	-0.062359
1002	C	116928	0.001924	120552	0.001767	136742	0.002187	-0.000157	-0.071979	0.080776	-0.071979	0.080776	-0.045515	0.051078	0.005563
1003	C	116833	0.001318	120138	0.001407	136447	0.001664	0.000089	0.053253	0.091211	0.053253	0.091211	0.033674	0.057676	0.091350
1004	G	117449	0.002725	119613	0.003988	136690	0.004982	0.001263	0.253564	0.048705	0.253564	0.048705	0.160339	0.030798	0.191137
1005	T	116827	0.005341	119171	0.014030	136134	0.005957	0.008689	1.458535	0.085021	1.458535	0.085021	0.922291	0.053762	0.868529
1006	C	117103	0.001674	118510	0.006371	136305	0.002106	0.004697	2.230762	0.180799	2.230762	0.180799	1.410602	0.114327	1.296275
1007	A	116599	0.001089	117922	0.018843	135653	0.001917	0.017754	9.262888	0.613225	9.262888	0.613225	5.857302	0.387767	5.469535
1008	G	118103	0.005072	118435	0.005632	136656	0.005598	0.000560	0.100025	0.053860	0.100025	0.053860	0.063250	0.034058	0.097307
1009	C	123605	0.002071	120661	0.002337	141165	0.002756	0.000266	0.096534	0.069147	0.096534	0.069147	0.061042	0.043724	0.104767
1010	T	121123	0.005185	117380	0.004507	138551	0.006315	-0.000678	-0.107370	0.045267	-0.107370	0.045267	-0.067895	0.028624	-0.039270
1011	C	120024	0.002416	115207	0.002795	137190	0.002777	0.000379	0.136393	0.076187	0.136393	0.076187	0.086247	0.048176	0.134423
1012	G	116539	0.003158	110393	0.005634	132796	0.004277	0.002477	0.579036	0.069722	0.579036	0.069722	0.366148	0.044088	0.400000
1013	T	110632	0.003986	102243	0.005458	125938	0.003843	0.001471	0.382861	0.079727	0.382861	0.079727	0.242099	0.050415	0.292513
1014	A	108390	0.001956	98928	0.007541	122948	0.003123	0.005585	1.788169	0.134130	1.788169	0.134130	1.130732	0.084816	1.045916
1015	C	108374	0.001790	97618	0.003186	122458	0.002303	0.001396	0.606120	0.102819	0.606120	0.102819	0.383274	0.065017	0.400000
1016	C	107548	0.002371	95834	0.004435	121138	0.002906	0.002064	0.710212	0.097594	0.710212	0.097594	0.449096	0.061713	0.400000
1017	G	106018	0.004395	93457	0.014477	119166	0.007108	0.010082	1.418422	0.079135	1.418422	0.079135	0.896926	0.050040	0.846886
1018	T	105227	0.004248	92568	0.010349	118114	0.005173	0.006101	1.179437	0.089237	1.179437	0.089237	0.745806	0.056428	0.689378
1019	G	105036	0.003361	92147	0.011894	117752	0.005282	0.008533	1.615453	0.099842	1.615453	0.099842	1.021517	0.063134	0.958383
1020	A	104498	0.002230	91530	0.010259	117152	0.004080	0.008029	1.967865	0.126948	1.967865	0.126948	1.244361	0.080274	1.164087
1021	G	104798	0.003550	91511	0.008097	117586	0.004337	0.004548	1.048522	0.093059	1.048522	0.093059	0.663023	0.058845	0.604178
1022	G	104386	0.008200	91118	0.015222	117078	0.010087	0.007022	0.696092	0.053142	0.696092	0.053142	0.440168	0.033604	0.406563
1023	C	104708	0.002875	91119	0.011512	117364	0.003519	0.008638	2.454629	0.164344	2.454629	0.164344	1.552162	0.103921	1.448241
1024	G	106014	0.002735	91685	0.010798	118525	0.004691	0.008062	1.718688	0.108799	1.718688	0.108799	1.086796	0.068798	1.017998
1025	T	105900	0.011124	91515	0.023537	118293	0.010347	0.012413	1.199690	0.067522	1.199690	0.067522	0.758613	0.042697	0.715916
1026	C	106335	0.003752	91667	0.002924	118733	0.003630	-0.000829	-0.228283	0.072245	-0.228283	0.072245	-0.144353	0.045684	-0.098669
1027	C	106532	0.002656	91181	0.002062	118898	0.002826	-0.000595	-0.210423	0.078011	-0.210423	0.078011	-0.133059	0.049330	-0.083729
1028	T	108823	0.002867	92311	0.003012	121061	0.003089	0.000145	0.046779	0.078642	0.046779	0.078642	0.029580	0.049728	0.079309
1029	G	109517	0.002392	92548	0.005338	121669	0.003657	0.002945	0.805325	0.086034	0.805325	0.086034	0.509240	0.054403	0.454837
1030	T	106359	0.002783	89995	0.004234	118349	0.002653	0.001451	0.546720	0.106545	0.546720	0.106545	0.345713	0.067373	0.400000
1031	T	105555	0.001554	89278	0.009118	117529	0.002246	0.007564	3.367337	0.257115	3.367337	0.257115	2.129305	0.162584	1.966720
1032	A	105343	0.001215	88114	0.004233	117118	0.001896	0.003018	1.592211	0.167334	1.592211	0.167334	1.006820	0.105812	0.901008
1033	A	105086	0.002246	87478	0.006093	116803	0.003133	0.003847	1.227766	0.115710	1.227766	0.115710	0.776366	0.073168	0.703198
1034	G	102223	0.004070	85690	0.029187	113405	0.006049	0.025117	4.152188	0.188490	4.152188	0.188490	2.625598	0.119190	2.506408
1035	T	100593	0.006482	84957	0.008910	111775	0.006969	0.002429	0.348501	0.060347	0.348501	0.060347	0.220371	0.038160	0.258531
1036	C	100589	0.001700	84337	0.002324	111752	0.002855	0.000624	0.218607	0.074871	0.218607	0.074871	0.138234	0.047344	0.185578
1037	A	100167	0.001907	83851	0.002039	111285	0.002399	0.000133	0.055232	0.086853	0.055232	0.086853	0.034926	0.054921	0.089846
1038	G	99507	0.003357	83465	0.003379	110617	0.003426	0.000022	0.006454	0.079510	0.006454	0.079510	0.004081	0.050278	0.054359
1039	G	97926	0.014072	81430	0.016247	108796	0.014228	0.002175	0.152879	0.041357	0.152879	0.041357	0.096672	0.026152	0.122824
1040	C	99198	0.002067	82172	0.002385	109802	0.002240	0.000319	0.142237	0.100079	0.142237	0.100079	0.089942	0.063284	0.153226
1041	A	97756	0.001309	81459	0.009379	108204	0.002440	0.008070	3.307423	0.251053	3.307423	0.251053	2.091418	0.158751	1.932667
1042	A	96897	0.001496	80945	0.002162	107165	0.002165	0.000666	0.307419	0.096961	0.307419	0.096961	0.194394	0.061312	0.255706
1043	C	96604	0.002257	80876	0.002819	106725	0.002811	0.000562	0.200108	0.086610	0.200108	0.086610	0.126536	0.054767	0.181303
1044	G	96514	0.003264	80434	0.003730	106275	0.004018	0.000466	0.115979	0.070701	0.115979	0.070701	0.073338	0.044707	0.118046
1045	A	92458	0.002401	77283	0.002653	100653	0.002851	0.000251	0.088202	0.086272	0.088202	0.086272	0.055774	0.054553	0.110327
1046	G	90265	0.010381	75336	0.014070	97080	0.013607	0.003690	0.271159	0.041054	0.271159	0.041054	0.171465	0.025960	0.197425
1047	C	86097	0.005134	72645	0.007378	91822	0.006676	0.002245	0.336222	0.061654	0.336222	0.061654	0.212607	0.038986	0.251593
1048	G	81354	0.006404	69906	0.010486	86667	0.007338	0.004081	0.556168	0.068800	0.556168	0.068800	0.351687	0.043505	0.395192
1049	A	79958	0.004027	69450	0.012009	84967	0.004284	0.007982	1.863094	0.147315	1.863094	0.147315	1.178110	0.093154	1.084957
1050	G	78692	0.005541	69318	0.008656	83732	0.005840	0.003115	0.533414	0.079419	0.533414	0.079419	0.337300	0.050220	0.387520
1051	A	77290	0.002290	68731	0.015146	82058	0.003985	0.012856	3.226091	0.218106	3.226091	0.218106	2.039989	0.137918	1.902071
1052	C	79263	0.005816	70781	0.005665	84314	0.005622	-0.000151	-0.026809	0.069683	-0.026809	0.069683	-0.016953	0.044063	0.027111
1053	C	81142	0.001873	72823	0.001840	86191	0.002228	-0.000033	-0.014895	0.098719	-0.014895	0.098719	-0.009419	0.062424	0.053005
1054	C	84585	0.002317	76006	0.002052	89687	0.002531	-0.000265	-0.104592	0.092412	-0.104592	0.092412	-0.066138	0.058436	-0.007702
1055	G	84080	0.012381	75503	0.014145	89152	0.012249	0.001764	0.144020	0.047426	0.144020	0.047426	0.091070	0.029989	0.121059
1056	C	83573	0.001986	75091	0.002464	88623	0.002381	0.000477	0.200511	0.100853	0.200511	0.100853	0.126791	0.063773	0.190564
1057	A	83200	0.001887	75034	0.003239	88184	0.002903	0.001352	0.465554	0.093055	0.465554	0.093055	0.294389	0.058843	0.353231
1058	C	84247	0.006979	76789	0.010379	89405	0.008870	0.003400	0.383282	0.054372	0.383282	0.054372	0.242365	0.034382	0.276747
1059	T	84274	0.002575	77268	0.002990	89449	0.003600	0.000415	0.115189	0.073381	0.115189	0.073381	0.072839	0.046402	0.119241
1060	T	83587	0.009044	77113	0.007923	88689	0.008682	-0.001121	-0.129121	0.053107	-0.129121	0.053107	-0.081648	0.033581	-0.048067
1061	C	82111	0.001815	76668	0.001343	87391	0.001842	-0.000471	-0.255747	0.109911	-0.255747	0.109911	-0.161719	0.069501	-0.092218
1062	T	80177	0.002270	75290	0.002417	85397	0.002447	0.000147	0.060204	0.100521	0.060204	0.100521	0.038069	0.063563	0.101633
1063	A	79663	0.001582	75123	0.001478	84734	0.002785	-0.000104	-0.037371	0.071421	-0.037371	0.071421	-0.023631	0.045162	0.021531
1064	A	77649	0.001790	73700	0.001710	82654	0.003436	-0.000080	-0.023421	0.062606	-0.023421	0.062606	-0.014810	0.039588	0.024778
1065	T	75964	0.003357	72458	0.003312	80555	0.003538	-0.000045	-0.012603	0.084752	-0.012603	0.084752	-0.007970	0.053592	0.045623
1066	T	74488	0.003115	71672	0.004646	78905	0.003992	0.001532	0.383646	0.084608	0.383646	0.084608	0.242595	0.053501	0.296096
1067	G	72776	0.008093	70707	0.008486	77258	0.010368	0.000392	0.037847	0.046399	0.037847	0.046399	0.023932	0.029340	0.053272
1068	C	72203	0.003019	70540	0.003062	76596	0.003081	0.000043	0.013900	0.094754	0.013900	0.094754	0.008790	0.059917	0.068707
1069	C	71473	0.001819	70402	0.001676	75799	0.002216	-0.000143	-0.064420	0.100258	-0.064420	0.100258	-0.040735	0.063397	0.022661
1070	A	71525	0.002055	70748	0.002912	75593	0.003029	0.000857	0.282737	0.089246	0.282737	0.089246	0.178786	0.056434	0.235220
1071	G	73422	0.015540	73522	0.014485	78091	0.014598	-0.001055	-0.072258	0.043844	-0.072258	0.043844	-0.045691	0.027724	-0.017967
1072	C	75220	0.002233	75514	0.002357	79871	0.002717	0.000124	0.045541	0.090890	0.045541	0.090890	0.028798	0.057473	0.086271
1073	A	75563	0.001707	76055	0.001315	80177	0.001883	-0.000392	-0.208326	0.107383	-0.208326	0.107383	-0.131733	0.067903	-0.063830
1074	G	78892	0.010242	79158	0.011205	84072	0.011502	0.000964	0.083775	0.045371	0.083775	0.045371	0.052975	0.028690	0.081665
1075	C	78839	0.001890	79137	0.001630	84056	0.002213	-0.000260	-0.117427	0.095794	-0.117427	0.095794	-0.074254	0.060575	-0.013679
1076	A	79077	0.001985	79573	0.001684	84317	0.002123	-0.000301	-0.141982	0.101878	-0.141982	0.101878	-0.089781	0.064422	-0.025359
1077	G	81513	0.003656	81925	0.003882	86585	0.004897	0.000226	0.046098	0.062058	0.046098	0.062058	0.029150	0.039242	0.068392
1078	T	81295	0.003075	82232	0.002639	86404	0.002882	-0.000436	-0.151413	0.092256	-0.151413	0.092256	-0.095745	0.058337	-0.037408
1079	T	80790	0.003330	81996	0.005610	85902	0.003690	0.002280	0.617955	0.096204	0.617955	0.096204	0.390758	0.060834	0.400000
1080	T	81049	0.002801	82795	0.006293	86372	0.003960	0.003492	0.881872	0.096569	0.881872	0.096569	0.557644	0.061065	0.496579
1081	C	82334	0.004324	84074	0.007101	87710	0.004857	0.002777	0.571769	0.081080	0.571769	0.081080	0.361553	0.051270	0.400000
1082	G	81765	0.003437	83053	0.008513	86866	0.004467	0.005076	1.136413	0.102823	1.136413	0.102823	0.718600	0.065019	0.653581
1083	A	82248	0.001739	83743	0.002508	87102	0.002216	0.000769	0.347067	0.105018	0.347067	0.105018	0.219464	0.066407	0.285871
1084	C	85242	0.001736	86718	0.002018	90234	0.002937	0.000282	0.095955	0.071376	0.095955	0.071376	0.060676	0.045134	0.105810
1085	T	86552	0.002357	88349	0.002286	91937	0.003535	-0.000071	-0.019965	0.065202	-0.019965	0.065202	-0.012625	0.041230	0.028605
1086	G	86598	0.004099	88449	0.004477	92019	0.004314	0.000378	0.087558	0.072677	0.087558	0.072677	0.055367	0.045957	0.101324
1087	G	87081	0.015020	89261	0.015303	92659	0.016167	0.000283	0.017501	0.036278	0.017501	0.036278	0.011067	0.022940	0.034007
1088	C	87559	0.004911	89938	0.004926	93131	0.005380	0.000015	0.002722	0.061892	0.002722	0.061892	0.001721	0.039137	0.040858
1089	T	88274	0.001892	90843	0.001739	93915	0.002481	-0.000153	-0.061497	0.081293	-0.061497	0.081293	-0.038887	0.051405	0.012518
1090	G	88359	0.004742	91017	0.005164	94099	0.005632	0.000422	0.074898	0.059082	0.074898	0.059082	0.047361	0.037360	0.084721
1091	G	88537	0.008290	91450	0.008759	94386	0.008031	0.000469	0.058346	0.054235	0.058346	0.054235	0.036894	0.034295	0.071189
1092	G	89219	0.002959	92517	0.003426	95146	0.003637	0.000467	0.128526	0.073186	0.128526	0.073186	0.081272	0.046279	0.127551
1093	T	87914	0.004766	92153	0.003592	93873	0.005049	-0.001174	-0.232537	0.061393	-0.232537	0.061393	-0.147043	0.038821	-0.108222
1094	A	88160	0.001452	92393	0.002446	94090	0.002158	0.000994	0.460794	0.101349	0.460794	0.101349	0.291379	0.064087	0.355466
1095	C	88370	0.001562	92773	0.002803	94312	0.001792	0.001241	0.692509	0.133225	0.692509	0.133225	0.437902	0.084244	0.400000
1096	A	90207	0.001142	94776	0.001034	95941	0.002220	-0.000108	-0.048557	0.069229	-0.048557	0.069229	-0.030704	0.043776	0.013072
1097	T	89996	0.001545	94870	0.001465	96099	0.001696	-0.000079	-0.046782	0.106521	-0.046782	0.106521	-0.029582	0.067358	0.037776
1098	T	89888	0.001112	94458	0.001281	96415	0.002199	0.000168	0.076630	0.073434	0.076630	0.073434	0.048457	0.046435	0.094892
1099	A	91536	0.001169	95777	0.001138	97671	0.002099	-0.000031	-0.014712	0.074814	-0.014712	0.074814	-0.009303	0.047308	0.038005
1100	G	92386	0.001126	96764	0.001292	98627	0.002302	0.000166	0.072163	0.069593	0.072163	0.069593	0.045632	0.044007	0.089639
1101	A	93082	0.001139	97594	0.001332	99176	0.003196	0.000193	0.060466	0.050448	0.060466	0.050448	0.038235	0.031900	0.070135
1102	A	93347	0.001178	98124	0.001692	99512	0.003045	0.000513	0.168592	0.057576	0.168592	0.057576	0.106607	0.036408	0.143015
1103	G	93419	0.004003	98695	0.003708	99641	0.003733	-0.000295	-0.079036	0.076073	-0.079036	0.076073	-0.049978	0.048104	-0.001873
1104	G	93447	0.008026	99155	0.014926	99799	0.011994	0.006900	0.575298	0.043817	0.575298	0.043817	0.363784	0.027707	0.391492
1105	A	93710	0.001387	99634	0.001756	100122	0.001438	0.000369	0.256681	0.127029	0.256681	0.127029	0.162310	0.080326	0.242635
1106	C	93759	0.001493	99764	0.002045	100180	0.001288	0.000552	0.428394	0.152934	0.428394	0.152934	0.270891	0.096706	0.367597
1107	T	94302	0.001866	100485	0.007295	100783	0.002679	0.005428	2.026215	0.167564	2.026215	0.167564	1.281258	0.105958	1.175300
1108	G	94445	0.007105	100824	0.008887	101008	0.008138	0.001782	0.218987	0.050251	0.218987	0.050251	0.138474	0.031776	0.170250
1109	C	94043	0.002307	101210	0.002549	100721	0.002313	0.000242	0.104482	0.096635	0.104482	0.096635	0.066068	0.061106	0.127174
1110	C	94812	0.001529	101869	0.001404	101369	0.002318	-0.000126	-0.054169	0.074685	-0.054169	0.074685	-0.034253	0.047227	0.012973
1111	G	95129	0.009860	102106	0.009862	101562	0.009846	0.000002	0.000204	0.045447	0.000204	0.045447	0.000129	0.028738	0.028867
1112	C	95149	0.001944	102001	0.001765	101579	0.002373	-0.000180	-0.075712	0.082022	-0.075712	0.082022	-0.047876	0.051866	0.003990
1113	T	94511	0.002709	100719	0.010326	100949	0.004894	0.007617	1.556552	0.101895	1.556552	0.101895	0.984271	0.064432	0.919839
1114	G	94643	0.010408	100665	0.011841	101108	0.009999	0.001434	0.143384	0.047923	0.143384	0.047923	0.090667	0.030304	0.120971
1115	C	95280	0.004492	101098	0.006063	101632	0.004260	0.001571	0.368833	0.078839	0.368833	0.078839	0.233228	0.049853	0.283081
1116	T	95298	0.004334	100747	0.025638	101592	0.005689	0.021305	3.744615	0.183102	3.744615	0.183102	2.367873	0.115783	2.252090
1117	A	94840	0.001160	99895	0.003043	101103	0.001484	0.001883	1.269414	0.173604	1.269414	0.173604	0.802702	0.109777	0.692925
1118	A	94974	0.000705	99723	0.001404	101428	0.001154	0.000698	0.605475	0.138908	0.605475	0.138908	0.382867	0.087837	0.400000
1119	A	95356	0.000870	99973	0.002001	101861	0.001541	0.001130	0.733216	0.125259	0.733216	0.125259	0.463642	0.079207	0.400000
1120	G	95776	0.004604	100309	0.004636	102397	0.007920	0.000031	0.003937	0.038770	0.003937	0.038770	0.002490	0.024516	0.027006
1121	C	95852	0.002963	100194	0.002765	102481	0.003601	-0.000198	-0.055063	0.067236	-0.055063	0.067236	-0.034819	0.042516	0.007698
1122	G	96196	0.002724	100312	0.002562	102901	0.003887	-0.000162	-0.041572	0.059735	-0.041572	0.059735	-0.026288	0.037773	0.011485
1123	G	96266	0.001267	100236	0.002065	102983	0.002340	0.000798	0.340914	0.081536	0.340914	0.081536	0.215574	0.051559	0.267132
1124	A	96074	0.001634	100159	0.002087	102778	0.002238	0.000453	0.202216	0.087946	0.202216	0.087946	0.127869	0.055612	0.183481
1125	G	95991	0.002177	99309	0.003252	102676	0.003107	0.001075	0.346069	0.078219	0.346069	0.078219	0.218833	0.049461	0.268295
1126	G	96136	0.001134	99132	0.001896	102802	0.001605	0.000763	0.475164	0.115640	0.475164	0.115640	0.300465	0.073124	0.373590
1127	A	96110	0.000916	98684	0.002047	102596	0.002115	0.001131	0.534880	0.089914	0.534880	0.089914	0.338226	0.056856	0.395083
1128	A	95926	0.000855	98430	0.003505	102420	0.002275	0.002650	1.164952	0.120112	1.164952	0.120112	0.736647	0.075952	0.660695
1129	G	98652	0.002990	99776	0.004811	105725	0.003415	0.001820	0.533155	0.086734	0.533155	0.086734	0.337135	0.054845	0.391981
1130	G	99054	0.001545	99817	0.002454	106101	0.002168	0.000910	0.419735	0.096526	0.419735	0.096526	0.265416	0.061037	0.326453
1131	A	98861	0.000829	99154	0.001573	105855	0.001039	0.000744	0.715833	0.164688	0.715833	0.164688	0.452650	0.104139	0.400000
1132	A	98028	0.000877	97638	0.002745	104969	0.001477	0.001868	1.264729	0.165279	1.264729	0.165279	0.799740	0.104513	0.695227
1133	C	98687	0.001398	97394	0.003337	105479	0.002674	0.001939	0.725112	0.092954	0.725112	0.092954	0.458518	0.058778	0.400000
1134	G	98708	0.003293	96966	0.003579	105525	0.004871	0.000286	0.058723	0.054481	0.058723	0.054481	0.037133	0.034450	0.071584
1135	G	97847	0.003710	95643	0.004381	104754	0.004248	0.000671	0.157955	0.068522	0.157955	0.068522	0.099881	0.043329	0.143211
1136	G	96107	0.011290	93429	0.011549	102868	0.011063	0.000259	0.023446	0.044389	0.023446	0.044389	0.014826	0.028069	0.042895
1137	C	94941	0.001443	91841	0.002134	101540	0.001851	0.000691	0.373279	0.109332	0.373279	0.109332	0.236040	0.069135	0.305175
1138	A	93591	0.001101	90479	0.003305	99943	0.002031	0.002204	1.085145	0.132302	1.085145	0.132302	0.686182	0.083660	0.602521
1139	A	92749	0.001154	89364	0.001276	99005	0.001333	0.000122	0.091527	0.122847	0.091527	0.122847	0.057876	0.077681	0.135558
1140	C	93917	0.001874	89799	0.002428	100514	0.002040	0.000554	0.271461	0.107961	0.271461	0.107961	0.171656	0.068268	0.239924
1141	G	92654	0.003961	87193	0.004140	99108	0.004470	0.000179	0.040106	0.067230	0.040106	0.067230	0.025361	0.042512	0.067873
1142	G	90838	0.003611	84586	0.004800	97102	0.005520	0.001189	0.215404	0.057039	0.215404	0.057039	0.136209	0.036068	0.172277
1143	T	88748	0.002749	82057	0.013868	95026	0.004336	0.011119	2.564560	0.163102	2.564560	0.163102	1.621676	0.103136	1.518540
1144	A	88369	0.001607	81401	0.009742	94633	0.002124	0.008135	3.830045	0.321777	3.830045	0.321777	2.421894	0.203472	2.218421
1145	G	88693	0.003529	81333	0.003922	94921	0.003371	0.000393	0.116610	0.088242	0.116610	0.088242	0.073738	0.055799	0.129536
1146	G	88549	0.002959	80501	0.002708	94599	0.004493	-0.000251	-0.055819	0.057702	-0.055819	0.057702	-0.035296	0.036487	0.001191
1147	T	88189	0.004615	79360	0.004524	94175	0.005044	-0.000091	-0.018121	0.065562	-0.018121	0.065562	-0.011459	0.041458	0.029999
1148	C	87719	0.001539	78362	0.002463	93630	0.001762	0.000924	0.524284	0.132046	0.524284	0.132046	0.331526	0.083498	0.400000
1149	A	86879	0.002221	77354	0.004667	92728	0.002642	0.002445	0.925530	0.125704	0.925530	0.125704	0.585250	0.079488	0.505762
1150	G	86105	0.003519	76422	0.012261	91948	0.004513	0.008742	1.936870	0.137556	1.936870	0.137556	1.224762	0.086982	1.137780
1151	T	85646	0.003935	75989	0.006448	91749	0.004164	0.002514	0.603694	0.092193	0.603694	0.092193	0.381740	0.058297	0.400000
1152	A	84535	0.001774	75105	0.009147	90636	0.002747	0.007373	2.683692	0.218730	2.683692	0.218730	1.697008	0.138312	1.558696
1153	T	84023	0.002547	74649	0.010034	90172	0.003438	0.007487	2.177713	0.170983	2.177713	0.170983	1.377057	0.108120	1.268937
1154	G	83990	0.007037	74465	0.012234	90092	0.009346	0.005197	0.556108	0.056633	0.556108	0.056633	0.351650	0.035811	0.387461
1155	C	84649	0.003095	74640	0.002947	90816	0.003601	-0.000148	-0.041007	0.076624	-0.041007	0.076624	-0.025930	0.048452	0.022522
1156	C	85886	0.005007	74934	0.004831	91995	0.004989	-0.000176	-0.035218	0.070243	-0.035218	0.070243	-0.022270	0.044418	0.022148
1157	C	85887	0.002527	74695	0.003146	91984	0.002881	0.000620	0.215052	0.093775	0.215052	0.093775	0.135986	0.059297	0.195284
1158	C	86971	0.001966	74981	0.002601	92960	0.002281	0.000634	0.278216	0.106681	0.278216	0.106681	0.175927	0.067459	0.243386
1159	G	85447	0.003733	73416	0.012777	91489	0.005039	0.009043	1.794692	0.124747	1.794692	0.124747	1.134857	0.078883	1.055974
1160	A	82413	0.002451	70555	0.008603	88297	0.003250	0.006152	1.892739	0.163826	1.892739	0.163826	1.196856	0.103594	1.093262
1161	A	79910	0.002328	68783	0.021168	85750	0.004315	0.018840	4.366391	0.263860	4.366391	0.263860	2.761047	0.166850	2.594197
1162	T	78253	0.002901	67509	0.014250	84047	0.003914	0.011349	2.899265	0.204313	2.899265	0.204313	1.833323	0.129196	1.704128
1163	G	77497	0.002465	66373	0.003058	83385	0.003250	0.000594	0.182727	0.086584	0.182727	0.086584	0.115546	0.054751	0.170297
1164	A	77704	0.002947	66315	0.004026	83368	0.003527	0.001079	0.306011	0.090830	0.306011	0.090830	0.193503	0.057436	0.250939
1165	G	77187	0.009756	65980	0.011034	82703	0.010991	0.001278	0.116286	0.049451	0.116286	0.049451	0.073533	0.031270	0.104802
1166	C	82157	0.002726	68960	0.003379	86756	0.004173	0.000652	0.156325	0.069193	0.156325	0.069193	0.098850	0.043754	0.142604
1167	T	81643	0.002756	68798	0.003794	86235	0.003908	0.001038	0.265567	0.077655	0.265567	0.077655	0.167929	0.049105	0.217033
1168	G	82523	0.005598	69569	0.005707	87189	0.005241	0.000108	0.020629	0.073865	0.020629	0.073865	0.013044	0.046708	0.059752
1169	G	81272	0.005352	68837	0.006363	85936	0.005818	0.001010	0.173670	0.068820	0.173670	0.068820	0.109819	0.043518	0.153336
1170	G	79970	0.015131	67642	0.019633	84632	0.014687	0.004502	0.306534	0.047940	0.306534	0.047940	0.193834	0.030314	0.224148
1171	C	75423	0.004428	64783	0.005310	80333	0.004332	0.000882	0.203528	0.087267	0.203528	0.087267	0.128699	0.055183	0.183882
1172	T	72222	0.003752	62478	0.010548	77069	0.004295	0.006795	1.582218	0.139758	1.582218	0.139758	1.000501	0.088375	0.912126
1173	A	70403	0.002386	60810	0.005427	75129	0.002822	0.003040	1.077491	0.144708	1.077491	0.144708	0.681341	0.091505	0.589836
1174	C	71830	0.002534	61391	0.008340	76375	0.003417	0.005806	1.699044	0.160355	1.699044	0.160355	1.074375	0.101399	0.972976
1175	A	71806	0.002911	61081	0.004666	76223	0.003280	0.001755	0.535182	0.109612	0.535182	0.109612	0.338417	0.069312	0.400000
1176	C	71823	0.003731	60718	0.008910	76017	0.004157	0.005179	1.245776	0.128100	1.245776	0.128100	0.787755	0.081003	0.706752
1177	G	71829	0.007810	60428	0.023830	75933	0.012998	0.016020	1.232453	0.067205	1.232453	0.067205	0.779330	0.042497	0.736834
1178	C	71618	0.003505	60144	0.004473	75637	0.004270	0.000968	0.226652	0.083189	0.226652	0.083189	0.143321	0.052604	0.195925
1179	G	71481	0.005792	59952	0.006472	75511	0.007138	0.000680	0.095278	0.061039	0.095278	0.061039	0.060248	0.038597	0.098845
1180	G	70942	0.005018	59439	0.005518	74981	0.006788	0.000500	0.073667	0.059668	0.073667	0.059668	0.046583	0.037731	0.084313
1181	G	70646	0.011805	58990	0.011239	74646	0.011400	-0.000566	-0.049660	0.052484	-0.049660	0.052484	-0.031402	0.033188	0.001786
1182	C	71047	0.003322	59232	0.003208	75005	0.003600	-0.000114	-0.031674	0.088267	-0.031674	0.088267	-0.020029	0.055815	0.035786
1183	T	69574	0.002300	58198	0.004021	73521	0.003060	0.001721	0.562369	0.110957	0.562369	0.110957	0.355609	0.070163	0.400000
1184	A	69620	0.002140	58079	0.003030	73604	0.002133	0.000890	0.417323	0.139045	0.417323	0.139045	0.263891	0.087924	0.351814
1185	C	77379	0.002275	61737	0.005297	79918	0.003203	0.003022	0.943452	0.121255	0.943452	0.121255	0.596583	0.076675	0.519908
1186	A	77232	0.001385	60652	0.004402	79525	0.002050	0.003017	1.471811	0.186644	1.471811	0.186644	0.930686	0.118023	0.812663
1187	A	76899	0.001938	61113	0.023481	79015	0.003265	0.021543	6.597901	0.455117	6.597901	0.455117	4.172122	0.287789	3.884333
1188	T	76282	0.002714	61384	0.011420	78468	0.004142	0.008706	2.102049	0.162832	2.102049	0.162832	1.329211	0.102965	1.226246
1189	G	78320	0.003077	63279	0.003666	80471	0.003641	0.000589	0.161816	0.086158	0.161816	0.086158	0.102323	0.054481	0.156804
1190	G	78053	0.003498	63254	0.003652	79929	0.005054	0.000154	0.030531	0.063373	0.030531	0.063373	0.019306	0.040073	0.059380
1191	T	77406	0.004896	63294	0.005593	79372	0.006715	0.000697	0.103747	0.058159	0.103747	0.058159	0.065604	0.036776	0.102380
1192	C	77511	0.002529	64120	0.002449	79478	0.003297	-0.000080	-0.024310	0.080736	-0.024310	0.080736	-0.015372	0.051053	0.035680
1193	G	77010	0.002208	64342	0.002393	79258	0.003167	0.000186	0.058719	0.081124	0.058719	0.081124	0.037130	0.051298	0.088428
1194	A	80132	0.002146	67195	0.002277	82498	0.002739	0.000130	0.047636	0.089970	0.047636	0.089970	0.030122	0.056892	0.087014
1195	G	79030	0.001911	66614	0.002342	81225	0.002327	0.000431	0.185306	0.105546	0.185306	0.105546	0.117177	0.066741	0.183918
1196	A	78391	0.001977	66319	0.003363	80535	0.002322	0.001385	0.596591	0.126434	0.596591	0.126434	0.377249	0.079950	0.400000
1197	C	81100	0.001837	67910	0.009424	82471	0.002401	0.007587	3.160139	0.280077	3.160139	0.280077	1.998285	0.177104	1.821181
1198	A	80470	0.001988	67701	0.004771	81641	0.002719	0.002783	1.023329	0.132625	1.023329	0.132625	0.647093	0.083864	0.563229
1199	A	80952	0.001927	69107	0.005976	82032	0.003035	0.004049	1.333983	0.138261	1.333983	0.138261	0.843532	0.087428	0.756103
1200	T	81375	0.002568	69903	0.006137	82594	0.003899	0.003569	0.915388	0.102251	0.915388	0.102251	0.578837	0.064657	0.514180
1201	G	81667	0.004788	70395	0.005469	82867	0.005382	0.000681	0.126605	0.068861	0.126605	0.068861	0.080057	0.043544	0.123601
1202	G	82904	0.004572	71609	0.004287	84324	0.004981	-0.000284	-0.057096	0.068145	-0.057096	0.068145	-0.036104	0.043091	0.006987
1203	G	83260	0.003495	72194	0.004197	84687	0.004877	0.000702	0.143937	0.065266	0.143937	0.065266	0.091017	0.041270	0.132287
1204	T	82526	0.004362	71668	0.004660	83761	0.004859	0.000298	0.061353	0.070726	0.061353	0.070726	0.038796	0.044723	0.083519
1205	T	82664	0.003944	72023	0.005679	83872	0.004543	0.001735	0.381951	0.080720	0.381951	0.080720	0.241523	0.051042	0.292566
1206	G	83264	0.009296	72518	0.008425	84566	0.010311	-0.000870	-0.084395	0.046378	-0.084395	0.046378	-0.053367	0.029326	-0.024040
1207	C	83471	0.002073	72892	0.001893	84752	0.002171	-0.000179	-0.082617	0.103997	-0.082617	0.103997	-0.052242	0.065762	0.013520
1208	T	83798	0.001563	73075	0.002737	85147	0.002008	0.001174	0.584393	0.126130	0.584393	0.126130	0.369535	0.079757	0.400000
1209	A	84291	0.001483	73600	0.003777	85847	0.002679	0.002294	0.856311	0.113087	0.856311	0.113087	0.541480	0.071510	0.469971
1210	T	86263	0.008300	75304	0.008140	88345	0.007788	-0.000160	-0.020527	0.058048	-0.020527	0.058048	-0.012980	0.036706	0.023726
1211	C	92319	0.001798	79533	0.001748	95172	0.002322	-0.000050	-0.021709	0.087690	-0.021709	0.087690	-0.013728	0.055450	0.041722
1212	T	93152	0.002405	80267	0.002330	96472	0.003016	-0.000075	-0.024846	0.077648	-0.024846	0.077648	-0.015711	0.049100	0.033389
1213	C	95178	0.002816	81591	0.002525	98729	0.003180	-0.000291	-0.091494	0.077528	-0.091494	0.077528	-0.057855	0.049024	-0.008831
1214	G	95700	0.010669	81945	0.012179	99344	0.011858	0.001510	0.127355	0.043170	0.127355	0.043170	0.080532	0.027298	0.107830
1215	A	95586	0.001695	82027	0.002450	99369	0.001842	0.000756	0.410293	0.122294	0.410293	0.122294	0.259445	0.077332	0.336777
1216	A	95619	0.000868	82138	0.002447	99565	0.001758	0.001579	0.898402	0.131127	0.898402	0.131127	0.568096	0.082917	0.485179
1217	A	96000	0.000958	82311	0.003207	100097	0.001568	0.002249	1.433883	0.181639	1.433883	0.181639	0.906703	0.114857	0.791845
1218	G	95472	0.002241	81569	0.002476	99876	0.006408	0.000235	0.036663	0.036239	0.036663	0.036239	0.023184	0.022915	0.046099
1219	A	95842	0.002097	81518	0.001852	100489	0.002557	-0.000245	-0.095738	0.082796	-0.095738	0.082796	-0.060539	0.052355	-0.008184
1220	G	97032	0.001484	82392	0.001578	102180	0.001918	0.000094	0.048888	0.096817	0.048888	0.096817	0.030914	0.061222	0.092136
1221	A	97072	0.001370	82480	0.001043	102251	0.001868	-0.000327	-0.175294	0.088482	-0.175294	0.088482	-0.110845	0.055951	-0.054895
1222	A	97023	0.001340	82442	0.001055	102313	0.001427	-0.000285	-0.199441	0.115501	-0.199441	0.115501	-0.126115	0.073036	-0.053079
1223	C	104799	0.001842	87097	0.002055	111598	0.001819	0.000214	0.117403	0.111848	0.117403	0.111848	0.074239	0.070726	0.144965
1224	G	105285	0.008301	87324	0.007913	112198	0.008111	-0.000388	-0.047865	0.050780	-0.047865	0.050780	-0.030267	0.032110	0.001843
1225	C	111066	0.002620	90654	0.002261	118617	0.002639	-0.000359	-0.135943	0.083842	-0.135943	0.083842	-0.085962	0.053017	-0.032945
1226	T	111443	0.002441	91040	0.010138	119201	0.003138	0.007698	2.453402	0.172137	2.453402	0.172137	1.551386	0.108849	1.442537
1227	A	111558	0.000690	90863	0.002025	119243	0.001182	0.001335	1.128836	0.171470	1.128836	0.171470	0.713809	0.108427	0.605382
1228	A	111541	0.001013	91286	0.005302	119367	0.001893	0.004289	2.265299	0.203575	2.265299	0.203575	1.432441	0.128728	1.303713
1229	T	110405	0.006431	90380	0.008276	118433	0.006637	0.001845	0.278046	0.059159	0.278046	0.059159	0.175820	0.037409	0.213229
1230	C	112066	0.001571	91354	0.003798	120753	0.002095	0.002228	1.063346	0.130894	1.063346	0.130894	0.672397	0.082770	0.589627
1231	T	112342	0.014848	91512	0.024347	121280	0.015435	0.009499	0.615406	0.043286	0.615406	0.043286	0.389146	0.027372	0.400000
1232	C	114167	0.002926	92920	0.002411	123567	0.002525	-0.000515	-0.203911	0.090675	-0.203911	0.090675	-0.128941	0.057338	-0.071603
1233	C	116452	0.001211	94592	0.001469	126329	0.001552	0.000259	0.166722	0.104474	0.166722	0.104474	0.105425	0.066063	0.171488
1234	T	116545	0.002085	94762	0.009740	126519	0.002877	0.007655	2.660778	0.184469	2.660778	0.184469	1.682518	0.116647	1.565871
1235	A	116665	0.001303	94813	0.002194	126718	0.002068	0.000891	0.430897	0.093454	0.430897	0.093454	0.272474	0.059095	0.331569
1236	A	116350	0.000894	94789	0.001139	126372	0.000997	0.000246	0.246243	0.142479	0.246243	0.142479	0.155709	0.090095	0.245805
1237	A	116379	0.000851	95271	0.002666	126520	0.001359	0.001815	1.335382	0.171652	1.335382	0.171652	0.844416	0.108543	0.735874
1238	C	120216	0.000915	98127	0.000856	130821	0.001689	-0.000059	-0.034917	0.075693	-0.034917	0.075693	-0.022079	0.047864	0.025785
1239	T	119975	0.003042	98261	0.002860	130618	0.002925	-0.000183	-0.062426	0.079860	-0.062426	0.079860	-0.039475	0.050499	0.011024
1240	C	120660	0.001956	99049	0.001757	131671	0.002681	-0.000199	-0.074304	0.068838	-0.074304	0.068838	-0.046985	0.043529	-0.003456
1241	G	121034	0.001735	99490	0.001799	131999	0.002485	0.000064	0.025807	0.072474	0.025807	0.072474	0.016319	0.045828	0.062147
1242	A	121296	0.001797	100063	0.002398	132435	0.003428	0.000601	0.175384	0.058037	0.175384	0.058037	0.110902	0.036699	0.147601
1243	T	121444	0.004109	100423	0.005447	132798	0.005241	0.001338	0.255306	0.057446	0.255306	0.057446	0.161440	0.036325	0.197766
1244	C	123739	0.001867	102299	0.003157	135460	0.002495	0.001291	0.517224	0.090399	0.517224	0.090399	0.327062	0.057163	0.384225
1245	G	123390	0.002747	102160	0.003886	135056	0.003539	0.001139	0.321726	0.070928	0.321726	0.070928	0.203440	0.044850	0.248291
1246	T	122972	0.002871	101951	0.003531	134534	0.003620	0.000661	0.182473	0.067030	0.182473	0.067030	0.115385	0.042386	0.157771
1247	A	122688	0.001834	101832	0.004174	134202	0.003241	0.002340	0.721797	0.080754	0.721797	0.080754	0.456422	0.051064	0.405358
1248	G	127788	0.002825	105202	0.004354	138873	0.004148	0.001529	0.368529	0.062661	0.368529	0.062661	0.233036	0.039623	0.272659
1249	T	130737	0.002731	108357	0.002981	142243	0.003150	0.000250	0.079445	0.069950	0.079445	0.069950	0.050236	0.044232	0.094468
1250	T	130102	0.002191	108334	0.007320	141913	0.004017	0.005129	1.277059	0.089962	1.277059	0.089962	0.807537	0.056887	0.750650
1251	C	130933	0.001802	110010	0.002918	143022	0.002685	0.001115	0.415460	0.077709	0.415460	0.077709	0.262712	0.049138	0.311850
1252	G	131505	0.004502	111265	0.005707	143789	0.005105	0.001205	0.236129	0.057949	0.236129	0.057949	0.149314	0.036643	0.185957
1253	G	132729	0.001778	112894	0.002950	145369	0.002243	0.001172	0.522441	0.093254	0.522441	0.093254	0.330361	0.058968	0.389329
1254	A	133823	0.001876	114071	0.005725	146181	0.002634	0.003849	1.461390	0.121665	1.461390	0.121665	0.924096	0.076934	0.847162
1255	T	131942	0.003403	111832	0.004417	144419	0.003663	0.001014	0.276916	0.070790	0.276916	0.070790	0.175105	0.044763	0.219869
1256	T	132303	0.002812	112124	0.005815	144768	0.003972	0.003003	0.756133	0.075026	0.756133	0.075026	0.478134	0.047442	0.430692
1257	G	131707	0.002050	111656	0.002391	144151	0.004807	0.000341	0.070987	0.040092	0.070987	0.040092	0.044888	0.025352	0.070240
1258	A	131238	0.001730	111546	0.002116	143679	0.003814	0.000386	0.101214	0.047208	0.101214	0.047208	0.064002	0.029851	0.093853
1259	G	131637	0.006032	112259	0.006334	144299	0.006556	0.000302	0.046040	0.048796	0.046040	0.048796	0.029113	0.030856	0.059969
1260	G	133420	0.004722	114076	0.004927	146170	0.005877	0.000205	0.034817	0.047714	0.034817	0.047714	0.022016	0.030172	0.052188
1261	G	135875	0.010230	115893	0.008491	148509	0.010841	-0.001739	-0.160445	0.035776	-0.160445	0.035776	-0.101456	0.022623	-0.078833
1262	C	139167	0.001545	118254	0.002731	151620	0.002117	0.001187	0.560428	0.092781	0.560428	0.092781	0.354382	0.058669	0.400000
1263	T	138404	0.002457	116559	0.014001	150705	0.003165	0.011545	3.647540	0.204095	3.647540	0.204095	2.306488	0.129057	2.177431
1264	G	138162	0.003771	117666	0.030306	150626	0.006088	0.026535	4.358657	0.168532	4.358657	0.168532	2.756157	0.106570	2.649587
1265	A	138431	0.001308	118561	0.004833	151005	0.001642	0.003525	2.146612	0.192861	2.146612	0.192861	1.357390	0.121954	1.235437
1266	A	138678	0.000649	119380	0.003996	151422	0.001314	0.003347	2.546521	0.233827	2.546521	0.233827	1.610269	0.147858	1.462411
1267	A	139792	0.000830	120731	0.003205	152616	0.001193	0.002376	1.992116	0.211302	1.992116	0.211302	1.259696	0.133615	1.126081
1268	C	143933	0.001146	124379	0.005612	156397	0.001336	0.004466	3.341593	0.288361	3.341593	0.288361	2.113025	0.182343	1.930683
1269	T	144300	0.003673	124908	0.008855	156795	0.004350	0.005182	1.191277	0.084694	1.191277	0.084694	0.753293	0.053556	0.699738
1270	C	144676	0.001327	125431	0.004536	157175	0.001864	0.003209	1.721552	0.152191	1.721552	0.152191	1.088607	0.096236	0.992371
1271	G	144562	0.006565	125306	0.006680	157089	0.008365	0.000115	0.013747	0.037564	0.013747	0.037564	0.008693	0.023753	0.032446
1272	C	144905	0.002919	125731	0.002585	157458	0.002985	-0.000334	-0.111986	0.067788	-0.111986	0.067788	-0.070813	0.042865	-0.027949
1273	C	145351	0.004403	126014	0.004611	157844	0.004314	0.000207	0.048087	0.059971	0.048087	0.059971	0.030407	0.037922	0.068329
1274	C	142975	0.005511	122856	0.004705	156080	0.005683	-0.000807	-0.141960	0.049010	-0.141960	0.049010	-0.089767	0.030991	-0.058776
1275	T	142718	0.007098	122111	0.006871	155700	0.007482	-0.000227	-0.030354	0.043522	-0.030354	0.043522	-0.019194	0.027521	0.008327
1276	C	142255	0.000801	121413	0.000741	155245	0.000960	-0.000060	-0.062625	0.113003	-0.062625	0.113003	-0.039601	0.071456	0.031856
1277	A	141030	0.000631	120259	0.001214	153664	0.001113	0.000583	0.523873	0.115631	0.523873	0.115631	0.331266	0.073118	0.400000
1278	T	138729	0.001615	118761	0.005490	151471	0.001842	0.003875	2.103959	0.181444	2.103959	0.181444	1.330419	0.114735	1.215684
1279	G	137247	0.001282	117368	0.005410	149997	0.001853	0.004128	2.227279	0.184349	2.227279	0.184349	1.408400	0.116571	1.291828
1280	A	136700	0.001222	116974	0.001983	149330	0.001306	0.000762	0.583301	0.130112	0.583301	0.130112	0.368845	0.082275	0.400000
1281	A	134596	0.000884	115279	0.003513	147151	0.001257	0.002629	2.091205	0.216970	2.091205	0.216970	1.322354	0.137199	1.185156
1282	G	132569	0.008546	113300	0.012966	145173	0.009761	0.004419	0.452740	0.044972	0.452740	0.044972	0.286286	0.028438	0.314723
1283	C	127785	0.005337	109705	0.012215	140190	0.005828	0.006877	1.180116	0.078820	1.180116	0.078820	0.746235	0.049841	0.696394
1284	T	126918	0.004349	109032	0.011868	139181	0.004519	0.007519	1.663713	0.106808	1.663713	0.106808	1.052034	0.067539	0.984495
1285	G	124560	0.004472	107100	0.006200	136700	0.004433	0.001728	0.389814	0.070874	0.389814	0.070874	0.246496	0.044817	0.291312
1286	G	123089	0.006946	105563	0.008668	135271	0.007141	0.001722	0.241082	0.052696	0.241082	0.052696	0.152446	0.033322	0.185767
1287	A	121838	0.002971	104890	0.012508	133773	0.004822	0.009537	1.978012	0.110655	1.978012	0.110655	1.250778	0.069972	1.180806
1288	T	118340	0.004014	101225	0.003922	129387	0.003547	-0.000092	-0.025906	0.075996	-0.025906	0.075996	-0.016382	0.048055	0.031674
1289	T	117451	0.004436	100928	0.008798	128755	0.005576	0.004362	0.782296	0.069787	0.782296	0.069787	0.494678	0.044129	0.450549
1290	C	117250	0.001475	100617	0.002574	128511	0.002513	0.001099	0.437112	0.081445	0.437112	0.081445	0.276404	0.051501	0.327905
1291	G	116717	0.003941	99984	0.005211	127697	0.004589	0.001270	0.276679	0.064876	0.276679	0.064876	0.174955	0.041024	0.215979
1292	G	116251	0.003837	99710	0.004864	127364	0.005378	0.001028	0.191061	0.053672	0.191061	0.053672	0.120816	0.033939	0.154754
1293	T	114689	0.003871	98726	0.005075	125713	0.004200	0.001203	0.286500	0.070589	0.286500	0.070589	0.181166	0.044636	0.225802
1294	A	113642	0.001364	98092	0.004557	124680	0.001732	0.003193	1.843079	0.187627	1.843079	0.187627	1.165454	0.118644	1.046810
1295	G	113075	0.002282	97458	0.003889	123920	0.002954	0.001607	0.544159	0.087730	0.544159	0.087730	0.344094	0.055475	0.399569
1296	T	111428	0.002665	96110	0.004245	122096	0.002998	0.001580	0.526994	0.091303	0.526994	0.091303	0.333239	0.057735	0.390974
1297	A	111201	0.003102	95877	0.005570	121769	0.003769	0.002467	0.654514	0.083578	0.654514	0.083578	0.413876	0.052850	0.400000
1298	A	111946	0.000599	96178	0.001341	122219	0.001677	0.000743	0.442826	0.088395	0.442826	0.088395	0.280017	0.055896	0.335913
1299	T	112046	0.004088	96121	0.005025	122272	0.005406	0.000937	0.173384	0.055521	0.173384	0.055521	0.109638	0.035108	0.144746
1300	C	110886	0.001082	94425	0.000943	121102	0.001338	-0.000140	-0.104391	0.105353	-0.104391	0.105353	-0.066011	0.066619	0.000608
1301	G	110312	0.007415	93256	0.007860	120337	0.007321	0.000445	0.060749	0.053206	0.060749	0.053206	0.038414	0.033644	0.072059
1302	C	109622	0.000912	92132	0.000836	119420	0.001114	-0.000076	-0.068660	0.118566	-0.068660	0.118566	-0.043417	0.074974	0.031557
1303	A	109482	0.002274	91439	0.002636	119223	0.004060	0.000361	0.088996	0.055008	0.088996	0.055008	0.056276	0.034784	0.091059
1304	T	108829	0.001700	90036	0.001821	118318	0.001826	0.000122	0.066597	0.103815	0.066597	0.103815	0.042112	0.065647	0.107759
1305	T	108594	0.002689	89632	0.005355	118064	0.003354	0.002666	0.794939	0.095434	0.794939	0.095434	0.502672	0.060346	0.442326
1306	T	108472	0.002950	89610	0.008649	117973	0.003501	0.005699	1.627776	0.128490	1.627776	0.128490	1.029309	0.081250	0.948059
1307	C	108440	0.001337	89118	0.006059	117860	0.002028	0.004722	2.328715	0.205484	2.328715	0.205484	1.472541	0.129936	1.342606
1308	A	108177	0.000897	88776	0.003616	117564	0.001429	0.002719	1.902832	0.213440	1.902832	0.213440	1.203238	0.134967	1.068271
1309	A	107988	0.001232	88394	0.006471	117094	0.001324	0.005239	3.958086	0.386473	3.958086	0.386473	2.502859	0.244383	2.258477
1310	T	107843	0.001660	88189	0.003141	116902	0.001694	0.001481	0.874498	0.147116	0.874498	0.147116	0.552981	0.093027	0.459954
1311	A	107430	0.001331	87992	0.007364	116506	0.002111	0.006033	2.857336	0.233965	2.857336	0.233965	1.806810	0.147946	1.658864
1312	G	105611	0.001411	85673	0.006770	114556	0.004609	0.005359	1.162719	0.083120	1.162719	0.083120	0.735235	0.052560	0.682675
1313	A	105220	0.001597	85088	0.001622	114111	0.001770	0.000025	0.014233	0.104528	0.014233	0.104528	0.009000	0.066097	0.075098
1314	G	104120	0.002430	83263	0.002342	112850	0.003385	-0.000088	-0.025971	0.067031	-0.025971	0.067031	-0.016422	0.042387	0.025964
1315	T	103970	0.002789	82733	0.002538	112395	0.003479	-0.000251	-0.072146	0.069031	-0.072146	0.069031	-0.045621	0.043651	-0.001970
1316	G	104642	0.005390	82717	0.005368	113103	0.008090	-0.000022	-0.002732	0.042173	-0.002732	0.042173	-0.001728	0.026667	0.024940
1317	C	104874	0.002384	82623	0.002832	113264	0.002816	0.000448	0.159183	0.085243	0.159183	0.085243	0.100658	0.053902	0.154560
1318	G	105711	0.003954	83079	0.004129	114034	0.004744	0.000174	0.036766	0.062228	0.036766	0.062228	0.023248	0.039349	0.062598
1319	G	106081	0.001735	82935	0.002219	114100	0.003138	0.000484	0.154284	0.066669	0.154284	0.066669	0.097560	0.042158	0.139718
1320	T	108065	0.002933	83855	0.003017	115728	0.002731	0.000084	0.030651	0.092030	0.030651	0.092030	0.019382	0.058194	0.077576
1321	G	107992	0.004695	83197	0.005830	115526	0.004467	0.001135	0.254055	0.076266	0.254055	0.076266	0.160650	0.048226	0.208876
1322	A	107728	0.001262	82220	0.002092	115122	0.001138	0.000830	0.728968	0.180986	0.728968	0.180986	0.460956	0.114445	0.400000
1323	A	108074	0.000712	82632	0.005095	115241	0.001215	0.004382	3.607376	0.373089	3.607376	0.373089	2.281091	0.235920	2.045171
1324	T	107996	0.001787	82503	0.008630	115079	0.002668	0.006843	2.565057	0.196099	2.565057	0.196099	1.621990	0.124001	1.497989
1325	A	107664	0.001319	82260	0.007270	114707	0.002589	0.005951	2.298278	0.181092	2.298278	0.181092	1.453295	0.114512	1.338783
1326	C	110061	0.001990	83215	0.005828	116357	0.002956	0.003838	1.298351	0.122401	1.298351	0.122401	0.821001	0.077399	0.743601
1327	G	108775	0.002997	81332	0.004807	114808	0.004521	0.001810	0.400488	0.067452	0.400488	0.067452	0.253245	0.042652	0.295897
1328	T	108462	0.007127	80721	0.007272	114379	0.006889	0.000145	0.021053	0.057298	0.021053	0.057298	0.013313	0.036232	0.049544
1329	C	108445	0.002066	80269	0.002953	114163	0.002549	0.000887	0.347985	0.094916	0.347985	0.094916	0.220045	0.060019	0.280064
1330	C	107431	0.002132	79555	0.002388	113044	0.002229	0.000257	0.115145	0.100431	0.115145	0.100431	0.072811	0.063507	0.136318
1331	C	106647	0.002044	79067	0.002896	111986	0.001875	0.000852	0.454424	0.129811	0.454424	0.129811	0.287351	0.082084	0.369435
1332	T	106101	0.002545	78506	0.008547	111266	0.003613	0.006002	1.661343	0.130551	1.661343	0.130551	1.050535	0.082553	0.967982
1333	G	103661	0.004534	77051	0.005672	108950	0.004699	0.001138	0.242064	0.073675	0.242064	0.073675	0.153067	0.046588	0.199655
1334	C	102718	0.002375	76426	0.002094	107708	0.003166	-0.000282	-0.089043	0.071157	-0.089043	0.071157	-0.056306	0.044996	-0.011310
1335	T	101124	0.006952	75663	0.008696	106027	0.007838	0.001745	0.222592	0.055225	0.222592	0.055225	0.140754	0.034921	0.175675
1336	C	100571	0.001641	75474	0.001643	105262	0.001919	0.000002	0.001208	0.101690	0.001208	0.101690	0.000764	0.064303	0.065066
1337	C	97255	0.001954	73046	0.002368	101936	0.002609	0.000415	0.158937	0.088354	0.158937	0.088354	0.100502	0.055870	0.156372
1338	T	90395	0.003396	68149	0.016053	93801	0.004275	0.012657	2.960662	0.191844	2.960662	0.191844	1.872148	0.121311	1.750837
1339	T	89305	0.003426	67176	0.023699	92184	0.004524	0.020272	4.481531	0.259382	4.481531	0.259382	2.833855	0.164018	2.669837
1340	G	86024	0.010416	65266	0.030353	88372	0.012187	0.019937	1.635909	0.080195	1.635909	0.080195	1.034452	0.050711	0.983741
1341	C	80491	0.005665	62160	0.009202	82002	0.006207	0.003537	0.569798	0.079416	0.569798	0.079416	0.360306	0.050218	0.400000
1342	A	74455	0.005654	58253	0.008721	74872	0.006384	0.003066	0.480271	0.077581	0.480271	0.077581	0.303695	0.049057	0.352752
1343	C	69596	0.005173	55417	0.005720	68795	0.005204	0.000548	0.105221	0.081162	0.105221	0.081162	0.066535	0.051322	0.117857
1344	A	66433	0.005539	53377	0.006613	65307	0.006186	0.001074	0.173600	0.074102	0.173600	0.074102	0.109774	0.046858	0.156632
1345	C	66528	0.007395	54031	0.008218	64996	0.008247	0.000822	0.099692	0.062365	0.099692	0.062365	0.063039	0.039436	0.102475
1346	A	63882	0.005401	52416	0.007059	62156	0.006838	0.001658	0.242530	0.069477	0.242530	0.069477	0.153362	0.043933	0.197295
1347	C	63749	0.004533	52524	0.004246	61817	0.004659	-0.000288	-0.061758	0.083747	-0.061758	0.083747	-0.039052	0.052957	0.013905
1348	C	63508	0.004803	52236	0.005609	61079	0.006434	0.000807	0.125362	0.066786	0.125362	0.066786	0.079271	0.042231	0.121503
1349	G	61070	0.012756	50573	0.017915	58488	0.015815	0.005159	0.326195	0.048645	0.326195	0.048645	0.206266	0.030760	0.237027
1350	C	59698	0.004020	49778	0.004279	57045	0.003716	0.000259	0.069628	0.105464	0.069628	0.105464	0.044029	0.066689	0.110718
1351	C	58626	0.001740	48719	0.002196	56000	0.002679	0.000456	0.170399	0.103020	0.170399	0.103020	0.107750	0.065144	0.172894
1352	C	58775	0.003420	49097	0.003076	56255	0.003093	-0.000344	-0.111306	0.112698	-0.111306	0.112698	-0.070384	0.071263	0.000880
1353	G	57461	0.003568	47935	0.006717	54574	0.004581	0.003150	0.687587	0.107367	0.687587	0.107367	0.434789	0.067893	0.400000
1354	T	55359	0.004426	46830	0.007687	52435	0.005283	0.003262	0.617431	0.100613	0.617431	0.100613	0.390427	0.063622	0.400000
1355	C	54514	0.001963	46900	0.005330	51292	0.002866	0.003368	1.175072	0.166176	1.175072	0.166176	0.743046	0.105080	0.637967
1356	A	54004	0.002407	47016	0.002935	50685	0.002723	0.000528	0.193904	0.121272	0.193904	0.121272	0.122613	0.076685	0.199299
1357	A	54290	0.002174	48416	0.002995	50884	0.002457	0.000821	0.334355	0.133337	0.334355	0.133337	0.211426	0.084314	0.295740
1358	A	53145	0.002333	47783	0.002972	49695	0.003320	0.000639	0.192313	0.099238	0.192313	0.099238	0.121608	0.062752	0.184360
1359	G	52243	0.008767	47317	0.010081	48813	0.009301	0.001314	0.141302	0.066684	0.141302	0.066684	0.089351	0.042167	0.131518
1360	C	51594	0.002985	47033	0.002232	48047	0.003184	-0.000752	-0.236268	0.103687	-0.236268	0.103687	-0.149402	0.065566	-0.083836
1361	A	51691	0.002689	47311	0.003593	47944	0.004046	0.000904	0.223456	0.089851	0.223456	0.089851	0.141300	0.056817	0.198117
1362	C	53590	0.003881	49719	0.003681	49606	0.003830	-0.000201	-0.052383	0.099988	-0.052383	0.099988	-0.033124	0.063227	0.030103
1363	C	53382	0.001723	49714	0.001509	49306	0.002190	-0.000215	-0.098063	0.114643	-0.098063	0.114643	-0.062009	0.072493	0.010484
1364	C	54001	0.001833	50521	0.002197	49737	0.002473	0.000364	0.147111	0.113305	0.147111	0.113305	0.093024	0.071647	0.164672
1365	G	53875	0.005197	50664	0.005270	49578	0.005809	0.000073	0.012532	0.077083	0.012532	0.077083	0.007924	0.048743	0.056667
1366	A	53144	0.002503	50220	0.003345	48841	0.003644	0.000843	0.231212	0.094133	0.231212	0.094133	0.146205	0.059524	0.205729
1367	G	52571	0.003310	49986	0.003561	48126	0.007023	0.000251	0.035765	0.052196	0.035765	0.052196	0.022616	0.033006	0.055622
1368	T	51444	0.004374	49491	0.004526	46999	0.005192	0.000152	0.029353	0.080938	0.029353	0.080938	0.018561	0.051180	0.069741
1369	G	50541	0.002810	49365	0.002350	46311	0.005636	-0.000460	-0.081578	0.057222	-0.081578	0.057222	-0.051585	0.036184	-0.015401
1370	A	50441	0.002359	50111	0.002455	46264	0.004237	0.000095	0.022509	0.073058	0.022509	0.073058	0.014233	0.046198	0.060431
1371	G	50948	0.006438	51910	0.006203	46702	0.007237	-0.000235	-0.032456	0.068534	-0.032456	0.068534	-0.020523	0.043337	0.022814
1372	G	52530	0.004036	54975	0.003674	47889	0.006619	-0.000361	-0.054595	0.057342	-0.054595	0.057342	-0.034523	0.036260	0.001737
1373	T	53033	0.011295	56950	0.010658	48297	0.011305	-0.000636	-0.056292	0.056006	-0.056292	0.056006	-0.035596	0.035415	-0.000181
1374	C	54344	0.001675	59449	0.001867	49403	0.002206	0.000193	0.087307	0.113365	0.087307	0.113365	0.055208	0.071685	0.126893
1375	C	56294	0.002167	62436	0.001906	50947	0.002807	-0.000261	-0.093073	0.093925	-0.093073	0.093925	-0.058854	0.059392	0.000538
1376	G	58035	0.003102	65006	0.003215	52163	0.004754	0.000114	0.023875	0.067489	0.023875	0.067489	0.015097	0.042676	0.057773
1377	G	58681	0.001977	65972	0.002001	52602	0.002566	0.000024	0.009374	0.098589	0.009374	0.098589	0.005928	0.062342	0.068269
1378	A	58536	0.001145	66268	0.001494	52423	0.003052	0.000349	0.114459	0.067831	0.114459	0.067831	0.072377	0.042892	0.115269
1379	T	58508	0.003367	66575	0.003425	52375	0.004621	0.000058	0.012477	0.071454	0.012477	0.071454	0.007889	0.045184	0.053073
1380	G	58289	0.001647	66700	0.002789	52163	0.002933	0.001142	0.389225	0.095572	0.389225	0.095572	0.246123	0.060434	0.306557
1381	A	58139	0.001944	66763	0.003475	52053	0.003612	0.001531	0.424000	0.086656	0.424000	0.086656	0.268112	0.054796	0.322908
1382	G	58351	0.003325	67561	0.003449	52340	0.004547	0.000124	0.027276	0.072301	0.027276	0.072301	0.017248	0.045719	0.062967
1383	G	58084	0.011621	67514	0.011287	52071	0.011964	-0.000335	-0.027962	0.050663	-0.027962	0.050663	-0.017682	0.032036	0.014355
1384	C	57759	0.003203	67253	0.004208	51763	0.004405	0.001005	0.228172	0.079446	0.228172	0.079446	0.144282	0.050237	0.194519
1385	C	57889	0.001589	67548	0.001688	51884	0.002428	0.000098	0.040536	0.094364	0.040536	0.094364	0.025632	0.059670	0.085302
1386	A	57903	0.002159	67543	0.001747	51853	0.002565	-0.000412	-0.160529	0.098956	-0.160529	0.098956	-0.101509	0.062574	-0.038935
1387	C	57731	0.002650	67435	0.002773	51768	0.003380	0.000123	0.036332	0.087311	0.036332	0.087311	0.022974	0.055210	0.078184
1388	C	58017	0.001086	67775	0.000767	51962	0.000828	-0.000319	-0.385055	0.217510	-0.385055	0.217510	-0.243486	0.137541	-0.105946
1389	A	58080	0.002479	67751	0.015040	51965	0.003522	0.012561	3.566852	0.301437	3.566852	0.301437	2.255466	0.190611	2.064855
1390	C	58284	0.004255	67981	0.004457	52084	0.004147	0.000202	0.048732	0.089822	0.048732	0.089822	0.030816	0.056798	0.087613
1391	A	58376	0.001336	68133	0.004726	52145	0.001956	0.003390	1.732996	0.231419	1.732996	0.231419	1.095844	0.146335	0.949508
1392	C	58593	0.002338	68511	0.009298	52364	0.003056	0.006960	2.277708	0.226351	2.277708	0.226351	1.440287	0.143131	1.297156
1393	G	58696	0.006627	68636	0.006804	52259	0.008133	0.000177	0.021720	0.056632	0.021720	0.056632	0.013735	0.035810	0.049545
1394	G	58725	0.004036	68753	0.003418	52366	0.007562	-0.000618	-0.081687	0.045694	-0.081687	0.045694	-0.051654	0.028894	-0.022760
1395	T	58661	0.002847	68768	0.002443	52293	0.003538	-0.000404	-0.114160	0.082380	-0.114160	0.082380	-0.072188	0.052092	-0.020096
1396	G	58582	0.004831	68681	0.004659	52186	0.004312	-0.000172	-0.039804	0.089958	-0.039804	0.089958	-0.025170	0.056884	0.031715
1397	G	58620	0.004248	68791	0.003969	52205	0.006436	-0.000279	-0.043373	0.056103	-0.043373	0.056103	-0.027426	0.035476	0.008050
1398	T	58319	0.005196	68615	0.005436	52019	0.005786	0.000241	0.041575	0.070942	0.041575	0.070942	0.026290	0.044860	0.071149
1399	C	58315	0.001475	68605	0.001458	52003	0.002365	-0.000017	-0.007242	0.091207	-0.007242	0.091207	-0.004580	0.057674	0.053094
1400	G	58329	0.001337	68634	0.001559	51987	0.001808	0.000222	0.122641	0.118827	0.122641	0.118827	0.077551	0.075139	0.152690
1401	A	58351	0.000754	68685	0.001048	52003	0.001173	0.000294	0.250813	0.146680	0.250813	0.146680	0.158600	0.092752	0.251351
1402	A	58410	0.000839	68756	0.000698	52021	0.000865	-0.000141	-0.162741	0.182623	-0.162741	0.182623	-0.102908	0.115480	0.012572
1403	T	58421	0.006881	68807	0.006496	52033	0.006573	-0.000385	-0.058523	0.070156	-0.058523	0.070156	-0.037006	0.044363	0.007356
1404	C	58531	0.001896	68921	0.001814	52110	0.002783	-0.000083	-0.029742	0.087117	-0.029742	0.087117	-0.018807	0.055088	0.036281
1405	T	58320	0.001749	68651	0.002141	51965	0.002579	0.000392	0.152131	0.096816	0.152131	0.096816	0.096199	0.061221	0.157420
1406	G	58276	0.004925	68566	0.005017	51870	0.004492	0.000092	0.020531	0.088410	0.020531	0.088410	0.012982	0.055905	0.068887
1407	G	58087	0.004751	68284	0.005902	51680	0.006327	0.001150	0.181801	0.065598	0.181801	0.065598	0.114960	0.041480	0.156440
1408	G	57866	0.014257	67982	0.012592	51534	0.013467	-0.001666	-0.123675	0.049009	-0.123675	0.049009	-0.078205	0.030990	-0.047214
1409	C	57686	0.009985	67485	0.009854	51380	0.010724	-0.000131	-0.012220	0.052679	-0.012220	0.052679	-0.007727	0.033311	0.025584
1410	T	57738	0.003602	67247	0.003569	51334	0.003916	-0.000034	-0.008568	0.086785	-0.008568	0.086785	-0.005418	0.054878	0.049460
1411	T	57778	0.005885	67107	0.005379	51383	0.005547	-0.000505	-0.091069	0.077106	-0.091069	0.077106	-0.057587	0.048757	-0.008830
1412	C	57676	0.001387	66497	0.001459	51277	0.001463	0.000072	0.048989	0.146722	0.048989	0.146722	0.030978	0.092778	0.123756
1413	G	57724	0.015072	66291	0.015538	51306	0.013702	0.000466	0.033997	0.051388	0.033997	0.051388	0.021498	0.032495	0.053993
1414	C	57881	0.000950	66316	0.000724	51409	0.001070	-0.000226	-0.211635	0.157141	-0.211635	0.157141	-0.133826	0.099367	-0.034459
1415	A	57420	0.000697	65513	0.000565	51062	0.001175	-0.000132	-0.112207	0.123451	-0.112207	0.123451	-0.070953	0.078063	0.007110
1416	A	57313	0.000785	65295	0.002113	51006	0.002313	0.001328	0.574173	0.106777	0.574173	0.106777	0.363073	0.067519	0.400000
1417	G	57288	0.005621	65131	0.005865	50968	0.007770	0.000244	0.031453	0.055853	0.031453	0.055853	0.019889	0.035318	0.055207
1418	G	57109	0.005463	64813	0.004752	50814	0.005176	-0.000711	-0.137392	0.079874	-0.137392	0.079874	-0.086878	0.050508	-0.036371
1419	G	57079	0.008374	64731	0.008219	50802	0.007913	-0.000156	-0.019680	0.066119	-0.019680	0.066119	-0.012445	0.041810	0.029365
1420	G	56812	0.002623	64386	0.002827	50572	0.003045	0.000204	0.066997	0.098701	0.066997	0.098701	0.042365	0.062413	0.104778
1421	G	56938	0.011469	64379	0.009770	50616	0.009404	-0.001698	-0.180596	0.063735	-0.180596	0.063735	-0.114198	0.040302	-0.073896
1422	C	56817	0.007815	64004	0.006750	50462	0.006163	-0.001065	-0.172801	0.080582	-0.172801	0.080582	-0.109269	0.050955	-0.058314
1423	T	56798	0.002007	63868	0.003366	50426	0.002499	0.001359	0.543963	0.128258	0.543963	0.128258	0.343970	0.081103	0.400000
1424	T	56556	0.001291	63645	0.008610	50221	0.002011	0.007320	3.639533	0.412604	3.639533	0.412604	2.301425	0.260906	2.040519
1425	A	56334	0.000763	63031	0.005775	49887	0.001243	0.005012	4.032504	0.574775	4.032504	0.574775	2.549917	0.363453	2.186463
1426	A	55981	0.001000	62586	0.004234	49583	0.001351	0.003234	2.393182	0.363759	2.393182	0.363759	1.513307	0.230020	1.283287
1427	G	54496	0.002477	61083	0.010821	48171	0.004671	0.008344	1.786415	0.156164	1.786415	0.156164	1.129623	0.098749	1.030874
1428	T	53256	0.006459	60168	0.012099	46974	0.007834	0.005640	0.719939	0.081617	0.719939	0.081617	0.455247	0.051610	0.403637
1429	C	52767	0.001668	59590	0.003155	46484	0.002517	0.001487	0.590856	0.127787	0.590856	0.127787	0.373623	0.080805	0.400000
1430	G	52033	0.003075	58809	0.010526	45709	0.004441	0.007451	1.677639	0.161043	1.677639	0.161043	1.060840	0.101834	0.959005
1431	T	50806	0.003149	57809	0.005587	44516	0.003235	0.002438	0.753721	0.138223	0.753721	0.138223	0.476609	0.087404	0.400000
1432	A	49332	0.000993	55984	0.006002	43229	0.001550	0.005008	3.231493	0.457022	3.231493	0.457022	2.043405	0.288994	1.754411
1433	A	48399	0.004732	55303	0.009909	42544	0.005359	0.005178	0.966112	0.117202	0.966112	0.117202	0.610912	0.074111	0.536800
1434	C	46365	0.001639	52883	0.005068	40733	0.001694	0.003429	2.024031	0.324175	2.024031	0.324175	1.279877	0.204989	1.074888
1435	A	45596	0.001535	51887	0.004992	39917	0.001804	0.003456	1.916234	0.301525	1.916234	0.301525	1.211713	0.190666	1.021047
1436	A	44516	0.002853	50666	0.007441	38976	0.004182	0.004588	1.097062	0.139446	1.097062	0.139446	0.693717	0.088177	0.605540
1437	G	43654	0.006964	49376	0.010531	38135	0.007709	0.003568	0.462754	0.083672	0.462754	0.083672	0.292618	0.052909	0.345527
1438	G	42248	0.006367	47858	0.012851	36811	0.009291	0.006483	0.697832	0.079251	0.697832	0.079251	0.441268	0.050113	0.400000
1439	T	40830	0.006074	46205	0.008203	35414	0.006128	0.002129	0.347385	0.096158	0.347385	0.096158	0.219666	0.060805	0.280470
1440	A	40057	0.002347	45236	0.004488	34662	0.002914	0.002141	0.734738	0.154689	0.734738	0.154689	0.464605	0.097816	0.400000
1441	G	39118	0.018764	43957	0.014537	33719	0.016400	-0.004227	-0.257728	0.055973	-0.257728	0.055973	-0.162972	0.035394	-0.127578
1442	C	38634	0.004038	43226	0.004072	33226	0.004153	0.000034	0.008121	0.107329	0.008121	0.107329	0.005135	0.067869	0.073004
1443	C	38306	0.006526	42864	0.008329	32912	0.006533	0.001802	0.275891	0.094338	0.275891	0.094338	0.174457	0.059654	0.234111
1444	G	37396	0.005054	41339	0.006531	32073	0.007109	0.001477	0.207820	0.077397	0.207820	0.077397	0.131413	0.048941	0.180354
1445	T	36634	0.004613	39999	0.006825	31346	0.007656	0.002212	0.288902	0.073530	0.288902	0.073530	0.182684	0.046496	0.229180
1446	A	35568	0.002081	38295	0.006868	30568	0.007426	0.004787	0.644650	0.078380	0.644650	0.078380	0.407639	0.049563	0.400000
1447	G	35061	0.047089	37279	0.046112	30053	0.044288	-0.000978	-0.022074	0.036273	-0.022074	0.036273	-0.013958	0.022937	0.008979
1448	G	35018	0.082558	36697	0.079407	30025	0.081266	-0.003151	-0.038768	0.026177	-999.000000	0.000000	-999.000000	0.000000	-999.000000
1449	G	34934	0.009876	36117	0.009940	29942	0.009953	0.000064	0.006446	0.075050	0.006446	0.075050	0.004076	0.047457	0.051533
1450	G	34266	0.003269	34905	0.010715	29284	0.004849	0.007446	1.535606	0.183625	1.535606	0.183625	0.971026	0.116113	0.854913
1451	A	32808	0.022860	32693	0.033493	28041	0.026176	0.010633	0.406217	0.052316	0.406217	0.052316	0.256868	0.033081	0.289949
1452	A	33630	0.070324	33294	0.083679	28687	0.071670	0.013355	0.186335	0.030221	-999.000000	0.000000	-999.000000	0.000000	-999.000000
1453	T	33267	0.007755	32579	0.004635	28369	0.001903	-0.003121	-1.639385	0.391633	-1.639385	0.391633	-1.036650	0.247646	-0.789004
1454	C	32908	0.001124	31924	0.001316	28077	0.002600	0.000191	0.073569	0.105947	0.073569	0.105947	0.046520	0.066994	0.113515
1455	T	32599	0.000982	31477	0.001652	27815	0.002373	0.000670	0.282522	0.126013	0.282522	0.126013	0.178650	0.079683	0.258333
1456	G	32348	0.001051	31002	0.001548	27577	0.002321	0.000497	0.214246	0.126580	0.214246	0.126580	0.135477	0.080042	0.215518
1457	C	32213	0.002546	30778	0.002372	27476	0.003130	-0.000174	-0.055505	0.126364	-0.055505	0.126364	-0.035098	0.079905	0.044807
1458	G	31690	0.004039	30214	0.004567	27048	0.005841	0.000528	0.090438	0.090649	0.090438	0.090649	0.057188	0.057321	0.114508
1459	G	31374	0.008861	29618	0.009521	26673	0.009260	0.000660	0.071315	0.084041	0.071315	0.084041	0.045095	0.053142	0.098238
1460	C	27750	0.009189	25261	0.002177	23210	0.003059	-0.007012	-2.292206	0.344385	-2.292206	0.344385	-1.449456	0.217769	-1.231687
1461	T	26291	0.001255	23274	0.001805	21813	0.001146	0.000549	0.479368	0.323365	0.479368	0.323365	0.303124	0.204477	0.400000
1462	G	23782	0.001598	20538	0.001899	19524	0.001741	0.000301	0.172886	0.231348	0.172886	0.231348	0.109323	0.146291	0.255614
1463	G	19795	0.002526	16536	0.002721	15797	0.002975	0.000195	0.065690	0.181928	0.065690	0.181928	0.041539	0.115041	0.156579
1464	A	0	-999.000000	0	-999.000000	0	-999.000000	0.000000	-999.000000	0.000000	-999.000000	0.000000	-999.000000	0.000000	-999.000000
1465	T	0	-999.000000	0	-999.000000	0	-999.000000	0.000000	-999.000000	0.000000	-999.000000	0.000000	-999.000000	0.000000	-999.000000
1466	C	0	-999.000000	0	-999.000000	0	-999.000000	0.000000	-999.000000	0.000000	-999.000000	0.000000	-999.000000	0.000000	-999.000000
1467	A	0	-999.000000	0	-999.000000	0	-999.000000	0.000000	-999.000000	0.000000	-999.000000	0.000000	-999.000000	0.000000	-999.000000
1468	C	0	-999.000000	0	-999.000000	0	-999.000000	0.000000	-999.000000	0.000000	-999.000000	0.000000	-999.000000	0.000000	-999.000000
1469	C	0	-999.000000	0	-999.000000	0	-999.000000	0.000000	-999.000000	0.000000	-999.000000	0.000000	-999.000000	0.000000	-999.000000
1470	T	0	-999.000000	0	-999.000000	0	-999.000000	0.000000	-999.000000	0.000000	-999.000000	0.000000	-999.000000	0.000000	-999.000000
1471	C	0	-999.000000	0	-999.000000	0	-999.000000	0.000000	-999.000000	0.000000	-999.000000	0.000000	-999.000000	0.000000	-999.000000
1472	C	0	-999.000000	0	-999.000000	0	-999.000000	0.000000	-999.000000	0.000000	-999.000000	0.000000	-999.000000	0.000000	-999.000000
1473	T	0	-999.000000	0	-999.000000	0	-999.000000	0.000000	-999.000000	0.000000	-999.000000	0.000000	-999.000000	0.000000	-999.000000
1474	G	0	-999.000000	0	-999.000000	0	-999.000000	0.000000	-999.000000	0.000000	-999.000000	0.000000	-999.000000	0.000000	-999.000000
