# Supplementary material for: Model-Free RNA Sequence and Structure Alignment Informed by SHAPE Probing Reveals a Conserved Alternate Secondary Structure for 16S rRNA
Source: PLoS Comput Biol. 2015 May 20;11(5):e1004126. doi: 10.1371/journal.pcbi.1004126 (PMC4438973; doi:10.1371/journal.pcbi.1004126)
Supplement: S1 Dataset — (ZIP) [file pcbi.1004126.s003.zip › align_1_DATA/2014-12-29_rRNA_SHAPE-MaP/hvol_16S_1m7.map]

1	-999.000000	0.000000	A
2	-999.000000	0.000000	T
3	-999.000000	0.000000	T
4	-999.000000	0.000000	C
5	0.944200	0.861933	C
6	0.001378	0.487573	G
7	-0.546055	0.435110	G
8	0.104911	0.642752	T
9	1.146383	0.837199	T
10	1.515151	1.267666	G
11	-0.035368	0.228667	A
12	0.279250	0.362518	T
13	0.324936	0.672477	C
14	0.281542	0.090727	C
15	0.347750	0.133939	T
16	0.057847	0.073076	G
17	-0.221099	0.100081	C
18	0.068144	0.129302	C
19	-0.099851	0.073267	G
20	0.310777	0.097912	G
21	0.605464	0.150935	A
22	-0.154791	0.096472	G
23	-0.024127	0.118263	G
24	-0.186267	0.066212	T
25	-0.068689	0.119803	C
26	0.144354	0.119693	A
27	-0.253918	0.109358	T
28	0.240981	0.089498	T
29	-0.074765	0.058535	G
30	-0.048300	0.115851	C
31	2.454098	0.305743	T
32	1.233225	0.196193	A
33	-0.074541	0.117403	T
34	0.477411	0.108069	T
35	-0.056016	0.065783	G
36	0.023198	0.058795	G
37	-0.087738	0.065364	G
38	0.076094	0.062789	G
39	-0.034065	0.045236	T
40	-0.046048	0.074143	C
41	0.129554	0.109508	C
42	0.825631	0.155835	G
43	1.650724	0.188540	A
44	-0.119476	0.087767	T
45	0.254636	0.064606	T
46	1.085253	0.156788	T
47	0.938406	0.139417	A
48	0.260226	0.037811	G
49	-0.061036	0.075172	C
50	0.236508	0.102829	C
51	0.745276	0.144324	A
52	0.412930	0.087207	T
53	-0.006945	0.043877	G
54	-0.083191	0.060478	C
55	1.336488	0.145671	T
56	2.400084	0.236464	A
57	1.538509	0.123074	G
58	0.694177	0.084521	T
59	2.407463	0.250630	T
60	0.289360	0.046473	G
61	0.084956	0.073336	C
62	-0.283333	0.096942	A
63	-0.059064	0.068026	C
64	0.252480	0.058884	G
65	0.036083	0.082191	A
66	0.090208	0.046811	G
67	0.215380	0.059679	T
68	5.906597	0.412634	T
69	0.242992	0.050693	C
70	0.372509	0.082624	A
71	0.200737	0.081239	T
72	0.365729	0.079188	A
73	0.002824	0.066597	C
74	-0.156721	0.075553	T
75	-0.023232	0.076487	C
76	0.110821	0.038505	G
77	0.016378	0.092118	T
78	0.571586	0.070643	G
79	0.308229	0.047517	G
80	0.718179	0.100938	C
81	1.054174	0.101886	G
82	0.269489	0.090745	A
83	1.001861	0.210022	A
84	0.964052	0.180096	A
85	1.166208	0.191545	A
86	0.007957	0.044895	G
87	-0.047596	0.079240	C
88	0.006132	0.049820	T
89	0.193777	0.073892	C
90	0.536158	0.093887	A
91	1.098855	0.093959	G
92	0.082013	0.060985	T
93	0.448412	0.101310	A
94	0.162276	0.073909	A
95	0.167002	0.069972	C
96	0.557990	0.084069	A
97	0.276810	0.051264	C
98	0.342751	0.044588	G
99	0.349548	0.057602	T
100	0.065070	0.045801	G
101	-0.043350	0.028606	G
102	-0.034561	0.057417	C
103	0.052659	0.055027	C
104	0.246216	0.080608	A
105	0.778599	0.132944	A
106	0.386117	0.094429	A
107	-0.025267	0.078879	C
108	0.685812	0.082809	T
109	0.256514	0.054819	A
110	-0.166058	0.059679	C
111	-0.097609	0.065113	C
112	0.021958	0.058939	C
113	-0.045082	0.045957	T
114	-0.055288	0.053656	A
115	-0.008948	0.058214	C
116	0.014593	0.060317	A
117	0.402458	0.037697	G
118	0.045253	0.061845	A
119	0.031668	0.053813	G
120	-0.096733	0.052264	A
121	0.019025	0.062224	A
122	-0.070875	0.042313	C
123	0.151612	0.059356	G
124	0.135198	0.069034	A
125	0.285512	0.091759	T
126	-0.203323	0.091431	A
127	0.052235	0.060966	A
128	-0.122323	0.064917	C
129	-0.078390	0.043988	C
130	0.020490	0.044132	T
131	-0.025545	0.036557	C
132	0.011746	0.035765	G
133	0.011786	0.046222	G
134	0.048072	0.032155	G
135	0.090396	0.102617	A
136	0.293473	0.089968	A
137	0.387193	0.086220	A
138	0.005651	0.049050	C
139	0.018771	0.048140	T
140	0.013657	0.043660	G
141	-0.040021	0.054927	A
142	-0.056619	0.048807	G
143	-0.038037	0.023017	G
144	-0.064704	0.075366	C
145	0.323863	0.083360	T
146	0.308407	0.076661	A
147	0.797528	0.096905	A
148	0.639215	0.089399	T
149	1.657615	0.183675	A
150	0.002669	0.035728	G
151	-0.093305	0.034985	T
152	-0.032731	0.038713	T
153	0.137663	0.057314	C
154	0.437565	0.077789	A
155	0.302221	0.062478	T
156	0.116482	0.061983	A
157	0.041577	0.043835	C
158	0.021128	0.034673	G
159	0.037046	0.042302	G
160	-0.009721	0.064581	G
161	-0.149636	0.046627	A
162	0.030810	0.036056	G
163	-0.020957	0.037648	T
164	-0.062414	0.055995	C
165	0.901617	0.093847	A
166	2.006308	0.159621	T
167	0.069414	0.031859	G
168	0.158293	0.062333	C
169	2.029227	0.154764	T
170	1.197359	0.101681	G
171	4.640651	0.275558	G
172	2.726948	0.211709	A
173	1.553789	0.129369	A
174	1.720780	0.136775	T
175	0.090213	0.031695	G
176	0.263981	0.064227	C
177	0.444167	0.073940	C
178	-0.041666	0.048402	G
179	-0.026857	0.047293	A
180	0.092271	0.042783	C
181	0.043262	0.025481	T
182	0.028009	0.031557	C
183	0.016831	0.034280	C
184	0.101876	0.061026	C
185	-0.231885	0.083576	C
186	0.275647	0.032817	G
187	0.380608	0.071105	A
188	0.371686	0.093532	A
189	0.549239	0.111107	A
190	-0.001023	0.038590	C
191	0.084142	0.030229	G
192	0.006971	0.041330	C
193	0.441595	0.038960	T
194	0.441342	0.047588	C
195	1.506058	0.104577	A
196	0.857584	0.063878	G
197	-0.037214	0.027034	G
198	0.093978	0.056189	C
199	-0.070632	0.027625	G
200	-0.037321	0.053436	C
201	0.037650	0.040598	T
202	0.011097	0.034119	G
203	0.023282	0.052984	T
204	-0.020853	0.037027	A
205	0.059425	0.047660	G
206	0.155098	0.039364	G
207	0.366097	0.056794	A
208	0.430044	0.051591	T
209	0.365155	0.037369	G
210	0.103375	0.037127	T
211	0.106937	0.043461	G
212	-0.034286	0.023545	G
213	0.199078	0.041938	C
214	0.444916	0.066033	T
215	0.507099	0.043905	G
216	0.288569	0.050837	C
217	1.669637	0.093826	G
218	0.056370	0.023650	G
219	-0.000085	0.046943	C
220	0.013998	0.058457	C
221	0.057871	0.052272	G
222	0.119752	0.045513	A
223	-0.115301	0.065095	T
224	0.529179	0.081727	T
225	1.776021	0.134233	A
226	0.014714	0.035818	G
227	0.373192	0.041544	G
228	0.057001	0.038405	T
229	0.979221	0.067509	A
230	0.669067	0.071847	G
231	0.239245	0.047364	A
232	0.159493	0.034791	C
233	0.028800	0.035946	G
234	0.091204	0.029125	G
235	0.067652	0.032137	T
236	0.000309	0.052292	G
237	-0.043907	0.031350	G
238	0.014363	0.038790	G
239	0.111268	0.045614	G
240	-0.035295	0.066129	T
241	0.499645	0.078491	A
242	0.893473	0.135270	A
243	0.425266	0.083312	C
244	0.553766	0.065968	G
245	0.844553	0.051061	G
246	0.014663	0.035046	C
247	-0.008340	0.042095	C
248	-0.072640	0.057485	C
249	-0.007146	0.039240	A
250	0.002458	0.040862	C
251	0.000298	0.050266	C
252	-0.064957	0.042624	G
253	-0.052424	0.067137	T
254	0.091538	0.028904	G
255	0.091321	0.053314	C
256	-0.110633	0.072900	C
257	1.051602	0.091299	G
258	2.177348	0.255480	A
259	2.040699	0.158994	T
260	0.294173	0.049898	A
261	0.256791	0.069025	A
262	0.051101	0.037990	T
263	0.027433	0.056639	C
264	0.026908	0.040951	G
265	0.124649	0.052979	G
266	0.351250	0.070256	T
267	1.859284	0.159499	A
268	1.230872	0.107277	C
269	1.338434	0.108687	G
270	0.610481	0.071059	G
271	0.352366	0.042756	G
272	0.468023	0.063120	T
273	0.598728	0.070872	T
274	1.491665	0.109660	G
275	0.687119	0.063356	T
276	1.297068	0.110010	G
277	1.904748	0.112710	A
278	0.220544	0.086987	G
279	0.237076	0.062991	A
280	0.069140	0.043989	G
281	0.402193	0.068216	C
282	0.954673	0.075831	A
283	1.565435	0.145798	A
284	0.647114	0.089081	G
285	0.792624	0.115330	A
286	0.666881	0.065229	G
287	-0.013967	0.043283	C
288	0.158182	0.060349	C
289	0.203946	0.050266	C
290	0.716023	0.072687	G
291	0.294857	0.059391	G
292	1.116273	0.160001	A
293	0.367478	0.108916	G
294	0.225176	0.095202	A
295	0.267870	0.068678	C
296	0.022223	0.079297	G
297	0.133108	0.062466	G
298	0.390985	0.138179	A
299	0.164382	0.068357	A
300	-0.005939	0.046362	T
301	0.159514	0.079397	C
302	0.992285	0.130697	T
303	0.523529	0.091729	G
304	1.580069	0.235973	A
305	0.598258	0.157781	G
306	0.632311	0.143683	A
307	3.394515	0.607261	C
308	2.208153	0.291979	A
309	1.116275	0.171431	A
310	-0.087954	0.091798	G
311	0.121454	0.069824	A
312	0.072666	0.081958	T
313	0.154950	0.051411	T
314	-0.019376	0.060900	C
315	0.045102	0.045571	C
316	0.079691	0.056645	G
317	1.180842	0.117448	G
318	0.594382	0.088961	G
319	0.297919	0.059761	C
320	0.029559	0.095936	C
321	0.116414	0.171733	C
322	0.438184	0.167807	T
323	1.469305	0.218115	A
324	0.520352	0.096922	C
325	0.472712	0.112789	G
326	0.229827	0.068232	G
327	0.269061	0.070345	G
328	0.204595	0.051659	G
329	0.536177	0.090336	C
330	-0.012111	0.045590	G
331	0.182870	0.087949	C
332	0.536209	0.106651	A
333	0.094270	0.042783	G
334	0.145810	0.087788	C
335	0.166728	0.074492	A
336	0.228602	0.080027	G
337	0.013138	0.044356	G
338	0.197182	0.106409	C
339	0.333796	0.056074	G
340	1.720370	0.227557	C
341	0.597116	0.070973	G
342	0.550478	0.143174	A
343	1.139862	0.236168	A
344	1.510054	0.289607	A
345	0.417844	0.188645	C
346	0.043271	0.113968	C
347	0.239694	0.105439	T
348	-0.156399	0.092202	T
349	1.107756	0.175519	T
350	1.646976	0.254469	A
351	3.048621	0.290453	C
352	0.905252	0.174031	A
353	1.610490	0.188527	C
354	2.571422	0.256860	T
355	0.092198	0.049694	G
356	0.079556	0.100835	C
357	-0.113443	0.108070	A
358	0.297549	0.106719	C
359	0.315814	0.062898	G
360	0.822592	0.163672	C
361	0.555113	0.145569	A
362	1.144611	0.181702	A
363	0.064953	0.063918	G
364	-0.126303	0.068289	T
365	0.036127	0.044321	G
366	0.162968	0.089743	C
367	0.310402	0.114056	G
368	0.352952	0.098844	A
369	1.449060	0.179494	T
370	0.367317	0.083964	A
371	0.285010	0.056983	A
372	0.276774	0.051908	G
373	0.154353	0.044271	G
374	0.058665	0.047789	G
375	0.096794	0.054399	G
376	0.006192	0.058867	A
377	0.166400	0.090954	C
378	-0.080364	0.073660	C
379	0.114584	0.093991	C
380	0.068988	0.086149	C
381	0.711654	0.128361	A
382	1.364997	0.198665	A
383	1.398302	0.132240	G
384	0.168247	0.065101	T
385	0.079581	0.042623	G
386	-0.116961	0.062115	C
387	0.013493	0.032543	G
388	0.001149	0.045907	A
389	-0.037809	0.053513	G
390	0.139995	0.050071	G
391	-0.045907	0.045270	G
392	0.182211	0.061149	C
393	0.300976	0.123439	A
394	1.656834	0.124331	T
395	1.406090	0.189311	A
396	0.640470	0.112212	T
397	0.836915	0.105820	A
398	0.030515	0.042259	G
399	-0.122773	0.042533	T
400	-0.072375	0.072426	C
401	-0.040808	0.058645	C
402	-0.027371	0.039923	T
403	0.025221	0.059209	C
404	-0.081018	0.035126	G
405	-0.069868	0.025722	C
406	0.065780	0.081985	T
407	-0.080848	0.095650	T
408	0.325242	0.109110	T
409	0.082143	0.085599	T
410	0.082688	0.079752	C
411	-0.118910	0.061122	T
412	-0.129677	0.086943	C
413	0.011752	0.061823	G
414	-0.043776	0.062068	A
415	0.064390	0.060957	C
416	-0.050821	0.076115	C
417	0.391058	0.062652	G
418	5.299806	0.560875	T
419	0.541826	0.142801	A
420	1.625664	0.225495	A
421	1.619116	0.154546	G
422	0.595712	0.051179	G
423	0.103793	0.052864	C
424	-0.082953	0.054778	G
425	0.063889	0.049378	G
426	-0.032482	0.043016	T
427	0.047572	0.050593	C
428	0.078025	0.046556	G
429	0.001117	0.040965	A
430	0.285007	0.060832	G
431	0.565052	0.082259	G
432	1.936331	0.309342	A
433	0.180960	0.102108	A
434	6.758416	0.678342	T
435	2.859901	0.348302	A
436	2.545760	0.306833	A
437	0.617822	0.067254	G
438	0.427779	0.085232	A
439	0.183094	0.039687	G
440	0.420495	0.069112	C
441	0.609407	0.074438	T
442	0.291042	0.057840	G
443	0.956596	0.087469	G
444	0.290626	0.043335	G
445	1.136295	0.159083	C
446	1.093291	0.151637	A
447	1.849253	0.237172	A
448	1.135607	0.166179	G
449	0.264795	0.082470	A
450	0.319583	0.089483	C
451	0.143865	0.062990	C
452	0.170605	0.047242	G
453	0.253300	0.054183	G
454	0.174336	0.069221	T
455	0.420366	0.048848	G
456	0.532670	0.091390	C
457	1.298568	0.218381	C
458	1.365860	0.163544	A
459	0.256292	0.050598	G
460	0.324372	0.072184	C
461	1.421274	0.178771	C
462	0.339839	0.039417	G
463	-0.009403	0.107771	C
464	0.578957	0.158219	C
465	0.571965	0.051988	G
466	0.938121	0.138672	C
467	0.034175	0.058540	G
468	0.020256	0.021962	G
469	0.322607	0.089220	T
470	0.743300	0.179458	A
471	0.887139	0.173913	A
472	0.071745	0.098310	T
473	0.559847	0.099441	A
474	0.072935	0.099197	C
475	0.097316	0.064001	C
476	0.280650	0.065595	G
477	0.046769	0.041587	G
478	-0.080047	0.062019	C
479	0.200390	0.108713	A
480	0.100345	0.053763	G
481	-0.070697	0.062465	C
482	0.107156	0.086115	T
483	0.167302	0.091474	C
484	0.480394	0.121860	A
485	0.227020	0.123918	A
486	0.082090	0.082657	G
487	-0.015224	0.064643	T
488	0.091296	0.081863	G
489	0.196127	0.064783	A
490	0.018091	0.064616	T
491	-0.015968	0.076356	G
492	-0.237155	0.126409	A
493	-0.384682	0.126366	C
494	0.173055	0.100364	C
495	1.433633	0.231975	G
496	0.051273	0.109405	A
497	-0.126460	0.124619	T
498	1.282316	0.288104	A
499	-0.008144	0.119134	T
500	0.048758	0.105084	T
501	1.870250	0.226053	A
502	0.087180	0.090659	T
503	1.240920	0.152133	T
504	0.248349	0.087768	G
505	0.119878	0.085600	G
506	0.076380	0.062054	G
507	-0.186033	0.104075	C
508	1.291560	0.383925	C
509	3.723544	0.471637	T
510	0.446707	0.156707	A
511	0.276789	0.145053	A
512	1.347900	0.276077	A
513	0.800252	0.100601	G
514	-0.045423	0.089082	C
515	-0.018430	0.043164	G
516	0.013387	0.051378	T
517	-0.138517	0.089437	C
518	-0.055221	0.077610	C
519	-0.036753	0.067280	G
520	-0.116578	0.100048	T
521	0.115437	0.112774	A
522	0.012093	0.040576	G
523	-0.029344	0.082332	C
524	-0.166927	0.082998	C
525	0.155846	0.056208	G
526	-0.017382	0.038450	G
527	-0.020733	0.076921	C
528	-0.065476	0.101153	C
529	0.079516	0.079164	A
530	-0.010539	0.059844	C
531	0.267327	0.064387	G
532	0.064141	0.052136	A
533	0.286037	0.050142	A
534	-999.000000	0.000000	G
535	-0.006906	0.051332	G
536	-0.042912	0.050314	T
537	0.117837	0.058161	T
538	-0.032068	0.072492	C
539	-0.015341	0.048013	A
540	0.057721	0.045950	T
541	-0.144716	0.043349	C
542	0.209726	0.058326	G
543	0.065490	0.060491	G
544	0.710423	0.066818	G
545	0.568845	0.162971	A
546	0.500131	0.090089	A
547	0.292413	0.077637	A
548	0.217562	0.048284	T
549	-0.007843	0.072379	C
550	0.030139	0.053209	C
551	-0.006331	0.031384	G
552	0.032991	0.056292	C
553	-0.130436	0.072055	C
554	-0.005827	0.060034	A
555	0.342100	0.055176	G
556	2.035830	0.243504	C
557	2.699936	0.192455	T
558	0.224143	0.117129	C
559	0.746971	0.165340	A
560	1.509940	0.171911	A
561	-0.003491	0.050336	C
562	-0.022767	0.040209	T
563	-0.017483	0.041729	G
564	-0.017243	0.025166	G
565	0.132565	0.020648	C
566	0.002950	0.043531	G
567	0.019269	0.057401	G
568	-0.089613	0.040935	G
569	0.089477	0.088918	C
570	1.153146	0.087568	G
571	0.083821	0.031814	T
572	-0.005878	0.058978	C
573	0.019099	0.048164	C
574	-0.010977	0.033142	G
575	0.006044	0.033192	G
576	-0.123465	0.046644	T
577	0.103317	0.033428	G
578	0.046110	0.088687	A
579	0.270256	0.076891	A
580	-0.029361	0.076031	A
581	0.040793	0.065989	A
582	0.048427	0.070357	C
583	-0.027235	0.069924	C
584	0.171658	0.051310	A
585	0.023144	0.053643	C
586	0.016045	0.031361	G
587	0.001563	0.050905	T
588	0.080397	0.026361	G
589	0.005938	0.026255	G
590	0.089291	0.025334	C
591	0.668263	0.086021	T
592	3.677795	0.308935	T
593	0.088276	0.054686	G
594	-0.004605	0.041640	G
595	0.034967	0.075833	G
596	0.040884	0.046342	A
597	0.060139	0.062169	C
598	-0.018075	0.054565	C
599	0.120479	0.045027	G
600	0.886051	0.083376	G
601	1.185070	0.107761	A
602	1.096934	0.103235	A
603	0.568958	0.066127	G
604	0.025833	0.033884	G
605	0.141983	0.044277	C
606	0.015421	0.043866	T
607	0.095607	0.048762	C
608	0.059427	0.038017	G
609	0.128633	0.036717	A
610	0.140060	0.037084	G
611	0.667823	0.042547	G
612	0.148025	0.038295	G
613	0.058956	0.037338	G
614	-0.012974	0.041371	T
615	0.261763	0.050139	A
616	0.093040	0.042200	C
617	0.104575	0.032040	G
618	-0.024123	0.028178	T
619	0.012890	0.048185	C
620	0.092601	0.046169	C
621	0.075993	0.045502	G
622	0.021045	0.044310	G
623	0.112740	0.044237	G
624	0.321178	0.049079	G
625	0.573759	0.060016	T
626	1.846079	0.142087	A
627	0.043381	0.054490	G
628	0.144159	0.030647	G
629	0.248443	0.068369	A
630	0.192854	0.063077	G
631	0.451147	0.053831	T
632	0.349027	0.030880	G
633	0.327139	0.081740	A
634	0.715859	0.117132	A
635	0.847740	0.117914	A
636	0.112830	0.035942	T
637	0.064882	0.045495	C
638	0.062985	0.067330	C
639	0.182894	0.056742	C
640	0.660999	0.056975	G
641	2.479187	0.185138	T
642	2.315802	0.244593	A
643	0.481750	0.086597	A
644	0.217583	0.036730	T
645	0.021573	0.080614	C
646	0.105925	0.059040	C
647	-0.103891	0.049656	T
648	-0.024457	0.047442	G
649	0.007534	0.048491	G
650	0.018944	0.039822	A
651	-0.001048	0.038179	C
652	0.017572	0.046590	G
653	0.190916	0.060279	G
654	-0.003301	0.061351	A
655	0.251474	0.070946	C
656	0.145474	0.081870	C
657	0.854895	0.099378	A
658	0.528538	0.096235	C
659	1.772168	0.189884	C
660	2.517650	0.179598	G
661	1.639670	0.120035	A
662	1.316717	0.091611	T
663	1.960708	0.139856	G
664	0.016818	0.028189	G
665	0.336376	0.063080	C
666	0.444581	0.049268	G
667	0.176091	0.066209	A
668	0.438951	0.078437	A
669	1.234862	0.146466	A
670	0.175391	0.044034	G
671	0.031465	0.064218	C
672	0.474196	0.063660	A
673	-0.055705	0.061325	C
674	-0.040221	0.057893	C
675	-0.057285	0.032212	T
676	0.079715	0.050791	C
677	0.076101	0.053474	G
678	0.097805	0.042860	A
679	0.165785	0.039153	G
680	0.024030	0.075189	A
681	0.599187	0.095752	A
682	1.567256	0.112460	G
683	0.464601	0.071089	A
684	0.110061	0.045042	C
685	0.007112	0.040164	G
686	0.266358	0.073964	G
687	2.540231	0.216583	A
688	0.063103	0.037585	T
689	0.116301	0.065871	C
690	0.043009	0.048170	C
691	0.365028	0.056418	G
692	0.532273	0.086519	A
693	0.326539	0.050296	C
694	0.162160	0.040884	G
695	0.049733	0.033970	G
696	0.369079	0.046374	T
697	0.314082	0.039898	G
698	0.902213	0.073784	A
699	0.167669	0.032999	G
700	0.072313	0.053715	G
701	0.072707	0.050196	G
702	-0.005169	0.066032	A
703	0.210930	0.060565	C
704	0.886870	0.079646	G
705	1.068414	0.137412	A
706	0.526618	0.112417	A
707	0.079598	0.117453	A
708	0.106013	0.036967	G
709	0.311551	0.087693	C
710	0.219844	0.055128	T
711	-0.149653	0.058245	A
712	0.199189	0.042989	G
713	0.094726	0.055537	G
714	0.683907	0.072283	G
715	0.113042	0.043301	T
716	0.646254	0.106448	C
717	0.441436	0.065644	T
718	0.852382	0.139501	C
719	0.388014	0.119227	G
720	0.900414	0.150728	A
721	1.157128	0.130864	A
722	0.138918	0.080820	C
723	-0.214703	0.057667	C
724	-0.041774	0.052773	G
725	0.310884	0.086854	G
726	0.212994	0.102525	A
727	0.053279	0.075150	T
728	0.803422	0.111700	T
729	1.595723	0.178175	A
730	1.356157	0.112432	G
731	0.560823	0.087200	A
732	0.443240	0.081974	T
733	0.828352	0.097472	A
734	0.175061	0.079056	C
735	-0.064982	0.078318	C
736	0.012710	0.046276	C
737	-0.091665	0.038066	G
738	0.007258	0.046285	G
739	0.433196	0.055482	G
740	0.682800	0.077264	T
741	0.617995	0.080302	A
742	0.143140	0.059010	G
743	-0.038350	0.030537	T
744	0.011142	0.064332	C
745	0.268947	0.076546	C
746	-0.055158	0.058328	T
747	-0.189564	0.066572	A
748	0.050950	0.027353	G
749	0.008816	0.060097	C
750	0.058162	0.070015	T
751	2.322487	0.186658	G
752	2.942184	0.238186	T
753	0.099260	0.107222	A
754	1.019915	0.150274	A
755	0.656883	0.111431	A
756	2.101753	0.197270	C
757	0.937811	0.070355	G
758	1.604821	0.142753	A
759	1.890108	0.131557	T
760	0.105517	0.040259	G
761	0.005337	0.059659	C
762	0.009212	0.041432	T
763	0.063806	0.050394	C
764	-0.033867	0.034647	G
765	0.060826	0.056002	C
766	1.032044	0.105318	T
767	0.995593	0.093580	A
768	-0.013604	0.028415	G
769	-0.051221	0.037619	G
770	0.019708	0.043869	T
771	0.024274	0.043135	G
772	-0.000051	0.051510	T
773	-0.083513	0.066927	G
774	0.064431	0.076112	A
775	0.006477	0.073729	C
776	0.028315	0.086954	A
777	0.052513	0.091451	C
778	-0.001441	0.051367	A
779	0.032721	0.049494	G
780	-0.046957	0.027869	G
781	0.062461	0.069747	C
782	1.798335	0.134158	T
783	0.716510	0.082923	A
784	1.001637	0.083134	C
785	0.900645	0.080441	G
786	1.130346	0.119906	A
787	-0.005636	0.030484	G
788	-0.068607	0.029160	C
789	0.028564	0.051904	C
790	0.001006	0.042701	T
791	-0.025772	0.033835	G
792	-0.133095	0.055226	T
793	-0.013755	0.038931	G
794	-0.120150	0.058163	T
795	-0.065305	0.066891	T
796	0.109514	0.047169	G
797	0.098741	0.059647	T
798	-0.054446	0.031018	G
799	-0.099790	0.046008	C
800	0.007315	0.053056	C
801	0.471387	0.058756	G
802	0.259005	0.072667	T
803	3.124203	0.247125	A
804	0.266877	0.043899	G
805	0.201225	0.051450	G
806	1.148702	0.092648	G
807	1.696097	0.177755	A
808	1.570349	0.166172	A
809	0.888225	0.046799	G
810	0.056631	0.058747	C
811	0.302477	0.064020	C
812	0.657710	0.058430	G
813	1.055148	0.094734	A
814	0.724099	0.079044	G
815	0.468591	0.093773	A
816	0.312680	0.076990	A
817	0.062543	0.030557	G
818	0.122820	0.062930	C
819	0.144955	0.056306	G
820	0.227892	0.058986	A
821	0.043829	0.028255	G
822	-0.036053	0.035549	C
823	2.526268	0.267345	C
824	0.272056	0.033258	G
825	-0.080922	0.070944	C
826	0.498745	0.105736	C
827	1.117405	0.086015	T
828	1.096022	0.088277	G
829	0.383090	0.065120	G
830	0.350213	0.084042	G
831	0.181957	0.103025	A
832	0.993211	0.099689	A
833	0.456973	0.059859	G
834	0.334642	0.056227	T
835	0.572547	0.080563	A
836	0.375198	0.077131	C
837	0.110889	0.042402	G
838	-0.059006	0.027795	T
839	0.059426	0.056737	C
840	-0.035495	0.068395	C
841	0.178551	0.034269	G
842	0.612554	0.092151	C
843	0.600227	0.117076	A
844	0.691690	0.095723	A
845	-0.039337	0.057227	G
846	0.090863	0.062499	G
847	-0.203778	0.052701	A
848	0.079863	0.050905	T
849	0.512538	0.034982	G
850	1.468160	0.170680	A
851	1.558321	0.231827	A
852	0.130184	0.083329	A
853	0.260382	0.090780	C
854	1.215992	0.123886	T
855	1.993458	0.134674	T
856	2.256551	0.192287	A
857	0.902131	0.134369	A
858	1.735292	0.185365	A
859	0.680987	0.069673	G
860	0.520567	0.044315	G
861	0.348744	0.065378	A
862	1.274830	0.086791	A
863	0.390373	0.047516	T
864	0.458253	0.043013	T
865	0.095889	0.030141	G
866	-999.000000	0.000000	G
867	0.140580	0.034554	C
868	0.035383	0.044335	G
869	0.136443	0.058892	G
870	0.206299	0.057648	G
871	0.122063	0.054594	G
872	0.129354	0.069425	G
873	0.362862	0.067772	A
874	0.000507	0.052995	G
875	0.200449	0.073464	C
876	0.553683	0.114370	A
877	0.306467	0.079542	C
878	0.498648	0.082361	T
879	-999.000000	0.000000	A
880	0.474630	0.168218	C
881	0.823515	0.084714	A
882	-0.547721	0.061360	A
883	0.110032	0.085407	C
884	-999.000000	0.000000	C
885	0.443594	0.057381	G
886	0.683231	0.071531	G
887	0.652529	0.096790	A
888	0.368874	0.083683	G
889	0.642186	0.127413	G
890	1.458808	0.221060	A
891	0.709884	0.095880	G
892	0.205492	0.101600	C
893	0.018500	0.130324	C
894	0.281379	0.080787	T
895	0.518960	0.066776	G
896	-0.030761	0.089442	C
897	0.074251	0.064588	G
898	0.318479	0.035324	G
899	-999.000000	0.000000	T
900	0.785934	0.153011	T
901	2.680302	0.327593	T
902	3.217362	0.363425	A
903	3.328691	0.394053	A
904	0.916722	0.246569	T
905	1.007825	0.142911	T
906	-999.000000	0.000000	G
907	0.247162	0.073938	G
908	0.079022	0.060120	A
909	0.576000	0.062505	C
910	-999.000000	0.000000	T
911	0.459346	0.125866	C
912	0.812042	0.137694	A
913	0.328534	0.143292	A
914	1.599049	0.228060	C
915	-999.000000	0.000000	G
916	0.212512	0.100978	C
917	-0.171505	0.056093	C
918	0.163800	0.061453	G
919	0.369174	0.091161	G
920	1.122790	0.167356	A
921	-0.179906	0.062890	C
922	2.771205	0.274401	A
923	-0.136619	0.049922	T
924	1.134301	0.162303	C
925	0.745018	0.085227	T
926	0.349896	0.052689	C
927	1.093602	0.092705	A
928	-0.033017	0.056534	C
929	-0.147078	0.066304	C
930	-0.079096	0.054216	A
931	-0.016858	0.036307	G
932	-0.086203	0.046684	C
933	0.006276	0.028111	T
934	0.140189	0.056490	C
935	1.607815	0.124641	C
936	0.753288	0.056473	G
937	0.654338	0.073432	A
938	-0.139998	0.058502	C
939	-0.038095	0.039724	T
940	0.101566	0.040408	A
941	-0.117136	0.066672	C
942	-0.086769	0.055318	A
943	0.008587	0.030505	G
944	-0.128681	0.035633	T
945	0.727161	0.057838	G
946	1.527969	0.094739	A
947	1.522964	0.108269	T
948	1.760733	0.112866	G
949	0.565092	0.081588	A
950	0.980993	0.073599	C
951	0.037959	0.059341	G
952	0.095488	0.049153	A
953	0.261410	0.045247	T
954	0.331401	0.068765	C
955	0.025751	0.042762	A
956	0.175164	0.045229	G
957	0.114322	0.032054	G
958	0.108596	0.043390	T
959	1.556030	0.133207	T
960	4.773350	0.221661	G
961	2.315082	0.126492	A
962	1.531861	0.121445	T
963	-0.026145	0.023340	G
964	0.144200	0.051590	A
965	-0.067857	0.052441	C
966	0.040596	0.041969	C
967	0.070131	0.044120	T
968	0.212346	0.061207	T
969	0.210354	0.050245	A
970	0.032342	0.035801	T
971	0.461172	0.061821	C
972	0.190997	0.035430	A
973	0.911461	0.060754	C
974	1.879028	0.084746	G
975	0.376148	0.073454	A
976	0.008841	0.027509	C
977	-0.026744	0.027209	G
978	-0.044818	0.044379	C
979	0.011210	0.028046	T
980	0.172602	0.032021	G
981	0.018753	0.029932	T
982	-0.036091	0.052215	A
983	0.948415	0.069891	G
984	1.502498	0.110615	A
985	1.798464	0.100961	G
986	4.279973	0.224453	A
987	0.597368	0.049863	G
988	0.753372	0.058715	G
989	2.528374	0.162386	A
990	0.090774	0.029123	G
991	0.089082	0.035907	G
992	0.254928	0.044716	T
993	0.280764	0.027430	G
994	0.331144	0.052149	C
995	1.674694	0.089488	A
996	0.286872	0.040371	T
997	-0.048963	0.032413	G
998	-0.056945	0.019829	G
999	0.001261	0.037504	C
1000	0.045339	0.046091	C
1001	-0.082332	0.019973	G
1002	-0.045515	0.051078	C
1003	0.033674	0.057676	C
1004	0.160339	0.030798	G
1005	0.922291	0.053762	T
1006	1.410602	0.114327	C
1007	5.857302	0.387767	A
1008	0.063250	0.034058	G
1009	0.061042	0.043724	C
1010	-0.067895	0.028624	T
1011	0.086247	0.048176	C
1012	0.366148	0.044088	G
1013	0.242099	0.050415	T
1014	1.130732	0.084816	A
1015	0.383274	0.065017	C
1016	0.449096	0.061713	C
1017	0.896926	0.050040	G
1018	0.745806	0.056428	T
1019	1.021517	0.063134	G
1020	1.244361	0.080274	A
1021	0.663023	0.058845	G
1022	0.440168	0.033604	G
1023	1.552162	0.103921	C
1024	1.086796	0.068798	G
1025	0.758613	0.042697	T
1026	-0.144353	0.045684	C
1027	-0.133059	0.049330	C
1028	0.029580	0.049728	T
1029	0.509240	0.054403	G
1030	0.345713	0.067373	T
1031	2.129305	0.162584	T
1032	1.006820	0.105812	A
1033	0.776366	0.073168	A
1034	2.625598	0.119190	G
1035	0.220371	0.038160	T
1036	0.138234	0.047344	C
1037	0.034926	0.054921	A
1038	0.004081	0.050278	G
1039	0.096672	0.026152	G
1040	0.089942	0.063284	C
1041	2.091418	0.158751	A
1042	0.194394	0.061312	A
1043	0.126536	0.054767	C
1044	0.073338	0.044707	G
1045	0.055774	0.054553	A
1046	0.171465	0.025960	G
1047	0.212607	0.038986	C
1048	0.351687	0.043505	G
1049	1.178110	0.093154	A
1050	0.337300	0.050220	G
1051	2.039989	0.137918	A
1052	-0.016953	0.044063	C
1053	-0.009419	0.062424	C
1054	-0.066138	0.058436	C
1055	0.091070	0.029989	G
1056	0.126791	0.063773	C
1057	0.294389	0.058843	A
1058	0.242365	0.034382	C
1059	0.072839	0.046402	T
1060	-0.081648	0.033581	T
1061	-0.161719	0.069501	C
1062	0.038069	0.063563	T
1063	-0.023631	0.045162	A
1064	-0.014810	0.039588	A
1065	-0.007970	0.053592	T
1066	0.242595	0.053501	T
1067	0.023932	0.029340	G
1068	0.008790	0.059917	C
1069	-0.040735	0.063397	C
1070	0.178786	0.056434	A
1071	-0.045691	0.027724	G
1072	0.028798	0.057473	C
1073	-0.131733	0.067903	A
1074	0.052975	0.028690	G
1075	-0.074254	0.060575	C
1076	-0.089781	0.064422	A
1077	0.029150	0.039242	G
1078	-0.095745	0.058337	T
1079	0.390758	0.060834	T
1080	0.557644	0.061065	T
1081	0.361553	0.051270	C
1082	0.718600	0.065019	G
1083	0.219464	0.066407	A
1084	0.060676	0.045134	C
1085	-0.012625	0.041230	T
1086	0.055367	0.045957	G
1087	0.011067	0.022940	G
1088	0.001721	0.039137	C
1089	-0.038887	0.051405	T
1090	0.047361	0.037360	G
1091	0.036894	0.034295	G
1092	0.081272	0.046279	G
1093	-0.147043	0.038821	T
1094	0.291379	0.064087	A
1095	0.437902	0.084244	C
1096	-0.030704	0.043776	A
1097	-0.029582	0.067358	T
1098	0.048457	0.046435	T
1099	-0.009303	0.047308	A
1100	0.045632	0.044007	G
1101	0.038235	0.031900	A
1102	0.106607	0.036408	A
1103	-0.049978	0.048104	G
1104	0.363784	0.027707	G
1105	0.162310	0.080326	A
1106	0.270891	0.096706	C
1107	1.281258	0.105958	T
1108	0.138474	0.031776	G
1109	0.066068	0.061106	C
1110	-0.034253	0.047227	C
1111	0.000129	0.028738	G
1112	-0.047876	0.051866	C
1113	0.984271	0.064432	T
1114	0.090667	0.030304	G
1115	0.233228	0.049853	C
1116	2.367873	0.115783	T
1117	0.802702	0.109777	A
1118	0.382867	0.087837	A
1119	0.463642	0.079207	A
1120	0.002490	0.024516	G
1121	-0.034819	0.042516	C
1122	-0.026288	0.037773	G
1123	0.215574	0.051559	G
1124	0.127869	0.055612	A
1125	0.218833	0.049461	G
1126	0.300465	0.073124	G
1127	0.338226	0.056856	A
1128	0.736647	0.075952	A
1129	0.337135	0.054845	G
1130	0.265416	0.061037	G
1131	0.452650	0.104139	A
1132	0.799740	0.104513	A
1133	0.458518	0.058778	C
1134	0.037133	0.034450	G
1135	0.099881	0.043329	G
1136	0.014826	0.028069	G
1137	0.236040	0.069135	C
1138	0.686182	0.083660	A
1139	0.057876	0.077681	A
1140	0.171656	0.068268	C
1141	0.025361	0.042512	G
1142	0.136209	0.036068	G
1143	1.621676	0.103136	T
1144	2.421894	0.203472	A
1145	0.073738	0.055799	G
1146	-0.035296	0.036487	G
1147	-0.011459	0.041458	T
1148	0.331526	0.083498	C
1149	0.585250	0.079488	A
1150	1.224762	0.086982	G
1151	0.381740	0.058297	T
1152	1.697008	0.138312	A
1153	1.377057	0.108120	T
1154	0.351650	0.035811	G
1155	-0.025930	0.048452	C
1156	-0.022270	0.044418	C
1157	0.135986	0.059297	C
1158	0.175927	0.067459	C
1159	1.134857	0.078883	G
1160	1.196856	0.103594	A
1161	2.761047	0.166850	A
1162	1.833323	0.129196	T
1163	0.115546	0.054751	G
1164	0.193503	0.057436	A
1165	0.073533	0.031270	G
1166	0.098850	0.043754	C
1167	0.167929	0.049105	T
1168	0.013044	0.046708	G
1169	0.109819	0.043518	G
1170	0.193834	0.030314	G
1171	0.128699	0.055183	C
1172	1.000501	0.088375	T
1173	0.681341	0.091505	A
1174	1.074375	0.101399	C
1175	0.338417	0.069312	A
1176	0.787755	0.081003	C
1177	0.779330	0.042497	G
1178	0.143321	0.052604	C
1179	0.060248	0.038597	G
1180	0.046583	0.037731	G
1181	-0.031402	0.033188	G
1182	-0.020029	0.055815	C
1183	0.355609	0.070163	T
1184	0.263891	0.087924	A
1185	0.596583	0.076675	C
1186	0.930686	0.118023	A
1187	4.172122	0.287789	A
1188	1.329211	0.102965	T
1189	0.102323	0.054481	G
1190	0.019306	0.040073	G
1191	0.065604	0.036776	T
1192	-0.015372	0.051053	C
1193	0.037130	0.051298	G
1194	0.030122	0.056892	A
1195	0.117177	0.066741	G
1196	0.377249	0.079950	A
1197	1.998285	0.177104	C
1198	0.647093	0.083864	A
1199	0.843532	0.087428	A
1200	0.578837	0.064657	T
1201	0.080057	0.043544	G
1202	-0.036104	0.043091	G
1203	0.091017	0.041270	G
1204	0.038796	0.044723	T
1205	0.241523	0.051042	T
1206	-0.053367	0.029326	G
1207	-0.052242	0.065762	C
1208	0.369535	0.079757	T
1209	0.541480	0.071510	A
1210	-0.012980	0.036706	T
1211	-0.013728	0.055450	C
1212	-0.015711	0.049100	T
1213	-0.057855	0.049024	C
1214	0.080532	0.027298	G
1215	0.259445	0.077332	A
1216	0.568096	0.082917	A
1217	0.906703	0.114857	A
1218	0.023184	0.022915	G
1219	-0.060539	0.052355	A
1220	0.030914	0.061222	G
1221	-0.110845	0.055951	A
1222	-0.126115	0.073036	A
1223	0.074239	0.070726	C
1224	-0.030267	0.032110	G
1225	-0.085962	0.053017	C
1226	1.551386	0.108849	T
1227	0.713809	0.108427	A
1228	1.432441	0.128728	A
1229	0.175820	0.037409	T
1230	0.672397	0.082770	C
1231	0.389146	0.027372	T
1232	-0.128941	0.057338	C
1233	0.105425	0.066063	C
1234	1.682518	0.116647	T
1235	0.272474	0.059095	A
1236	0.155709	0.090095	A
1237	0.844416	0.108543	A
1238	-0.022079	0.047864	C
1239	-0.039475	0.050499	T
1240	-0.046985	0.043529	C
1241	0.016319	0.045828	G
1242	0.110902	0.036699	A
1243	0.161440	0.036325	T
1244	0.327062	0.057163	C
1245	0.203440	0.044850	G
1246	0.115385	0.042386	T
1247	0.456422	0.051064	A
1248	0.233036	0.039623	G
1249	0.050236	0.044232	T
1250	0.807537	0.056887	T
1251	0.262712	0.049138	C
1252	0.149314	0.036643	G
1253	0.330361	0.058968	G
1254	0.924096	0.076934	A
1255	0.175105	0.044763	T
1256	0.478134	0.047442	T
1257	0.044888	0.025352	G
1258	0.064002	0.029851	A
1259	0.029113	0.030856	G
1260	0.022016	0.030172	G
1261	-0.101456	0.022623	G
1262	0.354382	0.058669	C
1263	2.306488	0.129057	T
1264	2.756157	0.106570	G
1265	1.357390	0.121954	A
1266	1.610269	0.147858	A
1267	1.259696	0.133615	A
1268	2.113025	0.182343	C
1269	0.753293	0.053556	T
1270	1.088607	0.096236	C
1271	0.008693	0.023753	G
1272	-0.070813	0.042865	C
1273	0.030407	0.037922	C
1274	-0.089767	0.030991	C
1275	-0.019194	0.027521	T
1276	-0.039601	0.071456	C
1277	0.331266	0.073118	A
1278	1.330419	0.114735	T
1279	1.408400	0.116571	G
1280	0.368845	0.082275	A
1281	1.322354	0.137199	A
1282	0.286286	0.028438	G
1283	0.746235	0.049841	C
1284	1.052034	0.067539	T
1285	0.246496	0.044817	G
1286	0.152446	0.033322	G
1287	1.250778	0.069972	A
1288	-0.016382	0.048055	T
1289	0.494678	0.044129	T
1290	0.276404	0.051501	C
1291	0.174955	0.041024	G
1292	0.120816	0.033939	G
1293	0.181166	0.044636	T
1294	1.165454	0.118644	A
1295	0.344094	0.055475	G
1296	0.333239	0.057735	T
1297	0.413876	0.052850	A
1298	0.280017	0.055896	A
1299	0.109638	0.035108	T
1300	-0.066011	0.066619	C
1301	0.038414	0.033644	G
1302	-0.043417	0.074974	C
1303	0.056276	0.034784	A
1304	0.042112	0.065647	T
1305	0.502672	0.060346	T
1306	1.029309	0.081250	T
1307	1.472541	0.129936	C
1308	1.203238	0.134967	A
1309	2.502859	0.244383	A
1310	0.552981	0.093027	T
1311	1.806810	0.147946	A
1312	0.735235	0.052560	G
1313	0.009000	0.066097	A
1314	-0.016422	0.042387	G
1315	-0.045621	0.043651	T
1316	-0.001728	0.026667	G
1317	0.100658	0.053902	C
1318	0.023248	0.039349	G
1319	0.097560	0.042158	G
1320	0.019382	0.058194	T
1321	0.160650	0.048226	G
1322	0.460956	0.114445	A
1323	2.281091	0.235920	A
1324	1.621990	0.124001	T
1325	1.453295	0.114512	A
1326	0.821001	0.077399	C
1327	0.253245	0.042652	G
1328	0.013313	0.036232	T
1329	0.220045	0.060019	C
1330	0.072811	0.063507	C
1331	0.287351	0.082084	C
1332	1.050535	0.082553	T
1333	0.153067	0.046588	G
1334	-0.056306	0.044996	C
1335	0.140754	0.034921	T
1336	0.000764	0.064303	C
1337	0.100502	0.055870	C
1338	1.872148	0.121311	T
1339	2.833855	0.164018	T
1340	1.034452	0.050711	G
1341	0.360306	0.050218	C
1342	0.303695	0.049057	A
1343	0.066535	0.051322	C
1344	0.109774	0.046858	A
1345	0.063039	0.039436	C
1346	0.153362	0.043933	A
1347	-0.039052	0.052957	C
1348	0.079271	0.042231	C
1349	0.206266	0.030760	G
1350	0.044029	0.066689	C
1351	0.107750	0.065144	C
1352	-0.070384	0.071263	C
1353	0.434789	0.067893	G
1354	0.390427	0.063622	T
1355	0.743046	0.105080	C
1356	0.122613	0.076685	A
1357	0.211426	0.084314	A
1358	0.121608	0.062752	A
1359	0.089351	0.042167	G
1360	-0.149402	0.065566	C
1361	0.141300	0.056817	A
1362	-0.033124	0.063227	C
1363	-0.062009	0.072493	C
1364	0.093024	0.071647	C
1365	0.007924	0.048743	G
1366	0.146205	0.059524	A
1367	0.022616	0.033006	G
1368	0.018561	0.051180	T
1369	-0.051585	0.036184	G
1370	0.014233	0.046198	A
1371	-0.020523	0.043337	G
1372	-0.034523	0.036260	G
1373	-0.035596	0.035415	T
1374	0.055208	0.071685	C
1375	-0.058854	0.059392	C
1376	0.015097	0.042676	G
1377	0.005928	0.062342	G
1378	0.072377	0.042892	A
1379	0.007889	0.045184	T
1380	0.246123	0.060434	G
1381	0.268112	0.054796	A
1382	0.017248	0.045719	G
1383	-0.017682	0.032036	G
1384	0.144282	0.050237	C
1385	0.025632	0.059670	C
1386	-0.101509	0.062574	A
1387	0.022974	0.055210	C
1388	-0.243486	0.137541	C
1389	2.255466	0.190611	A
1390	0.030816	0.056798	C
1391	1.095844	0.146335	A
1392	1.440287	0.143131	C
1393	0.013735	0.035810	G
1394	-0.051654	0.028894	G
1395	-0.072188	0.052092	T
1396	-0.025170	0.056884	G
1397	-0.027426	0.035476	G
1398	0.026290	0.044860	T
1399	-0.004580	0.057674	C
1400	0.077551	0.075139	G
1401	0.158600	0.092752	A
1402	-0.102908	0.115480	A
1403	-0.037006	0.044363	T
1404	-0.018807	0.055088	C
1405	0.096199	0.061221	T
1406	0.012982	0.055905	G
1407	0.114960	0.041480	G
1408	-0.078205	0.030990	G
1409	-0.007727	0.033311	C
1410	-0.005418	0.054878	T
1411	-0.057587	0.048757	T
1412	0.030978	0.092778	C
1413	0.021498	0.032495	G
1414	-0.133826	0.099367	C
1415	-0.070953	0.078063	A
1416	0.363073	0.067519	A
1417	0.019889	0.035318	G
1418	-0.086878	0.050508	G
1419	-0.012445	0.041810	G
1420	0.042365	0.062413	G
1421	-0.114198	0.040302	G
1422	-0.109269	0.050955	C
1423	0.343970	0.081103	T
1424	2.301425	0.260906	T
1425	2.549917	0.363453	A
1426	1.513307	0.230020	A
1427	1.129623	0.098749	G
1428	0.455247	0.051610	T
1429	0.373623	0.080805	C
1430	1.060840	0.101834	G
1431	0.476609	0.087404	T
1432	2.043405	0.288994	A
1433	0.610912	0.074111	A
1434	1.279877	0.204989	C
1435	1.211713	0.190666	A
1436	0.693717	0.088177	A
1437	0.292618	0.052909	G
1438	0.441268	0.050113	G
1439	0.219666	0.060805	T
1440	0.464605	0.097816	A
1441	-0.162972	0.035394	G
1442	0.005135	0.067869	C
1443	0.174457	0.059654	C
1444	0.131413	0.048941	G
1445	0.182684	0.046496	T
1446	0.407639	0.049563	A
1447	-0.013958	0.022937	G
1448	-999.000000	0.000000	G
1449	0.004076	0.047457	G
1450	0.971026	0.116113	G
1451	0.256868	0.033081	A
1452	-999.000000	0.000000	A
1453	-1.036650	0.247646	T
1454	0.046520	0.066994	C
1455	0.178650	0.079683	T
1456	0.135477	0.080042	G
1457	-0.035098	0.079905	C
1458	0.057188	0.057321	G
1459	0.045095	0.053142	G
1460	-1.449456	0.217769	C
1461	0.303124	0.204477	T
1462	0.109323	0.146291	G
1463	0.041539	0.115041	G
1464	-999.000000	0.000000	A
1465	-999.000000	0.000000	T
1466	-999.000000	0.000000	C
1467	-999.000000	0.000000	A
1468	-999.000000	0.000000	C
1469	-999.000000	0.000000	C
1470	-999.000000	0.000000	T
1471	-999.000000	0.000000	C
1472	-999.000000	0.000000	C
1473	-999.000000	0.000000	T
1474	-999.000000	0.000000	G
