# Supplementary material for: Model-Free RNA Sequence and Structure Alignment Informed by SHAPE Probing Reveals a Conserved Alternate Secondary Structure for 16S rRNA
Source: PLoS Comput Biol. 2015 May 20;11(5):e1004126. doi: 10.1371/journal.pcbi.1004126 (PMC4438973; doi:10.1371/journal.pcbi.1004126)
Supplement: S1 Dataset — (ZIP) [file pcbi.1004126.s003.zip › align_1_DATA/2014-12-29_rRNA_SHAPE-MaP/hvol_23S_1m7.csv]

Nucleotide	Sequence	bg depth	bg rate	rx depth	rx rate	dc depth	dc rate	rx-bg	(rx-bg)/dc	stderr	Filtered Reactivity	Filtered StdErr	Normalized Reactivity	Normalized StdErr	Error-adjusted Reactivity
1	T	238	0.000000	308	0.000000	273	0.000000	0.000000	-999.000000	0.000000	-999.000000	0.000000	-999.000000	0.000000	-999.000000
2	A	243	0.000000	319	0.000000	276	0.000000	0.000000	-999.000000	0.000000	-999.000000	0.000000	-999.000000	0.000000	-999.000000
3	T	249	0.000000	336	0.000000	282	0.000000	0.000000	-999.000000	0.000000	-999.000000	0.000000	-999.000000	0.000000	-999.000000
4	A	253	0.003953	339	0.000000	290	0.006897	-0.003953	-0.573123	0.701929	-0.573123	0.701929	-0.345185	0.422763	0.077578
5	T	256	0.003906	342	0.000000	296	0.003378	-0.003906	-1.156250	1.635184	-1.156250	1.635184	-0.696395	0.984851	0.288456
6	C	267	0.000000	351	0.000000	305	0.000000	0.000000	-999.000000	0.000000	-999.000000	0.000000	-999.000000	0.000000	-999.000000
7	A	279	0.007168	354	0.008475	317	0.000000	0.001306	-999.000000	0.000000	-999.000000	0.000000	-999.000000	0.000000	-999.000000
8	A	285	0.000000	381	0.000000	323	0.009288	0.000000	0.000000	0.000000	0.000000	0.000000	0.000000	0.000000	0.000000
9	C	322	0.009317	445	0.004494	372	0.018817	-0.004822	-0.256275	0.345862	-0.256275	0.345862	-0.154352	0.208308	0.053957
10	T	430	0.009302	651	0.000000	507	0.009862	-0.009302	-0.943256	0.632755	-0.943256	0.632755	-0.568111	0.381101	-0.187011
11	G	670	0.001493	1127	0.000887	844	0.003555	-0.000605	-0.170270	0.498293	-0.170270	0.498293	-0.102552	0.300116	0.197564
12	G	701	0.005706	1165	0.006009	871	0.008037	0.000302	0.037633	0.453962	0.037633	0.453962	0.022666	0.273416	0.296082
13	C	714	0.001401	1195	0.004184	895	0.003352	0.002784	0.830423	0.846216	0.830423	0.846216	0.500153	0.509665	0.400000
14	T	720	0.012500	1207	0.005800	907	0.004410	-0.006700	-1.519338	1.310257	-1.519338	1.310257	-0.915078	0.789152	-0.125927
15	A	732	0.010929	1228	0.004886	922	0.004338	-0.006043	-1.392904	1.220529	-1.392904	1.220529	-0.838929	0.735109	-0.103820
16	C	810	0.003704	1306	0.006891	975	0.005128	0.003188	0.621576	0.672148	0.621576	0.672148	0.374367	0.404826	0.400000
17	T	826	0.003632	1345	0.005948	989	0.010111	0.002316	0.229052	0.302506	0.229052	0.302506	0.137955	0.182196	0.320151
18	G	860	0.002326	1402	0.007133	1033	0.004840	0.004807	0.993144	0.727903	0.993144	0.727903	0.598158	0.438407	0.400000
19	T	890	0.002247	1450	0.008966	1078	0.006494	0.006718	1.034622	0.599534	1.034622	0.599534	0.623140	0.361092	0.400000
20	G	972	0.008230	1527	0.011788	1163	0.016337	0.003557	0.217748	0.251285	0.217748	0.251285	0.131147	0.151346	0.282493
21	C	993	0.008056	1580	0.005063	1197	0.005848	-0.002993	-0.511821	0.606932	-0.511821	0.606932	-0.308263	0.365548	0.057284
22	C	1245	0.004819	1881	0.002658	1411	0.003544	-0.002161	-0.609867	0.703700	-0.609867	0.703700	-0.367315	0.423830	0.056515
23	A	1613	0.003100	2341	0.001282	1722	0.001742	-0.001818	-1.043710	1.084734	-1.043710	1.084734	-0.628614	0.653322	0.024708
24	G	2547	0.003926	3286	0.004260	2531	0.006322	0.000334	0.052884	0.266819	0.052884	0.266819	0.031851	0.160702	0.192553
25	C	13828	0.000506	13919	0.000503	10188	0.000294	-0.000003	-0.011239	0.915933	-0.011239	0.915933	-0.006769	0.551655	0.400000
26	T	14346	0.000558	14841	0.000539	10664	0.000938	-0.000019	-0.019835	0.292488	-0.019835	0.292488	-0.011946	0.176162	0.164216
27	G	15050	0.006777	15792	0.005129	11181	0.006261	-0.001648	-0.263269	0.144104	-0.263269	0.144104	-0.158564	0.086792	-0.071772
28	G	15593	0.002822	16509	0.003513	11596	0.004053	0.000691	0.170598	0.156809	0.170598	0.156809	0.102749	0.094444	0.197193
29	T	16048	0.005110	17114	0.003623	12008	0.004164	-0.001487	-0.357095	0.182000	-0.357095	0.182000	-0.215074	0.109616	-0.105458
30	G	16387	0.003051	17562	0.002676	12278	0.003584	-0.000375	-0.104633	0.163135	-0.104633	0.163135	-0.063019	0.098254	0.035235
31	G	16576	0.003439	18002	0.003111	12511	0.002398	-0.000328	-0.136762	0.258371	-0.136762	0.258371	-0.082370	0.155614	0.073243
32	A	16771	0.001252	18347	0.002453	12642	0.002610	0.001201	0.459922	0.192319	0.459922	0.192319	0.277005	0.115831	0.392837
33	T	17254	0.002144	19089	0.001519	13065	0.001607	-0.000625	-0.388983	0.293455	-0.388983	0.293455	-0.234279	0.176744	-0.057535
34	A	17480	0.000744	19436	0.000926	13233	0.001360	0.000182	0.134101	0.223041	0.134101	0.223041	0.080768	0.134335	0.215102
35	G	17736	0.005187	19743	0.005116	13395	0.004629	-0.000071	-0.015437	0.160468	-0.015437	0.160468	-0.009298	0.096648	0.087350
36	C	21140	0.001041	23488	0.001703	15953	0.002758	0.000662	0.240135	0.131579	0.240135	0.131579	0.144630	0.079248	0.223879
37	T	21279	0.003149	23677	0.003463	16085	0.003606	0.000315	0.087256	0.150869	0.087256	0.150869	0.052553	0.090867	0.143420
38	C	21557	0.003201	24051	0.004989	16316	0.003616	0.001789	0.494618	0.177107	0.494618	0.177107	0.297903	0.106669	0.400000
39	G	21649	0.005081	24239	0.006395	16433	0.005781	0.001314	0.227223	0.124338	0.227223	0.124338	0.136854	0.074887	0.211741
40	G	21705	0.010827	24321	0.011225	16482	0.010436	0.000398	0.038126	0.093952	0.038126	0.093952	0.022963	0.056586	0.079549
41	C	21874	0.002012	24494	0.002245	16622	0.002406	0.000234	0.097209	0.178735	0.097209	0.178735	0.058547	0.107650	0.166197
42	T	21925	0.004698	24572	0.003744	16696	0.005031	-0.000954	-0.189566	0.122116	-0.189566	0.122116	-0.114173	0.073549	-0.040624
43	C	22123	0.001040	24771	0.001413	16852	0.001543	0.000373	0.241956	0.214375	0.241956	0.214375	0.145727	0.129115	0.274843
44	G	22136	0.003840	24882	0.002934	16881	0.003910	-0.000906	-0.231743	0.140981	-0.231743	0.140981	-0.139576	0.084911	-0.054665
45	A	22210	0.002071	25045	0.004911	16941	0.004899	0.002840	0.579672	0.126896	0.579672	0.126896	0.349129	0.076428	0.400000
46	G	22341	0.001925	25289	0.002887	17138	0.003618	0.000962	0.265893	0.128236	0.265893	0.128236	0.160144	0.077235	0.237379
47	A	22529	0.001420	25577	0.003284	17277	0.001794	0.001864	1.038743	0.307038	1.038743	0.307038	0.625622	0.184925	0.440697
48	G	22572	0.011652	25616	0.020222	17305	0.013349	0.008570	0.642018	0.095454	0.642018	0.095454	0.386679	0.057491	0.400000
49	C	22791	0.003466	25946	0.007130	17525	0.004394	0.003664	0.833897	0.176478	0.833897	0.176478	0.502246	0.106291	0.400000
50	C	23394	0.002137	26734	0.009015	18085	0.001935	0.006877	3.553670	0.689376	3.553670	0.689376	2.140331	0.415203	1.725128
51	G	23044	0.000955	26772	0.006686	17892	0.001285	0.005731	4.458527	1.020041	4.458527	1.020041	2.685315	0.614358	2.070957
52	A	23013	0.001130	26942	0.008537	17927	0.002064	0.007407	3.588821	0.658792	3.588821	0.658792	2.161502	0.396782	1.764720
53	T	23125	0.004324	27004	0.011776	18083	0.004203	0.007452	1.773016	0.276835	1.773016	0.276835	1.067866	0.166734	0.901132
54	G	23421	0.001153	27320	0.005198	18333	0.001855	0.004045	2.181005	0.457745	2.181005	0.457745	1.313592	0.275694	1.037898
55	A	23312	0.003346	27319	0.004283	18260	0.003286	0.000937	0.285105	0.170786	0.285105	0.170786	0.171715	0.102862	0.274577
56	C	24653	0.001582	28262	0.003751	19414	0.003297	0.002169	0.657850	0.157728	0.657850	0.157728	0.396215	0.094998	0.400000
57	G	25057	0.002594	28570	0.003010	19811	0.003432	0.000416	0.121216	0.133963	0.121216	0.133963	0.073007	0.080684	0.153691
58	G	25170	0.002304	28641	0.002409	19905	0.002110	0.000105	0.049669	0.198783	0.049669	0.198783	0.029915	0.119725	0.149640
59	A	25082	0.001116	28663	0.001291	19855	0.001561	0.000175	0.111780	0.192706	0.111780	0.192706	0.067324	0.116064	0.183388
60	C	25151	0.001392	28735	0.001844	19886	0.002011	0.000453	0.225132	0.175519	0.225132	0.175519	0.135594	0.105713	0.241307
61	G	25278	0.002571	28849	0.001941	20006	0.003149	-0.000630	-0.200144	0.132963	-0.200144	0.132963	-0.120544	0.080082	-0.040462
62	T	25544	0.003054	29151	0.003911	20252	0.004098	0.000857	0.209137	0.125023	0.209137	0.125023	0.125960	0.075300	0.201260
63	G	25594	0.008244	29186	0.008908	20301	0.009359	0.000664	0.070975	0.084785	0.070975	0.084785	0.042747	0.051065	0.093812
64	C	25648	0.001755	29249	0.001915	20350	0.002408	0.000160	0.066479	0.152248	0.066479	0.152248	0.040040	0.091697	0.131736
65	C	25868	0.000541	29435	0.004247	20483	0.001465	0.003705	2.529948	0.538853	2.529948	0.538853	1.523756	0.324545	1.199211
66	A	25833	0.001471	29459	0.005601	20465	0.003176	0.004130	1.300320	0.224732	1.300320	0.224732	0.783167	0.135353	0.647813
67	A	25948	0.000809	29562	0.002605	20598	0.001845	0.001795	0.973193	0.244901	0.973193	0.244901	0.586142	0.147501	0.438641
68	G	26092	0.008853	29634	0.008639	20718	0.009074	-0.000215	-0.023645	0.087544	-0.023645	0.087544	-0.014241	0.052727	0.038486
69	C	27005	0.001852	30140	0.002223	21356	0.002294	0.000371	0.161892	0.166037	0.161892	0.166037	0.097505	0.100002	0.197508
70	T	26983	0.002594	30096	0.003223	21321	0.003096	0.000629	0.203129	0.147765	0.203129	0.147765	0.122342	0.088997	0.211339
71	G	26982	0.006708	30157	0.006864	21345	0.008714	0.000156	0.017891	0.079205	0.017891	0.079205	0.010776	0.047704	0.058479
72	C	27019	0.001443	30182	0.001259	21353	0.002482	-0.000184	-0.074292	0.124686	-0.074292	0.124686	-0.044745	0.075097	0.030351
73	G	27098	0.001292	30191	0.002285	21403	0.002009	0.000994	0.494679	0.190405	0.494679	0.190405	0.297939	0.114679	0.400000
74	A	27491	0.001491	30480	0.007677	21694	0.002443	0.006186	2.531963	0.415028	2.531963	0.415028	1.524970	0.249966	1.275003
75	T	28253	0.000779	30843	0.002010	22345	0.001164	0.001232	1.058381	0.334034	1.058381	0.334034	0.637450	0.201184	0.436265
76	A	28259	0.000991	30733	0.000781	22325	0.000985	-0.000210	-0.213016	0.253643	-0.213016	0.253643	-0.128297	0.152766	0.024469
77	A	28269	0.001026	30705	0.001531	22324	0.001837	0.000505	0.274877	0.165471	0.274877	0.165471	0.165555	0.099661	0.265217
78	G	28736	0.005116	31026	0.004931	22846	0.005603	-0.000184	-0.032874	0.103648	-0.032874	0.103648	-0.019800	0.062426	0.042626
79	C	28969	0.003625	31157	0.003049	22988	0.003089	-0.000575	-0.186329	0.154480	-0.186329	0.154480	-0.112224	0.093041	-0.019182
80	C	29442	0.001427	31338	0.001404	23355	0.002141	-0.000022	-0.010504	0.142650	-0.010504	0.142650	-0.006326	0.085916	0.079590
81	T	29473	0.004750	31264	0.004766	23328	0.004715	0.000016	0.003341	0.118763	0.003341	0.118763	0.002012	0.071529	0.073542
82	C	29696	0.001886	31403	0.002261	23511	0.003105	0.000375	0.120825	0.119395	0.120825	0.119395	0.072772	0.071910	0.144682
83	A	29660	0.002023	31216	0.002851	23440	0.004437	0.000828	0.186658	0.091866	0.186658	0.091866	0.112422	0.055329	0.167751
84	G	29869	0.006194	31280	0.006170	23632	0.007490	-0.000024	-0.003156	0.084928	-0.003156	0.084928	-0.001901	0.051151	0.049250
85	G	29927	0.004478	31195	0.005482	23655	0.004058	0.001004	0.247413	0.142797	0.247413	0.142797	0.149014	0.086005	0.235018
86	G	29775	0.002284	30974	0.004165	23550	0.003567	0.001881	0.527348	0.141096	0.527348	0.141096	0.317615	0.084980	0.400000
87	A	29693	0.001179	31059	0.012364	23501	0.002808	0.011185	3.982649	0.543902	3.982649	0.543902	2.398700	0.327586	2.071114
88	C	30183	0.006527	31323	0.005970	23843	0.007214	-0.000557	-0.077185	0.088614	-0.077185	0.088614	-0.046487	0.053371	0.006884
89	C	30257	0.001719	31304	0.001725	23904	0.002385	0.000006	0.002688	0.140289	0.002688	0.140289	0.001619	0.084494	0.086113
90	C	31459	0.001621	31716	0.002112	24975	0.001842	0.000491	0.266766	0.190714	0.266766	0.190714	0.160670	0.114865	0.275535
91	G	31604	0.013353	31629	0.015302	25147	0.014594	0.001950	0.133592	0.065603	0.133592	0.065603	0.080461	0.039512	0.119973
92	C	32100	0.000935	31748	0.001890	25550	0.001487	0.000955	0.642316	0.225678	0.642316	0.225678	0.386859	0.135923	0.400000
93	A	32376	0.001637	31825	0.004619	25806	0.002209	0.002982	1.350059	0.268495	1.350059	0.268495	0.813124	0.161711	0.651413
94	T	32538	0.001783	31841	0.024277	25962	0.003852	0.022494	5.839982	0.629394	5.839982	0.629394	3.517348	0.379076	3.138272
95	G	32563	0.002180	31895	0.004578	25958	0.004199	0.002397	0.570869	0.122175	0.570869	0.122175	0.343827	0.073585	0.400000
96	G	32672	0.002326	31917	0.006016	26080	0.004946	0.003689	0.745899	0.122174	0.745899	0.122174	0.449245	0.073584	0.400000
97	A	32785	0.002044	31954	0.004694	26200	0.002939	0.002651	0.901903	0.186519	0.901903	0.186519	0.543205	0.112338	0.430867
98	G	33127	0.009358	32051	0.009048	26489	0.009929	-0.000310	-0.031207	0.075717	-0.031207	0.075717	-0.018796	0.045603	0.026808
99	G	33260	0.004510	32024	0.004091	26598	0.005076	-0.000419	-0.082600	0.101354	-0.082600	0.101354	-0.049749	0.061044	0.011295
100	G	33595	0.007590	32049	0.007832	26837	0.009390	0.000241	0.025702	0.073052	0.025702	0.073052	0.015480	0.043998	0.059478
101	A	33926	0.001032	31751	0.002362	27098	0.001661	0.001330	0.801181	0.228623	0.801181	0.228623	0.482542	0.137696	0.400000
102	A	34141	0.001465	31681	0.008964	27205	0.002500	0.007500	3.000491	0.429595	3.000491	0.429595	1.807158	0.258740	1.548418
103	A	34214	0.000994	31642	0.002528	27270	0.001944	0.001535	0.789564	0.201507	0.789564	0.201507	0.475545	0.121365	0.400000
104	G	34225	0.001519	31457	0.002130	27427	0.002370	0.000611	0.257617	0.144845	0.257617	0.144845	0.155160	0.087238	0.242398
105	A	34272	0.000875	31354	0.001403	27478	0.000946	0.000528	0.557993	0.300822	0.557993	0.300822	0.336072	0.181181	0.400000
106	A	34377	0.001018	31257	0.000896	27591	0.001522	-0.000122	-0.080358	0.159069	-0.080358	0.159069	-0.048398	0.095805	0.047407
107	C	36208	0.001243	32036	0.001498	28932	0.002281	0.000255	0.112000	0.125592	0.112000	0.125592	0.067456	0.075642	0.143098
108	T	37176	0.003954	32472	0.007637	29790	0.004800	0.003683	0.767287	0.137623	0.767287	0.137623	0.462128	0.082889	0.400000
109	G	37341	0.002464	32418	0.003116	29898	0.004616	0.000652	0.141208	0.088048	0.141208	0.088048	0.085048	0.053030	0.138078
110	A	37974	0.002238	32675	0.002693	30311	0.003497	0.000455	0.130056	0.108255	0.130056	0.108255	0.078331	0.065201	0.143532
111	G	38216	0.004475	32645	0.004809	30495	0.006067	0.000335	0.055179	0.084858	0.055179	0.084858	0.033234	0.051109	0.084342
112	G	38751	0.002606	32635	0.001930	30899	0.003172	-0.000676	-0.213122	0.114150	-0.213122	0.114150	-0.128360	0.068751	-0.059609
113	A	38431	0.002446	31794	0.002202	30663	0.003457	-0.000244	-0.070661	0.105676	-0.070661	0.105676	-0.042558	0.063648	0.021090
114	T	36489	0.006111	28263	0.005944	29471	0.005802	-0.000167	-0.028827	0.105956	-0.028827	0.105956	-0.017362	0.063816	0.046454
115	C	36665	0.003164	27719	0.003463	29690	0.003671	0.000300	0.081593	0.125432	0.081593	0.125432	0.049142	0.075546	0.124688
116	T	35990	0.010364	26723	0.010029	29225	0.010642	-0.000335	-0.031497	0.076551	-0.031497	0.076551	-0.018970	0.046106	0.027136
117	C	35916	0.001559	26273	0.000990	29163	0.001200	-0.000570	-0.474594	0.250451	-0.474594	0.250451	-0.285842	0.150844	-0.134998
118	C	36283	0.002288	26348	0.002277	29617	0.002397	-0.000010	-0.004322	0.161277	-0.004322	0.161277	-0.002603	0.097135	0.094532
119	G	35958	0.005645	25824	0.016651	29370	0.007286	0.011006	1.510455	0.160510	1.510455	0.160510	0.909728	0.096673	0.813055
120	A	35758	0.001790	25496	0.007413	29180	0.002296	0.005623	2.448994	0.392631	2.448994	0.392631	1.474998	0.236477	1.238522
121	A	35545	0.000844	25316	0.012087	29034	0.002755	0.011243	4.080445	0.523584	4.080445	0.523584	2.457601	0.315348	2.142252
122	T	35175	0.002217	24882	0.012901	28808	0.003228	0.010683	3.309329	0.416604	3.309329	0.416604	1.993168	0.250915	1.742252
123	G	34696	0.006081	24440	0.008838	28517	0.006382	0.002757	0.431919	0.119190	0.431919	0.119190	0.260140	0.071787	0.331926
124	G	34470	0.006818	24284	0.007042	28700	0.006620	0.000224	0.033859	0.105523	0.033859	0.105523	0.020393	0.063555	0.083948
125	G	32750	0.006809	22814	0.009336	27623	0.008073	0.002527	0.313046	0.099543	0.313046	0.099543	0.188543	0.059954	0.248497
126	A	32555	0.001659	22557	0.004478	27442	0.002004	0.002819	1.406435	0.313153	1.406435	0.313153	0.847078	0.188608	0.658470
127	A	32286	0.001363	22314	0.010666	27196	0.003640	0.009303	2.555636	0.324390	2.555636	0.324390	1.539227	0.195376	1.343851
128	T	32316	0.008788	22276	0.012121	27273	0.010193	0.003332	0.326928	0.090767	0.326928	0.090767	0.196905	0.054668	0.251572
129	C	32615	0.004415	22347	0.005146	27550	0.005517	0.000731	0.132486	0.110126	0.132486	0.110126	0.079795	0.066328	0.146122
130	C	32639	0.005852	22350	0.006756	27530	0.005667	0.000904	0.159578	0.123131	0.159578	0.123131	0.096112	0.074160	0.170272
131	C	32758	0.003022	22396	0.003215	27656	0.003399	0.000193	0.056694	0.142988	0.056694	0.142988	0.034146	0.086120	0.120266
132	C	33455	0.001495	22721	0.001452	28243	0.001523	-0.000042	-0.027681	0.216488	-0.027681	0.216488	-0.016672	0.130388	0.113716
133	A	33431	0.004038	22692	0.008285	28247	0.004921	0.004247	0.862995	0.159448	0.862995	0.159448	0.519771	0.096034	0.423737
134	C	33386	0.006500	22614	0.007650	28326	0.006319	0.001150	0.182046	0.116326	0.182046	0.116326	0.109644	0.070062	0.179706
135	G	33150	0.011433	22389	0.023226	28119	0.011558	0.011793	1.020314	0.116406	1.020314	0.116406	0.614522	0.070110	0.544412
136	C	32645	0.002941	22227	0.003599	27823	0.003127	0.000659	0.210591	0.162124	0.210591	0.162124	0.126837	0.097645	0.224482
137	A	32654	0.001684	22150	0.002348	27804	0.001762	0.000663	0.376377	0.231569	0.376377	0.231569	0.226687	0.139471	0.366158
138	A	32379	0.002594	21939	0.004832	27581	0.001994	0.002237	1.121947	0.313715	1.121947	0.313715	0.675735	0.188947	0.486788
139	T	31635	0.002971	21217	0.005279	26877	0.003163	0.002307	0.729598	0.201319	0.729598	0.201319	0.439428	0.121252	0.400000
140	T	31570	0.002122	21107	0.008291	26785	0.002949	0.006169	2.091542	0.329025	2.091542	0.329025	1.259710	0.198168	1.061542
141	G	31417	0.006461	21036	0.010173	26643	0.008370	0.003712	0.443441	0.103541	0.443441	0.103541	0.267079	0.062361	0.329440
142	C	31342	0.002744	20941	0.002579	26549	0.002900	-0.000165	-0.056976	0.158395	-0.056976	0.158395	-0.034316	0.095399	0.061083
143	C	31323	0.001756	20886	0.004070	26576	0.002145	0.002314	1.078805	0.273792	1.078805	0.273792	0.649751	0.164902	0.484849
144	T	31307	0.006899	20809	0.020280	26550	0.010245	0.013380	1.306052	0.132877	1.306052	0.132877	0.786619	0.080030	0.706589
145	C	31999	0.009407	20895	0.011630	27232	0.009878	0.002223	0.225047	0.094366	0.225047	0.094366	0.135543	0.056835	0.192378
146	G	31895	0.010817	20660	0.015586	27134	0.012346	0.004769	0.386269	0.087290	0.386269	0.087290	0.232645	0.052573	0.285218
147	C	31851	0.004364	20624	0.004461	27082	0.003692	0.000097	0.026202	0.160996	0.026202	0.160996	0.015781	0.096966	0.112747
148	G	31937	0.013151	20653	0.014284	27170	0.013250	0.001133	0.085491	0.079405	0.085491	0.079405	0.051490	0.047825	0.099315
149	C	31926	0.005575	20633	0.007270	27151	0.006409	0.001695	0.264412	0.115035	0.264412	0.115035	0.159252	0.069284	0.228536
150	A	31926	0.000846	20551	0.001606	27088	0.001624	0.000760	0.467918	0.211258	0.467918	0.211258	0.281821	0.127238	0.400000
151	A	31978	0.001032	20583	0.005781	27103	0.002583	0.004750	1.838943	0.308636	1.838943	0.308636	1.107572	0.185888	0.921684
152	T	32324	0.001702	20904	0.011051	27434	0.003827	0.009349	2.442670	0.310654	2.442670	0.310654	1.471189	0.187103	1.284087
153	G	32904	0.002918	21349	0.002998	28063	0.003635	0.000080	0.022071	0.131703	0.022071	0.131703	0.013293	0.079323	0.092616
154	G	33161	0.003981	21596	0.004353	28371	0.004476	0.000372	0.083120	0.126898	0.083120	0.126898	0.050062	0.076429	0.126491
155	G	33524	0.004445	21906	0.005158	28641	0.005831	0.000714	0.122423	0.104477	0.122423	0.104477	0.073734	0.062925	0.136660
156	G	33713	0.003826	22061	0.004397	28760	0.004346	0.000570	0.131257	0.129216	0.131257	0.129216	0.079054	0.077825	0.156879
157	A	33752	0.000948	22130	0.005061	28818	0.002151	0.004113	1.911708	0.338264	1.911708	0.338264	1.151398	0.203732	0.947665
158	A	35366	0.000933	25435	0.005779	28718	0.002054	0.004846	2.358935	0.392938	2.358935	0.392938	1.420757	0.236661	1.184095
159	C	35474	0.001381	25589	0.005354	28852	0.002253	0.003973	1.763332	0.311016	1.763332	0.311016	1.062033	0.187321	0.874712
160	G	35873	0.003317	25851	0.005416	29161	0.005590	0.002098	0.375406	0.102612	0.375406	0.102612	0.226103	0.061802	0.287905
161	T	36143	0.003735	26102	0.004214	29460	0.004311	0.000479	0.111130	0.119774	0.111130	0.119774	0.066932	0.072138	0.139070
162	T	36664	0.005346	26412	0.004884	30080	0.006981	-0.000462	-0.066133	0.082501	-0.066133	0.082501	-0.039831	0.049689	0.009858
163	C	36849	0.049608	26511	0.134246	30295	0.002509	0.084638	33.738387	3.999486	33.738387	3.999486	20.320208	2.408840	17.911368
164	C	36853	0.001709	26478	0.001435	30171	0.001823	-0.000274	-0.150493	0.175160	-0.150493	0.175160	-0.090640	0.105497	0.014857
165	G	36870	0.003119	26400	0.005379	30191	0.003643	0.002260	0.620211	0.158800	0.620211	0.158800	0.373545	0.095643	0.400000
166	A	37249	0.001074	26533	0.002676	30449	0.002036	0.001602	0.786792	0.203132	0.786792	0.203132	0.473875	0.122344	0.400000
167	A	37213	0.000806	26411	0.004922	30376	0.002568	0.004116	1.602927	0.253951	1.602927	0.253951	0.965423	0.152951	0.812471
168	T	36807	0.002989	26072	0.003836	30022	0.002865	0.000847	0.295671	0.169822	0.295671	0.169822	0.178079	0.102282	0.280361
169	T	36547	0.002080	25843	0.006656	29818	0.002415	0.004576	1.895124	0.322198	1.895124	0.322198	1.141410	0.194056	0.947354
170	G	36564	0.004649	25706	0.010426	29849	0.005159	0.005776	1.119570	0.167788	1.119570	0.167788	0.674303	0.101056	0.573247
171	A	36078	0.001635	25371	0.003311	29429	0.002481	0.001676	0.675465	0.186615	0.675465	0.186615	0.406824	0.112396	0.400000
172	A	35972	0.000945	25270	0.002454	29315	0.001228	0.001508	1.228235	0.351722	1.228235	0.351722	0.739751	0.211838	0.527913
173	A	35923	0.001058	25167	0.002901	29249	0.002120	0.001843	0.869358	0.210700	0.869358	0.210700	0.523604	0.126902	0.400000
174	C	35999	0.001722	25136	0.003302	29312	0.001706	0.001580	0.926123	0.280614	0.926123	0.280614	0.557792	0.169010	0.400000
175	A	36083	0.001109	25095	0.005898	29361	0.001873	0.004789	2.556560	0.441096	2.556560	0.441096	1.539784	0.265666	1.274118
176	T	36191	0.005858	25065	0.008578	29468	0.006448	0.002720	0.421840	0.114288	0.421840	0.114288	0.254069	0.068834	0.322904
177	C	36518	0.001314	25023	0.001559	29806	0.001275	0.000244	0.191500	0.247850	0.191500	0.247850	0.115338	0.149277	0.264615
178	T	36397	0.002335	24825	0.007210	29606	0.003074	0.004875	1.586073	0.255302	1.586073	0.255302	0.955272	0.153765	0.801507
179	T	36131	0.002325	24417	0.003113	29326	0.002353	0.000788	0.334789	0.190459	0.334789	0.190459	0.201639	0.114711	0.316350
180	A	36054	0.001137	24209	0.003428	29255	0.002393	0.002291	0.957597	0.208194	0.957597	0.208194	0.576749	0.125393	0.451356
181	G	36003	0.002000	24031	0.003579	29276	0.003826	0.001579	0.412707	0.124464	0.412707	0.124464	0.248568	0.074963	0.323531
182	T	35808	0.002876	23694	0.002110	29161	0.002572	-0.000766	-0.297914	0.163681	-0.297914	0.163681	-0.179430	0.098583	-0.080847
183	A	35869	0.001645	23680	0.005743	29233	0.003352	0.004098	1.222527	0.202267	1.222527	0.202267	0.736313	0.121823	0.614489
184	G	36254	0.001738	23708	0.002067	29641	0.003138	0.000329	0.104882	0.117657	0.104882	0.117657	0.063169	0.070863	0.134033
185	G	36249	0.056884	23619	0.162454	29667	0.003000	0.105570	35.190272	3.853923	-999.000000	0.000000	-999.000000	0.000000	-999.000000
186	A	36033	0.001443	23416	0.001153	29516	0.001220	-0.000290	-0.237820	0.248183	-0.237820	0.248183	-0.143236	0.149478	0.006242
187	A	35896	0.001950	23215	0.001378	29404	0.002415	-0.000572	-0.236747	0.142446	-0.236747	0.142446	-0.142590	0.085793	-0.056797
188	C	36044	0.002136	23316	0.003045	29715	0.002457	0.000909	0.369948	0.182579	0.369948	0.182579	0.222815	0.109965	0.332780
189	A	36005	0.004138	23252	0.006623	29814	0.005098	0.002485	0.487375	0.130166	0.487375	0.130166	0.293540	0.078397	0.371937
190	G	37445	0.004220	23947	0.005512	31424	0.003723	0.001293	0.347182	0.160509	0.347182	0.160509	0.209103	0.096673	0.305776
191	G	36323	0.003139	23596	0.009281	30804	0.003961	0.006143	1.550988	0.224282	1.550988	0.224282	0.934141	0.135082	0.799058
192	A	35906	0.001755	23484	0.003364	30594	0.001700	0.001609	0.946891	0.289382	0.946891	0.289382	0.570300	0.174291	0.400000
193	A	35450	0.001269	23317	0.007805	30244	0.002348	0.006536	2.784182	0.420021	2.784182	0.420021	1.676878	0.252973	1.423904
194	A	34586	0.000838	22896	0.002883	29599	0.001419	0.002044	1.440562	0.352107	1.440562	0.352107	0.867633	0.212070	0.655563
195	A	34080	0.001320	22780	0.010931	29224	0.002977	0.009610	3.228150	0.422249	3.228150	0.422249	1.944274	0.254316	1.689959
196	G	33034	0.003027	22211	0.021071	28528	0.004592	0.018043	3.929341	0.408896	3.929341	0.408896	2.366593	0.246273	2.120320
197	A	32404	0.001296	21910	0.002419	28037	0.001569	0.001123	0.715485	0.269636	0.715485	0.269636	0.430928	0.162398	0.400000
198	A	32161	0.001182	22020	0.006812	28088	0.002741	0.005630	2.053865	0.317548	2.053865	0.317548	1.237017	0.191255	1.045762
199	A	29706	0.000976	21230	0.003344	26377	0.001479	0.002368	1.601618	0.390978	1.601618	0.390978	0.964635	0.235481	0.729153
200	G	27319	0.009883	17969	0.011965	25847	0.010137	0.002082	0.205377	0.100809	0.205377	0.100809	0.123696	0.060716	0.184412
201	C	26016	0.002345	17663	0.006567	24930	0.002808	0.004223	1.503881	0.301498	1.503881	0.301498	0.905769	0.181589	0.724180
202	A	25624	0.002303	17512	0.001599	24592	0.001911	-0.000704	-0.368161	0.229088	-0.368161	0.229088	-0.221739	0.137977	-0.083762
203	A	25450	0.001454	17579	0.004835	24449	0.001636	0.003381	2.066847	0.480521	2.066847	0.480521	1.244836	0.289412	0.955425
204	T	24804	0.015119	17178	0.018396	23927	0.013834	0.003277	0.236891	0.094606	0.236891	0.094606	0.142677	0.056980	0.199657
205	C	24820	0.002256	17211	0.003370	23972	0.002586	0.001114	0.430604	0.214130	0.430604	0.214130	0.259347	0.128968	0.388315
206	C	24631	0.006049	17221	0.010046	23847	0.008429	0.003997	0.474162	0.113078	0.474162	0.113078	0.285582	0.068106	0.353688
207	G	24338	0.011957	17092	0.020653	23655	0.015388	0.008696	0.565142	0.089751	0.565142	0.089751	0.340378	0.054056	0.394434
208	C	24465	0.002575	17277	0.005093	23805	0.001932	0.002518	1.303256	0.379558	1.303256	0.379558	0.784935	0.228603	0.556332
209	G	24478	0.001920	17301	0.006647	23842	0.001929	0.004727	2.449985	0.504748	2.449985	0.504748	1.475595	0.304004	1.171592
210	A	24347	0.001232	17277	0.009377	23730	0.003245	0.008144	2.509969	0.371712	2.509969	0.371712	1.511723	0.223878	1.287846
211	T	25130	0.002029	17981	0.005395	24423	0.002661	0.003365	1.264411	0.279917	1.264411	0.279917	0.761539	0.168590	0.592949
212	G	26073	0.010432	18785	0.013255	25134	0.012453	0.002823	0.226689	0.085406	0.226689	0.085406	0.136532	0.051439	0.187971
213	T	25984	0.005234	18679	0.005461	25046	0.006708	0.000227	0.033795	0.104792	0.033795	0.104792	0.020355	0.063115	0.083469
214	C	26461	0.001549	19101	0.001728	25426	0.003028	0.000178	0.058846	0.127640	0.058846	0.127640	0.035442	0.076876	0.112318
215	G	26531	0.001319	19243	0.001351	25509	0.003607	0.000032	0.008853	0.096029	0.008853	0.096029	0.005332	0.057837	0.063169
216	T	26230	0.002631	19090	0.002672	25224	0.002894	0.000041	0.014160	0.169367	0.014160	0.169367	0.008528	0.102008	0.110536
217	T	26086	0.002377	19090	0.005657	25108	0.003266	0.003281	1.004522	0.220528	1.004522	0.220528	0.605011	0.132822	0.472189
218	A	25925	0.002044	18996	0.006528	24934	0.003208	0.004483	1.397342	0.255829	1.397342	0.255829	0.841602	0.154083	0.687519
219	G	25357	0.003155	18545	0.007495	24490	0.004655	0.004340	0.932410	0.178942	0.932410	0.178942	0.561579	0.107775	0.453804
220	T	25115	0.002508	18461	0.002871	24295	0.003211	0.000362	0.112896	0.157926	0.112896	0.157926	0.067996	0.095117	0.163112
221	A	24933	0.001043	18310	0.002075	24142	0.001657	0.001033	0.623210	0.257360	0.623210	0.257360	0.375352	0.155004	0.400000
222	A	24820	0.000967	18232	0.001591	24089	0.001827	0.000624	0.341433	0.201187	0.341433	0.201187	0.205641	0.121172	0.326813
223	C	25345	0.001697	18865	0.004930	24638	0.001989	0.003233	1.625694	0.370038	1.625694	0.370038	0.979135	0.222869	0.756266
224	G	25279	0.003204	18907	0.006241	24603	0.003861	0.003037	0.786476	0.192748	0.786476	0.192748	0.473685	0.116090	0.400000
225	G	25227	0.007016	18882	0.011016	24554	0.007738	0.003999	0.516860	0.125675	0.516860	0.125675	0.311299	0.075693	0.386991
226	C	25396	0.002126	18974	0.007010	24666	0.003446	0.004883	1.417068	0.248565	1.417068	0.248565	0.853483	0.149708	0.703775
227	G	25090	0.002192	18856	0.002652	24370	0.002052	0.000460	0.223993	0.234875	0.223993	0.234875	0.134908	0.141462	0.276371
228	A	25201	0.001032	18960	0.001477	24443	0.001146	0.000445	0.388546	0.309754	0.388546	0.309754	0.234016	0.186561	0.400000
229	G	25618	0.001835	19198	0.004948	24573	0.002564	0.003114	1.214524	0.271153	1.214524	0.271153	0.731493	0.163312	0.568181
230	T	25413	0.003305	19214	0.005465	24436	0.003724	0.002159	0.579850	0.183254	0.579850	0.183254	0.349237	0.110371	0.400000
231	A	25901	0.001004	19656	0.003409	24809	0.001169	0.002405	2.057270	0.548836	2.057270	0.548836	1.239068	0.330557	0.908511
232	A	25769	0.001009	19572	0.004036	24670	0.002513	0.003027	1.204618	0.249512	1.204618	0.249512	0.725526	0.150278	0.575248
233	A	25813	0.000697	19680	0.000711	24754	0.001091	0.000014	0.012890	0.230428	0.012890	0.230428	0.007763	0.138784	0.146547
234	C	26547	0.001243	20124	0.001888	25280	0.001661	0.000645	0.388358	0.233560	0.388358	0.233560	0.233903	0.140670	0.374573
235	G	26633	0.007585	20126	0.008397	25315	0.007861	0.000813	0.103362	0.106836	0.103362	0.106836	0.062254	0.064346	0.126600
236	C	26502	0.002604	20090	0.002041	25187	0.002898	-0.000563	-0.194168	0.155898	-0.194168	0.155898	-0.116945	0.093896	-0.023049
237	G	26378	0.002085	20039	0.003643	25036	0.003675	0.001558	0.423932	0.145841	0.423932	0.145841	0.255329	0.087838	0.343167
238	A	26227	0.001983	20059	0.002443	24869	0.002332	0.000460	0.197282	0.192246	0.197282	0.192246	0.118820	0.115788	0.234608
239	C	26192	0.001909	20102	0.002587	24793	0.001855	0.000678	0.365334	0.247904	0.365334	0.247904	0.220036	0.149310	0.369346
240	A	25735	0.001477	19992	0.002051	24414	0.001434	0.000574	0.400551	0.287079	0.400551	0.287079	0.241247	0.172904	0.400000
241	C	25263	0.004077	19804	0.009392	24014	0.004789	0.005315	1.109850	0.196030	1.109850	0.196030	0.668449	0.118066	0.550383
242	A	25141	0.001551	19665	0.004017	23827	0.001553	0.002466	1.588062	0.422453	1.588062	0.422453	0.956470	0.254438	0.702032
243	G	25454	0.002750	20119	0.006412	24026	0.003663	0.003662	0.999752	0.207768	0.999752	0.207768	0.602138	0.125136	0.477002
244	T	24907	0.024612	20073	0.022169	23587	0.025268	-0.002442	-0.096662	0.057385	-0.096662	0.057385	-0.058218	0.034563	-0.023656
245	C	24287	0.001441	19860	0.002165	22989	0.001392	0.000724	0.520166	0.308781	0.520166	0.308781	0.313290	0.185975	0.400000
246	C	24141	0.001698	19827	0.003732	22827	0.002848	0.002034	0.714284	0.199354	0.714284	0.199354	0.430205	0.120068	0.400000
247	A	23870	0.000796	19624	0.003924	22528	0.002219	0.003128	1.409256	0.295093	1.409256	0.295093	0.848778	0.177731	0.671047
248	A	23628	0.001058	19516	0.005380	22222	0.001485	0.004322	2.910499	0.634045	2.910499	0.634045	1.752957	0.381878	1.371080
249	A	23366	0.001198	19333	0.005121	21939	0.002872	0.003922	1.365948	0.260685	1.365948	0.260685	0.822694	0.157007	0.665687
250	C	23704	0.001477	19645	0.001629	22134	0.001807	0.000152	0.084313	0.211282	0.084313	0.211282	0.050781	0.127252	0.178033
251	C	24101	0.000913	20011	0.002149	22372	0.002101	0.001236	0.588333	0.200690	0.588333	0.200690	0.354345	0.120873	0.400000
252	G	24006	0.002000	19933	0.004916	22262	0.002560	0.002917	1.139256	0.270368	1.139256	0.270368	0.686160	0.162839	0.523320
253	A	23966	0.001001	19911	0.001557	22183	0.001713	0.000556	0.324286	0.208935	0.324286	0.208935	0.195313	0.125839	0.321152
254	A	23935	0.000668	19865	0.004178	22109	0.001493	0.003510	2.351410	0.523922	2.351410	0.523922	1.416225	0.315552	1.100673
255	G	23832	0.007679	19830	0.009531	22033	0.009531	0.001852	0.194338	0.094961	0.194338	0.094961	0.117047	0.057194	0.174241
256	C	23879	0.003601	19866	0.003222	21995	0.003001	-0.000380	-0.126607	0.187092	-0.126607	0.187092	-0.076254	0.112683	0.036430
257	C	24178	0.002523	20088	0.002738	22255	0.002606	0.000215	0.082496	0.188542	0.082496	0.188542	0.049686	0.113556	0.163243
258	T	24146	0.001781	20000	0.004400	22174	0.003878	0.002619	0.675319	0.157581	0.675319	0.157581	0.406736	0.094909	0.400000
259	T	24177	0.002689	20039	0.006887	22232	0.005218	0.004198	0.804581	0.149293	0.804581	0.149293	0.484589	0.089917	0.400000
260	C	24242	0.005280	20137	0.009833	22355	0.005547	0.004553	0.820745	0.168469	0.820745	0.168469	0.494324	0.101467	0.400000
261	G	24292	0.003623	20202	0.006534	22448	0.004277	0.002911	0.680786	0.175118	0.680786	0.175118	0.410029	0.105472	0.400000
262	G	24275	0.004985	20233	0.004498	22449	0.005791	-0.000487	-0.084089	0.113165	-0.084089	0.113165	-0.050646	0.068158	0.017512
263	G	24255	0.013605	20221	0.013649	22431	0.013107	0.000044	0.003337	0.084820	0.003337	0.084820	0.002010	0.051086	0.053096
264	C	24314	0.005182	20238	0.004892	22483	0.005026	-0.000290	-0.057782	0.134297	-0.057782	0.134297	-0.034801	0.080885	0.046084
265	A	24343	0.001068	20223	0.002027	22494	0.001200	0.000959	0.799225	0.351700	0.799225	0.351700	0.481363	0.211825	0.400000
266	A	24306	0.000741	20192	0.008914	22456	0.002182	0.008174	3.745965	0.620882	3.745965	0.620882	2.256148	0.373949	1.882198
267	T	24259	0.002308	20101	0.011193	22411	0.003659	0.008885	2.428328	0.347296	2.428328	0.347296	1.462551	0.209172	1.253379
268	G	24383	0.001887	20138	0.015592	22468	0.004317	0.013706	3.174671	0.386775	3.174671	0.386775	1.912065	0.232950	1.679115
269	T	24456	0.001513	20184	0.011147	22515	0.003065	0.009635	3.143787	0.456760	3.143787	0.456760	1.893463	0.275101	1.618363
270	G	24743	0.003678	20339	0.003982	22705	0.003479	0.000305	0.087569	0.168964	0.087569	0.168964	0.052742	0.101765	0.154507
271	G	24807	0.002257	20359	0.002898	22731	0.003167	0.000641	0.202228	0.154356	0.202228	0.154356	0.121800	0.092967	0.214766
272	T	24848	0.004306	20386	0.007407	22794	0.004475	0.003101	0.692952	0.177502	0.692952	0.177502	0.417356	0.106907	0.400000
273	G	25326	0.001777	20594	0.007089	23153	0.002721	0.005313	1.952428	0.341289	1.952428	0.341289	1.175923	0.205554	0.970369
274	T	25365	0.003115	20565	0.006321	23191	0.004053	0.003207	0.791181	0.181226	0.791181	0.181226	0.476519	0.109150	0.400000
275	A	25681	0.001986	20689	0.004640	23442	0.003370	0.002654	0.787605	0.185498	0.787605	0.185498	0.474364	0.111723	0.400000
276	C	26009	0.007074	20988	0.015104	23688	0.007134	0.008029	1.125446	0.164247	1.125446	0.164247	0.677842	0.098924	0.578918
277	G	26069	0.002839	20991	0.002668	23723	0.003035	-0.000171	-0.056280	0.160195	-0.056280	0.160195	-0.033897	0.096483	0.062587
278	G	25958	0.004353	20805	0.004758	23607	0.004956	0.000405	0.081774	0.127262	0.081774	0.127262	0.049252	0.076648	0.125900
279	A	25410	0.001810	19995	0.001550	23162	0.001943	-0.000260	-0.133785	0.199535	-0.133785	0.199535	-0.080577	0.120178	0.039600
280	C	25303	0.002766	19820	0.002523	22986	0.003437	-0.000244	-0.070927	0.141758	-0.070927	0.141758	-0.042718	0.085379	0.042661
281	T	24966	0.002644	19485	0.002771	22615	0.002034	0.000128	0.062814	0.245063	0.062814	0.245063	0.037832	0.147599	0.185431
282	A	24543	0.001956	19222	0.005775	22258	0.003325	0.003819	1.148658	0.228513	1.148658	0.228513	0.691822	0.137631	0.554192
283	C	24653	0.005922	19382	0.005572	22287	0.005384	-0.000350	-0.065007	0.135048	-0.065007	0.135048	-0.039153	0.081338	0.042185
284	C	22957	0.002918	18708	0.004223	20893	0.003781	0.001304	0.344944	0.161820	0.344944	0.161820	0.207756	0.097462	0.305218
285	C	22560	0.002571	18513	0.002917	20523	0.002631	0.000346	0.131479	0.198843	0.131479	0.198843	0.079188	0.119761	0.198949
286	A	22059	0.003808	18177	0.011058	19958	0.004660	0.007250	1.555857	0.248990	1.555857	0.248990	0.937073	0.149964	0.787110
287	T	20965	0.004579	17442	0.014333	18768	0.005701	0.009754	1.710898	0.243636	1.710898	0.243636	1.030452	0.146739	0.883713
288	A	20261	0.003257	17059	0.007855	18000	0.004111	0.004598	1.118335	0.231642	1.118335	0.231642	0.673559	0.139515	0.534044
289	A	18710	0.004169	16210	0.006601	16570	0.004828	0.002432	0.503722	0.173782	0.503722	0.173782	0.303385	0.104667	0.400000
290	C	18757	0.005331	16365	0.009227	16367	0.005988	0.003896	0.650616	0.167254	0.650616	0.167254	0.391858	0.100735	0.400000
291	G	18490	0.005408	16497	0.005152	16125	0.006822	-0.000256	-0.037509	0.114061	-0.037509	0.114061	-0.022591	0.068697	0.046106
292	G	18278	0.006839	16410	0.006886	15881	0.008123	0.000047	0.005813	0.109684	0.005813	0.109684	0.003501	0.066061	0.069563
293	A	18256	0.004492	16727	0.005082	15754	0.006030	0.000590	0.097829	0.123374	0.097829	0.123374	0.058921	0.074307	0.133228
294	C	18304	0.004043	16881	0.003850	15670	0.005297	-0.000192	-0.036315	0.126565	-0.036315	0.126565	-0.021872	0.076229	0.054357
295	C	18076	0.001992	16948	0.002596	15342	0.004302	0.000605	0.140539	0.120541	0.140539	0.120541	0.084645	0.072600	0.157245
296	T	18426	0.004939	17326	0.005195	15600	0.007372	0.000256	0.034704	0.102272	0.034704	0.102272	0.020902	0.061597	0.082499
297	G	18597	0.003710	17548	0.004103	15729	0.004260	0.000393	0.092204	0.154948	0.092204	0.154948	0.055533	0.093323	0.148856
298	G	18579	0.004844	17574	0.004495	15686	0.004973	-0.000349	-0.070165	0.144750	-0.070165	0.144750	-0.042260	0.087181	0.044922
299	G	18612	0.005158	17663	0.006114	15690	0.005481	0.000957	0.174508	0.145261	0.174508	0.145261	0.105104	0.087489	0.192593
300	T	18252	0.012108	17372	0.009728	15346	0.011404	-0.002380	-0.208702	0.098268	-0.208702	0.098268	-0.125699	0.059185	-0.066514
301	C	17757	0.001352	16936	0.001240	14944	0.002342	-0.000112	-0.047657	0.165192	-0.047657	0.165192	-0.028703	0.099493	0.070790
302	T	17508	0.001828	16763	0.002744	14726	0.003803	0.000916	0.240981	0.139914	0.240981	0.139914	0.145140	0.084268	0.229408
303	T	17493	0.001486	16670	0.000960	14637	0.002186	-0.000527	-0.240825	0.177863	-0.240825	0.177863	-0.145046	0.107125	-0.037921
304	A	17833	0.001570	16894	0.001361	14797	0.002906	-0.000209	-0.071815	0.141735	-0.071815	0.141735	-0.043253	0.085365	0.042112
305	T	18234	0.002358	17357	0.002420	15148	0.003037	0.000062	0.020266	0.170739	0.020266	0.170739	0.012206	0.102834	0.115040
306	G	18644	0.002145	17695	0.003334	15452	0.004401	0.001189	0.270140	0.129402	0.270140	0.129402	0.162702	0.077937	0.240639
307	T	18480	0.003409	17566	0.003416	15290	0.003924	0.000007	0.001682	0.156867	0.001682	0.156867	0.001013	0.094479	0.095492
308	G	18419	0.002009	17608	0.002556	15209	0.003025	0.000547	0.180809	0.168817	0.180809	0.168817	0.108899	0.101676	0.210575
309	A	18229	0.002139	17437	0.001950	15022	0.002197	-0.000190	-0.086295	0.218444	-0.086295	0.218444	-0.051975	0.131566	0.079592
310	A	18135	0.001379	17364	0.002131	14937	0.001875	0.000752	0.401323	0.249616	0.401323	0.249616	0.241712	0.150341	0.392052
311	G	18044	0.002605	17269	0.003706	14869	0.005313	0.001101	0.207285	0.115153	0.207285	0.115153	0.124845	0.069355	0.194200
312	T	17657	0.009175	16946	0.010740	14504	0.008825	0.001565	0.177353	0.122699	0.177353	0.122699	0.106817	0.073900	0.180717
313	C	17779	0.002756	17007	0.002176	14588	0.003496	-0.000580	-0.166042	0.153917	-0.166042	0.153917	-0.100005	0.092702	-0.007303
314	T	17611	0.010789	16870	0.009484	14425	0.010399	-0.001304	-0.125442	0.104736	-0.125442	0.104736	-0.075552	0.063081	-0.012471
315	C	17544	0.002394	16786	0.002383	14348	0.003206	-0.000011	-0.003444	0.164582	-0.003444	0.164582	-0.002074	0.099126	0.097051
316	C	17482	0.002460	16737	0.002091	14207	0.003449	-0.000368	-0.106842	0.150213	-0.106842	0.150213	-0.064349	0.090471	0.026122
317	T	17416	0.003388	16617	0.004634	14165	0.005577	0.001246	0.223434	0.125900	0.223434	0.125900	0.134571	0.075828	0.210400
318	G	17172	0.003960	16405	0.005425	13988	0.003289	0.001465	0.445561	0.237106	0.445561	0.237106	0.268356	0.142806	0.400000
319	G	17099	0.002281	16320	0.003186	13885	0.003385	0.000905	0.267490	0.173792	0.267490	0.173792	0.161106	0.104673	0.265779
320	A	16950	0.001770	16118	0.001241	13704	0.002773	-0.000529	-0.190797	0.156686	-0.190797	0.156686	-0.114914	0.094370	-0.020544
321	A	16856	0.002017	16041	0.001933	13603	0.002794	-0.000085	-0.030262	0.175491	-0.030262	0.175491	-0.018227	0.105696	0.087469
322	C	17477	0.001373	16306	0.002514	13998	0.002643	0.001141	0.431736	0.195844	0.431736	0.195844	0.260029	0.117954	0.377983
323	G	17383	0.003106	16225	0.001972	13927	0.003806	-0.001134	-0.298043	0.149697	-0.298043	0.149697	-0.179507	0.090161	-0.089346
324	G	17551	0.002108	16439	0.001703	14073	0.002700	-0.000405	-0.149942	0.176852	-0.149942	0.176852	-0.090308	0.106515	0.016207
325	A	17574	0.001650	16430	0.001826	14070	0.002701	0.000176	0.065079	0.167989	0.065079	0.167989	0.039196	0.101178	0.140374
326	G	18398	0.007827	16808	0.008032	14706	0.009384	0.000205	0.021841	0.101298	0.021841	0.101298	0.013154	0.061011	0.074165
327	C	18195	0.002913	16588	0.002713	14558	0.003366	-0.000200	-0.059445	0.169231	-0.059445	0.169231	-0.035803	0.101926	0.066122
328	G	17906	0.003183	16253	0.001723	14190	0.002678	-0.001461	-0.545393	0.217711	-0.545393	0.217711	-0.328484	0.131125	-0.197359
329	T	17514	0.003255	16012	0.003872	13871	0.003172	0.000618	0.194685	0.208236	0.194685	0.208236	0.117256	0.125418	0.242674
330	G	17283	0.001620	15872	0.002268	13694	0.001826	0.000648	0.354979	0.275758	0.354979	0.275758	0.213800	0.166086	0.379885
331	A	16909	0.001952	15622	0.001472	13364	0.002170	-0.000479	-0.220893	0.214958	-0.220893	0.214958	-0.133041	0.129467	-0.003575
332	T	16667	0.002640	15275	0.002815	13159	0.002964	0.000175	0.059084	0.197744	0.059084	0.197744	0.035586	0.119099	0.154684
333	A	16389	0.001892	14933	0.002545	12913	0.003175	0.000653	0.205722	0.171418	0.205722	0.171418	0.123904	0.103243	0.227147
334	C	16510	0.000909	14946	0.002074	12944	0.002627	0.001166	0.443748	0.184068	0.443748	0.184068	0.267264	0.110862	0.378126
335	A	16507	0.001272	14820	0.003644	12927	0.003249	0.002372	0.729925	0.208033	0.729925	0.208033	0.439625	0.125296	0.400000
336	G	16644	0.004266	14885	0.005240	13060	0.005207	0.000974	0.187137	0.151508	0.187137	0.151508	0.112710	0.091251	0.203962
337	G	16615	0.006861	14875	0.008403	13072	0.007803	0.001542	0.197630	0.128234	0.197630	0.128234	0.119030	0.077234	0.196263
338	G	16717	0.003769	14940	0.004819	13164	0.007293	0.001051	0.144072	0.102570	0.144072	0.102570	0.086772	0.061777	0.148549
339	T	16442	0.004926	14629	0.003213	12900	0.005814	-0.001714	-0.294741	0.128528	-0.294741	0.128528	-0.177519	0.077411	-0.100108
340	G	16243	0.005171	14376	0.019616	12769	0.007597	0.014445	1.901471	0.257753	1.901471	0.257753	1.145232	0.155241	0.989991
341	A	16281	0.001413	14326	0.001047	12751	0.001647	-0.000366	-0.222015	0.247554	-0.222015	0.247554	-0.133717	0.149099	0.015382
342	A	17842	0.001065	15225	0.001117	13950	0.001147	0.000052	0.045060	0.318194	0.045060	0.318194	0.027139	0.191644	0.218783
343	A	17913	0.000726	15306	0.000523	14029	0.001497	-0.000203	-0.135653	0.184925	-0.135653	0.184925	-0.081702	0.111378	0.029676
344	A	17975	0.001502	15360	0.001693	14108	0.001914	0.000191	0.099604	0.230805	0.099604	0.230805	0.059990	0.139011	0.199001
345	C	18383	0.002829	15688	0.002932	14445	0.003046	0.000103	0.033971	0.191716	0.033971	0.191716	0.020460	0.115468	0.135928
346	C	18677	0.003480	15849	0.003092	14670	0.002795	-0.000389	-0.139021	0.222038	-0.139021	0.222038	-0.083731	0.133731	0.050000
347	C	19190	0.003908	16232	0.003204	15068	0.004048	-0.000705	-0.174082	0.158006	-0.174082	0.158006	-0.104847	0.095165	-0.009682
348	C	19272	0.002543	16410	0.002133	15143	0.003434	-0.000410	-0.119310	0.149947	-0.119310	0.149947	-0.071859	0.090311	0.018452
349	G	19376	0.003406	16523	0.002360	15234	0.005186	-0.001046	-0.201692	0.111194	-0.201692	0.111194	-0.121477	0.066971	-0.054506
350	T	19476	0.001284	16623	0.001323	15280	0.001898	0.000040	0.020990	0.201037	0.020990	0.201037	0.012642	0.121082	0.133724
351	A	19464	0.000976	16724	0.001076	15326	0.001892	0.000100	0.052920	0.179104	0.052920	0.179104	0.031873	0.107872	0.139745
352	A	19829	0.001059	17131	0.001109	15568	0.000835	0.000050	0.059931	0.411968	0.059931	0.411968	0.036096	0.248123	0.284219
353	C	19931	0.001355	17262	0.000637	15635	0.001599	-0.000717	-0.448684	0.221530	-0.448684	0.221530	-0.270237	0.133425	-0.136812
354	A	21834	0.001466	18473	0.001895	16787	0.001906	0.000429	0.225079	0.219730	0.225079	0.219730	0.135562	0.132340	0.267902
355	T	22439	0.000847	18930	0.000634	17224	0.001393	-0.000213	-0.152738	0.194049	-0.152738	0.194049	-0.091992	0.116873	0.024881
356	A	22740	0.001055	19273	0.000623	17509	0.002399	-0.000433	-0.180416	0.120230	-0.180416	0.120230	-0.108662	0.072413	-0.036249
357	A	23006	0.001434	19708	0.000761	17779	0.002306	-0.000673	-0.291964	0.145138	-0.291964	0.145138	-0.175846	0.087415	-0.088431
358	G	23325	0.001286	20110	0.001492	18069	0.002878	0.000206	0.071450	0.125352	0.071450	0.125352	0.043033	0.075498	0.118531
359	A	23372	0.001455	20118	0.000895	18139	0.001544	-0.000560	-0.362787	0.222455	-0.362787	0.222455	-0.218502	0.133982	-0.084520
360	A	23769	0.001683	20489	0.002538	18512	0.002917	0.000855	0.293135	0.156426	0.293135	0.156426	0.176552	0.094214	0.270765
361	C	23893	0.002344	20587	0.001846	18602	0.002365	-0.000498	-0.210523	0.185919	-0.210523	0.185919	-0.126795	0.111977	-0.014819
362	C	23871	0.001466	20576	0.001895	18637	0.001932	0.000429	0.222193	0.206207	0.222193	0.206207	0.133824	0.124196	0.258020
363	A	23996	0.001417	20581	0.001846	18712	0.002298	0.000429	0.186885	0.170242	0.186885	0.170242	0.112559	0.102535	0.215093
364	G	24282	0.002512	20870	0.002779	18979	0.002634	0.000267	0.101333	0.185197	0.101333	0.185197	0.061031	0.111542	0.172573
365	A	24625	0.001381	21072	0.001566	19241	0.002858	0.000185	0.064842	0.126626	0.064842	0.126626	0.039053	0.076265	0.115319
366	T	24849	0.007364	21121	0.008428	19410	0.006646	0.001063	0.159967	0.126261	0.159967	0.126261	0.096346	0.076045	0.172391
367	C	25387	0.005672	21488	0.006841	19789	0.007176	0.001169	0.162888	0.103484	0.162888	0.103484	0.098105	0.062327	0.160433
368	C	25557	0.015573	21684	0.019923	19991	0.017608	0.004349	0.247019	0.071429	0.247019	0.071429	0.148776	0.043021	0.191797
369	C	27397	0.001533	23174	0.003366	21896	0.002192	0.001833	0.836074	0.237549	0.836074	0.237549	0.503557	0.143073	0.400000
370	G	27666	0.003759	23475	0.004515	22201	0.002928	0.000756	0.258322	0.198286	0.258322	0.198286	0.155584	0.119425	0.275009
371	G	27717	0.007865	23567	0.006195	22256	0.008267	-0.001670	-0.202010	0.090661	-0.202010	0.090661	-0.121668	0.054604	-0.067064
372	G	27640	0.006368	23470	0.008095	22215	0.006527	0.001728	0.264720	0.118267	0.264720	0.118267	0.159437	0.071231	0.230668
373	G	27548	0.015718	23335	0.013156	22158	0.016021	-0.002562	-0.159901	0.067018	-0.159901	0.067018	-0.096306	0.040364	-0.055942
374	T	27402	0.003284	23232	0.005294	22071	0.003670	0.002010	0.547685	0.171822	0.547685	0.171822	0.329864	0.103486	0.400000
375	T	27327	0.001830	23303	0.006652	22081	0.003215	0.004822	1.499583	0.256430	1.499583	0.256430	0.903180	0.154444	0.748736
376	G	27396	0.002628	23344	0.006511	22160	0.003926	0.003883	0.989097	0.188588	0.989097	0.188588	0.595721	0.113584	0.482137
377	T	27146	0.005599	23172	0.008588	21965	0.005919	0.002989	0.504958	0.135758	0.504958	0.135758	0.304130	0.081766	0.385896
378	T	27668	0.005313	23454	0.007078	22417	0.005665	0.001765	0.311488	0.127078	0.311488	0.127078	0.187605	0.076538	0.264143
379	C	28070	0.002209	23411	0.003887	22759	0.002724	0.001678	0.616071	0.197731	0.616071	0.197731	0.371052	0.119091	0.400000
380	C	27912	0.001182	23074	0.001734	22560	0.001152	0.000551	0.478329	0.311858	0.478329	0.311858	0.288092	0.187828	0.400000
381	A	27906	0.003010	22765	0.010630	22549	0.003991	0.007620	1.909211	0.276739	1.909211	0.276739	1.149894	0.166676	0.983218
382	G	26831	0.003615	21747	0.025383	21716	0.004881	0.021768	4.459481	0.492195	4.459481	0.492195	2.685890	0.296443	2.389447
383	A	26072	0.002570	20978	0.006864	21103	0.003459	0.004295	1.241471	0.238107	1.241471	0.238107	0.747723	0.143409	0.604314
384	A	25652	0.003002	20623	0.014110	20795	0.004713	0.011109	2.357207	0.304589	2.357207	0.304589	1.419717	0.183450	1.236266
385	T	25260	0.003959	20151	0.009677	20463	0.004691	0.005718	1.218851	0.210748	1.218851	0.210748	0.734099	0.126931	0.607168
386	A	24989	0.003682	19881	0.011418	20253	0.003851	0.007736	2.008764	0.316837	2.008764	0.316837	1.209854	0.190827	1.019027
387	G	24891	0.007473	19823	0.012309	20274	0.010062	0.004836	0.480648	0.101146	0.480648	0.101146	0.289488	0.060919	0.350408
388	C	25168	0.003258	19927	0.004767	20605	0.004368	0.001509	0.345545	0.143709	0.345545	0.143709	0.208117	0.086554	0.294671
389	G	25260	0.004117	20015	0.006145	20721	0.006370	0.002028	0.318383	0.111132	0.318383	0.111132	0.191758	0.066934	0.258692
390	G	25179	0.003336	19979	0.003203	20707	0.003380	-0.000133	-0.039269	0.160146	-0.039269	0.160146	-0.023651	0.096454	0.072802
391	G	25133	0.005730	19920	0.006576	20726	0.005018	0.000847	0.168755	0.149798	0.168755	0.149798	0.101639	0.090221	0.191860
392	G	25145	0.003341	19925	0.004115	20737	0.003472	0.000775	0.223156	0.169840	0.223156	0.169840	0.134404	0.102292	0.236696
393	G	25200	0.003690	19861	0.005639	20880	0.004454	0.001949	0.437518	0.154119	0.437518	0.154119	0.263512	0.092824	0.356336
394	T	25001	0.002200	19485	0.011137	20695	0.003382	0.008937	2.642119	0.396703	2.642119	0.396703	1.591315	0.238929	1.352386
395	T	24937	0.001724	19590	0.022460	20673	0.003676	0.020736	5.640490	0.713140	5.640490	0.713140	3.397197	0.429516	2.967681
396	G	25080	0.004506	19738	0.008461	20854	0.004172	0.003955	0.948079	0.212798	0.948079	0.212798	0.571016	0.128165	0.442851
397	G	25521	0.003252	19995	0.006052	21265	0.003762	0.002799	0.744086	0.193155	0.744086	0.193155	0.448154	0.116335	0.400000
398	A	25930	0.001504	20278	0.003452	21671	0.002030	0.001948	0.959418	0.276199	0.959418	0.276199	0.577846	0.166351	0.411494
399	T	26741	0.002692	20780	0.004860	22517	0.002665	0.002168	0.813595	0.241153	0.813595	0.241153	0.490018	0.145244	0.400000
400	A	26928	0.003491	20935	0.010891	22728	0.005104	0.007400	1.449902	0.207533	1.449902	0.207533	0.873258	0.124994	0.748263
401	T	27463	0.008703	21306	0.015536	23274	0.007863	0.006833	0.869012	0.145074	0.869012	0.145074	0.523395	0.087376	0.436019
402	C	28058	0.002459	21619	0.002128	23875	0.002513	-0.000331	-0.131883	0.172486	-0.131883	0.172486	-0.079431	0.103886	0.024455
403	C	28195	0.006349	21745	0.004967	24004	0.006832	-0.001382	-0.202275	0.099832	-0.202275	0.099832	-0.121828	0.060127	-0.061700
404	C	28752	0.008765	22109	0.008096	24643	0.007994	-0.000668	-0.083606	0.102643	-0.083606	0.102643	-0.050355	0.061821	0.011466
405	T	28696	0.005541	22076	0.007927	24599	0.005935	0.002386	0.402062	0.129546	0.402062	0.129546	0.242157	0.078024	0.320181
406	C	28925	0.001487	22199	0.005676	24779	0.002058	0.004189	2.035438	0.392078	2.035438	0.392078	1.225919	0.236144	0.989775
407	G	28952	0.004387	22210	0.005808	24815	0.004997	0.001422	0.284497	0.131125	0.284497	0.131125	0.171349	0.078975	0.250324
408	T	28983	0.003519	22221	0.005850	24857	0.004224	0.002331	0.551830	0.156397	0.551830	0.156397	0.332360	0.094196	0.400000
409	G	28764	0.002781	22045	0.004627	24753	0.002788	0.001846	0.662105	0.214028	0.662105	0.214028	0.398778	0.128906	0.400000
410	A	28756	0.001565	21951	0.002506	24744	0.001697	0.000941	0.554201	0.256553	0.554201	0.256553	0.333788	0.154519	0.400000
411	A	28522	0.001543	21764	0.016541	24593	0.003294	0.014998	4.553776	0.575376	4.553776	0.575376	2.742682	0.346542	2.396140
412	T	28337	0.003211	21566	0.005703	24412	0.004260	0.002492	0.584966	0.155261	0.584966	0.155261	0.352318	0.093512	0.400000
413	T	28176	0.002378	21285	0.004463	24329	0.003001	0.002085	0.694985	0.198194	0.694985	0.198194	0.418581	0.119370	0.400000
414	T	28057	0.007485	21180	0.008640	24236	0.007840	0.001155	0.147388	0.105321	0.147388	0.105321	0.088770	0.063434	0.152204
415	C	27988	0.002287	21004	0.002428	24276	0.002513	0.000141	0.056278	0.176920	0.056278	0.176920	0.033896	0.106557	0.140452
416	G	27916	0.011821	20920	0.010851	24265	0.013064	-0.000970	-0.074274	0.074415	-0.074274	0.074415	-0.044734	0.044819	0.000085
417	C	28154	0.001350	21034	0.001569	24511	0.001673	0.000219	0.131026	0.210263	0.131026	0.210263	0.078915	0.126639	0.205554
418	A	28256	0.001876	21094	0.001754	24606	0.003373	-0.000122	-0.036065	0.114709	-0.036065	0.114709	-0.021722	0.069088	0.047366
419	G	28419	0.004398	21138	0.004116	24736	0.004366	-0.000283	-0.064739	0.135543	-0.064739	0.135543	-0.038991	0.081636	0.042645
420	G	28475	0.011449	21204	0.015657	24888	0.013179	0.004209	0.319354	0.082929	0.319354	0.082929	0.192343	0.049947	0.242290
421	C	28529	0.001157	21242	0.002166	24970	0.001882	0.001009	0.535954	0.215245	0.535954	0.215245	0.322798	0.129639	0.400000
422	A	28551	0.000841	21268	0.015798	25034	0.001877	0.014958	7.967087	1.252843	7.967087	1.252843	4.798477	0.754572	4.043905
423	T	28658	0.004048	21315	0.007319	25179	0.004845	0.003271	0.675097	0.156133	0.675097	0.156133	0.406603	0.094037	0.400000
424	C	29795	0.001980	21908	0.003286	26439	0.002383	0.001306	0.548199	0.207112	0.548199	0.207112	0.330173	0.124741	0.400000
425	A	29949	0.001235	21992	0.002274	26604	0.001353	0.001038	0.767171	0.308764	0.767171	0.308764	0.462058	0.185965	0.400000
426	A	29999	0.001567	21984	0.011463	26650	0.003152	0.009896	3.139676	0.418440	3.139676	0.418440	1.890987	0.252021	1.638966
427	C	30327	0.002242	22139	0.003433	26974	0.003596	0.001191	0.331093	0.137252	0.331093	0.137252	0.199413	0.082665	0.282079
428	T	30490	0.002329	22260	0.002291	27198	0.002610	-0.000038	-0.014376	0.162215	-0.014376	0.162215	-0.008658	0.097700	0.089042
429	G	30954	0.005524	22534	0.004793	27645	0.006909	-0.000732	-0.105886	0.090847	-0.105886	0.090847	-0.063774	0.054716	-0.009058
430	C	31250	0.002176	22683	0.002469	27840	0.002047	0.000293	0.143014	0.207206	0.143014	0.207206	0.086136	0.124797	0.210933
431	G	30695	0.001727	22171	0.002120	27541	0.003123	0.000393	0.125927	0.125536	0.125927	0.125536	0.075844	0.075609	0.151453
432	A	30729	0.000846	22172	0.003202	27563	0.003048	0.002356	0.773119	0.160096	0.773119	0.160096	0.465640	0.096424	0.400000
433	A	31244	0.000832	22473	0.004850	28089	0.002278	0.004018	1.763509	0.308702	1.763509	0.308702	1.062139	0.185928	0.876212
434	G	31344	0.002425	22502	0.002889	28242	0.002868	0.000464	0.161755	0.159164	0.161755	0.159164	0.097423	0.095863	0.193286
435	A	31962	0.001345	22902	0.002271	28730	0.001532	0.000925	0.604111	0.261743	0.604111	0.261743	0.363849	0.157644	0.400000
436	C	32744	0.001038	23111	0.004284	29474	0.001323	0.003245	2.452627	0.527462	2.452627	0.527462	1.477187	0.317684	1.159503
437	T	32935	0.002156	23334	0.017957	29638	0.003408	0.015801	4.636694	0.533632	4.636694	0.533632	2.792623	0.321400	2.471223
438	A	33006	0.001212	23434	0.002432	29775	0.002082	0.001220	0.586117	0.194802	0.586117	0.194802	0.353011	0.117327	0.400000
439	A	32573	0.000982	23267	0.008080	29539	0.002234	0.007098	3.176653	0.478017	3.176653	0.478017	1.913258	0.287904	1.625354
440	A	32513	0.001138	23348	0.002613	29563	0.001691	0.001475	0.871894	0.257991	0.871894	0.257991	0.525131	0.155384	0.400000
441	C	31196	0.003494	22576	0.010719	28758	0.004312	0.007225	1.675689	0.232825	1.675689	0.232825	1.009247	0.140227	0.869019
442	A	30928	0.002005	22432	0.004369	28596	0.002868	0.002364	0.824438	0.199641	0.824438	0.199641	0.496548	0.120241	0.400000
443	C	30865	0.001523	22256	0.002921	28706	0.002090	0.001398	0.668754	0.220871	0.668754	0.220871	0.402782	0.133028	0.400000
444	T	30457	0.008438	21762	0.012683	28331	0.010060	0.004245	0.421936	0.095506	0.421936	0.095506	0.254127	0.057522	0.311649
445	C	30255	0.002677	21555	0.003340	28150	0.002913	0.000663	0.227620	0.171240	0.227620	0.171240	0.137093	0.103135	0.240228
446	C	29376	0.003949	20808	0.003893	27331	0.004098	-0.000056	-0.013682	0.138372	-0.013682	0.138372	-0.008241	0.083340	0.075099
447	T	28753	0.006191	20313	0.007286	26804	0.007350	0.001095	0.149030	0.103628	0.149030	0.103628	0.089759	0.062414	0.152173
448	C	28406	0.002992	20065	0.003887	26579	0.004063	0.000895	0.220271	0.136247	0.220271	0.136247	0.132667	0.082060	0.214727
449	G	27880	0.002762	19698	0.004112	26256	0.004037	0.001350	0.334456	0.141214	0.334456	0.141214	0.201439	0.085051	0.286490
450	A	27554	0.001742	19605	0.002397	26064	0.002762	0.000655	0.237224	0.158401	0.237224	0.158401	0.142877	0.095403	0.238280
451	G	27156	0.002357	19448	0.002828	25896	0.002626	0.000471	0.179482	0.184795	0.179482	0.184795	0.108100	0.111300	0.219400
452	A	26642	0.001426	19171	0.005894	25492	0.003021	0.004468	1.479198	0.260735	1.479198	0.260735	0.890903	0.157037	0.733865
453	C	27077	0.001440	19710	0.001928	26059	0.002111	0.000488	0.231034	0.186736	0.231034	0.186736	0.139149	0.112469	0.251617
454	C	26216	0.001449	19312	0.004350	25436	0.002202	0.002900	1.317281	0.298095	1.317281	0.298095	0.793382	0.179539	0.613843
455	G	25893	0.002163	19071	0.010015	25099	0.004303	0.007852	1.824897	0.252408	1.824897	0.252408	1.099113	0.152022	0.947091
456	A	25495	0.001726	18901	0.006296	24816	0.002700	0.004570	1.692723	0.312650	1.692723	0.312650	1.019506	0.188305	0.831201
457	T	25054	0.003712	18557	0.008353	24353	0.004147	0.004641	1.118951	0.217207	1.118951	0.217207	0.673930	0.130821	0.543109
458	A	24399	0.000902	17897	0.003911	23709	0.002362	0.003010	1.274187	0.273476	1.274187	0.273476	0.767427	0.164711	0.602715
459	G	24299	0.007161	17726	0.013596	23622	0.009694	0.006435	0.663795	0.114983	0.663795	0.114983	0.399795	0.069253	0.400000
460	C	25447	0.001729	18400	0.004076	24651	0.002799	0.002347	0.838492	0.217110	0.838492	0.217110	0.505013	0.130762	0.400000
461	G	25515	0.001920	18470	0.007255	24757	0.002908	0.005335	1.834277	0.319484	1.834277	0.319484	1.104762	0.192421	0.912341
462	A	25264	0.001623	18439	0.003905	24575	0.002035	0.002282	1.121556	0.303039	1.121556	0.303039	0.675499	0.182516	0.492983
463	A	25132	0.001154	18384	0.007398	24451	0.001881	0.006244	3.318867	0.605079	3.318867	0.605079	1.998912	0.364431	1.634481
464	C	25186	0.000834	18469	0.002328	24512	0.001387	0.001494	1.077395	0.341860	1.077395	0.341860	0.648902	0.205898	0.443004
465	A	24957	0.001843	18296	0.009346	24322	0.002508	0.007503	2.991660	0.489567	2.991660	0.489567	1.801839	0.294860	1.506979
466	A	24807	0.001612	18199	0.005055	24198	0.002232	0.003443	1.542746	0.336014	1.542746	0.336014	0.929176	0.202377	0.726799
467	G	24488	0.002614	18016	0.009825	23910	0.003304	0.007211	2.182491	0.346445	2.182491	0.346445	1.314487	0.208659	1.105828
468	T	23994	0.003501	17685	0.007803	23480	0.004813	0.004302	0.893975	0.180063	0.893975	0.180063	0.538430	0.108450	0.429980
469	A	23770	0.001010	17566	0.004042	23250	0.001978	0.003032	1.532591	0.347412	1.532591	0.347412	0.923060	0.209242	0.713819
470	G	23747	0.005895	17509	0.006397	23234	0.007833	0.000501	0.063987	0.100111	0.063987	0.100111	0.038538	0.060296	0.098834
471	C	23535	0.002252	17360	0.002535	23048	0.003645	0.000283	0.077539	0.135155	0.077539	0.135155	0.046701	0.081402	0.128103
472	G	23476	0.002811	17441	0.007224	23036	0.005036	0.004413	0.876356	0.166369	0.876356	0.166369	0.527818	0.100202	0.427616
473	T	23407	0.003674	17406	0.004998	22973	0.003178	0.001324	0.416712	0.215320	0.416712	0.215320	0.250980	0.129685	0.380665
474	G	23291	0.002662	17373	0.007425	22875	0.004197	0.004763	1.135015	0.210180	1.135015	0.210180	0.683605	0.126589	0.557016
475	A	23215	0.002068	17373	0.004375	22818	0.001490	0.002307	1.548252	0.473318	1.548252	0.473318	0.932493	0.285073	0.647420
476	G	23232	0.005897	17390	0.010178	22792	0.008600	0.004281	0.497845	0.112301	0.497845	0.112301	0.299846	0.067637	0.367483
477	C	23408	0.003289	17549	0.004388	22872	0.002667	0.001098	0.411786	0.240181	0.411786	0.240181	0.248014	0.144658	0.392672
478	G	23380	0.001583	17490	0.002401	22833	0.001839	0.000819	0.445147	0.255542	0.445147	0.255542	0.268107	0.153910	0.400000
479	A	23314	0.000472	17528	0.001027	22820	0.000964	0.000555	0.575799	0.316040	0.575799	0.316040	0.346797	0.190347	0.400000
480	A	23210	0.001508	17405	0.004367	22705	0.001674	0.002859	1.708008	0.435352	1.708008	0.435352	1.028712	0.262207	0.766505
481	C	23439	0.001877	17634	0.002722	22945	0.001830	0.000845	0.461523	0.273942	0.461523	0.273942	0.277969	0.164992	0.400000
482	G	23550	0.006837	17719	0.007450	23061	0.007328	0.000613	0.083663	0.115218	0.083663	0.115218	0.050389	0.069395	0.119784
483	C	23969	0.002003	18092	0.001658	23459	0.002558	-0.000344	-0.134653	0.164575	-0.134653	0.164575	-0.081100	0.099122	0.018022
484	T	23908	0.003012	17989	0.005448	23372	0.002952	0.002436	0.825211	0.243038	0.825211	0.243038	0.497014	0.146379	0.400000
485	G	23630	0.002285	17931	0.022977	23151	0.004319	0.020692	4.790344	0.550760	4.790344	0.550760	2.885164	0.331716	2.553448
486	A	23297	0.001760	17738	0.003439	22759	0.001801	0.001679	0.932043	0.322806	0.932043	0.322806	0.561358	0.194422	0.400000
487	A	23012	0.001173	17456	0.002979	22453	0.001737	0.001806	1.039526	0.318073	1.039526	0.318073	0.626094	0.191572	0.434522
488	A	22619	0.001194	17144	0.002741	22103	0.001810	0.001548	0.855274	0.288492	0.855274	0.288492	0.515121	0.173755	0.400000
489	A	22443	0.001738	17045	0.004400	21961	0.002322	0.002662	1.146442	0.296639	1.146442	0.296639	0.690488	0.178662	0.511826
490	G	22092	0.007876	16832	0.009446	21692	0.008713	0.001570	0.180209	0.110728	0.180209	0.110728	0.108537	0.066690	0.175228
491	C	21811	0.002843	16579	0.003136	21434	0.003126	0.000294	0.094020	0.181196	0.094020	0.181196	0.056627	0.109132	0.165759
492	A	21697	0.001844	16420	0.001705	21315	0.003800	-0.000138	-0.036403	0.114418	-0.036403	0.114418	-0.021925	0.068913	0.046988
493	C	22092	0.003123	16582	0.003136	21621	0.002729	0.000013	0.004628	0.210672	0.004628	0.210672	0.002787	0.126885	0.129672
494	C	22215	0.002836	16631	0.003968	21758	0.003401	0.001133	0.333006	0.182110	0.333006	0.182110	0.200566	0.109682	0.310248
495	C	22262	0.001617	16612	0.001505	21813	0.001742	-0.000112	-0.064388	0.232154	-0.064388	0.232154	-0.038780	0.139823	0.101043
496	C	22740	0.001319	16832	0.002911	22207	0.001576	0.001592	1.010013	0.349467	1.010013	0.349467	0.608318	0.210480	0.400000
497	G	22536	0.001420	16545	0.003506	21996	0.001819	0.002086	1.146894	0.340600	1.146894	0.340600	0.690760	0.205139	0.485621
498	A	22469	0.001202	16497	0.005092	21910	0.001597	0.003890	2.435252	0.557990	2.435252	0.557990	1.466722	0.336070	1.130652
499	A	22414	0.001517	16517	0.006902	21858	0.001921	0.005385	2.802545	0.564371	2.802545	0.564371	1.687938	0.339914	1.348024
500	C	22593	0.006595	16623	0.007219	22053	0.006756	0.000624	0.092349	0.126352	0.092349	0.126352	0.055621	0.076100	0.131721
501	A	22573	0.001373	16590	0.006691	22032	0.003041	0.005317	1.748570	0.309553	1.748570	0.309553	1.053142	0.186440	0.866702
502	G	23224	0.004736	17018	0.005817	22760	0.004877	0.001081	0.221631	0.152935	0.221631	0.152935	0.133486	0.092111	0.225597
503	G	23248	0.003269	17047	0.007919	22811	0.003770	0.004650	1.233434	0.245493	1.233434	0.245493	0.742882	0.147858	0.595024
504	G	23193	0.007977	17035	0.013502	22780	0.012204	0.005525	0.452738	0.091479	0.452738	0.091479	0.272678	0.055097	0.327775
505	C	23196	0.002026	17015	0.011167	22781	0.002809	0.009140	3.253556	0.509530	3.253556	0.509530	1.959576	0.306883	1.652693
506	G	23126	0.008864	16920	0.009338	22709	0.009688	0.000474	0.048884	0.099877	0.048884	0.099877	0.029442	0.060155	0.089597
507	G	22873	0.004241	16800	0.005655	22429	0.004191	0.001414	0.337378	0.175869	0.337378	0.175869	0.203199	0.105924	0.309123
508	T	22462	0.004274	16607	0.004456	22057	0.004670	0.000182	0.038989	0.145069	0.038989	0.145069	0.023483	0.087373	0.110856
509	G	22389	0.007459	16542	0.008221	21951	0.008656	0.000762	0.088090	0.105458	0.088090	0.105458	0.053056	0.063516	0.116572
510	C	22222	0.005535	16445	0.005290	21830	0.006230	-0.000245	-0.039277	0.121316	-0.039277	0.121316	-0.023656	0.073067	0.049411
511	A	22129	0.001582	16376	0.002076	21740	0.000966	0.000495	0.512002	0.474298	0.512002	0.474298	0.308372	0.285664	0.400000
512	A	21899	0.001644	16219	0.005919	21554	0.001856	0.004275	2.303623	0.510321	2.303623	0.510321	1.387443	0.307360	1.080083
513	T	22056	0.002539	16344	0.009545	21996	0.002819	0.007006	2.485475	0.433165	2.485475	0.433165	1.496971	0.260890	1.236081
514	A	22026	0.001317	16257	0.010580	21984	0.003048	0.009263	3.039512	0.463025	3.039512	0.463025	1.830660	0.278874	1.551786
515	G	22169	0.006811	16400	0.010061	22250	0.007146	0.003250	0.454748	0.139034	0.454748	0.139034	0.273889	0.083739	0.357628
516	G	22121	0.006645	16329	0.007655	22234	0.005802	0.001010	0.174050	0.151939	0.174050	0.151939	0.104828	0.091511	0.196339
517	G	22299	0.042154	16412	0.038265	22419	0.041260	-0.003890	-0.094273	0.049896	-0.094273	0.049896	-0.056779	0.030052	-0.026727
518	C	22259	0.002336	16388	0.003295	22401	0.003348	0.000959	0.286422	0.168505	0.286422	0.168505	0.172509	0.101488	0.273997
519	T	21901	0.001644	16154	0.002167	22106	0.002488	0.000523	0.210162	0.185997	0.210162	0.185997	0.126578	0.112024	0.238602
520	T	21768	0.002894	16066	0.002365	21997	0.003228	-0.000529	-0.163866	0.165140	-0.163866	0.165140	-0.098695	0.099462	0.000767
521	G	21642	0.002125	15938	0.002635	21860	0.004986	0.000510	0.102224	0.103422	0.102224	0.103422	0.061568	0.062290	0.123858
522	A	21366	0.001310	15704	0.001592	21665	0.001708	0.000281	0.164805	0.237739	0.164805	0.237739	0.099260	0.143187	0.242447
523	A	21971	0.001274	16033	0.000998	22390	0.001742	-0.000276	-0.158720	0.200695	-0.158720	0.200695	-0.095595	0.120876	0.025282
524	A	20232	0.001335	15210	0.000920	20885	0.002203	-0.000414	-0.187998	0.163828	-0.187998	0.163828	-0.113229	0.098672	-0.014557
525	T	19502	0.003589	14699	0.003266	20242	0.005385	-0.000324	-0.060141	0.118500	-0.060141	0.118500	-0.036222	0.071371	0.035149
526	C	19093	0.001728	14430	0.001871	19828	0.002219	0.000143	0.064315	0.211682	0.064315	0.211682	0.038736	0.127493	0.166229
527	A	18461	0.003900	14000	0.004571	19209	0.004009	0.000671	0.167471	0.183938	0.167471	0.183938	0.100866	0.110784	0.211650
528	G	18207	0.003790	13889	0.005472	18915	0.007824	0.001682	0.214993	0.100734	0.214993	0.100734	0.129487	0.060671	0.190158
529	T	17318	0.004388	13351	0.005468	17949	0.005070	0.001079	0.212875	0.162140	0.212875	0.162140	0.128212	0.097655	0.225867
530	T	17082	0.004625	13193	0.004851	17720	0.004571	0.000226	0.049508	0.174885	0.049508	0.174885	0.029818	0.105331	0.135149
531	G	16924	0.002954	13102	0.003664	17521	0.005308	0.000709	0.133608	0.127721	0.133608	0.127721	0.080470	0.076925	0.157395
532	G	16636	0.008896	12902	0.007983	17260	0.008980	-0.000913	-0.101679	0.119876	-0.101679	0.119876	-0.061240	0.072200	0.010960
533	C	19241	0.002703	14368	0.003410	19617	0.003212	0.000708	0.220394	0.193399	0.220394	0.193399	0.132740	0.116482	0.249222
534	G	19936	0.002659	14912	0.006840	20407	0.003136	0.004182	1.333349	0.296603	1.333349	0.296603	0.803060	0.178640	0.624420
535	A	19579	0.002962	14719	0.008153	20056	0.003041	0.005190	1.706526	0.352099	1.706526	0.352099	1.027819	0.212065	0.815754
536	T	20209	0.004107	15165	0.008177	20914	0.004399	0.004070	0.925136	0.218332	0.925136	0.218332	0.557198	0.131499	0.425699
537	A	20189	0.001734	15297	0.009152	20907	0.002966	0.007419	2.501591	0.422766	2.501591	0.422766	1.506677	0.254627	1.252050
538	G	20764	0.003564	15752	0.016696	21583	0.005560	0.013132	2.361977	0.293823	2.361977	0.293823	1.422589	0.176966	1.245624
539	A	21787	0.002616	16337	0.005448	22437	0.003254	0.002832	0.870284	0.230696	0.870284	0.230696	0.524161	0.138945	0.400000
540	G	22086	0.008693	16512	0.011143	22638	0.010292	0.002450	0.238051	0.101634	0.238051	0.101634	0.143375	0.061213	0.204588
541	C	22351	0.004608	17014	0.003233	22852	0.004639	-0.001376	-0.296572	0.138718	-0.296572	0.138718	-0.178622	0.083548	-0.095073
542	G	22172	0.003563	16840	0.003741	22675	0.004719	0.000178	0.037730	0.131174	0.037730	0.131174	0.022724	0.079005	0.101729
543	A	21977	0.002230	16752	0.002268	22493	0.003468	0.000039	0.011184	0.140352	0.011184	0.140352	0.006736	0.084532	0.091268
544	C	21941	0.002005	16841	0.002969	22430	0.002274	0.000964	0.423780	0.235160	0.423780	0.235160	0.255238	0.141634	0.396872
545	G	22619	0.003625	17679	0.003620	23208	0.004438	-0.000005	-0.001162	0.136136	-0.001162	0.136136	-0.000700	0.081993	0.081293
546	T	22644	0.004107	17948	0.004569	23326	0.005059	0.000462	0.091269	0.130787	0.091269	0.130787	0.054970	0.078771	0.133742
547	G	22762	0.004657	18346	0.004797	23468	0.004517	0.000140	0.030952	0.151172	0.030952	0.151172	0.018642	0.091049	0.109691
548	G	22905	0.015237	18787	0.014797	23569	0.014086	-0.000439	-0.031192	0.085586	-0.031192	0.085586	-0.018787	0.051547	0.032761
549	C	22725	0.001980	18941	0.002798	23416	0.001922	0.000818	0.425632	0.260040	0.425632	0.260040	0.256353	0.156619	0.400000
550	A	23183	0.001725	19443	0.001800	23724	0.001813	0.000075	0.041231	0.225559	0.041231	0.225559	0.024833	0.135851	0.160684
551	T	23722	0.002234	20095	0.005972	24240	0.002970	0.003737	1.258265	0.257579	1.258265	0.257579	0.757837	0.155137	0.602701
552	A	23851	0.002264	20425	0.004945	24397	0.002828	0.002681	0.947899	0.234854	0.947899	0.234854	0.570908	0.141450	0.429458
553	C	24812	0.001169	21599	0.009074	25289	0.002214	0.007906	3.570132	0.568234	3.570132	0.568234	2.150246	0.342240	1.808005
554	A	24896	0.001165	21966	0.003232	25423	0.001455	0.002067	1.420543	0.382230	1.420543	0.382230	0.855575	0.230213	0.625362
555	A	24929	0.001404	22167	0.006451	25466	0.002317	0.005047	2.178441	0.380978	2.178441	0.380978	1.312048	0.229458	1.082590
556	G	25162	0.006399	22729	0.006951	25770	0.006791	0.000553	0.081424	0.110382	0.081424	0.110382	0.049040	0.066482	0.115522
557	G	24899	0.003936	22661	0.004854	25572	0.005709	0.000918	0.160833	0.107694	0.160833	0.107694	0.096868	0.064863	0.161730
558	T	24807	0.005281	22709	0.006077	25471	0.006831	0.000796	0.116540	0.101852	0.116540	0.101852	0.070190	0.061344	0.131535
559	C	24511	0.001673	22709	0.002158	25216	0.001785	0.000485	0.271782	0.230011	0.271782	0.230011	0.163691	0.138533	0.302223
560	A	24382	0.002010	22751	0.001538	25060	0.002354	-0.000471	-0.200176	0.166578	-0.200176	0.166578	-0.120564	0.100328	-0.020236
561	C	25662	0.002845	24239	0.002970	26055	0.003723	0.000126	0.033777	0.129814	0.033777	0.129814	0.020343	0.078185	0.098528
562	T	25714	0.005795	24463	0.005846	26109	0.006588	0.000051	0.007750	0.103435	0.007750	0.103435	0.004668	0.062298	0.066965
563	C	26529	0.002601	25455	0.002396	26860	0.003611	-0.000205	-0.056639	0.121529	-0.056639	0.121529	-0.034113	0.073195	0.039082
564	G	26533	0.002148	25846	0.002476	26842	0.004173	0.000328	0.078594	0.101037	0.078594	0.101037	0.047336	0.060853	0.108189
565	A	26615	0.001803	26123	0.003484	26936	0.004121	0.001680	0.407686	0.115500	0.407686	0.115500	0.245544	0.069564	0.315109
566	C	26713	0.002134	26378	0.003829	27026	0.002405	0.001695	0.704820	0.215745	0.704820	0.215745	0.424504	0.129941	0.400000
567	G	26736	0.002132	26524	0.005504	27021	0.004256	0.003372	0.792418	0.146013	0.792418	0.146013	0.477264	0.087942	0.400000
568	A	26842	0.001788	26763	0.002541	27062	0.001958	0.000753	0.384270	0.211913	0.384270	0.211913	0.231441	0.127633	0.359073
569	A	27237	0.000844	27250	0.001505	27459	0.001420	0.000660	0.464795	0.219726	0.464795	0.219726	0.279940	0.132338	0.400000
570	A	27154	0.000921	27216	0.001653	27373	0.002630	0.000733	0.278583	0.121489	0.278583	0.121489	0.167787	0.073171	0.240958
571	G	27247	0.001174	27472	0.002220	27507	0.002436	0.001046	0.429438	0.153757	0.429438	0.153757	0.258645	0.092606	0.351251
572	A	26873	0.001265	27181	0.001508	27152	0.001878	0.000243	0.129476	0.171473	0.129476	0.171473	0.077982	0.103276	0.181258
573	A	26721	0.001347	27092	0.002178	26991	0.001964	0.000831	0.422949	0.193130	0.422949	0.193130	0.254737	0.116320	0.371056
574	C	28664	0.002861	28700	0.003066	28434	0.003447	0.000205	0.059616	0.132029	0.059616	0.132029	0.035906	0.079519	0.115425
575	T	28645	0.004015	28760	0.008866	28422	0.005629	0.004852	0.861865	0.137089	0.861865	0.137089	0.519091	0.082567	0.436524
576	G	28907	0.003736	29228	0.003935	28683	0.004532	0.000198	0.043789	0.113402	0.043789	0.113402	0.026373	0.068300	0.094674
577	G	28907	0.005085	29346	0.003987	28702	0.005958	-0.001098	-0.184357	0.094776	-0.184357	0.094776	-0.111036	0.057082	-0.053954
578	G	28898	0.002838	29375	0.001804	28716	0.002925	-0.001033	-0.353245	0.141912	-0.353245	0.141912	-0.212755	0.085472	-0.127283
579	A	28854	0.002079	29392	0.002484	28672	0.003418	0.000404	0.118268	0.116382	0.118268	0.116382	0.071231	0.070095	0.141326
580	G	28864	0.008453	29459	0.009029	28706	0.010381	0.000576	0.055491	0.074647	0.055491	0.074647	0.033422	0.044959	0.078381
581	C	28942	0.003213	29594	0.005271	28810	0.004616	0.002058	0.445800	0.122727	0.445800	0.122727	0.268500	0.073917	0.342417
582	G	28997	0.001724	29605	0.002668	28835	0.001699	0.000944	0.555604	0.241052	0.555604	0.241052	0.334634	0.145183	0.400000
583	A	29248	0.000855	29903	0.002976	29100	0.002062	0.002122	1.028942	0.218934	1.028942	0.218934	0.619719	0.131861	0.487858
584	T	29412	0.004930	30041	0.005692	29229	0.006466	0.000762	0.117884	0.092813	0.117884	0.092813	0.071000	0.055900	0.126900
585	C	30134	0.008296	30472	0.008762	29833	0.008481	0.000466	0.054933	0.088533	0.054933	0.088533	0.033086	0.053323	0.086408
586	C	30518	0.002392	30770	0.002275	30181	0.002286	-0.000117	-0.051215	0.170820	-0.051215	0.170820	-0.030846	0.102883	0.072037
587	C	30843	0.002853	31059	0.002640	30412	0.002631	-0.000213	-0.080981	0.160420	-0.080981	0.160420	-0.048774	0.096619	0.047845
588	G	31010	0.002354	31265	0.002975	30580	0.003434	0.000620	0.180711	0.121736	0.180711	0.121736	0.108840	0.073320	0.182160
589	T	30953	0.002068	31230	0.002946	30527	0.003079	0.000878	0.285211	0.133637	0.285211	0.133637	0.171779	0.080488	0.252267
590	A	30978	0.001679	31230	0.002017	30538	0.002423	0.000339	0.139765	0.143153	0.139765	0.143153	0.084179	0.086219	0.170398
591	G	31010	0.003483	31152	0.003788	30577	0.003205	0.000305	0.095204	0.151206	0.095204	0.151206	0.057340	0.091069	0.148409
592	T	31009	0.002967	31124	0.002121	30610	0.001731	-0.000846	-0.488796	0.243205	-0.488796	0.243205	-0.294396	0.146479	-0.147916
593	A	30983	0.000936	31127	0.002249	30589	0.003073	0.001313	0.427222	0.113099	0.427222	0.113099	0.257311	0.068118	0.325429
594	T	31099	0.002605	31264	0.002655	30677	0.003195	0.000050	0.015722	0.128569	0.015722	0.128569	0.009469	0.077435	0.086905
595	G	31177	0.001572	31343	0.002903	30735	0.003156	0.001332	0.421953	0.127266	0.421953	0.127266	0.254137	0.076651	0.330788
596	A	31162	0.001091	31418	0.001209	30758	0.001300	0.000118	0.091063	0.208980	0.091063	0.208980	0.054846	0.125866	0.180712
597	C	32498	0.001169	32404	0.001173	31822	0.001980	0.000003	0.001713	0.135696	0.001713	0.135696	0.001032	0.081728	0.082760
598	T	32601	0.002730	32511	0.002584	31925	0.002161	-0.000146	-0.067661	0.187098	-0.067661	0.187098	-0.040751	0.112687	0.071936
599	C	32780	0.001830	32719	0.002414	32114	0.002865	0.000584	0.203894	0.127465	0.203894	0.127465	0.122803	0.076770	0.199573
600	G	32849	0.001857	32900	0.001945	32192	0.004287	0.000088	0.020600	0.079353	0.020600	0.079353	0.012407	0.047793	0.060200
601	A	32966	0.002245	33037	0.001907	32282	0.002664	-0.000338	-0.126795	0.133846	-0.126795	0.133846	-0.076367	0.080614	0.004247
602	G	32916	0.004314	32924	0.004526	32195	0.006740	0.000212	0.031388	0.076910	0.031388	0.076910	0.018905	0.046322	0.065226
603	T	32893	0.002919	32924	0.002946	32151	0.002799	0.000028	0.009869	0.150811	0.009869	0.150811	0.005944	0.090831	0.096775
604	G	32987	0.002971	32891	0.003922	32195	0.003417	0.000951	0.278393	0.136507	0.278393	0.136507	0.167672	0.082217	0.249889
605	A	33074	0.001119	32965	0.006765	32258	0.001953	0.005646	2.890955	0.441961	2.890955	0.441961	1.741186	0.266188	1.474998
606	A	33838	0.001123	33442	0.006758	32835	0.002254	0.005635	2.500328	0.361666	2.500328	0.361666	1.505916	0.217827	1.288090
607	G	34404	0.009621	33758	0.015522	33342	0.010287	0.005901	0.573645	0.089144	0.573645	0.089144	0.345499	0.053690	0.399190
608	C	34659	0.001904	34014	0.002764	33564	0.002413	0.000859	0.356069	0.157954	0.356069	0.157954	0.214456	0.095134	0.309590
609	C	35134	0.001252	34363	0.001833	33958	0.001944	0.000581	0.298943	0.157842	0.298943	0.157842	0.180050	0.095066	0.275116
610	G	35223	0.001789	34478	0.003771	34069	0.002818	0.001982	0.703353	0.159128	0.703353	0.159128	0.423621	0.095841	0.400000
611	A	35180	0.000938	34463	0.001364	34067	0.002436	0.000426	0.174747	0.107361	0.174747	0.107361	0.105248	0.064662	0.169910
612	T	35037	0.001969	34098	0.002551	33884	0.002568	0.000582	0.226720	0.143064	0.226720	0.143064	0.136551	0.086166	0.222716
613	G	35058	0.001997	34120	0.002052	33880	0.003306	0.000055	0.016605	0.103519	0.016605	0.103519	0.010001	0.062348	0.072349
614	T	35117	0.002677	34082	0.003051	33919	0.002978	0.000375	0.125835	0.137300	0.125835	0.137300	0.075789	0.082694	0.158483
615	T	35198	0.001449	34018	0.001646	33974	0.001766	0.000197	0.111685	0.170064	0.111685	0.170064	0.067266	0.102427	0.169694
616	A	35215	0.000653	33993	0.001030	33977	0.002001	0.000376	0.188119	0.112752	0.188119	0.112752	0.113302	0.067909	0.181211
617	C	35239	0.001816	33936	0.001886	34012	0.002470	0.000070	0.028235	0.132552	0.028235	0.132552	0.017006	0.079835	0.096840
618	G	35311	0.002945	33988	0.003354	34126	0.004689	0.000409	0.087206	0.091276	0.087206	0.091276	0.052523	0.054974	0.107498
619	T	35340	0.007470	33873	0.007882	34120	0.007093	0.000412	0.058102	0.094031	0.058102	0.094031	0.034994	0.056634	0.091628
620	C	35435	0.001355	33867	0.001417	34235	0.001402	0.000063	0.044731	0.201932	0.044731	0.201932	0.026941	0.121621	0.148562
621	G	35655	0.002216	33914	0.002890	34438	0.002817	0.000674	0.239285	0.138431	0.239285	0.138431	0.144118	0.083375	0.227493
622	T	35157	0.001365	32808	0.001646	34005	0.001470	0.000281	0.190860	0.204685	0.190860	0.204685	0.114953	0.123279	0.238232
623	A	34896	0.000888	32095	0.006045	33753	0.001778	0.005156	2.900621	0.455942	2.900621	0.455942	1.747008	0.274608	1.472399
624	C	34933	0.001832	31904	0.002225	33746	0.002045	0.000393	0.192376	0.172527	0.192376	0.172527	0.115865	0.103911	0.219776
625	G	35008	0.010426	31610	0.009332	33730	0.011296	-0.001094	-0.096825	0.068358	-0.096825	0.068358	-0.058317	0.041171	-0.017146
626	T	35065	0.002709	31425	0.002387	33813	0.003164	-0.000323	-0.101951	0.124085	-0.101951	0.124085	-0.061404	0.074735	0.013331
627	T	34689	0.001470	30791	0.003085	33407	0.002395	0.001615	0.674450	0.174785	0.674450	0.174785	0.406213	0.105271	0.400000
628	T	34396	0.000901	30263	0.001223	33126	0.001087	0.000321	0.295693	0.242531	0.295693	0.242531	0.178092	0.146074	0.324166
629	T	34233	0.002658	29915	0.012569	32993	0.003334	0.009911	2.972577	0.353713	2.972577	0.353713	1.790346	0.213037	1.577309
630	G	32717	0.011798	28645	0.044999	31541	0.015440	0.033201	2.150292	0.132652	2.150292	0.132652	1.295094	0.079894	1.215199
631	A	32606	0.009906	28548	0.013136	31458	0.011507	0.003230	0.280656	0.077374	0.280656	0.077374	0.169035	0.046601	0.215637
632	A	32587	0.000522	28451	0.000808	31400	0.000669	0.000287	0.428725	0.328741	0.428725	0.328741	0.258216	0.197996	0.400000
633	A	32420	0.000463	28190	0.001596	31196	0.001154	0.001134	0.982356	0.282922	0.982356	0.282922	0.591661	0.170401	0.421260
634	A	31573	0.000823	27209	0.001360	30386	0.000856	0.000536	0.626835	0.344961	0.626835	0.344961	0.377535	0.207766	0.400000
635	A	30849	0.001037	26530	0.001658	29746	0.000773	0.000621	0.803386	0.434590	0.803386	0.434590	0.483870	0.261748	0.400000
636	C	30410	0.001546	25896	0.002356	29261	0.001538	0.000810	0.526719	0.257128	0.526719	0.257128	0.317236	0.154865	0.400000
637	G	28011	0.002035	24023	0.003247	27031	0.003440	0.001212	0.352267	0.137440	0.352267	0.137440	0.212166	0.082779	0.294945
638	A	27352	0.000987	23404	0.001282	26276	0.001446	0.000295	0.203778	0.211036	0.203778	0.211036	0.122733	0.127104	0.249837
639	A	26690	0.001461	22676	0.003087	25554	0.002505	0.001626	0.649129	0.192393	0.649129	0.192393	0.390962	0.115876	0.400000
640	C	25914	0.002315	21841	0.002289	24642	0.001988	-0.000026	-0.013115	0.221604	-0.013115	0.221604	-0.007899	0.133470	0.125571
641	C	25226	0.001546	21036	0.001664	23796	0.002185	0.000118	0.053903	0.171619	0.053903	0.171619	0.032465	0.103364	0.135829
642	A	24606	0.004470	20176	0.008128	22784	0.007286	0.003658	0.502074	0.111941	0.502074	0.111941	0.302393	0.067420	0.369813
643	T	24543	0.006927	19868	0.011929	22484	0.008495	0.005002	0.588835	0.118516	0.588835	0.118516	0.354648	0.071381	0.400000
644	G	25087	0.003388	20060	0.006431	22797	0.005088	0.003042	0.597930	0.143804	0.597930	0.143804	0.360126	0.086612	0.400000
645	G	24638	0.003206	19694	0.008683	22316	0.004391	0.005476	1.247059	0.213258	1.247059	0.213258	0.751088	0.128443	0.622645
646	A	25090	0.002312	19945	0.015944	22626	0.004906	0.013632	2.778752	0.326505	2.778752	0.326505	1.673607	0.196650	1.476957
647	G	25217	0.003053	20106	0.012931	22750	0.005582	0.009878	1.769478	0.221761	1.769478	0.221761	1.065735	0.133564	0.932171
648	T	24784	0.006214	19809	0.009743	22373	0.005185	0.003529	0.680710	0.177812	0.680710	0.177812	0.409983	0.107094	0.400000
649	G	24531	0.006441	19632	0.007029	22163	0.007219	0.000589	0.081520	0.109314	0.081520	0.109314	0.049098	0.065838	0.114937
650	C	24160	0.001945	19133	0.002979	21871	0.002423	0.001034	0.426601	0.208951	0.426601	0.208951	0.256936	0.125849	0.382785
651	A	23680	0.001689	18691	0.003371	21346	0.002108	0.001681	0.797589	0.266017	0.797589	0.266017	0.480378	0.160219	0.400000
652	T	22573	0.007797	17781	0.008323	20249	0.007704	0.000527	0.068349	0.117203	0.068349	0.117203	0.041166	0.070590	0.111755
653	C	22091	0.002716	17341	0.003056	19522	0.002766	0.000340	0.123026	0.198454	0.123026	0.198454	0.074097	0.119526	0.193623
654	T	21068	0.005506	16591	0.008016	18483	0.005897	0.002510	0.425688	0.151888	0.425688	0.151888	0.256386	0.091481	0.347867
655	G	20248	0.004692	15977	0.010828	17639	0.006916	0.006136	0.887190	0.159570	0.887190	0.159570	0.534344	0.096107	0.438236
656	A	19867	0.004278	15709	0.007894	17232	0.005919	0.003615	0.610741	0.155386	0.610741	0.155386	0.367842	0.093587	0.400000
657	C	19341	0.003102	15383	0.005201	16718	0.003290	0.002098	0.637815	0.231196	0.637815	0.231196	0.384148	0.139247	0.400000
658	T	19088	0.005501	15128	0.008659	16484	0.005521	0.003159	0.572158	0.178426	0.572158	0.178426	0.344604	0.107464	0.400000
659	G	19023	0.004784	15116	0.004432	16472	0.005403	-0.000351	-0.065017	0.136768	-0.065017	0.136768	-0.039159	0.082374	0.043215
660	G	18721	0.007425	14815	0.009450	16174	0.011067	0.002025	0.182980	0.092913	0.182980	0.092913	0.110206	0.055961	0.166167
661	C	18768	0.002771	14962	0.002673	16261	0.003751	-0.000097	-0.025920	0.152312	-0.025920	0.152312	-0.015611	0.091736	0.076125
662	G	18355	0.002016	14596	0.005755	15915	0.003707	0.003739	1.008634	0.232214	1.008634	0.232214	0.607488	0.139860	0.467628
663	A	17761	0.001408	13993	0.003502	15447	0.001942	0.002094	1.078289	0.355127	1.078289	0.355127	0.649440	0.213888	0.435552
664	G	17778	0.003600	13920	0.003951	15288	0.005495	0.000351	0.063917	0.127115	0.063917	0.127115	0.038497	0.076560	0.115056
665	T	17275	0.017135	13539	0.017653	14791	0.017037	0.000518	0.030411	0.088952	0.030411	0.088952	0.018316	0.053575	0.071891
666	C	17265	0.002375	13592	0.003164	14697	0.002449	0.000789	0.322060	0.254163	0.322060	0.254163	0.193973	0.153079	0.347052
667	T	17138	0.002101	13516	0.005327	14537	0.003646	0.003226	0.884953	0.231620	0.884953	0.231620	0.532996	0.139502	0.400000
668	A	17087	0.001990	13542	0.004209	14498	0.002897	0.002219	0.766085	0.254727	0.766085	0.254727	0.461403	0.153419	0.400000
669	A	16992	0.000824	13547	0.011146	14418	0.002982	0.010322	3.461146	0.613637	3.461146	0.613637	2.084605	0.369586	1.715019
670	G	17311	0.010456	14079	0.008452	14736	0.009704	-0.002003	-0.206456	0.114399	-0.206456	0.114399	-0.124346	0.068901	-0.055445
671	G	17438	0.006136	14208	0.005842	14790	0.007302	-0.000294	-0.040295	0.119687	-0.040295	0.119687	-0.024269	0.072086	0.047816
672	G	17406	0.005113	14237	0.006462	14791	0.005409	0.001349	0.249387	0.162279	0.249387	0.162279	0.150202	0.097739	0.247941
673	G	17333	0.003750	14227	0.003514	14720	0.005774	-0.000236	-0.040805	0.117968	-0.040805	0.117968	-0.024576	0.071051	0.046474
674	T	16996	0.005648	14029	0.016323	14486	0.005592	0.010675	1.909101	0.304696	1.909101	0.304696	1.149828	0.183514	0.966314
675	G	17169	0.004601	14201	0.013027	14594	0.006989	0.008426	1.205570	0.196252	1.205570	0.196252	0.726099	0.118200	0.607899
676	A	17093	0.000702	14195	0.003522	14564	0.002472	0.002820	1.140978	0.288957	1.140978	0.288957	0.687197	0.174035	0.513162
677	A	17251	0.001507	14383	0.007370	14685	0.002588	0.005863	2.265607	0.473970	2.265607	0.473970	1.364547	0.285466	1.079080
678	C	17883	0.004641	15044	0.003789	15195	0.004804	-0.000852	-0.177426	0.150293	-0.177426	0.150293	-0.106862	0.090520	-0.016342
679	C	18763	0.003251	15878	0.002393	15907	0.002703	-0.000858	-0.317338	0.216057	-0.317338	0.216057	-0.191128	0.130128	-0.061000
680	C	20399	0.013824	17397	0.009829	17242	0.011310	-0.003995	-0.353233	0.101762	-0.353233	0.101762	-0.212748	0.061290	-0.151458
681	C	20725	0.003329	17700	0.003616	17488	0.003317	0.000287	0.086387	0.182497	0.086387	0.182497	0.052030	0.109915	0.161945
682	C	20831	0.004032	17876	0.004028	17565	0.004839	-0.000005	-0.000972	0.133746	-0.000972	0.133746	-0.000586	0.080554	0.079968
683	G	20690	0.004640	17751	0.005802	17403	0.005172	0.001163	0.224802	0.145496	0.224802	0.145496	0.135395	0.087630	0.223026
684	G	20421	0.001322	17570	0.003017	17156	0.002390	0.001694	0.708977	0.231639	0.708977	0.231639	0.427008	0.139513	0.400000
685	A	20247	0.001827	17517	0.007022	17013	0.004056	0.005194	1.280738	0.231580	1.280738	0.231580	0.771373	0.139477	0.631895
686	G	20130	0.004024	17632	0.004764	16988	0.005357	0.000740	0.138185	0.128811	0.138185	0.128811	0.083227	0.077581	0.160809
687	G	19965	0.013924	17597	0.012786	16836	0.011404	-0.001138	-0.099797	0.104888	-0.099797	0.104888	-0.060106	0.063173	0.003067
688	C	19921	0.001355	17732	0.003158	16827	0.001426	0.001803	1.263973	0.433087	1.263973	0.433087	0.761275	0.260843	0.500432
689	A	19848	0.001663	17900	0.004860	16746	0.002687	0.003198	1.189970	0.284024	1.189970	0.284024	0.716704	0.171064	0.545640
690	T	20222	0.002077	18425	0.019539	17067	0.004512	0.017462	3.870380	0.501684	3.870380	0.501684	2.331081	0.302158	2.028923
691	A	20485	0.002441	18912	0.031250	17305	0.003467	0.028809	8.309050	1.139314	8.309050	1.139314	5.004437	0.686195	4.318243
692	G	20866	0.005176	19838	0.007158	17710	0.005703	0.001982	0.347554	0.141127	0.347554	0.141127	0.209327	0.084999	0.294326
693	G	20847	0.005037	19998	0.005001	17721	0.004232	-0.000036	-0.008552	0.165678	-0.008552	0.165678	-0.005151	0.099786	0.094635
694	G	20941	0.005969	20200	0.008465	17768	0.007654	0.002496	0.326121	0.113139	0.326121	0.113139	0.196418	0.068142	0.264561
695	A	20803	0.000769	20172	0.002727	17640	0.000737	0.001957	2.656084	0.927157	2.656084	0.927157	1.599726	0.558415	1.041311
696	A	20674	0.000629	20086	0.001892	17506	0.001428	0.001263	0.884442	0.303953	0.884442	0.303953	0.532688	0.183067	0.400000
697	A	20185	0.001239	19859	0.002618	17055	0.001759	0.001380	0.784483	0.288025	0.784483	0.288025	0.472484	0.173474	0.400000
698	C	20379	0.002110	20198	0.002475	17265	0.001796	0.000365	0.203547	0.267334	0.203547	0.267334	0.122594	0.161012	0.283606
699	C	20769	0.002504	20671	0.002225	17606	0.003862	-0.000278	-0.072079	0.123993	-0.072079	0.123993	-0.043412	0.074680	0.031267
700	G	20691	0.002465	20641	0.005039	17515	0.002912	0.002574	0.883881	0.241163	0.883881	0.241163	0.532350	0.145249	0.400000
701	A	20625	0.001067	20598	0.004418	17411	0.001895	0.003351	1.768133	0.410899	1.768133	0.410899	1.064925	0.247479	0.817446
702	T	20573	0.002771	20596	0.004952	17361	0.002880	0.002182	0.757563	0.238126	0.757563	0.238126	0.456271	0.143420	0.400000
703	A	20522	0.002339	20617	0.009313	17361	0.004147	0.006974	1.681545	0.268628	1.681545	0.268628	1.012774	0.161791	0.850982
704	C	20790	0.003030	21034	0.016592	17621	0.004313	0.013562	3.144394	0.424659	3.144394	0.424659	1.893829	0.255767	1.638062
705	G	20850	0.006139	21191	0.009013	17664	0.008605	0.002874	0.334009	0.102247	0.334009	0.102247	0.201169	0.061582	0.262752
706	G	20858	0.014095	21328	0.015051	17705	0.015984	0.000955	0.059767	0.073618	0.059767	0.073618	0.035997	0.044339	0.080336
707	C	20908	0.002870	21473	0.001863	17754	0.002535	-0.001007	-0.397260	0.195895	-0.397260	0.195895	-0.239265	0.117985	-0.121279
708	C	20957	0.001145	21564	0.002875	17797	0.001967	0.001730	0.879660	0.265916	0.879660	0.265916	0.529808	0.160158	0.400000
709	G	21010	0.018658	21683	0.023336	17843	0.020288	0.004678	0.230602	0.070137	0.230602	0.070137	0.138889	0.042242	0.181131
710	C	21200	0.000849	21934	0.003328	18060	0.001827	0.002479	1.356749	0.336485	1.356749	0.336485	0.817153	0.202661	0.614492
711	A	21208	0.001462	21958	0.003097	18067	0.001660	0.001635	0.984717	0.329348	0.984717	0.329348	0.593083	0.198362	0.400000
712	G	21445	0.003031	22143	0.004019	18230	0.004498	0.000988	0.219720	0.128631	0.219720	0.128631	0.132335	0.077473	0.209807
713	T	21321	0.015665	22118	0.015689	18143	0.013835	0.000023	0.001682	0.086861	0.001682	0.086861	0.001013	0.052316	0.053329
714	C	21656	0.025397	22382	0.025154	18429	0.025123	-0.000243	-0.009671	0.060322	-0.009671	0.060322	-0.005825	0.036331	0.030506
715	T	21418	0.008498	22158	0.011553	18199	0.008517	0.003056	0.358798	0.116138	0.358798	0.116138	0.216099	0.069949	0.286048
716	T	21265	0.005784	22125	0.012068	18096	0.006852	0.006284	0.917007	0.155533	0.917007	0.155533	0.552302	0.093676	0.458626
717	T	21231	0.005228	22105	0.014250	18059	0.006368	0.009022	1.416762	0.198554	1.416762	0.198554	0.853298	0.119587	0.733711
718	G	21123	0.003219	21996	0.004728	17944	0.004012	0.001509	0.376050	0.157421	0.376050	0.157421	0.226490	0.094813	0.321303
719	A	21096	0.002939	21992	0.004638	17929	0.003625	0.001699	0.468665	0.173275	0.468665	0.173275	0.282271	0.104361	0.386632
720	C	21191	0.001604	22084	0.002219	18038	0.001885	0.000614	0.325929	0.229595	0.325929	0.229595	0.196303	0.138282	0.334585
721	C	21339	0.001265	22255	0.003100	18220	0.001537	0.001835	1.194150	0.367457	1.194150	0.367457	0.719222	0.221315	0.497907
722	A	21314	0.001595	22257	0.011951	18207	0.003790	0.010356	2.732660	0.388358	2.732660	0.388358	1.645847	0.233903	1.411943
723	G	21404	0.006120	22358	0.006754	18290	0.006670	0.000633	0.094956	0.115282	0.094956	0.115282	0.057191	0.069433	0.126623
724	G	21349	0.006558	22355	0.007381	18286	0.006180	0.000823	0.133215	0.129795	0.133215	0.129795	0.080234	0.078174	0.158408
725	G	21334	0.020015	22376	0.020781	18288	0.021271	0.000766	0.036021	0.064262	0.036021	0.064262	0.021695	0.038704	0.060399
726	C	21400	0.006636	22442	0.005793	18336	0.006599	-0.000843	-0.127716	0.114815	-0.127716	0.114815	-0.076922	0.069152	-0.007770
727	C	21397	0.001309	22454	0.002539	18357	0.001743	0.001230	0.705556	0.269975	0.705556	0.269975	0.424948	0.162603	0.400000
728	A	21550	0.000510	22551	0.003104	18501	0.002270	0.002594	1.142496	0.249767	1.142496	0.249767	0.688111	0.150432	0.537679
729	C	22808	0.001403	23230	0.001722	19506	0.001846	0.000319	0.172788	0.201620	0.172788	0.201620	0.104068	0.121433	0.225501
730	C	23319	0.001287	23476	0.001448	19971	0.002253	0.000162	0.071799	0.152091	0.071799	0.152091	0.043244	0.091602	0.134846
731	G	23167	0.002245	23289	0.002619	19865	0.004178	0.000375	0.089677	0.109951	0.089677	0.109951	0.054012	0.066222	0.120234
732	T	22996	0.009436	23095	0.012730	19761	0.010475	0.003294	0.314420	0.096128	0.314420	0.096128	0.189371	0.057897	0.247268
733	C	22951	0.009847	22895	0.009347	19789	0.008338	-0.000500	-0.059972	0.109843	-0.059972	0.109843	-0.036121	0.066157	0.030037
734	T	22874	0.003017	22619	0.022238	19722	0.005375	0.019221	3.576271	0.399070	3.576271	0.399070	2.153944	0.240355	1.913589
735	T	22696	0.004406	22530	0.041411	19589	0.005666	0.037005	6.530618	0.668966	6.530618	0.668966	3.933309	0.402910	3.530399
736	C	22551	0.003548	22310	0.010847	19465	0.003750	0.007300	1.946404	0.312490	1.946404	0.312490	1.172295	0.188209	0.984086
737	A	22554	0.001286	22242	0.005980	19444	0.002211	0.004694	2.122505	0.414001	2.122505	0.414001	1.278358	0.249347	1.029011
738	A	22516	0.001599	22242	0.009891	19404	0.003144	0.008292	2.637778	0.407734	2.637778	0.407734	1.588701	0.245573	1.343127
739	G	22668	0.005338	22348	0.008054	19590	0.006840	0.002716	0.397135	0.117952	0.397135	0.117952	0.239189	0.071041	0.310231
740	G	22580	0.005182	22329	0.005643	19567	0.006031	0.000461	0.076495	0.115362	0.076495	0.115362	0.046072	0.069481	0.115553
741	G	22464	0.004986	22236	0.005037	19517	0.008454	0.000051	0.006047	0.079214	0.006047	0.079214	0.003642	0.047709	0.051351
742	C	22522	0.001865	22363	0.002146	19601	0.003010	0.000282	0.093540	0.140998	0.093540	0.140998	0.056338	0.084921	0.141259
743	G	22515	0.005774	22448	0.006905	19650	0.007379	0.001131	0.153259	0.102570	0.153259	0.102570	0.092306	0.061776	0.154082
744	G	22830	0.005081	22794	0.005659	20027	0.006391	0.000578	0.090489	0.107658	0.090489	0.107658	0.054501	0.064841	0.119342
745	G	23140	0.006828	22991	0.016137	20346	0.007815	0.009309	1.191168	0.158897	1.191168	0.158897	0.717426	0.095701	0.621724
746	G	23123	0.002292	23017	0.004040	20352	0.002948	0.001748	0.593058	0.193558	0.593058	0.193558	0.357191	0.116577	0.400000
747	A	23530	0.001742	23255	0.008815	20757	0.001831	0.007073	3.863452	0.726634	3.863452	0.726634	2.326909	0.437643	1.889266
748	G	23674	0.010095	23228	0.010677	20910	0.011239	0.000581	0.051724	0.083826	0.051724	0.083826	0.031153	0.050487	0.081640
749	C	23696	0.002068	23201	0.002069	20952	0.002148	0.000001	0.000473	0.195573	0.000473	0.195573	0.000285	0.117791	0.118076
750	C	24859	0.001006	23677	0.001858	22001	0.001182	0.000853	0.721524	0.324331	0.721524	0.324331	0.434565	0.195341	0.400000
751	A	24970	0.001241	23811	0.003990	22122	0.001944	0.002748	1.413885	0.322487	1.413885	0.322487	0.851565	0.194230	0.657335
752	A	25468	0.001845	24280	0.007002	22648	0.002517	0.005156	2.048728	0.361390	2.048728	0.361390	1.233923	0.217661	1.016263
753	C	27009	0.001518	25282	0.003837	24232	0.001857	0.002319	1.248599	0.308135	1.248599	0.308135	0.752016	0.185586	0.566430
754	C	27447	0.001676	25676	0.004752	24648	0.002475	0.003076	1.242729	0.255932	1.242729	0.255932	0.748480	0.154145	0.594335
755	G	27504	0.004727	25734	0.005868	24743	0.005133	0.001141	0.222324	0.124768	0.222324	0.124768	0.133903	0.075146	0.209049
756	G	27300	0.002271	25569	0.002933	24538	0.002404	0.000662	0.275398	0.188462	0.275398	0.188462	0.165869	0.113508	0.279377
757	A	27106	0.001808	25329	0.002250	24380	0.002953	0.000443	0.149892	0.134705	0.149892	0.134705	0.090278	0.081131	0.171409
758	T	26973	0.003411	25127	0.004059	24195	0.004092	0.000649	0.158504	0.132121	0.158504	0.132121	0.095465	0.079575	0.175040
759	G	26762	0.008968	24810	0.009996	24088	0.011333	0.001028	0.090708	0.075998	0.090708	0.075998	0.054632	0.045773	0.100405
760	C	27527	0.003124	25271	0.003007	25040	0.002756	-0.000117	-0.042389	0.175058	-0.042389	0.175058	-0.025530	0.105436	0.079905
761	G	27373	0.003799	25070	0.009693	24884	0.005104	0.005893	1.154754	0.175133	1.154754	0.175133	0.695494	0.105481	0.590013
762	A	27248	0.001431	24926	0.006138	24756	0.002787	0.004707	1.688744	0.282475	1.688744	0.282475	1.017109	0.170131	0.846978
763	C	30942	0.003458	27368	0.003873	28295	0.003746	0.000415	0.110792	0.134770	0.110792	0.134770	0.066729	0.081170	0.147899
764	C	31609	0.001076	27715	0.002057	29182	0.001199	0.000981	0.817934	0.307178	0.817934	0.307178	0.492631	0.185009	0.400000
765	C	32322	0.001887	28113	0.006011	29834	0.002380	0.004124	1.732975	0.300605	1.732975	0.300605	1.043749	0.181051	0.862698
766	G	31930	0.005543	27792	0.018638	29566	0.005716	0.013095	2.290942	0.238527	2.290942	0.238527	1.379806	0.143662	1.236144
767	A	31613	0.001771	27497	0.002764	29283	0.001673	0.000993	0.593139	0.251179	0.593139	0.251179	0.357240	0.151282	0.400000
768	A	31151	0.001059	26981	0.001557	28946	0.001313	0.000497	0.378808	0.238716	0.378808	0.238716	0.228151	0.143776	0.371927
769	A	30409	0.002762	26155	0.003288	28361	0.002644	0.000526	0.198811	0.177463	0.198811	0.177463	0.119741	0.106884	0.226625
770	C	30114	0.000963	25801	0.001279	28129	0.001671	0.000316	0.189130	0.173124	0.189130	0.173124	0.113911	0.104270	0.218181
771	C	30018	0.001033	25585	0.001251	28066	0.001817	0.000218	0.119979	0.159705	0.119979	0.159705	0.072262	0.096189	0.168450
772	A	31302	0.001853	26512	0.001660	29615	0.001520	-0.000193	-0.127207	0.230456	-0.127207	0.230456	-0.076615	0.138801	0.062185
773	A	31103	0.002154	26372	0.001706	29427	0.002447	-0.000448	-0.183011	0.151137	-0.183011	0.151137	-0.110225	0.091028	-0.019197
774	G	32000	0.002687	26881	0.004836	30309	0.005477	0.002149	0.392306	0.098613	0.392306	0.098613	0.236281	0.059393	0.295675
775	T	31375	0.006884	26431	0.008021	29799	0.006577	0.001136	0.172777	0.110629	0.172777	0.110629	0.104061	0.066631	0.170692
776	G	31159	0.002792	26316	0.006422	29704	0.003333	0.003630	1.089092	0.204980	1.089092	0.204980	0.655947	0.123457	0.532490
777	A	30561	0.002192	25713	0.009062	29059	0.003269	0.006869	2.101188	0.293529	2.101188	0.293529	1.265519	0.176789	1.088731
778	T	29997	0.013601	25376	0.016196	28672	0.013532	0.002595	0.191766	0.077821	0.191766	0.077821	0.115498	0.046871	0.162369
779	C	30280	0.001849	25693	0.002296	28994	0.002104	0.000447	0.212436	0.186361	0.212436	0.186361	0.127947	0.112243	0.240190
780	T	29600	0.004392	25077	0.003988	28418	0.003836	-0.000404	-0.105374	0.144901	-0.105374	0.144901	-0.063466	0.087272	0.023806
781	A	29259	0.003486	24668	0.003567	28058	0.004134	0.000081	0.019657	0.124237	0.019657	0.124237	0.011839	0.074827	0.086666
782	C	30378	0.002601	25386	0.003427	29253	0.003726	0.000827	0.221818	0.127831	0.221818	0.127831	0.133598	0.076991	0.210589
783	G	30397	0.007303	25575	0.006843	29483	0.007191	-0.000461	-0.064074	0.099201	-0.064074	0.099201	-0.038591	0.059748	0.021156
784	C	30117	0.001992	25483	0.002198	29257	0.002803	0.000205	0.073254	0.139514	0.073254	0.139514	0.044120	0.084028	0.128148
785	C	30132	0.001858	25608	0.002187	29332	0.002693	0.000328	0.121905	0.143050	0.121905	0.143050	0.073422	0.086157	0.159579
786	G	29788	0.005271	25490	0.005375	29096	0.005327	0.000104	0.019537	0.116907	0.019537	0.116907	0.011767	0.070411	0.082178
787	G	29520	0.003015	25295	0.003242	28900	0.002837	0.000227	0.079948	0.169360	0.079948	0.169360	0.048152	0.102003	0.150155
788	A	29861	0.001909	25812	0.002208	29272	0.003382	0.000299	0.088535	0.114661	0.088535	0.114661	0.053323	0.069059	0.122382
789	G	30314	0.010292	26346	0.010666	29688	0.010375	0.000373	0.036000	0.083186	0.036000	0.083186	0.021682	0.050102	0.071784
790	C	31813	0.000974	27383	0.005040	30866	0.001490	0.004065	2.727735	0.508336	2.727735	0.508336	1.642881	0.306164	1.336716
791	A	31786	0.001793	27582	0.016750	30829	0.003211	0.014957	4.657612	0.532433	4.657612	0.532433	2.805221	0.320678	2.484543
792	G	34453	0.005137	30003	0.005966	33428	0.005175	0.000829	0.160114	0.114629	0.160114	0.114629	0.096434	0.069040	0.165474
793	G	35557	0.005287	31206	0.005223	34710	0.004379	-0.000064	-0.014599	0.128389	-0.014599	0.128389	-0.008793	0.077327	0.068535
794	G	35891	0.009139	31707	0.008831	35170	0.011345	-0.000308	-0.027142	0.064375	-0.027142	0.064375	-0.016347	0.038772	0.022425
795	C	38094	0.001444	33680	0.001841	37317	0.002278	0.000397	0.174318	0.134897	0.174318	0.134897	0.104989	0.081247	0.186236
796	G	37974	0.001554	33683	0.001959	37218	0.001827	0.000406	0.222077	0.174380	0.222077	0.174380	0.133754	0.105027	0.238781
797	A	37859	0.001558	33739	0.002253	37055	0.002456	0.000694	0.282665	0.137017	0.282665	0.137017	0.170246	0.082524	0.252769
798	A	38179	0.000943	34428	0.002149	37353	0.001713	0.001206	0.704155	0.193460	0.704155	0.193460	0.424103	0.116519	0.400000
799	G	38742	0.005653	35129	0.006490	37891	0.008049	0.000838	0.104055	0.071686	0.104055	0.071686	0.062671	0.043176	0.105847
800	C	40618	0.001650	37231	0.002041	39554	0.003009	0.000392	0.130227	0.103376	0.130227	0.103376	0.078434	0.062262	0.140697
801	G	41049	0.001730	38122	0.002203	39964	0.004779	0.000474	0.099138	0.066533	0.099138	0.066533	0.059710	0.040072	0.099782
802	T	41139	0.002479	38590	0.002229	40121	0.003664	-0.000251	-0.068463	0.093932	-0.068463	0.093932	-0.041234	0.056574	0.015340
803	G	41579	0.002165	39393	0.002539	40658	0.004083	0.000374	0.091595	0.083901	0.091595	0.083901	0.055167	0.050532	0.105699
804	G	42302	0.007777	40320	0.006820	41465	0.008754	-0.000957	-0.109314	0.068111	-0.109314	0.068111	-0.065838	0.041022	-0.024816
805	C	43404	0.001958	41743	0.003114	42608	0.002582	0.001156	0.447752	0.140662	0.447752	0.140662	0.269675	0.084719	0.354394
806	G	43642	0.004972	42227	0.007057	42942	0.006590	0.002085	0.316348	0.082612	0.316348	0.082612	0.190532	0.049756	0.240289
807	A	43686	0.001396	42387	0.001982	42979	0.001931	0.000585	0.303137	0.149043	0.303137	0.149043	0.182576	0.089767	0.272343
808	A	43692	0.000893	42536	0.002704	42967	0.001606	0.001811	1.127716	0.225831	1.127716	0.225831	0.679209	0.136015	0.543194
809	A	43810	0.000662	42858	0.003570	43064	0.001602	0.002908	1.814916	0.293376	1.814916	0.293376	1.093101	0.176696	0.916405
810	G	43961	0.007302	43115	0.006935	43231	0.009415	-0.000367	-0.038981	0.060766	-0.038981	0.060766	-0.023478	0.036599	0.013121
811	C	44364	0.001984	43838	0.001848	43623	0.002269	-0.000136	-0.059873	0.130004	-0.059873	0.130004	-0.036061	0.078300	0.042239
812	T	44571	0.002468	44235	0.002396	43812	0.004542	-0.000072	-0.015781	0.072876	-0.015781	0.072876	-0.009505	0.043892	0.034388
813	G	44750	0.006034	44585	0.005181	44051	0.005675	-0.000852	-0.150197	0.088794	-0.150197	0.088794	-0.090462	0.053479	-0.036982
814	C	44926	0.001959	45169	0.002856	44317	0.002392	0.000897	0.375091	0.141422	0.375091	0.141422	0.225913	0.085177	0.311089
815	G	45436	0.002201	45972	0.002132	44931	0.002827	-0.000069	-0.024470	0.108957	-0.024470	0.108957	-0.014738	0.065623	0.050886
816	T	46132	0.001778	47117	0.002462	45788	0.002577	0.000684	0.265589	0.119444	0.265589	0.119444	0.159961	0.071940	0.231901
817	G	46559	0.002105	47635	0.002687	46226	0.002747	0.000582	0.211928	0.117544	0.211928	0.117544	0.127641	0.070795	0.198436
818	G	46493	0.001118	47755	0.005738	46216	0.003916	0.004619	1.179445	0.130718	1.179445	0.130718	0.710365	0.078730	0.631635
819	A	46406	0.001961	47685	0.007822	46152	0.003597	0.005861	1.629558	0.178725	1.629558	0.178725	0.981463	0.107644	0.873819
820	G	47307	0.005369	48625	0.009090	47089	0.005437	0.003721	0.684407	0.109521	0.684407	0.109521	0.412210	0.065963	0.400000
821	G	47762	0.007412	49070	0.012024	47508	0.008777	0.004612	0.525424	0.076529	0.525424	0.076529	0.316456	0.046092	0.362548
822	C	47948	0.004296	49275	0.003876	47724	0.004296	-0.000420	-0.097803	0.095740	-0.097803	0.095740	-0.058906	0.057663	-0.001243
823	C	48271	0.006443	49664	0.006403	48074	0.005658	-0.000040	-0.007028	0.090537	-0.007028	0.090537	-0.004233	0.054529	0.050297
824	C	49051	0.001549	50372	0.001410	48918	0.001983	-0.000140	-0.070550	0.123295	-0.070550	0.123295	-0.042491	0.074259	0.031767
825	G	49457	0.002386	50851	0.005880	49305	0.002799	0.003494	1.248350	0.179474	1.248350	0.179474	0.751866	0.108095	0.643770
826	T	49808	0.001767	51374	0.010511	49591	0.002521	0.008744	3.469136	0.366149	3.469136	0.366149	2.089417	0.220527	1.868890
827	T	50138	0.001316	51763	0.013291	49905	0.002605	0.011975	4.597011	0.451959	4.597011	0.451959	2.768722	0.272209	2.496513
828	A	50430	0.001368	52102	0.007236	50162	0.002193	0.005868	2.675720	0.315608	2.675720	0.315608	1.611553	0.190087	1.421466
829	G	50450	0.001843	52346	0.002101	50240	0.002468	0.000258	0.104529	0.112589	0.104529	0.112589	0.062956	0.067811	0.130767
830	A	51482	0.001379	53408	0.001142	51102	0.001898	-0.000237	-0.124843	0.116323	-0.124843	0.116323	-0.075191	0.070060	-0.005131
831	G	52076	0.002093	53849	0.003956	51636	0.004144	0.001862	0.449381	0.086950	0.449381	0.086950	0.270656	0.052369	0.323025
832	T	51973	0.001943	53760	0.003925	51504	0.003029	0.001982	0.654211	0.121561	0.654211	0.121561	0.394023	0.073215	0.400000
833	T	52052	0.001940	53856	0.004252	51603	0.003023	0.002312	0.764688	0.128322	0.764688	0.128322	0.460562	0.077286	0.400000
834	G	52127	0.007232	53884	0.007702	51728	0.009511	0.000469	0.049351	0.055845	0.049351	0.055845	0.029724	0.033634	0.063358
835	G	52333	0.004089	54149	0.004728	51980	0.006810	0.000638	0.093755	0.059933	0.093755	0.059933	0.056467	0.036097	0.092564
836	T	52312	0.002906	54195	0.005074	51952	0.003522	0.002169	0.615653	0.118717	0.615653	0.118717	0.370800	0.071502	0.400000
837	G	52911	0.001890	54644	0.006570	52550	0.003901	0.004680	1.199635	0.131406	1.199635	0.131406	0.722525	0.079144	0.643381
838	T	52911	0.013022	54520	0.013133	52495	0.010420	0.000111	0.010646	0.066973	0.010646	0.066973	0.006412	0.040337	0.046749
839	C	52862	0.002402	54358	0.002815	52518	0.002494	0.000412	0.165248	0.125838	0.165248	0.125838	0.099527	0.075791	0.175317
840	C	53267	0.001671	54611	0.003497	52818	0.001496	0.001827	1.221256	0.248048	1.221256	0.248048	0.735547	0.149396	0.586151
841	T	52714	0.002257	53570	0.013851	52185	0.002280	0.011594	5.084122	0.524568	5.084122	0.524568	3.062103	0.315941	2.746163
842	A	52187	0.001533	53219	0.012439	51696	0.003037	0.010906	3.591133	0.332668	3.591133	0.332668	2.162894	0.200362	1.962532
843	C	51987	0.001154	52978	0.005436	51527	0.001630	0.004282	2.626702	0.359308	2.626702	0.359308	1.582030	0.216407	1.365623
844	A	51711	0.001257	52596	0.003936	51225	0.001601	0.002679	1.673355	0.269880	1.673355	0.269880	1.007841	0.162545	0.845296
845	A	51487	0.000893	52481	0.004230	51009	0.001706	0.003337	1.956326	0.278683	1.956326	0.278683	1.178271	0.167847	1.010424
846	T	51296	0.001813	52366	0.002483	50816	0.002066	0.000670	0.324022	0.142765	0.324022	0.142765	0.195154	0.085986	0.281140
847	A	51076	0.001723	52221	0.002758	50636	0.003101	0.001035	0.333678	0.098544	0.333678	0.098544	0.200970	0.059352	0.260322
848	C	52665	0.001728	53991	0.002167	52116	0.001804	0.000439	0.243462	0.151833	0.243462	0.151833	0.146634	0.091447	0.238081
849	C	52448	0.002269	53729	0.002345	51979	0.002193	0.000076	0.034739	0.134455	0.034739	0.134455	0.020923	0.080981	0.101903
850	C	52392	0.001164	53756	0.001172	51896	0.000983	0.000008	0.007797	0.213509	0.007797	0.213509	0.004696	0.128594	0.133290
851	T	52302	0.009885	53633	0.010907	51832	0.010688	0.001023	0.095671	0.058746	0.095671	0.058746	0.057621	0.035382	0.093003
852	C	51622	0.002189	52431	0.002670	51206	0.002343	0.000481	0.205330	0.131704	0.205330	0.131704	0.123668	0.079323	0.202991
853	T	50961	0.006476	51542	0.007314	50604	0.007628	0.000839	0.109976	0.068222	0.109976	0.068222	0.066237	0.041089	0.107327
854	C	50888	0.001572	51024	0.003234	50481	0.001684	0.001662	0.986869	0.211442	0.986869	0.211442	0.594379	0.127349	0.467030
855	G	50849	0.003324	50905	0.013064	50431	0.005037	0.009740	1.933847	0.165579	1.933847	0.165579	1.164732	0.099726	1.065005
856	T	50761	0.002502	50815	0.006455	50352	0.003098	0.003953	1.275864	0.169715	1.275864	0.169715	0.768437	0.102217	0.666220
857	G	50702	0.002268	50683	0.004617	50311	0.002465	0.002349	0.952979	0.172291	0.952979	0.172291	0.573967	0.103769	0.470198
858	A	50680	0.000908	50717	0.004338	50279	0.001750	0.003430	1.959818	0.278233	1.959818	0.278233	1.180374	0.167576	1.012798
859	C	51309	0.001111	51171	0.001446	50780	0.002166	0.000335	0.154748	0.104184	0.154748	0.104184	0.093203	0.062749	0.155952
860	T	51231	0.009135	51164	0.008717	50684	0.008938	-0.000418	-0.046771	0.066104	-0.046771	0.066104	-0.028170	0.039814	0.011644
861	C	51411	0.001439	50855	0.001357	50787	0.002579	-0.000083	-0.032016	0.090697	-0.032016	0.090697	-0.019283	0.054625	0.035343
862	T	50997	0.002039	49875	0.001965	50363	0.003058	-0.000074	-0.024339	0.092164	-0.024339	0.092164	-0.014659	0.055509	0.040850
863	G	50523	0.012252	49456	0.012698	49875	0.012792	0.000446	0.034890	0.055254	0.034890	0.055254	0.021014	0.033279	0.054292
864	G	50504	0.002871	49569	0.002845	49907	0.004068	-0.000027	-0.006525	0.083094	-0.006525	0.083094	-0.003930	0.050046	0.046117
865	T	50407	0.002936	49588	0.003045	49799	0.003173	0.000109	0.034352	0.109060	0.034352	0.109060	0.020690	0.065686	0.086376
866	G	50443	0.000991	49571	0.001009	49821	0.002389	0.000017	0.007300	0.083733	0.007300	0.083733	0.004397	0.050432	0.054828
867	T	50508	0.001010	49562	0.001372	49861	0.001564	0.000362	0.231584	0.142017	0.231584	0.142017	0.139480	0.085535	0.225015
868	A	50338	0.000556	48922	0.002494	49719	0.002454	0.001938	0.789605	0.124144	0.789605	0.124144	0.475569	0.074770	0.400799
869	G	50958	0.008281	49487	0.009012	50433	0.008943	0.000731	0.081759	0.065760	0.081759	0.065760	0.049243	0.039606	0.088849
870	G	51224	0.004549	49586	0.005425	50646	0.004995	0.000876	0.175413	0.089801	0.175413	0.089801	0.105649	0.054086	0.159735
871	G	50936	0.005144	48966	0.004942	50244	0.005593	-0.000202	-0.036030	0.080374	-0.036030	0.080374	-0.021700	0.048408	0.026708
872	G	50738	0.002759	48514	0.003092	49836	0.003772	0.000333	0.088172	0.091331	0.088172	0.091331	0.053105	0.055007	0.108112
873	T	50254	0.004457	47937	0.008011	49250	0.004873	0.003553	0.729137	0.113961	0.729137	0.113961	0.439150	0.068637	0.400000
874	G	49992	0.009662	47516	0.032810	48906	0.012228	0.023148	1.893141	0.109107	1.893141	0.109107	1.140215	0.065714	1.074502
875	A	49948	0.001942	47191	0.012608	48811	0.002479	0.010666	4.302757	0.450345	4.302757	0.450345	2.591497	0.271237	2.320260
876	A	49781	0.001426	46947	0.011524	48645	0.002837	0.010097	3.559329	0.354772	3.559329	0.354772	2.143739	0.213675	1.930064
877	A	49495	0.001030	46479	0.008090	48407	0.002045	0.007059	3.451697	0.408577	3.451697	0.408577	2.078914	0.246081	1.832833
878	G	49920	0.004788	46687	0.016236	48759	0.006153	0.011448	1.860663	0.152513	1.860663	0.152513	1.120654	0.091856	1.028798
879	G	49556	0.008576	45954	0.011294	48414	0.009336	0.002718	0.291099	0.070658	0.291099	0.070658	0.175326	0.042556	0.217882
880	C	49632	0.003748	45766	0.003168	48454	0.004313	-0.000579	-0.134301	0.088688	-0.134301	0.088688	-0.080888	0.053416	-0.027472
881	C	49166	0.002095	44612	0.001950	48061	0.002018	-0.000145	-0.071743	0.145756	-0.071743	0.145756	-0.043210	0.087787	0.044578
882	C	48863	0.001494	43718	0.001853	47816	0.001631	0.000359	0.219960	0.167442	0.219960	0.167442	0.132479	0.100848	0.233328
883	A	48534	0.001174	42992	0.003629	47497	0.002000	0.002454	1.226996	0.207350	1.226996	0.207350	0.739005	0.124884	0.614120
884	T	47649	0.003148	41615	0.018911	46698	0.005075	0.015763	3.105994	0.246807	3.105994	0.246807	1.870702	0.148649	1.722053
885	C	47250	0.001439	41098	0.011533	46311	0.002073	0.010094	4.869531	0.565154	4.869531	0.565154	2.932858	0.340385	2.592473
886	G	46927	0.002578	40804	0.006592	46038	0.003627	0.004014	1.106571	0.154229	1.106571	0.154229	0.666474	0.092890	0.573584
887	A	46292	0.001037	40188	0.003285	45551	0.001866	0.002248	1.204511	0.216732	1.204511	0.216732	0.725462	0.130535	0.594927
888	A	45541	0.001669	39347	0.003456	44750	0.003955	0.001788	0.451950	0.095454	0.451950	0.095454	0.272204	0.057491	0.329694
889	C	44349	0.002074	37804	0.002010	43546	0.002871	-0.000064	-0.022325	0.110157	-0.022325	0.110157	-0.013446	0.066346	0.052900
890	T	42796	0.003084	36095	0.003020	41872	0.004466	-0.000065	-0.014463	0.088370	-0.014463	0.088370	-0.008711	0.053224	0.044513
891	T	42441	0.003629	35565	0.004049	41508	0.004602	0.000420	0.091352	0.097253	0.091352	0.097253	0.055020	0.058574	0.113594
892	G	41657	0.003121	34580	0.003065	40642	0.003076	-0.000055	-0.018002	0.131503	-0.018002	0.131503	-0.010843	0.079203	0.068360
893	G	40580	0.013553	33349	0.014273	39458	0.012722	0.000720	0.056579	0.068659	0.056579	0.068659	0.034077	0.041353	0.075429
894	C	38934	0.001978	31648	0.003823	37654	0.002364	0.001846	0.780834	0.193822	0.780834	0.193822	0.470287	0.116736	0.400000
895	A	38274	0.001698	31225	0.011081	37016	0.003701	0.009383	2.535078	0.275781	2.535078	0.275781	1.526846	0.166100	1.360746
896	A	37855	0.001743	30886	0.005828	36647	0.002101	0.004084	1.943904	0.319763	1.943904	0.319763	1.170789	0.192589	0.978200
897	C	37584	0.001916	30666	0.003391	36383	0.003106	0.001476	0.475126	0.136917	0.475126	0.136917	0.286163	0.082464	0.368626
898	A	36982	0.001190	30214	0.005395	35809	0.001648	0.004205	2.552200	0.433620	2.552200	0.433620	1.537158	0.261164	1.275994
899	G	37083	0.009061	30257	0.026870	35886	0.011564	0.017809	1.539990	0.119088	1.539990	0.119088	0.927517	0.071725	0.855791
900	C	35743	0.002686	29163	0.009601	34644	0.003522	0.006915	1.963737	0.253409	1.963737	0.253409	1.182734	0.152625	1.030110
901	T	34979	0.002316	28451	0.012161	33845	0.003102	0.009846	3.173560	0.383677	3.173560	0.383677	1.911396	0.231084	1.680311
902	G	34406	0.003604	27809	0.005502	33101	0.003444	0.001898	0.551043	0.167853	0.551043	0.167853	0.331886	0.101096	0.400000
903	G	33799	0.009941	27143	0.011384	32278	0.009790	0.001443	0.147399	0.086681	0.147399	0.086681	0.088777	0.052207	0.140983
904	T	31737	0.003056	25479	0.005848	29946	0.002939	0.002792	0.949963	0.219056	0.949963	0.219056	0.572151	0.131935	0.440216
905	T	30286	0.007462	24345	0.010269	28585	0.008361	0.002807	0.335707	0.100150	0.335707	0.100150	0.202192	0.060319	0.262511
906	C	29148	0.002161	23572	0.002461	27629	0.002063	0.000299	0.145010	0.205710	0.145010	0.205710	0.087338	0.123896	0.211234
907	C	27936	0.001396	22759	0.001450	26616	0.001390	0.000054	0.038793	0.242627	0.038793	0.242627	0.023365	0.146131	0.169496
908	A	27308	0.001684	22287	0.002602	26074	0.002301	0.000918	0.398900	0.190663	0.398900	0.190663	0.240252	0.114834	0.355087
909	A	26409	0.002234	21458	0.002843	25205	0.003174	0.000609	0.191771	0.148350	0.191771	0.148350	0.115501	0.089349	0.204850
910	C	28512	0.001684	22088	0.001313	26409	0.001704	-0.000371	-0.217476	0.204595	-0.217476	0.204595	-0.130983	0.123225	-0.007758
911	C	28986	0.001794	22177	0.001939	26667	0.002925	0.000145	0.049565	0.132231	0.049565	0.132231	0.029852	0.079641	0.109493
912	G	28323	0.005402	21587	0.010284	25992	0.007656	0.004882	0.637653	0.115863	0.637653	0.115863	0.384050	0.069783	0.400000
913	A	27647	0.001555	20949	0.002960	25179	0.002343	0.001404	0.599280	0.205092	0.599280	0.205092	0.360939	0.123524	0.400000
914	A	27051	0.001109	20374	0.001522	24488	0.001715	0.000413	0.240525	0.201746	0.240525	0.201746	0.144865	0.121509	0.266375
915	A	25329	0.001619	19150	0.003185	22898	0.002009	0.001567	0.779866	0.265091	0.779866	0.265091	0.469704	0.159661	0.400000
916	C	24585	0.002522	18669	0.010874	22104	0.003438	0.008352	2.429049	0.368213	2.429049	0.368213	1.462986	0.221770	1.241216
917	A	23207	0.001508	18037	0.004823	20947	0.001719	0.003315	1.929017	0.464655	1.929017	0.464655	1.161823	0.279856	0.881967
918	T	22739	0.002990	17666	0.005944	20480	0.003418	0.002953	0.864011	0.225212	0.864011	0.225212	0.520383	0.135643	0.400000
919	G	21324	0.002954	16494	0.006427	18947	0.005383	0.003472	0.644971	0.149342	0.644971	0.149342	0.388458	0.089947	0.400000
920	T	20216	0.006529	15761	0.009708	17859	0.007783	0.003178	0.408319	0.129223	0.408319	0.129223	0.245925	0.077829	0.323755
921	C	20539	0.002483	15820	0.007206	17902	0.003352	0.004723	1.409182	0.290533	1.409182	0.290533	0.848733	0.174984	0.673749
922	G	19777	0.004298	15209	0.009468	17098	0.005439	0.005170	0.950530	0.195199	0.950530	0.195199	0.572493	0.117566	0.454927
923	A	19053	0.002047	14591	0.003016	16235	0.001971	0.000969	0.491431	0.297316	0.491431	0.297316	0.295983	0.179070	0.400000
924	A	18559	0.001886	14231	0.005551	15676	0.002105	0.003665	1.741168	0.450358	1.741168	0.450358	1.048684	0.271245	0.777439
925	G	18491	0.010329	14215	0.020893	15552	0.010995	0.010564	0.960775	0.148917	0.960775	0.148917	0.578663	0.089691	0.488972
926	C	17617	0.002100	13499	0.007260	14720	0.003057	0.005160	1.687747	0.365516	1.687747	0.365516	1.016509	0.220146	0.796363
927	A	17002	0.002823	13174	0.009792	14181	0.003878	0.006969	1.796815	0.345185	1.796815	0.345185	1.082199	0.207901	0.874298
928	T	16687	0.004854	12905	0.009764	13926	0.004093	0.004910	1.199488	0.296252	1.199488	0.296252	0.722436	0.178429	0.544008
929	G	16330	0.002388	12674	0.003472	13620	0.003231	0.001083	0.335371	0.206921	0.335371	0.206921	0.201990	0.124626	0.326616
930	A	16223	0.003082	12589	0.003177	13519	0.005030	0.000095	0.018953	0.132250	0.018953	0.132250	0.011415	0.079653	0.091068
931	C	16431	0.002191	12648	0.001028	13674	0.002706	-0.001163	-0.429863	0.185217	-0.429863	0.185217	-0.258901	0.111554	-0.147347
932	C	16998	0.001177	13004	0.000461	14007	0.001785	-0.000715	-0.400719	0.198218	-0.400719	0.198218	-0.241348	0.119384	-0.121964
933	T	16709	0.011491	12784	0.011733	13698	0.010951	0.000243	0.022155	0.115725	0.022155	0.115725	0.013343	0.069700	0.083043
934	C	16755	0.001731	12806	0.001952	13713	0.002552	0.000221	0.086738	0.198681	0.086738	0.198681	0.052241	0.119663	0.171904
935	T	16718	0.002692	12792	0.003752	13693	0.004236	0.001061	0.250401	0.162495	0.250401	0.162495	0.150814	0.097869	0.248682
936	G	16390	0.002746	12692	0.003309	13421	0.003651	0.000564	0.154367	0.180591	0.154367	0.180591	0.092974	0.108768	0.201741
937	A	16236	0.003018	12743	0.005179	13354	0.005467	0.002161	0.395375	0.148199	0.395375	0.148199	0.238130	0.089258	0.327388
938	T	16343	0.003855	12828	0.003898	13435	0.003796	0.000043	0.011291	0.193538	0.011291	0.193538	0.006801	0.116565	0.123366
939	G	16483	0.002851	12938	0.003865	13595	0.002574	0.001013	0.393541	0.274941	0.393541	0.274941	0.237025	0.165593	0.400000
940	A	16588	0.002894	13051	0.003218	13678	0.003363	0.000324	0.096485	0.193462	0.096485	0.193462	0.058112	0.116520	0.174632
941	G	16776	0.002563	13278	0.003464	13873	0.002018	0.000901	0.446508	0.329663	0.446508	0.329663	0.268926	0.198552	0.400000
942	A	16959	0.002830	13427	0.002011	13981	0.003076	-0.000819	-0.266446	0.187421	-0.266446	0.187421	-0.160477	0.112881	-0.047596
943	T	17432	0.002180	13800	0.004348	14490	0.002553	0.002168	0.849007	0.294924	0.849007	0.294924	0.511346	0.177629	0.400000
944	A	17465	0.001660	13846	0.008667	14537	0.002889	0.007006	2.425014	0.475807	2.425014	0.475807	1.460555	0.286573	1.173982
945	G	18014	0.002720	14271	0.002453	14896	0.004229	-0.000268	-0.063268	0.134584	-0.063268	0.134584	-0.038105	0.081059	0.042953
946	T	18112	0.005356	14375	0.003339	14970	0.005544	-0.002016	-0.363687	0.137000	-0.363687	0.137000	-0.219044	0.082513	-0.136531
947	T	18100	0.002320	14491	0.001794	15059	0.003852	-0.000526	-0.136628	0.131570	-0.136628	0.131570	-0.082289	0.079243	-0.003046
948	C	18183	0.003740	14626	0.003966	15162	0.004551	0.000226	0.049614	0.151849	0.049614	0.151849	0.029882	0.091457	0.121339
949	G	18571	0.003715	14967	0.002606	15461	0.005239	-0.001110	-0.211823	0.119106	-0.211823	0.119106	-0.127578	0.071736	-0.055842
950	T	18361	0.004085	14810	0.002566	15298	0.004641	-0.001519	-0.327272	0.140996	-0.327272	0.140996	-0.197112	0.084920	-0.112192
951	G	18259	0.001862	14756	0.002169	15198	0.003158	0.000307	0.097050	0.158599	0.097050	0.158599	0.058452	0.095522	0.153974
952	A	18150	0.002149	14780	0.002909	15133	0.003899	0.000761	0.195081	0.146231	0.195081	0.146231	0.117495	0.088073	0.205568
953	G	18657	0.006914	15631	0.010044	15636	0.008506	0.003130	0.367957	0.122562	0.367957	0.122562	0.221616	0.073817	0.295433
954	G	18043	0.004711	15310	0.007642	15009	0.004997	0.002931	0.586571	0.187174	0.586571	0.187174	0.353284	0.112733	0.400000
955	T	17877	0.004811	15410	0.013822	14845	0.005928	0.009012	1.520186	0.243811	1.520186	0.243811	0.915589	0.146845	0.768744
956	A	17690	0.002996	15406	0.006231	14598	0.003220	0.003235	1.004869	0.277204	1.004869	0.277204	0.605220	0.166957	0.438263
957	G	17551	0.001880	15547	0.003666	14517	0.003858	0.001786	0.463006	0.163935	0.463006	0.163935	0.278863	0.098736	0.377599
958	A	17071	0.002167	15262	0.002359	14088	0.003975	0.000191	0.048146	0.133635	0.048146	0.133635	0.028998	0.080486	0.109484
959	G	18061	0.006866	16580	0.007660	15303	0.009867	0.000794	0.080489	0.093232	0.080489	0.093232	0.048477	0.056152	0.104629
960	C	18314	0.002621	16958	0.005720	15524	0.002899	0.003099	1.069110	0.287357	1.069110	0.287357	0.643911	0.173072	0.470840
961	G	18494	0.022980	17258	0.029378	15720	0.028753	0.006397	0.222489	0.060593	0.222489	0.060593	0.134002	0.036494	0.170496
962	A	18461	0.002383	17375	0.008288	15701	0.002930	0.005904	2.015314	0.398630	2.015314	0.398630	1.213799	0.240090	0.973709
963	C	18615	0.001558	17610	0.009483	15812	0.002403	0.007925	3.297786	0.627635	3.297786	0.627635	1.986215	0.378017	1.608199
964	C	18745	0.002027	17796	0.004945	15967	0.002317	0.002918	1.259116	0.338725	1.259116	0.338725	0.758350	0.204010	0.554340
965	G	18657	0.001983	17698	0.003108	15820	0.002908	0.001125	0.386739	0.191292	0.386739	0.191292	0.232928	0.115213	0.348141
966	A	18577	0.001292	17712	0.004009	15762	0.003553	0.002717	0.764643	0.184064	0.764643	0.184064	0.460535	0.110860	0.400000
967	T	18302	0.002076	17424	0.001779	15557	0.001800	-0.000297	-0.165082	0.259836	-0.165082	0.259836	-0.099427	0.156496	0.057069
968	T	18433	0.001682	17638	0.003855	15745	0.002985	0.002174	0.728138	0.214592	0.728138	0.214592	0.438548	0.129246	0.400000
969	G	18220	0.004336	17631	0.005218	15605	0.005896	0.000882	0.149636	0.124920	0.149636	0.124920	0.090124	0.075238	0.165362
970	G	17943	0.004068	17497	0.005830	15417	0.004930	0.001761	0.357255	0.157226	0.357255	0.157226	0.215170	0.094695	0.309866
971	G	17904	0.003854	17549	0.003989	15435	0.005507	0.000135	0.024504	0.120830	0.024504	0.120830	0.014759	0.072774	0.087533
972	A	17948	0.001839	17592	0.001307	15468	0.001939	-0.000531	-0.273903	0.222467	-0.273903	0.222467	-0.164969	0.133989	-0.030979
973	A	19395	0.001959	18692	0.002247	16611	0.002589	0.000288	0.111133	0.182486	0.111133	0.182486	0.066934	0.109909	0.176843
974	T	19508	0.010150	18719	0.013142	16706	0.009996	0.002992	0.299312	0.112998	0.299312	0.112998	0.180272	0.068057	0.248329
975	C	20336	0.003049	19496	0.004257	17546	0.002964	0.001209	0.407777	0.212436	0.407777	0.212436	0.245599	0.127947	0.373546
976	C	20810	0.002931	20034	0.004642	18098	0.004089	0.001711	0.418412	0.157005	0.418412	0.157005	0.252005	0.094562	0.346567
977	G	20900	0.003684	20217	0.003809	18275	0.003940	0.000124	0.031592	0.153321	0.031592	0.153321	0.019027	0.092343	0.111371
978	G	20733	0.002653	20164	0.002728	18211	0.003624	0.000075	0.020655	0.141586	0.020655	0.141586	0.012440	0.085276	0.097716
979	A	20699	0.001691	20267	0.001431	18163	0.002367	-0.000260	-0.109825	0.165687	-0.109825	0.165687	-0.066146	0.099791	0.033645
980	C	21059	0.003371	20720	0.004199	18509	0.003890	0.000827	0.212689	0.156844	0.212689	0.156844	0.128100	0.094465	0.222565
981	T	21121	0.014251	20796	0.013512	18607	0.012737	-0.000739	-0.058020	0.090434	-0.058020	0.090434	-0.034945	0.054467	0.019523
982	C	21795	0.002156	21322	0.001970	19255	0.002649	-0.000187	-0.070474	0.165438	-0.070474	0.165438	-0.042446	0.099641	0.057196
983	C	22381	0.002055	21884	0.001736	19858	0.002367	-0.000319	-0.134733	0.175910	-0.134733	0.175910	-0.081148	0.105949	0.024801
984	G	22647	0.002119	22244	0.002518	20131	0.002831	0.000398	0.140580	0.161670	0.140580	0.161670	0.084670	0.097372	0.182042
985	A	22642	0.001678	22465	0.005386	20153	0.002630	0.003708	1.409896	0.287904	1.409896	0.287904	0.849163	0.173401	0.675762
986	G	22724	0.004093	22701	0.005374	20306	0.004826	0.001282	0.265558	0.136440	0.265558	0.136440	0.159942	0.082176	0.242118
987	A	22691	0.002248	22840	0.008100	20328	0.003640	0.005852	1.607626	0.262985	1.607626	0.262985	0.968253	0.158392	0.809860
988	G	23103	0.003376	23380	0.003379	20939	0.006017	0.000003	0.000461	0.089594	0.000461	0.089594	0.000277	0.053961	0.054239
989	G	23154	0.002894	23583	0.002926	21036	0.003233	0.000032	0.009951	0.154384	0.009951	0.154384	0.005994	0.092984	0.098977
990	A	23412	0.002606	23939	0.001963	21267	0.003621	-0.000642	-0.177366	0.123103	-0.177366	0.123103	-0.106825	0.074143	-0.032682
991	G	25454	0.013790	25616	0.015225	23151	0.016155	0.001435	0.088845	0.066139	0.088845	0.066139	0.053510	0.039835	0.093345
992	T	25610	0.003592	25953	0.003738	23398	0.003462	0.000145	0.041937	0.154088	0.041937	0.154088	0.025258	0.092805	0.118063
993	T	25950	0.003622	26439	0.003971	23706	0.003586	0.000349	0.097349	0.150508	0.097349	0.150508	0.058632	0.090649	0.149281
994	C	26643	0.001276	27176	0.001582	24331	0.001356	0.000306	0.225722	0.243378	0.225722	0.243378	0.135950	0.146584	0.282533
995	G	27047	0.007321	27722	0.007070	24657	0.006165	-0.000250	-0.040618	0.117662	-0.040618	0.117662	-0.024464	0.070866	0.046403
996	C	27534	0.001053	28327	0.001130	25187	0.001151	0.000076	0.066373	0.243081	0.066373	0.243081	0.039976	0.146405	0.186380
997	T	27599	0.003660	28506	0.003157	25301	0.004150	-0.000502	-0.121041	0.119454	-0.121041	0.119454	-0.072901	0.071946	-0.000956
998	T	27698	0.005488	28711	0.005747	25421	0.005783	0.000259	0.044818	0.109201	0.044818	0.109201	0.026993	0.065770	0.092764
999	C	27148	0.004015	28361	0.003667	25151	0.004612	-0.000348	-0.075458	0.114368	-0.075458	0.114368	-0.045447	0.068882	0.023435
1000	C	27046	0.004659	28218	0.004217	25085	0.005023	-0.000442	-0.087910	0.113191	-0.087910	0.113191	-0.052947	0.068174	0.015227
1001	C	27216	0.004556	28393	0.005318	25180	0.004845	0.000762	0.157286	0.123746	0.157286	0.123746	0.094731	0.074530	0.169262
1002	T	27562	0.003338	28849	0.002461	25504	0.003254	-0.000877	-0.269432	0.142703	-0.269432	0.142703	-0.162276	0.085948	-0.076327
1003	G	27724	0.002922	29022	0.003687	25639	0.003978	0.000765	0.192343	0.122669	0.192343	0.122669	0.115846	0.073882	0.189728
1004	T	27947	0.005761	29336	0.005863	25809	0.005928	0.000102	0.017240	0.107492	0.017240	0.107492	0.010383	0.064741	0.075124
1005	C	28857	0.003985	30313	0.003629	26623	0.003268	-0.000356	-0.109051	0.155817	-0.109051	0.155817	-0.065680	0.093847	0.028167
1006	A	29151	0.001063	30873	0.002462	26948	0.001596	0.001398	0.876292	0.251996	0.876292	0.251996	0.527780	0.151774	0.400000
1007	A	29168	0.001063	31157	0.001990	27001	0.001852	0.000927	0.500660	0.185106	0.500660	0.185106	0.301541	0.111487	0.400000
1008	A	29055	0.000585	31264	0.001983	26982	0.001149	0.001398	1.216814	0.333275	1.216814	0.333275	0.732872	0.200727	0.532145
1009	C	31900	0.001254	34266	0.001080	29730	0.002119	-0.000174	-0.082173	0.126009	-0.082173	0.126009	-0.049492	0.075894	0.026402
1010	T	32311	0.006964	35114	0.007889	30458	0.007420	0.000925	0.124665	0.089798	0.124665	0.089798	0.075084	0.054084	0.129168
1011	C	32570	0.001443	35460	0.001748	30715	0.001563	0.000305	0.195426	0.197806	0.195426	0.197806	0.117703	0.119136	0.236839
1012	C	32818	0.001371	35797	0.004833	30932	0.001778	0.003462	1.946809	0.353309	1.946809	0.353309	1.172538	0.212793	0.959745
1013	G	32963	0.001669	35833	0.007674	31042	0.002706	0.006006	2.219485	0.307905	2.219485	0.307905	1.336768	0.185448	1.151321
1014	A	32951	0.001093	35931	0.006429	31019	0.002031	0.005336	2.627485	0.401243	2.627485	0.401243	1.582502	0.241664	1.340838
1015	A	33274	0.011330	36420	0.016969	31323	0.013121	0.005639	0.429722	0.071646	0.429722	0.071646	0.258816	0.043152	0.301968
1016	C	34593	0.004394	37757	0.004794	32427	0.004132	0.000400	0.096763	0.122243	0.096763	0.122243	0.058279	0.073625	0.131904
1017	T	34741	0.001813	38048	0.002655	32641	0.002819	0.000841	0.298425	0.127754	0.298425	0.127754	0.179737	0.076944	0.256682
1018	T	34634	0.001559	37904	0.001530	32567	0.002149	-0.000029	-0.013483	0.135959	-0.013483	0.135959	-0.008120	0.081887	0.073766
1019	A	34953	0.007410	38458	0.008581	32888	0.008331	0.001171	0.140535	0.079629	0.140535	0.079629	0.084642	0.047960	0.132602
1020	C	35909	0.001838	39674	0.002546	33861	0.002628	0.000708	0.269278	0.132332	0.269278	0.132332	0.162183	0.079702	0.241885
1021	G	35801	0.001117	39597	0.001338	33798	0.001627	0.000221	0.135928	0.157751	0.135928	0.157751	0.081868	0.095012	0.176879
1022	A	35862	0.001617	39720	0.002719	33849	0.005525	0.001102	0.199424	0.062715	0.199424	0.062715	0.120110	0.037773	0.157883
1023	A	35872	0.000669	39748	0.001283	33848	0.001359	0.000614	0.451825	0.178925	0.451825	0.178925	0.272129	0.107764	0.379893
1024	C	35975	0.002363	39858	0.002082	33956	0.002562	-0.000280	-0.109424	0.134541	-0.109424	0.134541	-0.065905	0.081032	0.015127
1025	G	36288	0.002425	40276	0.003253	34304	0.004081	0.000828	0.202764	0.095679	0.202764	0.095679	0.122122	0.057626	0.179749
1026	T	36389	0.005414	40428	0.005763	34432	0.006099	0.000350	0.057322	0.088587	0.057322	0.088587	0.034525	0.053355	0.087879
1027	C	36872	0.001383	40781	0.001520	34837	0.001665	0.000137	0.082379	0.164620	0.082379	0.164620	0.049616	0.099148	0.148764
1028	G	36841	0.002742	40635	0.006694	34795	0.004081	0.003952	0.968435	0.144787	0.968435	0.144787	0.583276	0.087204	0.496072
1029	T	36710	0.003024	40350	0.007162	34641	0.003060	0.004139	1.352512	0.212160	1.352512	0.212160	0.814601	0.127781	0.686820
1030	A	36684	0.001445	40151	0.006301	34593	0.002688	0.004856	1.806440	0.249503	1.806440	0.249503	1.087996	0.150272	0.937724
1031	G	36475	0.001316	39892	0.003159	34388	0.001861	0.001843	0.990030	0.220431	0.990030	0.220431	0.596282	0.132763	0.463520
1032	A	36127	0.001495	39427	0.002131	34079	0.001585	0.000636	0.401244	0.202439	0.401244	0.202439	0.241664	0.121927	0.363591
1033	C	36840	0.001574	40091	0.003093	34834	0.002469	0.001519	0.615099	0.155138	0.615099	0.155138	0.370466	0.093438	0.400000
1034	T	36694	0.003543	39804	0.004170	34761	0.003538	0.000628	0.177372	0.127809	0.177372	0.127809	0.106829	0.076978	0.183807
1035	C	36820	0.002118	39823	0.002863	34870	0.002438	0.000744	0.305319	0.151252	0.305319	0.151252	0.183890	0.091097	0.274987
1036	A	36747	0.002068	39557	0.003362	34817	0.002326	0.001294	0.556230	0.172982	0.556230	0.172982	0.335010	0.104185	0.400000
1037	G	36704	0.004168	39508	0.005973	34789	0.004110	0.001805	0.439118	0.130456	0.439118	0.130456	0.264475	0.078572	0.343047
1038	G	36533	0.004489	39101	0.006470	34634	0.005139	0.001981	0.385514	0.108406	0.385514	0.108406	0.232190	0.065291	0.297481
1039	G	36461	0.002002	39022	0.004126	34574	0.003211	0.002124	0.661497	0.139741	0.661497	0.139741	0.398411	0.084164	0.400000
1040	A	36371	0.001650	38926	0.012665	34476	0.002959	0.011015	3.723202	0.422205	3.723202	0.422205	2.242438	0.254289	1.988150
1041	G	36444	0.002085	38996	0.008334	34572	0.004917	0.006249	1.270785	0.143891	1.270785	0.143891	0.765378	0.086664	0.678714
1042	T	35981	0.012395	38335	0.012782	34118	0.012017	0.000387	0.032173	0.068534	0.032173	0.068534	0.019377	0.041277	0.060655
1043	C	36075	0.002523	38544	0.002880	34229	0.002629	0.000357	0.135890	0.145350	0.135890	0.145350	0.081845	0.087542	0.169387
1044	C	35608	0.002977	38181	0.004479	33932	0.003831	0.001502	0.391995	0.121940	0.391995	0.121940	0.236094	0.073443	0.309536
1045	G	35049	0.008731	37519	0.009409	33420	0.009066	0.000678	0.074774	0.078100	0.074774	0.078100	0.045035	0.047038	0.092074
1046	G	34646	0.006523	37294	0.008339	33144	0.009444	0.001816	0.192301	0.068823	0.192301	0.068823	0.115821	0.041451	0.157272
1047	T	34488	0.006379	37274	0.005902	33011	0.007452	-0.000477	-0.063981	0.078732	-0.063981	0.078732	-0.038535	0.047419	0.008884
1048	G	34141	0.004686	36619	0.006117	32668	0.005755	0.001431	0.248589	0.097557	0.248589	0.097557	0.149722	0.058757	0.208479
1049	T	33708	0.004480	36200	0.004779	32314	0.004797	0.000299	0.062409	0.107420	0.062409	0.107420	0.037588	0.064697	0.102286
1050	G	33664	0.006446	36075	0.006459	32343	0.009028	0.000013	0.001408	0.067422	0.001408	0.067422	0.000848	0.040608	0.041456
1051	C	33608	0.001994	35983	0.003057	32303	0.004427	0.001063	0.240223	0.088123	0.240223	0.088123	0.144683	0.053076	0.197759
1052	G	33928	0.004863	36341	0.006301	32647	0.005667	0.001438	0.253797	0.101054	0.253797	0.101054	0.152858	0.060864	0.213722
1053	G	34238	0.007243	36688	0.007714	32933	0.007986	0.000470	0.058889	0.081408	0.058889	0.081408	0.035468	0.049031	0.084499
1054	G	34291	0.004666	36697	0.005777	32996	0.004940	0.001111	0.224918	0.111072	0.224918	0.111072	0.135465	0.066898	0.202363
1055	G	34588	0.005609	36893	0.009162	33240	0.005535	0.003553	0.641812	0.125041	0.641812	0.125041	0.386555	0.075311	0.400000
1056	T	34516	0.001651	36837	0.006678	33185	0.001748	0.005027	2.876030	0.466499	2.876030	0.466499	1.732197	0.280967	1.451230
1057	A	34579	0.000896	36750	0.003374	33205	0.001566	0.002478	1.582124	0.310074	1.582124	0.310074	0.952893	0.186754	0.766140
1058	A	34966	0.000858	37061	0.006881	33565	0.001311	0.006023	4.594264	0.775904	4.594264	0.775904	2.767068	0.467317	2.299751
1059	G	35419	0.009402	37401	0.020721	33941	0.010076	0.011320	1.123391	0.108449	1.123391	0.108449	0.676605	0.065317	0.611287
1060	C	36167	0.003843	37923	0.003481	34454	0.003831	-0.000363	-0.094630	0.116450	-0.094630	0.116450	-0.056994	0.070137	0.013142
1061	T	36206	0.002348	37911	0.004642	34457	0.004005	0.002295	0.572979	0.118558	0.572979	0.118558	0.345098	0.071406	0.400000
1062	T	36048	0.002358	37480	0.003975	34361	0.003143	0.001617	0.514615	0.140748	0.514615	0.140748	0.309946	0.084771	0.394717
1063	G	36051	0.003079	37324	0.003671	34321	0.004924	0.000592	0.120142	0.087543	0.120142	0.087543	0.072360	0.052726	0.125086
1064	T	35952	0.004367	36889	0.004988	34199	0.004386	0.000621	0.141585	0.116087	0.141585	0.116087	0.085275	0.069918	0.155192
1065	G	35976	0.006421	36573	0.006015	34144	0.006853	-0.000406	-0.059180	0.085538	-0.059180	0.085538	-0.035643	0.051519	0.015875
1066	C	35949	0.001975	36363	0.002283	34057	0.002819	0.000308	0.109096	0.122223	0.109096	0.122223	0.065707	0.073613	0.139320
1067	A	36007	0.001750	36315	0.001983	34065	0.002348	0.000233	0.099211	0.137232	0.099211	0.137232	0.059753	0.082653	0.142407
1068	C	36133	0.008303	36332	0.009386	34192	0.008628	0.001083	0.125526	0.081306	0.125526	0.081306	0.075603	0.048970	0.124572
1069	C	36419	0.002169	36339	0.003082	34446	0.002700	0.000913	0.338123	0.145038	0.338123	0.145038	0.203647	0.087354	0.291002
1070	G	36364	0.002887	36122	0.009329	34337	0.004922	0.006442	1.308874	0.155167	1.308874	0.155167	0.788319	0.093455	0.694863
1071	T	35971	0.002474	35703	0.016077	33962	0.003268	0.013603	4.161987	0.452381	4.161987	0.452381	2.506712	0.272464	2.234249
1072	G	35885	0.002034	35441	0.009368	33874	0.003454	0.007333	2.123178	0.255806	2.123178	0.255806	1.278763	0.154069	1.124695
1073	A	35476	0.001381	35052	0.019229	33465	0.003407	0.017847	5.239139	0.539819	5.239139	0.539819	3.155468	0.325126	2.830342
1074	G	35654	0.008190	35144	0.014739	33626	0.009219	0.006550	0.710434	0.096257	0.710434	0.096257	0.427886	0.057974	0.400000
1075	G	35574	0.003879	34972	0.018701	33498	0.006388	0.014821	2.320040	0.202303	2.320040	0.202303	1.397331	0.121845	1.275486
1076	G	35532	0.002843	34954	0.007038	33471	0.004302	0.004195	0.975148	0.147661	0.975148	0.147661	0.587319	0.088934	0.498385
1077	A	35383	0.002261	34601	0.017601	33292	0.005076	0.015340	3.021825	0.276137	3.021825	0.276137	1.820007	0.166314	1.653693
1078	G	35146	0.002020	34359	0.002852	33031	0.002543	0.000832	0.327200	0.151652	0.327200	0.151652	0.197069	0.091338	0.288407
1079	A	33993	0.001824	33475	0.002659	32010	0.001999	0.000835	0.417528	0.189775	0.417528	0.189775	0.251472	0.114299	0.365771
1080	C	33433	0.003829	32433	0.004779	31429	0.002514	0.000951	0.378155	0.207982	0.378155	0.207982	0.227758	0.125265	0.353023
1081	A	33357	0.001109	32232	0.008656	31316	0.002203	0.007547	3.425145	0.481862	3.425145	0.481862	2.062922	0.290219	1.772703
1082	A	32780	0.002654	31805	0.010879	30761	0.003641	0.008225	2.258938	0.278334	2.258938	0.278334	1.360530	0.167637	1.192893
1083	C	33388	0.003864	31833	0.006094	31167	0.004524	0.002231	0.493067	0.129353	0.493067	0.129353	0.296968	0.077908	0.374876
1084	C	32323	0.002011	30899	0.003042	30157	0.002553	0.001031	0.403876	0.163595	0.403876	0.163595	0.243249	0.098531	0.341781
1085	C	31566	0.002503	30195	0.006027	29398	0.003266	0.003525	1.079395	0.195681	1.079395	0.195681	0.650106	0.117856	0.532250
1086	A	31109	0.002443	29551	0.012825	28908	0.003217	0.010382	3.227209	0.401882	3.227209	0.401882	1.943708	0.242049	1.701659
1087	G	30812	0.003051	29426	0.020322	28573	0.005180	0.017271	3.334431	0.323351	3.334431	0.323351	2.008286	0.194750	1.813536
1088	A	30636	0.002513	29215	0.006127	28394	0.002677	0.003614	1.350062	0.254375	1.350062	0.254375	0.813126	0.153207	0.659919
1089	G	30520	0.009469	29026	0.011989	28337	0.012457	0.002520	0.202297	0.069116	0.202297	0.069116	0.121841	0.041628	0.163468
1090	C	29932	0.002539	28562	0.002311	27838	0.002910	-0.000228	-0.078471	0.140184	-0.078471	0.140184	-0.047262	0.084431	0.037169
1091	C	29793	0.001544	28316	0.001695	27699	0.002347	0.000151	0.064418	0.142639	0.064418	0.142639	0.038798	0.085910	0.124708
1092	A	29259	0.001777	27733	0.001406	27264	0.002237	-0.000371	-0.165803	0.150712	-0.165803	0.150712	-0.099861	0.090772	-0.009089
1093	G	30181	0.006759	28008	0.007462	28018	0.007495	0.000703	0.093785	0.093654	0.093785	0.093654	0.056485	0.056407	0.112892
1094	G	29461	0.006449	27067	0.005542	27272	0.006307	-0.000907	-0.143876	0.103784	-0.143876	0.103784	-0.086655	0.062508	-0.024146
1095	T	28025	0.003461	25566	0.004224	25750	0.004427	0.000763	0.172382	0.122443	0.172382	0.122443	0.103823	0.073746	0.177569
1096	T	27313	0.003332	24820	0.003828	25079	0.003270	0.000496	0.151640	0.161603	0.151640	0.161603	0.091331	0.097332	0.188662
1097	A	26687	0.003747	24167	0.004883	24458	0.005152	0.001136	0.220423	0.115277	0.220423	0.115277	0.132758	0.069430	0.202188
1098	A	25475	0.002787	22684	0.003791	23576	0.004496	0.001004	0.223343	0.118955	0.223343	0.118955	0.134517	0.071645	0.206162
1099	G	25059	0.003153	22178	0.004284	23239	0.005078	0.001131	0.222733	0.113097	0.222733	0.113097	0.134149	0.068117	0.202266
1100	G	24457	0.004457	21809	0.004218	22901	0.004279	-0.000238	-0.055701	0.143337	-0.055701	0.143337	-0.033548	0.086330	0.052782
1101	A	24334	0.004438	21643	0.003881	22791	0.004958	-0.000557	-0.112356	0.121762	-0.112356	0.121762	-0.067671	0.073336	0.005665
1102	C	25252	0.005109	21898	0.005663	23576	0.006490	0.000554	0.085384	0.104839	0.085384	0.104839	0.051426	0.063143	0.114569
1103	C	25009	0.001999	21564	0.001484	23332	0.001886	-0.000515	-0.273263	0.208630	-0.273263	0.208630	-0.164583	0.125655	-0.038928
1104	C	24831	0.003625	21092	0.004504	23063	0.002602	0.000880	0.338094	0.234570	0.338094	0.234570	0.203630	0.141279	0.344909
1105	A	23794	0.002101	20043	0.003892	22147	0.003251	0.001790	0.550680	0.175894	0.550680	0.175894	0.331668	0.105939	0.400000
1106	A	23224	0.002497	19507	0.003127	21564	0.002504	0.000630	0.251447	0.209482	0.251447	0.209482	0.151443	0.126168	0.277612
1107	A	22912	0.002706	19165	0.002452	21231	0.004192	-0.000254	-0.060501	0.118507	-0.060501	0.118507	-0.036439	0.071375	0.034936
1108	G	22693	0.002908	18770	0.005487	21020	0.007564	0.002579	0.340959	0.089892	0.340959	0.089892	0.205356	0.054141	0.259497
1109	T	22305	0.007801	18303	0.011747	20713	0.008111	0.003946	0.486480	0.128378	0.486480	0.128378	0.293001	0.077320	0.370321
1110	G	22025	0.003042	18020	0.002553	20505	0.004292	-0.000489	-0.114007	0.123846	-0.114007	0.123846	-0.068665	0.074591	0.005926
1111	T	21798	0.008028	17851	0.004089	20329	0.005805	-0.003939	-0.678584	0.147082	-0.678584	0.147082	-0.408703	0.088585	-0.320117
1112	G	22049	0.003991	18000	0.003167	20590	0.003934	-0.000824	-0.209572	0.153643	-0.209572	0.153643	-0.126222	0.092537	-0.033685
1113	G	21955	0.002733	17918	0.001228	20600	0.004369	-0.001505	-0.344489	0.106911	-0.344489	0.106911	-0.207481	0.064391	-0.143090
1114	A	22989	0.002740	18152	0.002149	21551	0.003805	-0.000592	-0.155566	0.129247	-0.155566	0.129247	-0.093695	0.077844	-0.015852
1115	T	22649	0.002208	17749	0.001916	21279	0.002068	-0.000292	-0.141216	0.220209	-0.141216	0.220209	-0.085053	0.132629	0.047576
1116	T	22285	0.001301	17385	0.003164	20948	0.002100	0.001862	0.886635	0.268978	0.886635	0.268978	0.534009	0.162002	0.400000
1117	A	21997	0.001409	17099	0.003275	20666	0.003097	0.001866	0.602466	0.179785	0.602466	0.179785	0.362858	0.108282	0.400000
1118	A	21850	0.002975	17039	0.005458	20573	0.003305	0.002483	0.751289	0.223792	0.751289	0.223792	0.452492	0.134787	0.400000
1119	G	23223	0.002282	17609	0.004713	21628	0.004300	0.002431	0.565416	0.152412	0.565416	0.152412	0.340543	0.091796	0.400000
1120	T	23018	0.005431	17450	0.005330	21514	0.006600	-0.000101	-0.015305	0.111480	-0.015305	0.111480	-0.009218	0.067143	0.057925
1121	G	23225	0.003445	17483	0.009266	21691	0.002812	0.005822	2.070097	0.394995	2.070097	0.394995	1.246793	0.237900	1.008893
1122	T	22947	0.005273	17186	0.008263	21439	0.006997	0.002990	0.427282	0.125429	0.427282	0.125429	0.257347	0.075545	0.332891
1123	G	22929	0.018623	17126	0.018919	21385	0.019874	0.000296	0.014889	0.069669	0.014889	0.069669	0.008967	0.041961	0.050928
1124	A	22743	0.003034	16949	0.003009	21247	0.004848	-0.000025	-0.005131	0.115027	-0.005131	0.115027	-0.003090	0.069279	0.066189
1125	T	22755	0.002109	16871	0.003023	21282	0.002866	0.000914	0.318711	0.186437	0.318711	0.186437	0.191956	0.112289	0.304244
1126	T	23680	0.001731	17199	0.002616	22131	0.002259	0.000885	0.391724	0.217249	0.391724	0.217249	0.235931	0.130846	0.366777
1127	G	23923	0.003386	17244	0.006089	22338	0.003716	0.002703	0.727522	0.205439	0.727522	0.205439	0.438177	0.123733	0.400000
1128	A	23759	0.002483	17278	0.006424	22205	0.003017	0.003941	1.306146	0.278897	1.306146	0.278897	0.786676	0.167976	0.618700
1129	A	24022	0.001873	17418	0.014296	22482	0.002224	0.012422	5.585551	0.897589	5.585551	0.897589	3.364108	0.540607	2.823501
1130	G	23905	0.001590	17330	0.001443	22407	0.002767	-0.000147	-0.053141	0.140012	-0.053141	0.140012	-0.032006	0.084328	0.052321
1131	A	24214	0.002230	17428	0.001894	22685	0.003042	-0.000337	-0.110667	0.147905	-0.110667	0.147905	-0.066653	0.089082	0.022428
1132	T	23868	0.003855	17057	0.003166	22339	0.003402	-0.000689	-0.202426	0.174721	-0.202426	0.174721	-0.121919	0.105232	-0.016686
1133	T	23798	0.002815	17036	0.008511	22302	0.002870	0.005696	1.984887	0.369584	1.984887	0.369584	1.195472	0.222596	0.972876
1134	G	23420	0.004056	16738	0.003525	21965	0.004962	-0.000531	-0.107094	0.125261	-0.107094	0.125261	-0.064502	0.075443	0.010941
1135	T	23149	0.011664	16484	0.011344	21651	0.011177	-0.000319	-0.028561	0.097698	-0.028561	0.097698	-0.017202	0.058842	0.041640
1136	C	23070	0.002514	16224	0.002959	21462	0.002702	0.000444	0.164477	0.200892	0.164477	0.200892	0.099063	0.120995	0.220057
1137	T	23015	0.004997	16099	0.006895	21416	0.007191	0.001898	0.263959	0.113726	0.263959	0.113726	0.158979	0.068496	0.227475
1138	C	24998	0.002720	17586	0.004435	23183	0.004443	0.001715	0.386037	0.140486	0.386037	0.140486	0.232505	0.084613	0.317119
1139	G	25085	0.004066	17756	0.004618	23135	0.004625	0.000552	0.119347	0.140960	0.119347	0.140960	0.071881	0.084899	0.156780
1140	A	25361	0.002642	18262	0.003340	23349	0.002998	0.000698	0.232962	0.180875	0.232962	0.180875	0.140310	0.108939	0.249249
1141	G	25584	0.006176	18489	0.007031	23624	0.008508	0.000855	0.100546	0.092941	0.100546	0.092941	0.060557	0.055977	0.116535
1142	C	25725	0.004898	18660	0.003591	23830	0.005329	-0.001307	-0.245316	0.118119	-0.245316	0.118119	-0.147751	0.071142	-0.076609
1143	C	26210	0.001526	19157	0.001618	24288	0.001894	0.000092	0.048614	0.199583	0.048614	0.199583	0.029280	0.120206	0.149486
1144	C	26814	0.001939	19715	0.002130	24798	0.001976	0.000191	0.096698	0.215383	0.096698	0.215383	0.058240	0.129722	0.187963
1145	T	26900	0.003160	19853	0.013147	24947	0.003768	0.009987	2.650427	0.360064	2.650427	0.360064	1.596319	0.216862	1.379457
1146	A	27310	0.001062	20220	0.004055	25370	0.002128	0.002994	1.406395	0.299133	1.406395	0.299133	0.847054	0.180164	0.666890
1147	A	27271	0.000990	20234	0.005486	25349	0.001854	0.004496	2.424741	0.463162	2.424741	0.463162	1.460391	0.278957	1.181435
1148	A	27013	0.001259	20162	0.003819	25108	0.001991	0.002560	1.285737	0.304264	1.285737	0.304264	0.774383	0.183254	0.591129
1149	C	27018	0.001925	20175	0.004164	25350	0.002327	0.002239	0.961979	0.258715	0.961979	0.258715	0.579388	0.155821	0.423567
1150	A	27075	0.001773	20287	0.002958	25439	0.002516	0.001185	0.470902	0.191946	0.470902	0.191946	0.283618	0.115607	0.399225
1151	G	27228	0.009880	20578	0.010448	25629	0.011784	0.000569	0.048247	0.079231	0.048247	0.079231	0.029058	0.047720	0.076778
1152	C	27264	0.002457	20739	0.002652	25714	0.003072	0.000195	0.063326	0.152145	0.063326	0.152145	0.038141	0.091635	0.129776
1153	C	27398	0.003175	20987	0.003383	25840	0.004218	0.000208	0.049222	0.124880	0.049222	0.124880	0.029646	0.075213	0.104859
1154	G	27474	0.005714	21227	0.005842	26030	0.006339	0.000127	0.020055	0.109672	0.020055	0.109672	0.012079	0.066054	0.078133
1155	G	27413	0.004560	21320	0.007645	26035	0.006107	0.003086	0.505230	0.125219	0.505230	0.125219	0.304294	0.075418	0.379712
1156	G	27437	0.002989	21375	0.004865	26084	0.003719	0.001877	0.504694	0.164203	0.504694	0.164203	0.303971	0.098897	0.400000
1157	A	27960	0.002647	22114	0.003346	26625	0.002742	0.000700	0.255184	0.183339	0.255184	0.183339	0.153694	0.110423	0.264117
1158	G	28473	0.005409	22826	0.007272	27150	0.005856	0.001864	0.318249	0.124359	0.318249	0.124359	0.191677	0.074900	0.266577
1159	G	29383	0.002212	23833	0.003063	27950	0.006691	0.000851	0.127167	0.068114	0.127167	0.068114	0.076591	0.041024	0.117615
1160	T	29820	0.004460	24647	0.009940	28505	0.005192	0.005480	1.055506	0.167442	1.055506	0.167442	0.635718	0.100848	0.534870
1161	G	29928	0.004711	24837	0.005274	28651	0.005375	0.000563	0.104759	0.113448	0.104759	0.113448	0.063095	0.068328	0.131423
1162	A	30085	0.001463	25105	0.002231	28797	0.002431	0.000768	0.315989	0.157133	0.315989	0.157133	0.190316	0.094639	0.284955
1163	G	30542	0.008284	25420	0.009205	29122	0.008138	0.000922	0.113253	0.098067	0.113253	0.098067	0.068211	0.059064	0.127275
1164	C	31747	0.002835	26385	0.004624	30095	0.002858	0.001789	0.626020	0.192231	0.626020	0.192231	0.377044	0.115778	0.400000
1165	T	31654	0.001611	26441	0.011951	30049	0.002995	0.010340	3.452285	0.434148	3.452285	0.434148	2.079268	0.261482	1.817786
1166	T	31583	0.002216	26706	0.028158	29970	0.003036	0.025942	8.543783	0.961318	8.543783	0.961318	5.145814	0.578990	4.566824
1167	A	31583	0.001963	26831	0.020275	29964	0.003204	0.018312	5.715625	0.648050	5.715625	0.648050	3.442449	0.390312	3.052137
1168	G	31706	0.001262	27121	0.009402	30061	0.001896	0.008141	4.293300	0.656405	4.293300	0.656405	2.585801	0.395344	2.190457
1169	A	31615	0.001993	27274	0.010120	30000	0.002700	0.008127	3.009927	0.413993	3.009927	0.413993	1.812841	0.249343	1.563499
1170	A	31846	0.001005	27636	0.005790	30192	0.001755	0.004785	2.725662	0.467329	2.725662	0.467329	1.641632	0.281467	1.360165
1171	G	31853	0.009104	27802	0.021221	30249	0.010149	0.012117	1.193916	0.121772	1.193916	0.121772	0.719081	0.073342	0.645739
1172	C	31545	0.001965	27709	0.007218	30069	0.002694	0.005252	1.949817	0.302355	1.949817	0.302355	1.174350	0.182105	0.992246
1173	A	31514	0.002285	27724	0.001443	30014	0.001999	-0.000842	-0.421149	0.184716	-0.421149	0.184716	-0.253653	0.111252	-0.142401
1174	G	31526	0.009453	27802	0.009208	30067	0.010377	-0.000245	-0.023566	0.076564	-0.023566	0.076564	-0.014194	0.046114	0.031920
1175	C	31669	0.002684	27954	0.002146	30213	0.002747	-0.000538	-0.195704	0.147870	-0.195704	0.147870	-0.117870	0.089060	-0.028810
1176	T	31610	0.002847	27714	0.004438	30092	0.003456	0.001591	0.460347	0.151611	0.460347	0.151611	0.277261	0.091314	0.368575
1177	A	31577	0.001742	27936	0.011598	30117	0.003586	0.009856	2.748501	0.326375	2.748501	0.326375	1.655388	0.196572	1.458816
1178	C	31871	0.005962	28231	0.005384	30395	0.005922	-0.000577	-0.097497	0.104041	-0.097497	0.104041	-0.058721	0.062663	0.003941
1179	C	31871	0.003200	28267	0.004139	30407	0.003519	0.000939	0.266758	0.143526	0.266758	0.143526	0.160665	0.086444	0.247108
1180	C	32042	0.001592	28439	0.002145	30590	0.002059	0.000553	0.268649	0.175040	0.268649	0.175040	0.161804	0.105424	0.267228
1181	T	32112	0.018373	28479	0.020085	30618	0.019041	0.001712	0.089899	0.059474	0.089899	0.059474	0.054145	0.035820	0.089966
1182	C	32153	0.002457	28488	0.002878	30641	0.002448	0.000421	0.172163	0.173246	0.172163	0.173246	0.103691	0.104344	0.208035
1183	T	31912	0.001535	28406	0.006372	30550	0.001506	0.004836	3.212014	0.586894	3.212014	0.586894	1.934556	0.353479	1.581077
1184	A	31858	0.001413	28359	0.003209	30498	0.001771	0.001796	1.014533	0.263241	1.014533	0.263241	0.611040	0.158547	0.452494
1185	A	31784	0.001164	28360	0.002433	30478	0.001378	0.001269	0.920796	0.290947	0.920796	0.290947	0.554584	0.175234	0.400000
1186	G	31673	0.002305	28348	0.008890	30410	0.003782	0.006585	1.741227	0.231042	1.741227	0.231042	1.048719	0.139153	0.909566
1187	A	31541	0.002346	28272	0.003749	30290	0.002740	0.001403	0.512062	0.175293	0.512062	0.175293	0.308408	0.105577	0.400000
1188	A	31433	0.001336	28268	0.010011	30235	0.002051	0.008675	4.230532	0.618870	4.230532	0.618870	2.547997	0.372738	2.175259
1189	T	31344	0.001691	28234	0.005029	30173	0.002486	0.003338	1.343094	0.248222	1.343094	0.248222	0.808929	0.149501	0.659428
1190	A	31488	0.000985	28377	0.001374	30346	0.001483	0.000390	0.262898	0.194368	0.262898	0.194368	0.158340	0.117065	0.275405
1191	G	31391	0.007709	28237	0.007968	30310	0.008974	0.000259	0.028867	0.080974	0.028867	0.080974	0.017386	0.048770	0.066156
1192	C	31317	0.002139	28105	0.001921	30247	0.002711	-0.000218	-0.080430	0.136659	-0.080430	0.136659	-0.048442	0.082308	0.033866
1193	G	31353	0.002456	28135	0.005722	30309	0.004289	0.003267	0.761573	0.140624	0.761573	0.140624	0.458686	0.084696	0.400000
1194	T	31331	0.001213	28073	0.003135	30323	0.001385	0.001922	1.387514	0.352448	1.387514	0.352448	0.835682	0.212275	0.623407
1195	A	31392	0.000733	28100	0.003381	30350	0.001549	0.002648	1.710004	0.349451	1.710004	0.349451	1.029914	0.210470	0.819444
1196	A	31332	0.000830	28118	0.003699	30323	0.000956	0.002869	2.999756	0.695031	2.999756	0.695031	1.806715	0.418609	1.388107
1197	C	31382	0.001115	28176	0.001917	30386	0.001448	0.000801	0.553326	0.237376	0.553326	0.237376	0.333261	0.142968	0.400000
1198	A	31611	0.001012	28351	0.004762	30600	0.001438	0.003749	2.607559	0.501251	2.607559	0.501251	1.570500	0.301897	1.268603
1199	G	32170	0.006870	28747	0.007062	31080	0.009653	0.000192	0.019876	0.070213	0.019876	0.070213	0.011971	0.042288	0.054259
1200	C	32483	0.004556	28963	0.004730	31327	0.004373	0.000174	0.039775	0.126036	0.039775	0.126036	0.023956	0.075910	0.099866
1201	T	32511	0.003906	28918	0.005256	31331	0.003926	0.001350	0.343844	0.143356	0.343844	0.143356	0.207093	0.086342	0.293435
1202	T	32509	0.001969	28976	0.004003	31367	0.002519	0.002035	0.807850	0.198969	0.807850	0.198969	0.486558	0.119837	0.400000
1203	A	32035	0.001530	28405	0.006830	30933	0.002651	0.005300	1.999406	0.299603	1.999406	0.299603	1.204217	0.180447	1.023770
1204	C	32182	0.002082	28522	0.002489	31050	0.002126	0.000407	0.191662	0.184909	0.191662	0.184909	0.115436	0.111368	0.226804
1205	C	32253	0.002232	28581	0.002309	31148	0.002504	0.000077	0.030699	0.154705	0.030699	0.154705	0.018490	0.093177	0.111667
1206	G	32488	0.003386	28782	0.003891	31342	0.004435	0.000505	0.113971	0.110752	0.113971	0.110752	0.068643	0.066705	0.135348
1207	G	32530	0.013618	28858	0.014623	31456	0.012589	0.001005	0.079842	0.076518	0.079842	0.076518	0.048088	0.046086	0.094174
1208	C	32250	0.003411	28611	0.003285	31278	0.003869	-0.000125	-0.032416	0.121445	-0.032416	0.121445	-0.019524	0.073145	0.053621
1209	C	32389	0.001328	28754	0.004869	31428	0.001877	0.003541	1.886360	0.346393	1.886360	0.346393	1.136131	0.208628	0.927503
1210	G	32520	0.001968	28737	0.012701	31549	0.004247	0.010733	2.527069	0.274795	2.527069	0.274795	1.522022	0.165506	1.356517
1211	A	32789	0.001128	29005	0.012101	31838	0.002952	0.010973	3.716556	0.445820	3.716556	0.445820	2.238435	0.268512	1.969924
1212	G	33512	0.005759	29585	0.005611	32544	0.006115	-0.000148	-0.024233	0.098343	-0.024233	0.098343	-0.014595	0.059231	0.044636
1213	G	35476	0.009302	30944	0.008273	34102	0.008533	-0.001029	-0.120594	0.085572	-0.120594	0.085572	-0.072632	0.051539	-0.021093
1214	T	35527	0.003687	31074	0.003250	34185	0.004066	-0.000437	-0.107481	0.112638	-0.107481	0.112638	-0.064735	0.067840	0.003106
1215	T	35538	0.002617	31045	0.002867	34247	0.004993	0.000250	0.050047	0.081683	0.050047	0.081683	0.030142	0.049197	0.079339
1216	C	35719	0.001596	31077	0.001802	34395	0.002936	0.000206	0.070216	0.109336	0.070216	0.109336	0.042290	0.065852	0.108142
1217	G	35827	0.002680	31126	0.002442	34540	0.004053	-0.000238	-0.058682	0.096705	-0.058682	0.096705	-0.035344	0.058244	0.022900
1218	A	35749	0.002014	31046	0.001707	34475	0.003858	-0.000307	-0.079551	0.086762	-0.079551	0.086762	-0.047913	0.052255	0.004343
1219	G	36632	0.001829	31769	0.002676	35304	0.003739	0.000847	0.226417	0.099921	0.226417	0.099921	0.136368	0.060181	0.196549
1220	G	36524	0.008022	31609	0.007909	35168	0.008559	-0.000113	-0.013201	0.080091	-0.013201	0.080091	-0.007951	0.048238	0.040287
1221	C	36773	0.001795	31884	0.001725	35337	0.002660	-0.000070	-0.026237	0.120626	-0.026237	0.120626	-0.015802	0.072651	0.056849
1222	G	37319	0.002465	32383	0.002934	35852	0.004268	0.000468	0.109760	0.093168	0.109760	0.093168	0.066107	0.056114	0.122221
1223	T	37417	0.003421	32463	0.003512	35940	0.004174	0.000091	0.021752	0.107060	0.021752	0.107060	0.013101	0.064481	0.077582
1224	C	38195	0.001676	32941	0.001852	36639	0.002211	0.000176	0.079694	0.143375	0.079694	0.143375	0.047999	0.086353	0.134352
1225	G	37322	0.008628	32508	0.017719	35963	0.009565	0.009091	0.950416	0.105402	0.950416	0.105402	0.572424	0.063482	0.508942
1226	A	37030	0.001377	32443	0.003421	35754	0.001846	0.002044	1.107357	0.245852	1.107357	0.245852	0.666948	0.148073	0.518874
1227	A	35395	0.001102	31323	0.007662	34525	0.002462	0.006560	2.664620	0.359199	2.664620	0.359199	1.604867	0.216341	1.388526
1228	A	34304	0.000904	30546	0.002357	33448	0.001166	0.001453	1.246509	0.340553	1.246509	0.340553	0.750757	0.205111	0.545646
1229	A	32289	0.000743	29122	0.008413	31395	0.002357	0.007670	3.253878	0.446339	3.253878	0.446339	1.959770	0.268824	1.690946
1230	T	31218	0.003908	28280	0.013861	30278	0.004657	0.009953	2.137366	0.246524	2.137366	0.246524	1.287309	0.148478	1.138831
1231	G	30783	0.004840	28017	0.010672	29856	0.007268	0.005832	0.802364	0.114690	0.802364	0.114690	0.483254	0.069077	0.414177
1232	A	29208	0.002602	26947	0.004119	28281	0.003288	0.001517	0.461367	0.157045	0.461367	0.157045	0.277875	0.094586	0.372461
1233	T	28449	0.006854	26447	0.011079	27714	0.009021	0.004224	0.468299	0.094795	0.468299	0.094795	0.282051	0.057094	0.339144
1234	C	28244	0.004497	26125	0.009722	27490	0.005056	0.005226	1.033537	0.168724	1.033537	0.168724	0.622486	0.101620	0.520866
1235	G	27606	0.006303	25454	0.011079	26913	0.008323	0.004776	0.573803	0.105113	0.573803	0.105113	0.345595	0.063308	0.400000
1236	G	27446	0.005283	25108	0.009200	26770	0.005304	0.003917	0.738466	0.153962	0.738466	0.153962	0.444769	0.092730	0.400000
1237	G	27179	0.002686	24802	0.007257	26452	0.003138	0.004572	1.456958	0.255603	1.456958	0.255603	0.877507	0.153947	0.723561
1238	A	26694	0.001349	24315	0.002262	25929	0.002314	0.000913	0.394709	0.171479	0.394709	0.171479	0.237728	0.103280	0.341008
1239	C	27194	0.001544	24305	0.002098	26236	0.001601	0.000554	0.345987	0.242280	0.345987	0.242280	0.208384	0.145922	0.354306
1240	T	26443	0.004198	23506	0.005275	25462	0.003653	0.001078	0.295014	0.172213	0.295014	0.172213	0.177683	0.103722	0.281405
1241	C	26737	0.004638	23609	0.007497	25671	0.005882	0.002859	0.486112	0.125524	0.486112	0.125524	0.292779	0.075602	0.368381
1242	A	26567	0.001656	23306	0.001716	25446	0.001690	0.000060	0.035569	0.218286	0.035569	0.218286	0.021423	0.131471	0.152894
1243	A	26413	0.001514	23161	0.003195	25282	0.002808	0.001681	0.598443	0.172642	0.598443	0.172642	0.360435	0.103980	0.400000
1244	A	25984	0.001655	22806	0.001973	24856	0.003339	0.000318	0.095321	0.116535	0.095321	0.116535	0.057411	0.070188	0.127598
1245	T	25601	0.018984	22534	0.017884	24487	0.017193	-0.001100	-0.063954	0.072134	-0.063954	0.072134	-0.038519	0.043445	0.004926
1246	C	24768	0.002099	21819	0.001604	23763	0.002525	-0.000495	-0.196194	0.159591	-0.196194	0.159591	-0.118165	0.096120	-0.022045
1247	C	24295	0.001729	21362	0.002668	23353	0.002441	0.000940	0.384931	0.188441	0.384931	0.188441	0.231839	0.113496	0.345335
1248	A	23830	0.003567	20845	0.002974	22931	0.003794	-0.000593	-0.156194	0.143499	-0.156194	0.143499	-0.094074	0.086427	-0.007646
1249	C	23733	0.004087	20682	0.005319	22755	0.005098	0.001231	0.241575	0.130482	0.241575	0.130482	0.145498	0.078588	0.224086
1250	C	23930	0.001797	20717	0.001883	22804	0.002456	0.000086	0.034859	0.165956	0.034859	0.165956	0.020995	0.099953	0.120949
1251	T	23299	0.017082	20213	0.018899	22249	0.017888	0.001816	0.101543	0.072381	0.101543	0.072381	0.061158	0.043594	0.104752
1252	C	25272	0.001939	21375	0.001637	24044	0.002246	-0.000301	-0.134236	0.175304	-0.134236	0.175304	-0.080849	0.105583	0.024735
1253	C	24995	0.001360	21071	0.001566	23960	0.002421	0.000206	0.085042	0.148648	0.085042	0.148648	0.051220	0.089529	0.140748
1254	G	24105	0.004066	20401	0.004019	23148	0.006566	-0.000046	-0.007026	0.092093	-0.007026	0.092093	-0.004232	0.055467	0.051235
1255	A	23515	0.001659	19932	0.003412	22621	0.003094	0.001753	0.566521	0.172699	0.566521	0.172699	0.341209	0.104015	0.400000
1256	G	23321	0.004288	19798	0.004344	22495	0.005023	0.000056	0.011127	0.126423	0.011127	0.126423	0.006701	0.076143	0.082844
1257	A	22568	0.002526	19245	0.002338	21800	0.004128	-0.000187	-0.045400	0.117123	-0.045400	0.117123	-0.027344	0.070542	0.043198
1258	C	23664	0.002916	19981	0.003603	22799	0.004211	0.000688	0.163298	0.131905	0.163298	0.131905	0.098352	0.079445	0.177797
1259	C	25531	0.002703	21073	0.003654	24463	0.004047	0.000951	0.235084	0.132699	0.235084	0.132699	0.141588	0.079923	0.221511
1260	T	25650	0.003704	21150	0.004113	24636	0.004952	0.000410	0.082747	0.117792	0.082747	0.117792	0.049837	0.070945	0.120782
1261	G	26275	0.004795	21551	0.004687	25315	0.005609	-0.000109	-0.019410	0.112759	-0.019410	0.112759	-0.011690	0.067913	0.056223
1262	G	26328	0.009572	21630	0.009986	25440	0.013483	0.000415	0.030748	0.067397	0.030748	0.067397	0.018519	0.040593	0.059112
1263	C	26434	0.004767	21736	0.008189	25588	0.005198	0.003423	0.658476	0.154531	0.658476	0.154531	0.396592	0.093072	0.400000
1264	G	26555	0.004519	21984	0.008552	25848	0.004604	0.004033	0.875954	0.181189	0.875954	0.181189	0.527576	0.109128	0.418448
1265	G	26506	0.012525	22087	0.016390	25881	0.012364	0.003864	0.312535	0.090831	0.312535	0.090831	0.188236	0.054706	0.242942
1266	C	26897	0.002045	22460	0.003606	26317	0.002128	0.001562	0.733856	0.248734	0.733856	0.248734	0.441992	0.149810	0.400000
1267	G	26968	0.003523	22589	0.003851	26423	0.005185	0.000329	0.063403	0.105975	0.063403	0.105975	0.038187	0.063827	0.102014
1268	T	26929	0.004568	22701	0.004317	26405	0.004317	-0.000251	-0.058039	0.139038	-0.058039	0.139038	-0.034956	0.083741	0.048785
1269	G	27313	0.002380	22984	0.002785	26746	0.003963	0.000405	0.102121	0.115581	0.102121	0.115581	0.061506	0.069613	0.131119
1270	T	27366	0.016517	23176	0.016741	26847	0.016687	0.000225	0.013460	0.069007	0.013460	0.069007	0.008107	0.041562	0.049669
1271	C	28041	0.002675	23651	0.004524	27565	0.003483	0.001849	0.531047	0.163011	0.531047	0.163011	0.319843	0.098180	0.400000
1272	T	28583	0.003394	24350	0.018727	28042	0.005135	0.015333	2.985942	0.309165	2.985942	0.309165	1.798396	0.186206	1.612189
1273	T	28955	0.002970	24871	0.015319	28443	0.003199	0.012349	3.859784	0.483641	3.859784	0.483641	2.324700	0.291291	2.033409
1274	A	29364	0.001839	25538	0.024043	28845	0.003917	0.022204	5.667817	0.591363	5.667817	0.591363	3.413655	0.356171	3.057485
1275	T	30072	0.003724	26357	0.008726	29724	0.003432	0.005002	1.457624	0.243851	1.457624	0.243851	0.877909	0.146868	0.731040
1276	G	30630	0.001567	27033	0.002959	30284	0.001948	0.001392	0.714628	0.225781	0.714628	0.225781	0.430411	0.135985	0.400000
1277	A	31138	0.001831	27703	0.001913	30829	0.002887	0.000083	0.028608	0.123893	0.028608	0.123893	0.017231	0.074619	0.091850
1278	C	32935	0.001913	29221	0.001780	32695	0.001988	-0.000133	-0.067058	0.173701	-0.067058	0.173701	-0.040388	0.104618	0.064230
1279	A	33092	0.001511	29456	0.002105	32878	0.001338	0.000594	0.443775	0.264324	0.443775	0.264324	0.267280	0.159199	0.400000
1280	C	33854	0.003367	30144	0.004313	33727	0.003321	0.000945	0.284641	0.150721	0.284641	0.150721	0.171436	0.090778	0.262214
1281	G	34007	0.001853	30171	0.005137	33833	0.002719	0.003285	1.207994	0.215074	1.207994	0.215074	0.727560	0.129536	0.598023
1282	A	33954	0.001414	30236	0.012865	33831	0.002601	0.011452	4.402559	0.537863	4.402559	0.537863	2.651606	0.323948	2.327658
1283	T	33999	0.002353	30185	0.007056	33903	0.003215	0.004703	1.462953	0.221239	1.462953	0.221239	0.881118	0.133250	0.747869
1284	T	33958	0.008275	30427	0.016827	33926	0.008872	0.008552	0.963930	0.114927	0.963930	0.114927	0.580563	0.069219	0.511344
1285	C	33897	0.001682	30490	0.006199	33914	0.002094	0.004517	2.157689	0.351108	2.157689	0.351108	1.299549	0.211468	1.088081
1286	C	34048	0.001762	30784	0.008511	34123	0.002462	0.006749	2.741497	0.378996	2.741497	0.378996	1.651170	0.228265	1.422905
1287	G	33899	0.003422	30903	0.013429	34136	0.005390	0.010007	1.856551	0.192779	1.856551	0.192779	1.118177	0.116108	1.002069
1288	T	33661	0.002050	30633	0.003330	34007	0.001735	0.001280	0.737717	0.256062	0.737717	0.256062	0.444318	0.154223	0.400000
1289	A	33629	0.001695	30673	0.013236	34008	0.002558	0.011541	4.511506	0.554608	4.511506	0.554608	2.717223	0.334033	2.383190
1290	G	35272	0.004990	32113	0.004110	35726	0.004982	-0.000879	-0.176484	0.105024	-0.176484	0.105024	-0.106294	0.063255	-0.043039
1291	G	35839	0.013561	32578	0.014519	36231	0.013607	0.000958	0.070430	0.066788	0.070430	0.066788	0.042419	0.040226	0.082645
1292	T	35781	0.003717	32607	0.003128	36265	0.004605	-0.000589	-0.127882	0.097574	-0.127882	0.097574	-0.077022	0.058768	-0.018254
1293	T	35895	0.002507	32673	0.002479	36402	0.002610	-0.000028	-0.010806	0.146280	-0.010806	0.146280	-0.006509	0.088103	0.081594
1294	G	35872	0.003819	32656	0.004563	36411	0.005163	0.000744	0.144013	0.096669	0.144013	0.096669	0.086737	0.058222	0.144960
1295	G	35765	0.015490	32459	0.016143	36286	0.013917	0.000653	0.046952	0.069341	0.046952	0.069341	0.028278	0.041763	0.070042
1296	C	36066	0.001747	32599	0.003129	36524	0.001150	0.001382	1.201929	0.378957	1.201929	0.378957	0.723907	0.228241	0.495666
1297	A	36991	0.001081	33238	0.007913	37451	0.002136	0.006831	3.197981	0.431760	3.197981	0.431760	1.926104	0.260043	1.666061
1298	T	36765	0.002448	32951	0.009044	37254	0.003194	0.006596	2.064858	0.263160	2.064858	0.263160	1.243638	0.158498	1.085140
1299	A	37098	0.001914	33320	0.004502	37632	0.002737	0.002588	0.945532	0.183307	0.945532	0.183307	0.569482	0.110404	0.459078
1300	C	37795	0.001614	33850	0.001300	38190	0.001833	-0.000314	-0.171374	0.156716	-0.171374	0.156716	-0.103216	0.094388	-0.008828
1301	T	37769	0.003177	33679	0.003563	38160	0.003774	0.000386	0.102248	0.115799	0.102248	0.115799	0.061583	0.069745	0.131327
1302	G	37248	0.009396	33005	0.010817	37763	0.012075	0.001420	0.117601	0.063309	0.117601	0.063309	0.070829	0.038130	0.108959
1303	C	37399	0.002032	33020	0.001605	37879	0.001927	-0.000427	-0.221593	0.168495	-0.221593	0.168495	-0.133463	0.101483	-0.031980
1304	A	37120	0.001697	32737	0.001986	37640	0.003826	0.000288	0.075364	0.085483	0.075364	0.085483	0.045391	0.051485	0.096876
1305	T	37093	0.002265	32792	0.002684	37663	0.003505	0.000419	0.119552	0.108355	0.119552	0.108355	0.072005	0.065261	0.137266
1306	G	37110	0.002695	32954	0.003824	37701	0.003528	0.001129	0.319982	0.126205	0.319982	0.126205	0.192721	0.076011	0.268733
1307	G	37256	0.007167	33119	0.006431	37873	0.007684	-0.000735	-0.095695	0.081111	-0.095695	0.081111	-0.057636	0.048852	-0.008783
1308	G	37215	0.003574	33125	0.010264	37883	0.005781	0.006690	1.157304	0.135134	1.157304	0.135134	0.697030	0.081389	0.615640
1309	T	37046	0.005075	33143	0.015961	37746	0.006332	0.010886	1.719317	0.166725	1.719317	0.166725	1.035523	0.100417	0.935107
1310	G	36749	0.005061	32978	0.008218	37474	0.005791	0.003156	0.545055	0.113612	0.545055	0.113612	0.328280	0.068427	0.396707
1311	G	37152	0.002692	33561	0.005095	37802	0.003862	0.002404	0.622323	0.132993	0.622323	0.132993	0.374817	0.080100	0.400000
1312	A	37818	0.000873	34543	0.001708	38605	0.001217	0.000835	0.686196	0.242787	0.686196	0.242787	0.413287	0.146227	0.400000
1313	A	37739	0.001272	34892	0.001920	38653	0.001889	0.000648	0.343279	0.162765	0.343279	0.162765	0.206753	0.098031	0.304784
1314	G	39077	0.009852	36464	0.009626	40117	0.007403	-0.000226	-0.030582	0.097055	-0.030582	0.097055	-0.018419	0.058455	0.040036
1315	C	39815	0.001231	37369	0.001044	40880	0.002397	-0.000187	-0.078025	0.101491	-0.078025	0.101491	-0.046993	0.061127	0.014133
1316	A	39715	0.001309	37448	0.001068	40812	0.001495	-0.000241	-0.161362	0.167189	-0.161362	0.167189	-0.097186	0.100696	0.003509
1317	C	40583	0.002144	38753	0.002142	41818	0.002702	-0.000002	-0.000735	0.121669	-0.000735	0.121669	-0.000442	0.073280	0.072837
1318	G	40821	0.003234	39194	0.003495	42141	0.004366	0.000262	0.059960	0.094088	0.059960	0.094088	0.036113	0.056668	0.092781
1319	G	40865	0.006240	39373	0.006375	42172	0.008228	0.000135	0.016391	0.068174	0.016391	0.068174	0.009872	0.041060	0.050932
1320	G	41146	0.002819	39796	0.003945	42417	0.005540	0.001126	0.203221	0.075085	0.203221	0.075085	0.122397	0.045223	0.167620
1321	T	41016	0.003365	39922	0.005185	42292	0.005273	0.001821	0.345272	0.090313	0.345272	0.090313	0.207953	0.054394	0.262347
1322	G	41120	0.001751	40123	0.003838	42367	0.002974	0.002087	0.701821	0.139782	0.701821	0.139782	0.422698	0.084189	0.400000
1323	A	41099	0.001533	40206	0.007760	42353	0.003282	0.006227	1.897400	0.217444	1.897400	0.217444	1.142780	0.130964	1.011816
1324	G	41689	0.000792	40921	0.002297	43051	0.001417	0.001506	1.062536	0.236486	1.062536	0.236486	0.639952	0.142433	0.497520
1325	A	41678	0.000960	41031	0.002072	43007	0.001907	0.001112	0.583146	0.156107	0.583146	0.156107	0.351222	0.094022	0.400000
1326	A	41679	0.000744	41158	0.001385	42984	0.001233	0.000641	0.519966	0.197412	0.519966	0.197412	0.313169	0.118899	0.400000
1327	C	43865	0.001071	43429	0.001336	45068	0.002374	0.000264	0.111214	0.099522	0.111214	0.099522	0.066983	0.059941	0.126924
1328	T	43636	0.001673	43255	0.002011	44933	0.001869	0.000338	0.181014	0.157051	0.181014	0.157051	0.109023	0.094590	0.203613
1329	C	43771	0.003381	43372	0.004335	45111	0.004855	0.000953	0.196379	0.087717	0.196379	0.087717	0.118277	0.052831	0.171107
1330	G	43850	0.003147	43395	0.003387	45182	0.005046	0.000240	0.047638	0.076771	0.047638	0.076771	0.028692	0.046238	0.074930
1331	T	43846	0.002554	43368	0.002975	45198	0.003407	0.000420	0.123311	0.105001	0.123311	0.105001	0.074269	0.063241	0.137509
1332	G	43850	0.002577	43330	0.002723	45235	0.005394	0.000146	0.027126	0.064675	0.027126	0.064675	0.016338	0.038953	0.055291
1333	T	43844	0.002076	43333	0.002977	45210	0.002411	0.000901	0.373877	0.145757	0.373877	0.145757	0.225181	0.087788	0.312969
1334	G	43966	0.002093	43421	0.002441	45365	0.003108	0.000349	0.112186	0.104095	0.112186	0.104095	0.067568	0.062695	0.130264
1335	G	44059	0.002134	43507	0.002574	45483	0.002484	0.000441	0.177422	0.133078	0.177422	0.133078	0.106859	0.080151	0.187010
1336	A	44106	0.001043	43574	0.005691	45517	0.003779	0.004649	1.230157	0.140005	1.230157	0.140005	0.740908	0.084323	0.656585
1337	C	44747	0.001765	44072	0.001656	46176	0.001776	-0.000109	-0.061437	0.156446	-0.061437	0.156446	-0.037003	0.094225	0.057223
1338	C	45820	0.001157	45130	0.001396	47366	0.001668	0.000239	0.143457	0.143021	0.143457	0.143021	0.086403	0.086140	0.172542
1339	G	45730	0.003389	45054	0.003174	47330	0.004881	-0.000215	-0.044152	0.077958	-0.044152	0.077958	-0.026592	0.046953	0.020361
1340	T	45708	0.002735	44981	0.003602	47314	0.003572	0.000867	0.242665	0.106366	0.242665	0.106366	0.146154	0.064063	0.210217
1341	G	45326	0.014164	44365	0.014245	47084	0.013805	0.000081	0.005897	0.057659	0.005897	0.057659	0.003552	0.034727	0.038279
1342	C	45346	0.002867	44136	0.003217	47055	0.003273	0.000350	0.107091	0.113060	0.107091	0.113060	0.064499	0.068095	0.132594
1343	A	45473	0.001188	44133	0.002900	47118	0.002823	0.001713	0.606797	0.119558	0.606797	0.119558	0.365466	0.072008	0.400000
1344	G	45544	0.010891	44149	0.011144	47192	0.011443	0.000254	0.022155	0.061278	0.022155	0.061278	0.013344	0.036907	0.050251
1345	C	45781	0.001332	44157	0.002401	47428	0.001223	0.001068	0.873407	0.262612	0.873407	0.262612	0.526042	0.158168	0.400000
1346	A	46160	0.001105	44265	0.004563	47826	0.001610	0.003459	2.148178	0.330055	2.148178	0.330055	1.293820	0.198788	1.095032
1347	A	45806	0.000917	43675	0.007510	47504	0.002400	0.006593	2.747359	0.315506	2.747359	0.315506	1.654700	0.190025	1.464675
1348	C	47257	0.001651	43792	0.007581	48927	0.001799	0.005931	3.297426	0.433439	3.297426	0.433439	1.985999	0.261055	1.724944
1349	G	46986	0.005895	43219	0.038293	48599	0.008045	0.032398	4.026877	0.238954	4.026877	0.238954	2.425338	0.143919	2.281418
1350	A	47000	0.001851	43044	0.004995	48599	0.002428	0.003144	1.294803	0.201425	1.294803	0.201425	0.779844	0.121316	0.658528
1351	A	47055	0.001296	42958	0.006448	48667	0.002096	0.005152	2.458067	0.315720	2.458067	0.315720	1.480463	0.190154	1.290309
1352	A	46863	0.000790	42855	0.001657	48448	0.001011	0.000867	0.857445	0.263188	0.857445	0.263188	0.516428	0.158515	0.400000
1353	A	46599	0.000901	42663	0.006001	48168	0.001619	0.005099	3.148958	0.433752	3.148958	0.433752	1.896578	0.261243	1.635335
1354	T	46413	0.003038	42505	0.012893	47966	0.004441	0.009855	2.219195	0.204505	2.219195	0.204505	1.336593	0.123171	1.213423
1355	C	46403	0.001530	42459	0.004758	47971	0.002689	0.003227	1.200189	0.176695	1.200189	0.176695	0.722859	0.106421	0.616438
1356	A	46349	0.001295	42427	0.002828	47897	0.002359	0.001534	0.650154	0.144000	0.650154	0.144000	0.391579	0.086729	0.400000
1357	T	46352	0.002028	42384	0.006559	47891	0.003132	0.004531	1.446665	0.184897	1.446665	0.184897	0.871308	0.111361	0.759947
1358	G	46063	0.002605	42095	0.003825	47642	0.002918	0.001220	0.418000	0.136289	0.418000	0.136289	0.251756	0.082085	0.333841
1359	G	45768	0.004042	41988	0.008002	47386	0.006036	0.003960	0.656140	0.095717	0.656140	0.095717	0.395185	0.057649	0.400000
1360	T	45228	0.009640	41537	0.008932	46743	0.008343	-0.000708	-0.084887	0.078544	-0.084887	0.078544	-0.051126	0.047306	-0.003820
1361	C	43435	0.001911	40297	0.002978	45035	0.002243	0.001067	0.475760	0.160251	0.475760	0.160251	0.286545	0.096517	0.383062
1362	T	42964	0.004096	39895	0.004662	44501	0.003618	0.000566	0.156385	0.127924	0.156385	0.127924	0.094189	0.077047	0.171236
1363	C	41196	0.001893	38758	0.002761	42598	0.002465	0.000867	0.351873	0.143064	0.351873	0.143064	0.211929	0.086166	0.298094
1364	A	40321	0.001810	37903	0.004063	41546	0.002600	0.002253	0.866516	0.171639	0.866516	0.171639	0.521892	0.103376	0.418516
1365	G	37991	0.003738	36692	0.010684	39446	0.005780	0.006946	1.201684	0.134140	1.201684	0.134140	0.723759	0.080791	0.642968
1366	T	35914	0.005987	35554	0.008607	37344	0.007498	0.002620	0.349447	0.087790	0.349447	0.087790	0.210467	0.052875	0.263343
1367	A	34630	0.002801	34542	0.005211	36161	0.004120	0.002410	0.584888	0.126276	0.584888	0.126276	0.352271	0.076054	0.400000
1368	G	33985	0.011299	34118	0.014215	35554	0.013219	0.002916	0.220606	0.066260	0.220606	0.066260	0.132868	0.039908	0.172776
1369	C	33533	0.002684	33689	0.022025	35088	0.006697	0.019341	2.887828	0.227699	2.887828	0.227699	1.739302	0.137140	1.602162
1370	A	33244	0.002076	33446	0.003618	34729	0.002448	0.001542	0.630110	0.182073	0.630110	0.182073	0.379508	0.109660	0.400000
1371	G	33783	0.007755	33808	0.016505	35289	0.009125	0.008750	0.958895	0.107128	0.958895	0.107128	0.577531	0.064522	0.513009
1372	C	33317	0.006183	33100	0.008459	34808	0.007039	0.002276	0.323385	0.096599	0.323385	0.096599	0.194771	0.058180	0.252951
1373	G	32851	0.007306	32754	0.028638	34301	0.010670	0.021332	1.999206	0.143363	1.999206	0.143363	1.204097	0.086346	1.117751
1374	A	32531	0.003197	32482	0.008158	33953	0.004330	0.004961	1.145952	0.166059	1.145952	0.166059	0.690192	0.100015	0.590177
1375	G	32232	0.003599	32336	0.007113	33655	0.003625	0.003514	0.969349	0.181489	0.969349	0.181489	0.583827	0.109308	0.474518
1376	A	31970	0.003065	32024	0.006682	33366	0.003087	0.003617	1.171734	0.212812	1.171734	0.212812	0.705721	0.128174	0.577547
1377	G	31968	0.014264	31981	0.026047	33327	0.019084	0.011782	0.617412	0.063725	0.617412	0.063725	0.371859	0.038381	0.400000
1378	T	31738	0.004254	31865	0.007783	33043	0.005478	0.003529	0.644294	0.122066	0.644294	0.122066	0.388050	0.073519	0.400000
1379	C	31891	0.002979	31850	0.004458	33386	0.004074	0.001480	0.363196	0.122616	0.363196	0.122616	0.218748	0.073850	0.292599
1380	G	31687	0.002335	31516	0.003268	33147	0.003409	0.000933	0.273635	0.126203	0.273635	0.126203	0.164807	0.076010	0.240818
1381	G	31614	0.005156	31315	0.006546	33064	0.007531	0.001390	0.184633	0.081845	0.184633	0.081845	0.111202	0.049294	0.160496
1382	G	31317	0.003576	30818	0.004478	32717	0.004585	0.000902	0.196644	0.112263	0.196644	0.112263	0.118437	0.067615	0.186051
1383	T	31005	0.004193	30529	0.012742	32441	0.005610	0.008549	1.523856	0.174116	1.523856	0.174116	0.917799	0.104868	0.812931
1384	G	31127	0.003181	30605	0.013952	32516	0.003967	0.010771	2.715073	0.304303	2.715073	0.304303	1.635255	0.183278	1.451977
1385	T	31093	0.004696	30541	0.009594	32530	0.003935	0.004898	1.244799	0.205300	1.244799	0.205300	0.749727	0.123649	0.626077
1386	G	30977	0.002518	30177	0.006296	32437	0.003206	0.003778	1.178395	0.203852	1.178395	0.203852	0.709733	0.122778	0.586955
1387	A	30962	0.001034	29970	0.003303	32387	0.001667	0.002270	1.361321	0.293212	1.361321	0.293212	0.819906	0.176598	0.643309
1388	A	31036	0.002288	30028	0.011556	32556	0.004884	0.009268	1.897711	0.204632	1.897711	0.204632	1.142967	0.123247	1.019720
1389	C	32210	0.002515	31056	0.003478	33945	0.002445	0.000963	0.393779	0.183457	0.393779	0.183457	0.237168	0.110494	0.347662
1390	C	32749	0.002443	31432	0.002386	34509	0.001913	-0.000057	-0.029656	0.202878	-0.029656	0.202878	-0.017862	0.122191	0.104329
1391	C	32980	0.005609	31541	0.006373	34696	0.006456	0.000763	0.118214	0.094818	0.118214	0.094818	0.071199	0.057108	0.128306
1392	C	33284	0.001592	31654	0.001422	34956	0.001859	-0.000171	-0.091819	0.164180	-0.091819	0.164180	-0.055301	0.098883	0.043582
1393	G	33236	0.001896	31563	0.002123	34895	0.003668	0.000227	0.061940	0.096265	0.061940	0.096265	0.037305	0.057979	0.095285
1394	A	33098	0.001843	31373	0.001052	34762	0.003136	-0.000791	-0.252312	0.098273	-0.252312	0.098273	-0.151964	0.059189	-0.092776
1395	C	33291	0.002433	31412	0.002770	34911	0.005242	0.000337	0.064204	0.076754	0.064204	0.076754	0.038669	0.046228	0.084898
1396	G	32795	0.002500	31040	0.002255	34474	0.002727	-0.000245	-0.089936	0.141820	-0.089936	0.141820	-0.054167	0.085416	0.031249
1397	G	32507	0.005906	30842	0.006776	34316	0.005420	0.000870	0.160520	0.117482	0.160520	0.117482	0.096679	0.070758	0.167437
1398	C	32253	0.002201	30777	0.001852	34205	0.002046	-0.000349	-0.170689	0.176299	-0.170689	0.176299	-0.102804	0.106183	0.003378
1399	C	31616	0.001139	30313	0.001485	33654	0.001189	0.000346	0.290979	0.249554	0.290979	0.249554	0.175253	0.150303	0.325556
1400	T	29673	0.003909	28781	0.011153	31846	0.004239	0.007244	1.708812	0.224779	1.708812	0.224779	1.029196	0.135381	0.893815
1401	T	27571	0.003446	27047	0.011166	29730	0.003969	0.007720	1.945072	0.257295	1.945072	0.257295	1.171493	0.154966	1.016527
1402	A	26305	0.003231	25687	0.007397	28291	0.003499	0.004165	1.190340	0.218768	1.190340	0.218768	0.716927	0.131761	0.585166
1403	C	25324	0.003120	24585	0.006101	27268	0.003741	0.002982	0.797111	0.181022	0.797111	0.181022	0.480090	0.109028	0.400000
1404	G	24612	0.010686	23679	0.012416	26415	0.011016	0.001730	0.157058	0.089346	0.157058	0.089346	0.094594	0.053812	0.148406
1405	C	24716	0.004734	23368	0.006034	26366	0.003982	0.001300	0.326466	0.171385	0.326466	0.171385	0.196626	0.103223	0.299849
1406	G	24240	0.010190	22554	0.011351	25758	0.010560	0.001161	0.109923	0.091254	0.109923	0.091254	0.066205	0.054961	0.121167
1407	C	23954	0.002129	22047	0.002721	25385	0.002797	0.000592	0.211796	0.166653	0.211796	0.166653	0.127562	0.100373	0.227935
1408	A	23641	0.002200	21705	0.004239	25123	0.002627	0.002039	0.776181	0.225622	0.776181	0.225622	0.467484	0.135889	0.400000
1409	A	23380	0.001198	21531	0.031582	24962	0.003726	0.030385	8.155532	0.908051	8.155532	0.908051	4.911975	0.546908	4.365067
1410	G	23398	0.007778	21551	0.010162	25105	0.009998	0.002383	0.238397	0.090936	0.238397	0.090936	0.143584	0.054770	0.198353
1411	G	22709	0.008455	20943	0.009024	24519	0.008075	0.000570	0.070548	0.111096	0.070548	0.111096	0.042490	0.066912	0.109401
1412	G	22212	0.008059	20440	0.010225	23871	0.009468	0.002166	0.228817	0.099299	0.228817	0.099299	0.137814	0.059806	0.197620
1413	T	21435	0.003919	19576	0.005415	22973	0.004919	0.001496	0.304132	0.140738	0.304132	0.140738	0.183175	0.084765	0.267940
1414	T	21132	0.009133	19281	0.015300	22635	0.009366	0.006167	0.658440	0.126561	0.658440	0.126561	0.396570	0.076226	0.400000
1415	C	20892	0.004116	19088	0.003667	22325	0.004345	-0.000449	-0.103381	0.143959	-0.103381	0.143959	-0.062265	0.086705	0.024439
1416	C	20296	0.001380	18365	0.001688	21591	0.001945	0.000308	0.158545	0.207006	0.158545	0.207006	0.095490	0.124677	0.220167
1417	T	20049	0.005487	18065	0.005037	21331	0.006563	-0.000449	-0.068441	0.113401	-0.068441	0.113401	-0.041221	0.068300	0.027079
1418	C	20283	0.004043	18273	0.003940	21587	0.004401	-0.000103	-0.023304	0.146395	-0.023304	0.146395	-0.014036	0.088172	0.074136
1419	G	20252	0.004839	18304	0.004316	21600	0.004954	-0.000523	-0.105584	0.139464	-0.105584	0.139464	-0.063592	0.083997	0.020406
1420	G	20275	0.010259	18397	0.010708	21659	0.010665	0.000449	0.042130	0.097842	0.042130	0.097842	0.025374	0.058929	0.084303
1421	C	20287	0.002366	18429	0.004992	21679	0.002629	0.002626	0.998788	0.271213	0.998788	0.271213	0.601557	0.163348	0.438209
1422	A	20386	0.001717	18544	0.004422	21731	0.002669	0.002705	1.013508	0.251012	1.013508	0.251012	0.610423	0.151181	0.459242
1423	C	20667	0.002032	18747	0.006134	21932	0.002873	0.004102	1.428048	0.289730	1.428048	0.289730	0.860095	0.174501	0.685595
1424	T	20977	0.001478	18894	0.007198	22176	0.003157	0.005720	1.812173	0.303676	1.812173	0.303676	1.091449	0.182900	0.908549
1425	G	20781	0.002935	18819	0.011903	22005	0.003863	0.008967	2.321525	0.339503	2.321525	0.339503	1.398225	0.204478	1.193747
1426	T	20680	0.004932	18801	0.013031	21896	0.006120	0.008099	1.323388	0.194794	1.323388	0.194794	0.797060	0.117322	0.679738
1427	C	20846	0.001391	18888	0.007042	22017	0.002044	0.005650	2.764530	0.524455	2.764530	0.524455	1.665042	0.315873	1.349169
1428	A	20956	0.001098	19051	0.004882	22143	0.002348	0.003784	1.611370	0.325413	1.611370	0.325413	0.970508	0.195992	0.774516
1429	A	21265	0.001787	19390	0.013976	22352	0.002461	0.012189	4.953733	0.760985	4.953733	0.760985	2.983571	0.458332	2.525239
1430	T	21362	0.003324	19392	0.011190	22384	0.003395	0.007867	2.316898	0.366313	2.316898	0.366313	1.395439	0.220626	1.174813
1431	C	21452	0.001538	19531	0.002918	22529	0.001465	0.001380	0.942203	0.360510	0.942203	0.360510	0.567477	0.217131	0.400000
1432	A	21600	0.002685	19687	0.004470	22667	0.003441	0.001785	0.518659	0.181993	0.518659	0.181993	0.312382	0.109612	0.400000
1433	G	21771	0.009876	19878	0.012074	22871	0.012330	0.002198	0.178274	0.084212	0.178274	0.084212	0.107372	0.050720	0.158092
1434	C	21881	0.001417	20006	0.001749	22983	0.001958	0.000333	0.169932	0.200852	0.169932	0.200852	0.102348	0.120971	0.223319
1435	C	22036	0.001044	20103	0.001244	23080	0.001560	0.000200	0.128125	0.212957	0.128125	0.212957	0.077168	0.128261	0.205430
1436	G	22070	0.003897	20102	0.003582	23079	0.007453	-0.000315	-0.042261	0.079983	-0.042261	0.079983	-0.025453	0.048173	0.022719
1437	A	21722	0.001565	19634	0.000764	22765	0.003251	-0.000801	-0.246493	0.106410	-0.246493	0.106410	-0.148460	0.064089	-0.084371
1438	G	21826	0.009851	19654	0.009871	22877	0.009835	0.000020	0.002046	0.099286	0.002046	0.099286	0.001233	0.059799	0.061031
1439	G	22017	0.004406	19777	0.003742	23003	0.004912	-0.000664	-0.135161	0.127648	-0.135161	0.127648	-0.081406	0.076881	-0.004525
1440	G	22091	0.004029	19834	0.003378	23054	0.004121	-0.000651	-0.157920	0.145026	-0.157920	0.145026	-0.095114	0.087347	-0.007766
1441	T	21998	0.002091	19748	0.001874	22940	0.002092	-0.000217	-0.103943	0.208823	-0.103943	0.208823	-0.062604	0.125771	0.063168
1442	T	21761	0.001516	19544	0.001944	22612	0.002255	0.000428	0.189700	0.184286	0.189700	0.184286	0.114254	0.110993	0.225247
1443	A	21724	0.000644	19492	0.000923	22497	0.001022	0.000279	0.272905	0.277393	0.272905	0.277393	0.164368	0.167070	0.331438
1444	G	21128	0.002225	18950	0.002111	21801	0.003670	-0.000114	-0.030990	0.126898	-0.030990	0.126898	-0.018665	0.076429	0.057764
1445	T	20757	0.006600	18628	0.006335	21447	0.006341	-0.000266	-0.041890	0.127974	-0.041890	0.127974	-0.025230	0.077077	0.051847
1446	C	20702	0.002270	18618	0.002256	21368	0.002761	-0.000014	-0.005226	0.174006	-0.005226	0.174006	-0.003148	0.104802	0.101654
1447	G	20778	0.001299	18666	0.001982	21340	0.002624	0.000683	0.260181	0.160348	0.260181	0.160348	0.156704	0.096576	0.253280
1448	A	20581	0.001409	18607	0.001666	21145	0.002507	0.000257	0.102523	0.159210	0.102523	0.159210	0.061748	0.095890	0.157638
1449	T	20496	0.010100	18521	0.012256	21032	0.011173	0.002157	0.193031	0.096985	0.193031	0.096985	0.116260	0.058413	0.174673
1450	C	20313	0.001920	18357	0.002070	20876	0.002347	0.000150	0.063950	0.194185	0.063950	0.194185	0.038516	0.116955	0.155471
1451	C	19901	0.001206	18001	0.001389	20526	0.001754	0.000183	0.104251	0.212328	0.104251	0.212328	0.062789	0.127882	0.190671
1452	T	19507	0.001282	17595	0.001876	20110	0.002586	0.000594	0.229695	0.163655	0.229695	0.163655	0.138343	0.098567	0.236910
1453	A	19160	0.001200	17298	0.001966	19715	0.001370	0.000765	0.558685	0.324882	0.558685	0.324882	0.336489	0.195672	0.400000
1454	A	19037	0.001576	17165	0.002447	19549	0.001637	0.000871	0.532075	0.304862	0.532075	0.304862	0.320462	0.183615	0.400000
1455	G	18641	0.002575	16786	0.002740	19150	0.004178	0.000165	0.039595	0.131489	0.039595	0.131489	0.023848	0.079194	0.103042
1456	T	18111	0.016123	16271	0.017577	18540	0.016882	0.001454	0.086154	0.083291	0.086154	0.083291	0.051889	0.050165	0.102055
1457	C	17875	0.001007	15998	0.001063	18256	0.001096	0.000056	0.050788	0.320018	0.050788	0.320018	0.030589	0.192743	0.223332
1458	T	17568	0.002391	15654	0.002811	17945	0.002006	0.000420	0.209395	0.282217	0.209395	0.282217	0.126116	0.169976	0.296092
1459	A	17410	0.001034	15402	0.000844	17725	0.001523	-0.000190	-0.124628	0.223127	-0.124628	0.223127	-0.075062	0.134387	0.059325
1460	A	17148	0.001808	15049	0.002459	17472	0.002633	0.000651	0.247208	0.200268	0.247208	0.200268	0.148890	0.120619	0.269509
1461	C	17070	0.001992	14861	0.002153	17348	0.002190	0.000161	0.073724	0.233796	0.073724	0.233796	0.044403	0.140812	0.185215
1462	C	17310	0.001675	14915	0.002145	17534	0.002452	0.000470	0.191716	0.202153	0.191716	0.202153	0.115468	0.121754	0.237222
1463	G	16907	0.004377	14597	0.011372	17171	0.004484	0.006995	1.559955	0.288479	1.559955	0.288479	0.939541	0.173747	0.765794
1464	T	16802	0.002500	14493	0.019320	17071	0.003515	0.016820	4.785562	0.708269	4.785562	0.708269	2.882284	0.426582	2.455702
1465	A	16715	0.000778	14219	0.005345	16948	0.001121	0.004567	4.073957	1.099840	4.073957	1.099840	2.453693	0.662420	1.791274
1466	A	16583	0.000965	14232	0.017847	16807	0.002618	0.016882	6.448640	1.066101	6.448640	1.066101	3.883935	0.642099	3.241836
1467	T	16470	0.001336	14037	0.005984	16598	0.002289	0.004648	2.030382	0.453093	2.030382	0.453093	1.222874	0.272892	0.949981
1468	T	16290	0.003438	13875	0.011748	16429	0.005722	0.008310	1.452403	0.233990	1.452403	0.233990	0.874764	0.140929	0.733835
1469	C	16313	0.001594	13832	0.001663	16443	0.001885	0.000069	0.036594	0.247696	0.036594	0.247696	0.022040	0.149184	0.171224
1470	G	16252	0.002400	13788	0.006237	16372	0.003787	0.003838	1.013375	0.241668	1.013375	0.241668	0.610343	0.145554	0.464789
1471	A	16135	0.000930	13708	0.001824	16247	0.001231	0.000894	0.726319	0.390123	0.726319	0.390123	0.437453	0.234966	0.400000
1472	A	16071	0.000684	13660	0.002855	16162	0.001794	0.002171	1.209691	0.358616	1.209691	0.358616	0.728582	0.215990	0.512592
1473	T	15721	0.002417	13370	0.002319	15783	0.002978	-0.000099	-0.033086	0.192140	-0.033086	0.192140	-0.019927	0.115723	0.095796
1474	T	15648	0.002045	13303	0.001654	15658	0.001724	-0.000391	-0.226883	0.296087	-0.226883	0.296087	-0.136649	0.178329	0.041680
1475	A	15399	0.001948	13084	0.001681	15306	0.002548	-0.000267	-0.104683	0.198901	-0.104683	0.198901	-0.063050	0.119795	0.056746
1476	G	15185	0.000988	12880	0.001630	15051	0.002126	0.000643	0.302251	0.212720	0.302251	0.212720	0.182042	0.128119	0.310161
1477	A	14822	0.000877	12614	0.002378	14682	0.004087	0.001501	0.367352	0.130698	0.367352	0.130698	0.221252	0.078718	0.299970
1478	T	14475	0.002763	12241	0.002696	14307	0.003704	-0.000068	-0.018228	0.173106	-0.018228	0.173106	-0.010979	0.104260	0.093281
1479	G	14083	0.004829	11814	0.004655	13801	0.004782	-0.000173	-0.036180	0.179561	-0.036180	0.179561	-0.021791	0.108147	0.086357
1480	A	13842	0.001373	11571	0.002938	13494	0.001630	0.001566	0.960372	0.418052	0.960372	0.418052	0.578420	0.251788	0.400000
1481	A	13732	0.000947	11429	0.003937	13370	0.001870	0.002991	1.599404	0.469653	1.599404	0.469653	0.963301	0.282866	0.680435
1482	A	13694	0.001022	11372	0.004309	13322	0.002777	0.003286	1.183312	0.310873	1.183312	0.310873	0.712694	0.187235	0.525459
1483	G	13777	0.005154	11438	0.005858	13397	0.006942	0.000704	0.101436	0.136016	0.101436	0.136016	0.061093	0.081921	0.143014
1484	G	13666	0.005195	11315	0.004684	13315	0.004506	-0.000511	-0.113472	0.198301	-0.113472	0.198301	-0.068343	0.119434	0.051092
1485	G	13615	0.007639	11298	0.036378	13244	0.009740	0.028739	2.950587	0.327629	2.950587	0.327629	1.777102	0.197327	1.579775
1486	A	13559	0.000959	11248	0.000889	13139	0.001370	-0.000070	-0.050896	0.282727	-0.050896	0.282727	-0.030654	0.170283	0.139629
1487	A	13392	0.001045	11038	0.000453	12974	0.001233	-0.000592	-0.480378	0.304521	-0.480378	0.304521	-0.289326	0.183409	-0.105917
1488	A	13298	0.000827	10866	0.000460	12871	0.001088	-0.000367	-0.337442	0.310649	-0.337442	0.310649	-0.203237	0.187100	-0.016137
1489	C	13485	0.001557	10907	0.000825	12937	0.002319	-0.000732	-0.315718	0.197147	-0.315718	0.197147	-0.190153	0.118739	-0.071414
1490	T	13465	0.001782	10897	0.001009	12882	0.002096	-0.000773	-0.368781	0.237185	-0.368781	0.237185	-0.222112	0.142854	-0.079259
1491	G	13695	0.003578	11079	0.003249	13001	0.003307	-0.000329	-0.099339	0.225663	-0.099339	0.225663	-0.059831	0.135914	0.076083
1492	G	13744	0.003056	11107	0.002701	13045	0.003066	-0.000355	-0.115735	0.223264	-0.115735	0.223264	-0.069706	0.134469	0.064763
1493	T	13693	0.001826	11032	0.002447	13024	0.002994	0.000622	0.207608	0.201781	0.207608	0.201781	0.125039	0.121530	0.246570
1494	T	13429	0.001638	10774	0.001671	12806	0.002265	0.000032	0.014326	0.232451	0.014326	0.232451	0.008629	0.140002	0.148631
1495	A	13390	0.001195	10716	0.001680	12768	0.003133	0.000485	0.154751	0.160194	0.154751	0.160194	0.093205	0.096483	0.189688
1496	A	13414	0.001416	10678	0.001592	12794	0.001563	0.000176	0.112349	0.323813	0.112349	0.323813	0.067666	0.195028	0.262695
1497	T	13674	0.001316	10849	0.001475	12986	0.002772	0.000158	0.057147	0.174085	0.057147	0.174085	0.034419	0.104849	0.139268
1498	A	13984	0.001859	11019	0.001361	13154	0.002737	-0.000498	-0.181957	0.187521	-0.181957	0.187521	-0.109591	0.112942	0.003351
1499	T	13952	0.001792	10967	0.001459	13106	0.002136	-0.000333	-0.155838	0.241144	-0.155838	0.241144	-0.093859	0.145238	0.051379
1500	T	13996	0.005644	10915	0.005222	13131	0.007616	-0.000422	-0.055452	0.123425	-0.055452	0.123425	-0.033398	0.074338	0.040940
1501	C	14121	0.001416	10979	0.001548	13242	0.001812	0.000132	0.072875	0.271459	0.072875	0.271459	0.043892	0.163496	0.207388
1502	C	14147	0.001555	10992	0.001274	13256	0.002339	-0.000281	-0.120350	0.204339	-0.120350	0.204339	-0.072485	0.123071	0.050586
1503	A	14149	0.002050	10973	0.000820	13245	0.001812	-0.001229	-0.678486	0.293369	-0.678486	0.293369	-0.408644	0.176693	-0.231951
1504	G	13935	0.003158	10823	0.003141	13057	0.004442	-0.000016	-0.003615	0.161845	-0.003615	0.161845	-0.002177	0.097477	0.095300
1505	T	13725	0.003352	10694	0.003179	12859	0.002800	-0.000172	-0.061507	0.263046	-0.061507	0.263046	-0.037045	0.158429	0.121384
1506	A	13726	0.002987	10651	0.001972	12844	0.004983	-0.001015	-0.203775	0.129881	-0.203775	0.129881	-0.122731	0.078226	-0.044506
1507	C	13529	0.004139	10456	0.003347	12547	0.003985	-0.000792	-0.198718	0.200538	-0.198718	0.200538	-0.119686	0.120781	0.001096
1508	C	13481	0.005044	10385	0.003274	12406	0.004595	-0.001770	-0.385279	0.187784	-0.385279	0.187784	-0.232049	0.113100	-0.118948
1509	T	13132	0.002741	10132	0.002467	11985	0.003171	-0.000274	-0.086407	0.212572	-0.086407	0.212572	-0.052042	0.128030	0.075988
1510	T	12990	0.005620	10072	0.005262	11824	0.007696	-0.000358	-0.046464	0.127075	-0.046464	0.127075	-0.027985	0.076536	0.048551
1511	C	12769	0.002428	9973	0.002306	11570	0.004322	-0.000122	-0.028122	0.150262	-0.028122	0.150262	-0.016937	0.090501	0.073564
1512	T	11776	0.004331	9439	0.004873	10700	0.005607	0.000543	0.096756	0.168143	0.096756	0.168143	0.058275	0.101270	0.159545
1513	T	11412	0.002191	9182	0.002178	10369	0.003375	-0.000013	-0.003704	0.194086	-0.003704	0.194086	-0.002231	0.116895	0.114665
1514	G	11279	0.007359	9083	0.005945	10238	0.008107	-0.001414	-0.174371	0.142310	-0.174371	0.142310	-0.105022	0.085711	-0.019310
1515	C	11016	0.003177	8893	0.003711	9986	0.003405	0.000534	0.156718	0.248188	0.156718	0.248188	0.094389	0.149480	0.243869
1516	A	10253	0.002341	8370	0.005376	9271	0.003452	0.003036	0.879460	0.311848	0.879460	0.311848	0.529688	0.187822	0.400000
1517	C	10030	0.002493	8169	0.002081	8968	0.003011	-0.000411	-0.136674	0.237091	-0.136674	0.237091	-0.082317	0.142797	0.060480
1518	C	9958	0.006829	8048	0.010934	8743	0.006863	0.004106	0.598271	0.222204	0.598271	0.222204	0.360331	0.133831	0.400000
1519	A	9491	0.002107	7716	0.005573	8286	0.003379	0.003466	1.025563	0.346781	1.025563	0.346781	0.617684	0.208862	0.408822
1520	A	9316	0.002362	7635	0.007073	8123	0.002339	0.004711	2.014146	0.655107	2.014146	0.655107	1.213095	0.394563	0.818532
1521	A	8872	0.002705	7383	0.003792	7701	0.003246	0.001087	0.334949	0.286640	0.334949	0.286640	0.201736	0.172639	0.374375
1522	C	8875	0.003268	7288	0.003979	7700	0.004026	0.000712	0.176737	0.239600	0.176737	0.239600	0.106446	0.144308	0.250755
1523	G	8595	0.004538	7100	0.011831	7379	0.006505	0.007293	1.121218	0.279368	1.121218	0.279368	0.675296	0.168260	0.507036
1524	T	8339	0.006116	6963	0.007468	7136	0.007287	0.001352	0.185564	0.186204	0.185564	0.186204	0.111763	0.112149	0.223911
1525	C	8518	0.003405	7081	0.004660	7240	0.003591	0.001256	0.349693	0.294498	0.349693	0.294498	0.210616	0.177372	0.387988
1526	G	8380	0.002267	6984	0.005155	7084	0.003388	0.002887	0.852245	0.343712	0.852245	0.343712	0.513297	0.207014	0.400000
1527	A	8286	0.001569	6930	0.007215	6979	0.003439	0.005646	1.641838	0.465152	1.641838	0.465152	0.988858	0.280155	0.708703
1528	C	9044	0.001990	7256	0.006477	7507	0.002931	0.004487	1.531131	0.485929	1.531131	0.485929	0.922181	0.292669	0.629512
1529	G	9553	0.006699	7516	0.007185	7856	0.008529	0.000485	0.056892	0.151104	0.056892	0.151104	0.034266	0.091008	0.125273
1530	C	10381	0.004528	8136	0.004671	8415	0.004159	0.000143	0.034405	0.241722	0.034405	0.241722	0.020722	0.145586	0.166307
1531	T	10425	0.002878	8171	0.003916	8432	0.003321	0.001039	0.312764	0.268314	0.312764	0.268314	0.188374	0.161602	0.349976
1532	T	10332	0.001936	8105	0.000987	8345	0.002157	-0.000949	-0.439823	0.277833	-0.439823	0.277833	-0.264900	0.167335	-0.097564
1533	T	10046	0.001792	7924	0.001514	8081	0.000990	-0.000277	-0.280180	0.621934	-0.280180	0.621934	-0.168749	0.374583	0.205834
1534	A	10022	0.001197	7905	0.001392	8030	0.002740	0.000194	0.070868	0.198990	0.070868	0.198990	0.042683	0.119849	0.162532
1535	G	10074	0.002482	7925	0.002271	8042	0.002984	-0.000210	-0.070482	0.245043	-0.070482	0.245043	-0.042451	0.147586	0.105135
1536	G	10433	0.007093	8286	0.007965	8400	0.007738	0.000872	0.112736	0.166143	0.112736	0.166143	0.067900	0.100066	0.167966
1537	A	10447	0.000957	8198	0.001952	8330	0.001921	0.000994	0.517753	0.325758	0.517753	0.325758	0.311836	0.196200	0.400000
1538	A	10388	0.001444	8138	0.002826	8275	0.001934	0.001382	0.714895	0.402514	0.714895	0.402514	0.430572	0.242429	0.400000
1539	A	10307	0.001164	8072	0.001239	8181	0.001711	0.000075	0.043589	0.301853	0.043589	0.301853	0.026253	0.181802	0.208056
1540	C	10731	0.001398	8412	0.001783	8553	0.003274	0.000385	0.117710	0.180079	0.117710	0.180079	0.070895	0.108460	0.179355
1541	A	10739	0.001769	8406	0.001428	8534	0.002929	-0.000342	-0.116643	0.198825	-0.116643	0.198825	-0.070253	0.119750	0.049497
1542	C	11774	0.001274	9133	0.001642	9390	0.001704	0.000368	0.216206	0.319573	0.216206	0.319573	0.130218	0.192475	0.322693
1543	C	12305	0.001463	9525	0.002310	9832	0.001932	0.000847	0.438244	0.326918	0.438244	0.326918	0.263949	0.196899	0.400000
1544	G	12257	0.004487	9526	0.003254	9768	0.004300	-0.001233	-0.286756	0.200593	-0.286756	0.200593	-0.172710	0.120815	-0.051895
1545	A	12248	0.002204	9544	0.002200	9752	0.002564	-0.000004	-0.001602	0.249935	-0.001602	0.249935	-0.000965	0.150533	0.149568
1546	G	12257	0.006364	9567	0.007003	9790	0.011134	0.000640	0.057440	0.100617	0.057440	0.100617	0.034596	0.060600	0.095196
1547	C	12267	0.003016	9607	0.003435	9810	0.004077	0.000419	0.102704	0.191203	0.102704	0.191203	0.061857	0.115159	0.177017
1548	G	12505	0.003359	9966	0.003311	10097	0.003664	-0.000047	-0.012935	0.211540	-0.012935	0.211540	-0.007790	0.127408	0.119617
1549	G	12587	0.005482	10148	0.006307	10204	0.005488	0.000825	0.150293	0.188408	0.150293	0.188408	0.090520	0.113476	0.203995
1550	G	12710	0.002754	10314	0.003200	10301	0.005145	0.000446	0.086645	0.141578	0.086645	0.141578	0.052185	0.085271	0.137456
1551	G	12681	0.009463	10318	0.009304	10317	0.009499	-0.000159	-0.016723	0.135156	-0.016723	0.135156	-0.010072	0.081403	0.071331
1552	C	12728	0.004085	10337	0.004063	10371	0.002603	-0.000022	-0.008607	0.324583	-0.008607	0.324583	-0.005184	0.195492	0.190308
1553	C	13195	0.003714	10815	0.013777	10801	0.006296	0.010064	1.598490	0.277158	1.598490	0.277158	0.962750	0.166929	0.795822
1554	T	13141	0.002968	10858	0.020446	10780	0.005195	0.017478	3.364504	0.529422	3.364504	0.529422	2.026399	0.318864	1.707535
1555	T	13160	0.003116	11067	0.017168	10821	0.006376	0.014053	2.203823	0.338178	2.203823	0.338178	1.327335	0.203681	1.123654
1556	C	13115	0.002135	11169	0.007431	10831	0.002401	0.005296	2.206326	0.575272	2.206326	0.575272	1.328843	0.346479	0.982363
1557	G	13476	0.008163	11597	0.009485	11188	0.010994	0.001323	0.120298	0.109069	0.120298	0.109069	0.072454	0.065691	0.138145
1558	C	13550	0.004576	11727	0.003326	11253	0.004532	-0.001250	-0.275806	0.178153	-0.275806	0.178153	-0.166114	0.107299	-0.058815
1559	C	13788	0.004134	11994	0.005836	11476	0.005664	0.001702	0.300534	0.160945	0.300534	0.160945	0.181008	0.096935	0.277943
1560	C	13905	0.003524	12334	0.003730	11626	0.002408	0.000206	0.085375	0.309972	0.085375	0.309972	0.051420	0.186692	0.238112
1561	C	14277	0.002732	12747	0.001883	11909	0.001595	-0.000849	-0.532063	0.384832	-0.532063	0.384832	-0.320455	0.231780	-0.088675
1562	G	14256	0.003367	12960	0.002083	11925	0.002683	-0.001284	-0.478368	0.249548	-0.478368	0.249548	-0.288115	0.150300	-0.137815
1563	T	14181	0.003878	12997	0.002924	11864	0.004636	-0.000955	-0.205933	0.154804	-0.205933	0.154804	-0.124031	0.093236	-0.030794
1564	C	14297	0.001329	13277	0.001431	11997	0.001167	0.000102	0.087489	0.384647	0.087489	0.384647	0.052694	0.231668	0.284362
1565	G	14299	0.003497	13466	0.004084	12054	0.003484	0.000588	0.168645	0.214017	0.168645	0.214017	0.101573	0.128900	0.230473
1566	A	14288	0.001540	13570	0.002800	12005	0.002249	0.001261	0.560474	0.271543	0.560474	0.271543	0.337566	0.163547	0.400000
1567	A	14284	0.001120	13762	0.008574	12020	0.002163	0.007454	3.446134	0.778900	3.446134	0.778900	2.075564	0.469122	1.606442
1568	T	14211	0.002674	13858	0.003969	12017	0.003828	0.001295	0.338263	0.186746	0.338263	0.186746	0.203732	0.112475	0.316206
1569	C	14276	0.001961	13948	0.001864	12035	0.002243	-0.000097	-0.043356	0.232205	-0.043356	0.232205	-0.026113	0.139854	0.113742
1570	A	14275	0.008546	13990	0.008006	12046	0.007388	-0.000541	-0.073182	0.146666	-0.073182	0.146666	-0.044076	0.088335	0.044259
1571	C	14864	0.001749	14553	0.002061	12497	0.002881	0.000312	0.108390	0.177699	0.108390	0.177699	0.065282	0.107026	0.172308
1572	C	15689	0.001466	15248	0.000721	12987	0.001001	-0.000745	-0.743845	0.427824	-0.743845	0.427824	-0.448008	0.257673	-0.190336
1573	G	15680	0.001977	15276	0.004059	12984	0.004005	0.002082	0.519763	0.172107	0.519763	0.172107	0.313047	0.103658	0.400000
1574	A	15669	0.000893	15350	0.001889	12952	0.001621	0.000996	0.614151	0.294059	0.614151	0.294059	0.369896	0.177108	0.400000
1575	A	15599	0.001026	15345	0.001238	12952	0.001313	0.000212	0.161886	0.294190	0.161886	0.294190	0.097502	0.177187	0.274689
1576	A	15502	0.000903	15341	0.003976	12910	0.002324	0.003073	1.322485	0.342179	1.322485	0.342179	0.796516	0.206090	0.590426
1577	T	15416	0.003179	15326	0.003589	12844	0.003659	0.000410	0.112086	0.182076	0.112086	0.182076	0.067508	0.109662	0.177171
1578	T	15510	0.002901	15479	0.003424	12926	0.005648	0.000523	0.092543	0.113656	0.092543	0.113656	0.055738	0.068454	0.124191
1579	C	15583	0.001989	15601	0.002436	12986	0.003003	0.000446	0.148638	0.178971	0.148638	0.178971	0.089523	0.107792	0.197315
1580	G	15507	0.003095	15518	0.003480	12928	0.006033	0.000384	0.063721	0.108147	0.063721	0.108147	0.038378	0.065136	0.103514
1581	T	15407	0.003375	15437	0.003822	12829	0.004443	0.000447	0.100583	0.154325	0.100583	0.154325	0.060580	0.092948	0.153528
1582	G	15524	0.002383	15613	0.003267	12952	0.002471	0.000883	0.357436	0.251831	0.357436	0.251831	0.215279	0.151675	0.366954
1583	G	15594	0.003014	15778	0.006275	13031	0.005679	0.003261	0.574170	0.150931	0.574170	0.150931	0.345816	0.090904	0.400000
1584	A	15655	0.000894	15884	0.002581	13121	0.002363	0.001687	0.714007	0.236202	0.714007	0.236202	0.430038	0.142261	0.400000
1585	A	15895	0.001824	16114	0.003103	13299	0.002632	0.001278	0.485763	0.226087	0.485763	0.226087	0.292569	0.136169	0.400000
1586	G	16512	0.010538	16702	0.010178	13825	0.011790	-0.000359	-0.030480	0.094766	-0.030480	0.094766	-0.018358	0.057077	0.038719
1587	C	16600	0.001807	16726	0.001674	13909	0.002732	-0.000133	-0.048750	0.167503	-0.048750	0.167503	-0.029362	0.100885	0.071523
1588	C	17189	0.001687	17195	0.001279	14392	0.001946	-0.000408	-0.209549	0.217158	-0.209549	0.217158	-0.126209	0.130792	0.004583
1589	G	17236	0.002959	17222	0.008129	14450	0.004637	0.005170	1.115069	0.220224	1.115069	0.220224	0.671592	0.132638	0.538954
1590	T	17259	0.001275	17295	0.005435	14503	0.002137	0.004160	1.946396	0.455144	1.946396	0.455144	1.172290	0.274128	0.898162
1591	A	17308	0.000809	17361	0.006336	14530	0.001996	0.005527	2.769301	0.606464	2.769301	0.606464	1.667915	0.365266	1.302650
1592	A	17350	0.001153	17484	0.006177	14558	0.001580	0.005024	3.180188	0.779669	3.180188	0.779669	1.915387	0.469585	1.445803
1593	C	19422	0.001442	19344	0.009305	16303	0.001963	0.007864	4.006231	0.803544	4.006231	0.803544	2.412903	0.483965	1.928938
1594	G	19478	0.003132	19467	0.003288	16379	0.004152	0.000156	0.037546	0.138373	0.037546	0.138373	0.022613	0.083340	0.105953
1595	G	19529	0.010088	19554	0.012529	16400	0.011037	0.002442	0.221250	0.098852	0.221250	0.098852	0.133256	0.059537	0.192793
1596	C	19982	0.002702	19905	0.004120	16749	0.003284	0.001417	0.431556	0.187407	0.431556	0.187407	0.259921	0.112873	0.372794
1597	A	19952	0.001604	19958	0.001353	16740	0.001374	-0.000251	-0.182690	0.282739	-0.182690	0.282739	-0.110032	0.170290	0.060258
1598	C	20322	0.009546	20276	0.013316	16973	0.008661	0.003770	0.435286	0.127699	0.435286	0.127699	0.262167	0.076911	0.339079
1599	G	20354	0.002260	20326	0.003198	17000	0.003765	0.000938	0.249123	0.141084	0.249123	0.141084	0.150044	0.084973	0.235017
1600	A	20543	0.001120	20499	0.001561	17153	0.001924	0.000441	0.229460	0.192081	0.229460	0.192081	0.138201	0.115688	0.253889
1601	A	20754	0.000915	20749	0.001928	17344	0.001268	0.001012	0.798074	0.337806	0.798074	0.337806	0.480670	0.203456	0.400000
1602	G	20959	0.006489	20924	0.007456	17501	0.012228	0.000967	0.079057	0.066954	0.079057	0.066954	0.047615	0.040326	0.087940
1603	C	20900	0.002775	20810	0.001730	17524	0.002054	-0.001045	-0.508771	0.241559	-0.508771	0.241559	-0.306427	0.145488	-0.160939
1604	G	21002	0.001857	20967	0.002766	17616	0.002782	0.000909	0.326897	0.175102	0.326897	0.175102	0.196886	0.105462	0.302348
1605	A	21007	0.000904	20969	0.001383	17623	0.001816	0.000479	0.263537	0.187702	0.263537	0.187702	0.158725	0.113050	0.271776
1606	A	21003	0.000952	21023	0.002664	17627	0.003404	0.001712	0.502811	0.138067	0.502811	0.138067	0.302837	0.083156	0.385993
1607	C	21545	0.001810	21446	0.002844	18078	0.002489	0.001034	0.415468	0.196978	0.415468	0.196978	0.250231	0.118637	0.368869
1608	G	21598	0.002963	21474	0.005355	18093	0.004201	0.002392	0.569471	0.161793	0.569471	0.161793	0.342986	0.097446	0.400000
1609	A	21598	0.001204	21483	0.004981	18105	0.002099	0.003777	1.799478	0.387937	1.799478	0.387937	1.083803	0.233650	0.850154
1610	A	21602	0.000694	21515	0.003625	18115	0.001380	0.002931	2.123801	0.534575	2.123801	0.534575	1.279139	0.321968	0.957171
1611	C	22564	0.002260	22213	0.002836	18859	0.002810	0.000576	0.204937	0.172168	0.204937	0.172168	0.123431	0.103695	0.227125
1612	G	22540	0.004658	22233	0.003733	18890	0.004129	-0.000925	-0.224063	0.150377	-0.224063	0.150377	-0.134951	0.090570	-0.044380
1613	G	22611	0.004025	22290	0.003813	18944	0.006282	-0.000211	-0.033625	0.094106	-0.033625	0.094106	-0.020252	0.056679	0.036427
1614	T	22431	0.005885	22209	0.006754	18800	0.004947	0.000869	0.175731	0.153233	0.175731	0.153233	0.105840	0.092290	0.198131
1615	G	22595	0.002523	22357	0.003086	18967	0.002267	0.000564	0.248600	0.223648	0.248600	0.223648	0.149729	0.134700	0.284429
1616	A	22639	0.001590	22356	0.004518	19004	0.003262	0.002928	0.897365	0.196402	0.897365	0.196402	0.540472	0.118290	0.422181
1617	G	22409	0.001383	22128	0.002802	18891	0.001694	0.001419	0.837407	0.295900	0.837407	0.295900	0.504360	0.178217	0.400000
1618	A	22121	0.001492	21843	0.010530	18662	0.003429	0.009038	2.635393	0.394008	2.635393	0.394008	1.587264	0.237306	1.349958
1619	T	22267	0.003638	21803	0.021924	18847	0.006261	0.018286	2.920633	0.319544	2.920633	0.319544	1.759061	0.192457	1.566604
1620	A	22630	0.001237	21941	0.015223	19120	0.004184	0.013985	3.342498	0.427092	3.342498	0.427092	2.013145	0.257232	1.755913
1621	G	23447	0.008658	22534	0.012781	19884	0.010058	0.004123	0.409895	0.100479	0.409895	0.100479	0.246875	0.060517	0.307392
1622	G	23692	0.003925	22752	0.009845	20133	0.005017	0.005920	1.180055	0.193817	1.180055	0.193817	0.710733	0.116734	0.593999
1623	G	23592	0.009707	22657	0.022157	20041	0.012574	0.012450	0.990107	0.112594	0.990107	0.112594	0.596329	0.067814	0.528515
1624	A	23331	0.000857	22233	0.004543	19835	0.002319	0.003686	1.589201	0.315793	1.589201	0.315793	0.957156	0.190198	0.766958
1625	A	23080	0.000953	21828	0.002062	19650	0.001272	0.001108	0.871176	0.337967	0.871176	0.337967	0.524698	0.203553	0.400000
1626	A	22998	0.001131	21730	0.001381	19569	0.001278	0.000250	0.195727	0.265669	0.195727	0.265669	0.117884	0.160009	0.277893
1627	C	23420	0.002775	22031	0.003268	19892	0.003871	0.000493	0.127287	0.134236	0.127287	0.134236	0.076664	0.080849	0.157512
1628	T	23308	0.002531	22000	0.003773	19812	0.003432	0.001241	0.361688	0.160311	0.361688	0.160311	0.217840	0.096554	0.314394
1629	C	23457	0.002473	22058	0.002947	19974	0.003705	0.000474	0.127987	0.132794	0.127987	0.132794	0.077085	0.079980	0.157065
1630	G	23288	0.003392	21978	0.003140	19862	0.003675	-0.000253	-0.068783	0.146367	-0.068783	0.146367	-0.041427	0.088155	0.046728
1631	G	23080	0.008666	21662	0.009787	19758	0.011185	0.001121	0.100239	0.081594	0.100239	0.081594	0.060373	0.049143	0.109516
1632	C	22997	0.001870	21394	0.004113	19673	0.003202	0.002243	0.700575	0.185653	0.700575	0.185653	0.421948	0.111817	0.400000
1633	G	23000	0.005174	21352	0.010397	19657	0.005392	0.005223	0.968615	0.182572	0.968615	0.182572	0.583385	0.109961	0.473424
1634	G	23084	0.003206	21381	0.003929	19692	0.003758	0.000723	0.192406	0.152794	0.192406	0.152794	0.115884	0.092026	0.207910
1635	T	23116	0.003591	21451	0.003356	19750	0.003392	-0.000234	-0.069007	0.164816	-0.069007	0.164816	-0.041562	0.099267	0.057705
1636	A	23396	0.001496	21640	0.003743	20070	0.003039	0.002247	0.739328	0.186029	0.739328	0.186029	0.445288	0.112043	0.400000
1637	C	25501	0.002706	22929	0.003097	21771	0.002297	0.000391	0.170136	0.215172	0.170136	0.215172	0.102471	0.129596	0.232066
1638	C	26885	0.001785	23838	0.001930	22860	0.002843	0.000144	0.050753	0.135152	0.050753	0.135152	0.030568	0.081400	0.111968
1639	T	27232	0.003268	24116	0.003939	23182	0.004357	0.000671	0.154029	0.123137	0.154029	0.123137	0.092770	0.074164	0.166934
1640	A	27323	0.002489	24207	0.003181	23265	0.003267	0.000692	0.211881	0.146424	0.211881	0.146424	0.127613	0.088189	0.215802
1641	G	27607	0.002862	24399	0.003279	23561	0.003438	0.000417	0.121362	0.142555	0.121362	0.142555	0.073095	0.085859	0.158954
1642	A	27597	0.001449	24382	0.002010	23585	0.003307	0.000560	0.169403	0.112720	0.169403	0.112720	0.102029	0.067890	0.169919
1643	G	27943	0.009054	24668	0.009851	23903	0.010710	0.000797	0.074386	0.079549	0.074386	0.079549	0.044802	0.047911	0.092713
1644	C	28005	0.013212	24727	0.011445	23945	0.012487	-0.001767	-0.141504	0.077853	-0.141504	0.077853	-0.085226	0.046890	-0.038336
1645	C	28285	0.000990	25080	0.004187	24128	0.002155	0.003197	1.483259	0.292888	1.483259	0.292888	0.893348	0.176403	0.716946
1646	C	28579	0.001645	25353	0.005049	24335	0.003000	0.003404	1.134794	0.214859	1.134794	0.214859	0.683472	0.129407	0.554065
1647	G	29044	0.013221	25824	0.024551	24655	0.015697	0.011329	0.721779	0.083978	0.721779	0.083978	0.434718	0.050579	0.400000
1648	T	29373	0.003336	26077	0.009242	24839	0.003825	0.005905	1.544061	0.238934	1.544061	0.238934	0.929969	0.143907	0.786062
1649	G	29081	0.003989	25833	0.022684	24562	0.006229	0.018695	3.001268	0.291614	3.001268	0.291614	1.807626	0.175635	1.631991
1650	A	29260	0.001538	26163	0.003631	24691	0.002106	0.002093	0.993882	0.249274	0.993882	0.249274	0.598603	0.150135	0.448468
1651	A	29409	0.000986	26219	0.002670	24806	0.001048	0.001684	1.606405	0.471660	1.606405	0.471660	0.967518	0.284075	0.683443
1652	A	30609	0.000882	27082	0.001514	25922	0.001543	0.000632	0.409456	0.199426	0.409456	0.199426	0.246610	0.120112	0.366722
1653	A	31488	0.000921	27675	0.011310	26602	0.001767	0.010389	5.880095	0.935916	5.880095	0.935916	3.541508	0.563690	2.977817
1654	G	31130	0.002795	27410	0.012076	26326	0.005356	0.009281	1.732877	0.199461	1.732877	0.199461	1.043690	0.120133	0.923557
1655	A	30966	0.002422	27310	0.002673	26151	0.002103	0.000251	0.119345	0.200172	0.119345	0.200172	0.071880	0.120561	0.192441
1656	C	31184	0.002245	27452	0.005063	26394	0.002235	0.002819	1.260936	0.279762	1.260936	0.279762	0.759446	0.168497	0.590949
1657	A	31157	0.001444	27421	0.001386	26410	0.001439	-0.000058	-0.040657	0.216438	-0.040657	0.216438	-0.024487	0.130358	0.105871
1658	A	30992	0.001710	27285	0.006377	26249	0.002476	0.004667	1.884683	0.318999	1.884683	0.318999	1.135121	0.192129	0.942992
1659	G	31533	0.008340	27581	0.008774	26680	0.009108	0.000434	0.047616	0.083861	0.047616	0.083861	0.028679	0.050509	0.079187
1660	C	31740	0.001922	27581	0.001595	26867	0.002270	-0.000327	-0.143833	0.152662	-0.143833	0.152662	-0.086629	0.091947	0.005318
1661	A	31445	0.001685	27232	0.001542	26645	0.002214	-0.000143	-0.064661	0.150179	-0.064661	0.150179	-0.038945	0.090451	0.051506
1662	A	32025	0.002123	27730	0.001839	27145	0.002505	-0.000284	-0.113441	0.146027	-0.113441	0.146027	-0.068324	0.087950	0.019626
1663	G	31993	0.001625	27898	0.001828	27258	0.002751	0.000203	0.073681	0.124251	0.073681	0.124251	0.044377	0.074835	0.119212
1664	A	31839	0.001602	27824	0.001474	27166	0.002098	-0.000128	-0.061129	0.153371	-0.061129	0.153371	-0.036817	0.092373	0.055556
1665	A	31807	0.001038	27880	0.000897	27176	0.001877	-0.000141	-0.075031	0.136032	-0.075031	0.136032	-0.045190	0.081930	0.036740
1666	G	31822	0.006662	27916	0.005731	27189	0.008055	-0.000931	-0.115532	0.080327	-0.115532	0.080327	-0.069583	0.048380	-0.021204
1667	C	32975	0.004458	29131	0.005664	28431	0.005030	0.001206	0.239804	0.115896	0.239804	0.115896	0.144431	0.069802	0.214233
1668	T	32797	0.004696	29029	0.006545	28284	0.005233	0.001850	0.353479	0.119615	0.353479	0.119615	0.212896	0.072043	0.284939
1669	C	32972	0.002821	29253	0.002530	28458	0.002952	-0.000291	-0.098560	0.140923	-0.098560	0.140923	-0.059361	0.084876	0.025515
1670	G	32869	0.003042	29268	0.003656	28385	0.005355	0.000613	0.114565	0.087580	0.114565	0.087580	0.069001	0.052748	0.121749
1671	T	32733	0.004399	29180	0.004318	28263	0.004812	-0.000081	-0.016876	0.110441	-0.016876	0.110441	-0.010164	0.066517	0.056353
1672	A	32308	0.001517	28967	0.002106	27892	0.003514	0.000589	0.167691	0.099892	0.167691	0.099892	0.100998	0.060164	0.161162
1673	C	32936	0.002308	29498	0.001424	28538	0.002243	-0.000884	-0.394038	0.161101	-0.394038	0.161101	-0.237324	0.097029	-0.140295
1674	C	32653	0.001991	29580	0.002366	28497	0.002211	0.000376	0.170003	0.171175	0.170003	0.171175	0.102391	0.103097	0.205487
1675	G	32276	0.002943	29344	0.002897	28251	0.003894	-0.000047	-0.011991	0.111927	-0.011991	0.111927	-0.007222	0.067412	0.060190
1676	A	32326	0.001485	29484	0.005088	28368	0.002009	0.003603	1.792973	0.332439	1.792973	0.332439	1.079885	0.200224	0.879661
1677	G	32169	0.001989	29363	0.004768	28300	0.001979	0.002778	1.404090	0.304086	1.404090	0.304086	0.845666	0.183147	0.662519
1678	A	32667	0.000857	29788	0.005036	28789	0.001876	0.004178	2.227656	0.383931	2.227656	0.383931	1.341689	0.231237	1.110453
1679	T	32502	0.008892	29704	0.012591	28792	0.009864	0.003699	0.375019	0.087542	0.375019	0.087542	0.225870	0.052726	0.278595
1680	C	32663	0.001163	29896	0.001739	29080	0.001513	0.000576	0.380662	0.210391	0.380662	0.210391	0.229268	0.126716	0.355984
1681	C	32691	0.002508	29848	0.003149	29184	0.004215	0.000641	0.152078	0.102213	0.152078	0.102213	0.091595	0.061561	0.153156
1682	G	32449	0.001633	29377	0.007761	29133	0.003947	0.006128	1.552369	0.202831	1.552369	0.202831	0.934972	0.122163	0.812810
1683	A	32348	0.001669	29305	0.005050	29041	0.002583	0.003381	1.309163	0.237547	1.309163	0.237547	0.788493	0.143072	0.645421
1684	C	33969	0.001354	30101	0.001927	30576	0.001439	0.000573	0.397954	0.231866	0.397954	0.231866	0.239683	0.139650	0.379332
1685	A	33733	0.006018	29936	0.009286	30397	0.007172	0.003269	0.455764	0.102238	0.455764	0.102238	0.274501	0.061576	0.336077
1686	C	34754	0.001266	30630	0.004440	31738	0.001418	0.003174	2.238622	0.448991	2.238622	0.448991	1.348294	0.270422	1.077872
1687	A	34867	0.001577	30705	0.017131	31944	0.001878	0.015553	8.280597	1.146198	8.280597	1.146198	4.987300	0.690341	4.296959
1688	G	34733	0.007025	30687	0.007853	31861	0.007501	0.000828	0.110443	0.090518	0.110443	0.090518	0.066518	0.054518	0.121036
1689	G	34637	0.004157	30612	0.005978	31908	0.006644	0.001821	0.274024	0.086585	0.274024	0.086585	0.165041	0.052149	0.217190
1690	T	34285	0.002888	30314	0.006664	31639	0.004488	0.003776	0.841336	0.141699	0.841336	0.141699	0.506726	0.085344	0.421382
1691	G	34234	0.008237	30245	0.008596	31641	0.009418	0.000359	0.038122	0.076954	0.038122	0.076954	0.022960	0.046348	0.069309
1692	C	33971	0.002767	30003	0.003300	31491	0.003366	0.000533	0.158229	0.130889	0.158229	0.130889	0.095299	0.078833	0.174132
1693	G	33707	0.015991	29960	0.017457	31360	0.016518	0.001466	0.088744	0.062366	0.088744	0.062366	0.053450	0.037562	0.091012
1694	C	33935	0.001562	30071	0.003126	31783	0.003209	0.001564	0.487379	0.129963	0.487379	0.129963	0.293542	0.078275	0.371817
1695	T	34287	0.003383	30358	0.018348	32385	0.004138	0.014965	3.616610	0.372391	3.616610	0.372391	2.178239	0.224287	1.953952
1696	G	34312	0.003497	30419	0.003550	32607	0.003895	0.000053	0.013632	0.120060	0.013632	0.120060	0.008210	0.072311	0.080521
1697	G	34199	0.012340	30282	0.011921	32595	0.012088	-0.000418	-0.034603	0.071880	-0.034603	0.071880	-0.020841	0.043293	0.022452
1698	C	34425	0.001540	30307	0.002343	32851	0.002253	0.000803	0.356528	0.160516	0.356528	0.160516	0.214733	0.096676	0.311409
1699	A	34381	0.000960	30295	0.006998	32816	0.002042	0.006038	2.957369	0.438918	2.957369	0.438918	1.781186	0.264355	1.516832
1700	G	34849	0.002324	30416	0.007562	33499	0.002567	0.005237	2.040127	0.310223	2.040127	0.310223	1.228743	0.186843	1.041899
1701	A	34794	0.001322	30372	0.007474	33462	0.002271	0.006152	2.708627	0.389365	2.708627	0.389365	1.631372	0.234510	1.396862
1702	G	35715	0.008400	30822	0.021121	34634	0.009730	0.012721	1.307402	0.121630	1.307402	0.121630	0.787432	0.073256	0.714175
1703	C	35958	0.002002	30918	0.011741	34891	0.003009	0.009738	3.236023	0.384462	3.236023	0.384462	1.949016	0.231557	1.717459
1704	A	35934	0.000891	31027	0.009250	34899	0.002665	0.008359	3.136965	0.388953	3.136965	0.388953	1.889355	0.234261	1.655093
1705	A	36034	0.000916	31148	0.003596	35054	0.001712	0.002680	1.565707	0.298220	1.565707	0.298220	0.943006	0.179614	0.763392
1706	G	36792	0.009649	31694	0.010791	35955	0.009401	0.001142	0.121465	0.082849	0.121465	0.082849	0.073157	0.049899	0.123056
1707	C	36985	0.002758	31853	0.002794	36131	0.002436	0.000036	0.014867	0.165408	0.014867	0.165408	0.008954	0.099623	0.108578
1708	C	36995	0.000973	31828	0.001571	36193	0.001768	0.000598	0.338087	0.161192	0.338087	0.161192	0.203626	0.097084	0.300710
1709	A	36938	0.001137	31707	0.001892	36143	0.001688	0.000755	0.447513	0.187195	0.447513	0.187195	0.269532	0.112745	0.382277
1710	A	36600	0.000956	31377	0.001976	35830	0.002596	0.001020	0.392853	0.122005	0.392853	0.122005	0.236610	0.073482	0.310093
1711	G	37675	0.003371	32101	0.003053	37085	0.003532	-0.000318	-0.090043	0.121877	-0.090043	0.121877	-0.054232	0.073405	0.019173
1712	G	37813	0.012535	32322	0.012252	37228	0.012115	-0.000284	-0.023414	0.069590	-0.023414	0.069590	-0.014102	0.041913	0.027811
1713	C	38470	0.003249	32934	0.002763	37955	0.003083	-0.000486	-0.157719	0.133904	-0.157719	0.133904	-0.094992	0.080649	-0.014343
1714	C	38789	0.000928	33351	0.001769	38306	0.001566	0.000841	0.536900	0.190203	0.536900	0.190203	0.323368	0.114557	0.400000
1715	T	39235	0.003670	33986	0.013241	38672	0.003387	0.009571	2.825286	0.320994	2.825286	0.320994	1.701634	0.193331	1.508304
1716	G	39644	0.003632	34431	0.003050	39177	0.005360	-0.000583	-0.108716	0.079547	-0.108716	0.079547	-0.065478	0.047910	-0.017568
1717	T	39975	0.002802	34870	0.002724	39556	0.004677	-0.000077	-0.016538	0.082326	-0.016538	0.082326	-0.009961	0.049584	0.039624
1718	C	41061	0.002168	35938	0.001753	40754	0.002920	-0.000414	-0.141950	0.109917	-0.141950	0.109917	-0.085495	0.066201	-0.019293
1719	G	41403	0.006545	36428	0.005737	41124	0.008170	-0.000808	-0.098903	0.068968	-0.098903	0.068968	-0.059568	0.041539	-0.018029
1720	G	41781	0.005218	36988	0.004785	41555	0.006064	-0.000432	-0.071294	0.083271	-0.071294	0.083271	-0.042940	0.050153	0.007213
1721	G	42236	0.001870	37674	0.002070	42022	0.002427	0.000200	0.082376	0.130040	0.082376	0.130040	0.049614	0.078322	0.127936
1722	A	42083	0.001259	37762	0.003893	41971	0.002978	0.002633	0.884207	0.145776	0.884207	0.145776	0.532547	0.087799	0.444748
1723	T	42400	0.004717	38185	0.009375	42331	0.005126	0.004658	0.908737	0.131842	0.908737	0.131842	0.547321	0.079407	0.467914
1724	C	42532	0.001434	38353	0.003937	42531	0.001340	0.002503	1.867556	0.370292	1.867556	0.370292	1.124806	0.223022	0.901783
1725	A	42678	0.003726	38418	0.009813	42745	0.005568	0.006088	1.093326	0.126798	1.093326	0.126798	0.658497	0.076369	0.582128
1726	A	42770	0.001870	38299	0.009530	43053	0.002601	0.007660	2.944443	0.347333	2.944443	0.347333	1.773401	0.209194	1.564207
1727	C	44801	0.001585	39876	0.002934	45293	0.001943	0.001349	0.694480	0.185321	0.694480	0.185321	0.418277	0.111616	0.400000
1728	C	45133	0.000997	39986	0.001250	45646	0.001796	0.000253	0.141049	0.129531	0.141049	0.129531	0.084952	0.078015	0.162967
1729	G	44923	0.002382	39732	0.003347	45342	0.004786	0.000966	0.201756	0.078618	0.201756	0.078618	0.121515	0.047351	0.168866
1730	A	44707	0.001678	39547	0.001644	45213	0.003804	-0.000034	-0.008931	0.073927	-0.008931	0.073927	-0.005379	0.044525	0.039146
1731	C	44512	0.002022	39325	0.001755	45018	0.002510	-0.000267	-0.106497	0.119964	-0.106497	0.119964	-0.064142	0.072253	0.008111
1732	G	44063	0.002678	38996	0.004077	44655	0.003964	0.001399	0.353041	0.105960	0.353041	0.105960	0.212632	0.063819	0.276451
1733	T	43288	0.003072	38075	0.003020	43956	0.003504	-0.000052	-0.014868	0.110664	-0.014868	0.110664	-0.008955	0.066652	0.057697
1734	T	42900	0.001445	37823	0.004468	43720	0.002150	0.003023	1.405998	0.232105	1.405998	0.232105	0.846815	0.139794	0.707021
1735	A	42965	0.001443	38109	0.012254	43900	0.002688	0.010811	4.022166	0.431573	4.022166	0.431573	2.422500	0.259931	2.162569
1736	G	41989	0.009121	37749	0.011338	43315	0.009165	0.002217	0.241845	0.079428	0.241845	0.079428	0.145660	0.047838	0.193499
1737	G	41132	0.004619	37384	0.004628	42669	0.004289	0.000008	0.001952	0.113292	0.001952	0.113292	0.001176	0.068235	0.069411
1738	G	41427	0.003645	37492	0.005361	42997	0.003791	0.001716	0.452702	0.131641	0.452702	0.131641	0.272657	0.079286	0.351943
1739	A	40565	0.000789	36745	0.002150	42244	0.000971	0.001361	1.402393	0.361563	1.402393	0.361563	0.844644	0.217765	0.626879
1740	A	40121	0.001321	36405	0.009696	41870	0.002842	0.008375	2.946897	0.331702	2.946897	0.331702	1.774879	0.199780	1.575100
1741	T	38848	0.003372	34750	0.011482	40617	0.003792	0.008110	2.138959	0.242346	2.138959	0.242346	1.288268	0.145962	1.142306
1742	T	38449	0.003251	35183	0.025296	40411	0.005395	0.022045	4.086562	0.322827	4.086562	0.322827	2.461285	0.194435	2.266850
1743	C	39030	0.002178	35660	0.013292	40969	0.002929	0.011114	3.794546	0.412237	3.794546	0.412237	2.285408	0.248285	2.037122
1744	G	39083	0.003224	35904	0.014344	41083	0.004820	0.011120	2.307266	0.218259	2.307266	0.218259	1.389638	0.131455	1.258183
1745	G	38899	0.009949	35809	0.014270	40953	0.008742	0.004321	0.494332	0.096147	0.494332	0.096147	0.297730	0.057908	0.355638
1746	C	38879	0.002006	35851	0.002929	40936	0.002125	0.000923	0.434093	0.177981	0.434093	0.177981	0.261449	0.107196	0.368644
1747	A	38798	0.001057	35818	0.001703	40856	0.001224	0.000646	0.528104	0.235607	0.528104	0.235607	0.318070	0.141903	0.400000
1748	A	39493	0.000861	36456	0.003676	41570	0.001323	0.002815	2.127441	0.390309	2.127441	0.390309	1.281331	0.235078	1.046253
1749	G	39465	0.002407	36434	0.010293	41491	0.004097	0.007885	1.924545	0.205545	1.924545	0.205545	1.159129	0.123797	1.035332
1750	T	39029	0.004228	36248	0.006621	41114	0.003575	0.002393	0.669411	0.160656	0.669411	0.160656	0.403178	0.096761	0.400000
1751	T	38851	0.001905	36175	0.013296	40989	0.003538	0.011392	3.220255	0.323739	3.220255	0.323739	1.939519	0.194984	1.744535
1752	A	38761	0.001084	36152	0.004509	40900	0.001638	0.003425	2.090892	0.349490	2.090892	0.349490	1.259318	0.210494	1.048824
1753	G	38546	0.001920	36190	0.008815	40726	0.003806	0.006895	1.811599	0.203536	1.811599	0.203536	1.091103	0.122587	0.968516
1754	T	38463	0.010374	36195	0.009504	40647	0.009988	-0.000870	-0.087054	0.073170	-0.087054	0.073170	-0.052431	0.044069	-0.008362
1755	C	38760	0.008385	36444	0.008589	40891	0.007752	0.000204	0.026261	0.086736	0.026261	0.086736	0.015817	0.052240	0.068057
1756	C	38734	0.001523	36290	0.001764	40949	0.001636	0.000240	0.146904	0.182111	0.146904	0.182111	0.088478	0.109683	0.198161
1757	C	39319	0.002289	36830	0.002498	41469	0.002966	0.000209	0.070462	0.119862	0.070462	0.119862	0.042438	0.072192	0.114630
1758	G	38635	0.002977	36315	0.004681	40902	0.003643	0.001705	0.467953	0.130343	0.467953	0.130343	0.281842	0.078504	0.360346
1759	T	38360	0.001330	36124	0.001993	40604	0.001502	0.000664	0.441735	0.207369	0.441735	0.207369	0.266051	0.124896	0.390947
1760	A	38221	0.001256	35900	0.002117	40392	0.001312	0.000861	0.656284	0.247914	0.656284	0.247914	0.395272	0.149315	0.400000
1761	A	38025	0.001078	35809	0.004356	40227	0.002138	0.003278	1.533401	0.245282	1.533401	0.245282	0.923548	0.147730	0.775818
1762	G	38825	0.002576	36286	0.006724	40770	0.003655	0.004149	1.135184	0.165801	1.135184	0.165801	0.683707	0.099860	0.583847
1763	T	38211	0.003324	35760	0.005481	40167	0.003884	0.002157	0.555472	0.133812	0.555472	0.133812	0.334554	0.080594	0.400000
1764	T	38134	0.002727	35720	0.006467	40174	0.004829	0.003740	0.774435	0.117992	0.774435	0.117992	0.466432	0.071065	0.400000
1765	C	37691	0.001698	35242	0.010612	39687	0.003250	0.008914	2.742501	0.301779	2.742501	0.301779	1.651774	0.181757	1.470016
1766	G	37595	0.008352	35240	0.010840	39592	0.008108	0.002488	0.306842	0.091392	0.306842	0.091392	0.184807	0.055044	0.239851
1767	C	38422	0.001640	35921	0.003229	40378	0.002774	0.001590	0.573088	0.141999	0.573088	0.141999	0.345163	0.085524	0.400000
1768	G	38239	0.001726	35673	0.002607	40076	0.001971	0.000881	0.446937	0.181525	0.446937	0.181525	0.269185	0.109330	0.378515
1769	A	38114	0.001181	35423	0.003896	39809	0.002110	0.002715	1.286734	0.226647	1.286734	0.226647	0.774984	0.136507	0.638477
1770	T	37758	0.001192	35059	0.004877	39467	0.002736	0.003686	1.346881	0.198975	1.346881	0.198975	0.811210	0.119840	0.691370
1771	A	37684	0.000902	34905	0.001977	39335	0.001297	0.001075	0.828776	0.247790	0.828776	0.247790	0.499162	0.149241	0.400000
1772	A	37652	0.001009	34906	0.006732	39339	0.002542	0.005723	2.251420	0.291007	2.251420	0.291007	1.356002	0.175270	1.180732
1773	G	37459	0.006007	34743	0.005843	39188	0.006558	-0.000164	-0.024956	0.087412	-0.024956	0.087412	-0.015031	0.052647	0.037617
1774	G	37347	0.005891	34644	0.006350	39079	0.007037	0.000460	0.065312	0.083080	0.065312	0.083080	0.039337	0.050038	0.089375
1775	G	36924	0.002871	34193	0.003480	38611	0.003186	0.000609	0.191323	0.134121	0.191323	0.134121	0.115232	0.080779	0.196011
1776	A	36746	0.000952	33967	0.001649	38383	0.001772	0.000696	0.392960	0.161226	0.392960	0.161226	0.236675	0.097105	0.333779
1777	T	36662	0.002018	33773	0.006840	38252	0.002457	0.004821	1.961979	0.289145	1.961979	0.289145	1.181676	0.174148	1.007527
1778	G	36617	0.006554	33727	0.009221	38218	0.007771	0.002667	0.343160	0.088812	0.343160	0.088812	0.206681	0.053490	0.260171
1779	C	36679	0.003026	33752	0.002459	38251	0.002667	-0.000567	-0.212684	0.149308	-0.212684	0.149308	-0.128097	0.089926	-0.038170
1780	C	37122	0.000889	34129	0.001201	38670	0.001655	0.000312	0.188736	0.148828	0.188736	0.148828	0.113673	0.089637	0.203311
1781	T	37057	0.002806	34064	0.003200	38553	0.004228	0.000393	0.093041	0.097698	0.093041	0.097698	0.056037	0.058842	0.114880
1782	G	36981	0.008842	33927	0.009697	38452	0.009778	0.000855	0.087428	0.074231	0.087428	0.074231	0.052657	0.044708	0.097366
1783	C	37056	0.002132	33934	0.002299	38508	0.002467	0.000167	0.067560	0.143633	0.067560	0.143633	0.040690	0.086509	0.127199
1784	T	36913	0.010213	33805	0.012454	38339	0.009990	0.002241	0.224286	0.081212	0.224286	0.081212	0.135084	0.048913	0.183997
1785	C	37041	0.003591	33802	0.003816	38403	0.003515	0.000226	0.064212	0.130426	0.064212	0.130426	0.038674	0.078554	0.117228
1786	T	36958	0.003463	33813	0.007275	38317	0.003549	0.003812	1.073980	0.181657	1.073980	0.181657	0.646845	0.109410	0.537435
1787	T	37168	0.002125	33959	0.007892	38536	0.002829	0.005766	2.038655	0.272625	2.038655	0.272625	1.227857	0.164199	1.063658
1788	G	37078	0.006203	33774	0.006780	38439	0.006634	0.000577	0.087011	0.091613	0.087011	0.091613	0.052406	0.055178	0.107583
1789	A	37130	0.002693	33703	0.005726	38462	0.004004	0.003033	0.757565	0.137294	0.757565	0.137294	0.456272	0.082690	0.400000
1790	C	37326	0.000964	33808	0.002485	38642	0.001449	0.001520	1.048954	0.258737	1.048954	0.258737	0.631772	0.155834	0.475938
1791	C	37414	0.001898	33732	0.004654	38649	0.002743	0.002757	1.005111	0.186057	1.005111	0.186057	0.605366	0.112060	0.493306
1792	G	37563	0.001730	33751	0.002252	38710	0.002971	0.000521	0.175494	0.114223	0.175494	0.114223	0.105698	0.068795	0.174493
1793	A	37522	0.001306	33728	0.001779	38691	0.002223	0.000473	0.212817	0.135080	0.212817	0.135080	0.128177	0.081357	0.209534
1794	G	37351	0.014083	33536	0.012285	38498	0.015871	-0.001797	-0.113246	0.054518	-0.113246	0.054518	-0.068206	0.032835	-0.035371
1795	C	37208	0.002204	33282	0.003245	38323	0.003601	0.001041	0.289136	0.112662	0.289136	0.112662	0.174143	0.067855	0.241998
1796	A	37089	0.001645	33099	0.001752	38228	0.003087	0.000108	0.034867	0.101098	0.034867	0.101098	0.021000	0.060890	0.081890
1797	G	37318	0.005011	33179	0.006450	38404	0.006380	0.001439	0.225545	0.091013	0.225545	0.091013	0.135843	0.054816	0.190659
1798	G	37458	0.006888	33268	0.007425	38475	0.008577	0.000537	0.062590	0.074466	0.062590	0.074466	0.037697	0.044850	0.082547
1799	T	37283	0.008556	33137	0.008329	38324	0.008454	-0.000227	-0.026865	0.082035	-0.026865	0.082035	-0.016180	0.049409	0.033229
1800	C	37003	0.001784	32657	0.005512	38060	0.001787	0.003728	2.086693	0.363329	2.086693	0.363329	1.256789	0.218828	1.037961
1801	G	36416	0.010682	32106	0.018844	37401	0.010240	0.008162	0.797014	0.100264	0.797014	0.100264	0.480031	0.060388	0.419644
1802	C	35603	0.001601	31354	0.003700	36470	0.002084	0.002099	1.007099	0.225548	1.007099	0.225548	0.606563	0.135845	0.470718
1803	A	35444	0.001721	31075	0.012132	36244	0.003863	0.010411	2.695237	0.285146	2.695237	0.285146	1.623307	0.171740	1.451568
1804	G	34153	0.003426	30254	0.016692	34928	0.005783	0.013266	2.293879	0.213409	2.293879	0.213409	1.381574	0.128534	1.253041
1805	T	33566	0.003694	29714	0.007135	34228	0.004178	0.003440	0.823499	0.157493	0.823499	0.157493	0.495983	0.094856	0.401127
1806	G	33046	0.003843	29248	0.006188	33596	0.003870	0.002345	0.606105	0.157239	0.606105	0.157239	0.365050	0.094703	0.400000
1807	A	32213	0.002297	28349	0.004938	32655	0.003552	0.002641	0.743531	0.155635	0.743531	0.155635	0.447819	0.093737	0.400000
1808	C	32016	0.003498	28069	0.009370	32242	0.004993	0.005872	1.175835	0.162348	1.175835	0.162348	0.708191	0.097780	0.610411
1809	T	31680	0.005808	27621	0.008327	31663	0.006159	0.002519	0.409007	0.116791	0.409007	0.116791	0.246340	0.070342	0.316682
1810	C	31039	0.005348	26934	0.014443	30976	0.006747	0.009095	1.347916	0.155747	1.347916	0.155747	0.811833	0.093804	0.718029
1811	G	30818	0.006522	26624	0.019869	30573	0.008570	0.013347	1.557488	0.149340	1.557488	0.149340	0.938055	0.089946	0.848110
1812	G	29797	0.004933	25601	0.005039	29325	0.005149	0.000105	0.020485	0.116921	0.020485	0.116921	0.012338	0.070420	0.082758
1813	A	29312	0.002047	25119	0.002627	28842	0.003190	0.000581	0.182002	0.132302	0.182002	0.132302	0.109618	0.079684	0.189302
1814	C	29009	0.002275	24692	0.004293	28446	0.003726	0.002018	0.541476	0.144688	0.541476	0.144688	0.326124	0.087144	0.400000
1815	G	28395	0.007149	23968	0.008344	27733	0.007789	0.001195	0.153470	0.099994	0.153470	0.099994	0.092433	0.060225	0.152658
1816	C	28151	0.002096	23295	0.002275	27289	0.002565	0.000179	0.069909	0.161950	0.069909	0.161950	0.042105	0.097540	0.139646
1817	T	27634	0.011435	22508	0.011640	26643	0.013362	0.000205	0.015351	0.072215	0.015351	0.072215	0.009246	0.043494	0.052740
1818	C	27628	0.001629	22366	0.001341	26609	0.001917	-0.000287	-0.149981	0.181148	-0.149981	0.181148	-0.090332	0.109103	0.018772
1819	C	27486	0.001746	22202	0.002748	26478	0.002228	0.001001	0.449299	0.202834	0.449299	0.202834	0.270607	0.122164	0.392771
1820	G	27218	0.002902	21776	0.006199	26159	0.004320	0.003297	0.763240	0.161638	0.763240	0.161638	0.459690	0.097352	0.400000
1821	A	27179	0.001950	21810	0.010500	26079	0.004141	0.008550	2.064524	0.267806	2.064524	0.267806	1.243437	0.161296	1.082141
1822	C	27297	0.004982	21809	0.008345	26091	0.004254	0.003363	0.790474	0.191977	0.790474	0.191977	0.476093	0.115625	0.400000
1823	T	27134	0.003022	21556	0.006819	25885	0.003245	0.003797	1.170189	0.238577	1.170189	0.238577	0.704790	0.143692	0.561098
1824	G	26792	0.009070	21218	0.007776	25380	0.009102	-0.001293	-0.142112	0.092726	-0.142112	0.092726	-0.085592	0.055848	-0.029744
1825	T	26556	0.016870	20871	0.015524	25114	0.014773	-0.001346	-0.091120	0.079635	-0.091120	0.079635	-0.054880	0.047963	-0.006917
1826	C	26924	0.001783	20891	0.001963	25225	0.002379	0.000180	0.075579	0.168533	0.075579	0.168533	0.045520	0.101505	0.147026
1827	T	26204	0.001870	20410	0.004508	24531	0.003180	0.002638	0.829541	0.194230	0.829541	0.194230	0.499622	0.116982	0.400000
1828	A	25855	0.002901	19948	0.008823	24214	0.003717	0.005922	1.593321	0.261427	1.593321	0.261427	0.959637	0.157454	0.802183
1829	G	25879	0.005178	20090	0.018766	24178	0.006659	0.013588	2.040505	0.226802	2.040505	0.226802	1.228971	0.136600	1.092371
1830	T	25278	0.002690	19576	0.005670	23436	0.003072	0.002980	0.970030	0.234590	0.970030	0.234590	0.584237	0.141291	0.442946
1831	A	24733	0.001092	19095	0.004923	22798	0.001491	0.003831	2.568862	0.574322	2.568862	0.574322	1.547194	0.345907	1.201287
1832	A	24355	0.001273	18711	0.005131	22445	0.001827	0.003858	2.111928	0.454561	2.111928	0.454561	1.271988	0.273776	0.998212
1833	C	23776	0.001388	18344	0.017826	21880	0.003839	0.016438	4.281717	0.536790	4.281717	0.536790	2.578825	0.323302	2.255523
1834	A	23724	0.001349	18254	0.000931	21782	0.001745	-0.000418	-0.239340	0.192229	-0.239340	0.192229	-0.144151	0.115777	-0.028374
1835	A	23521	0.001573	18062	0.001772	21610	0.001758	0.000199	0.112948	0.231704	0.112948	0.231704	0.068027	0.139552	0.207579
1836	C	23345	0.001542	17905	0.001508	21383	0.001777	-0.000034	-0.019204	0.218160	-0.019204	0.218160	-0.011566	0.131395	0.119829
1837	A	22517	0.001998	17189	0.004014	20436	0.002789	0.002016	0.722683	0.224922	0.722683	0.224922	0.435263	0.135468	0.400000
1838	T	21347	0.002623	16392	0.006894	19281	0.004149	0.004270	1.029193	0.211677	1.029193	0.211677	0.619870	0.127490	0.492380
1839	A	20787	0.003367	15935	0.012865	18636	0.005098	0.009497	1.863065	0.271733	1.863065	0.271733	1.122101	0.163661	0.958440
1840	G	20213	0.011230	15581	0.011553	18042	0.012305	0.000322	0.026180	0.092574	0.026180	0.092574	0.015768	0.055756	0.071524
1841	G	19654	0.006614	15206	0.007234	17521	0.009646	0.000620	0.064232	0.093569	0.064232	0.093569	0.038686	0.056355	0.095042
1842	T	19078	0.006290	14873	0.006455	17011	0.006819	0.000165	0.024150	0.128172	0.024150	0.128172	0.014545	0.077197	0.091742
1843	G	18842	0.004034	14690	0.004289	16712	0.005924	0.000255	0.043061	0.120159	0.043061	0.120159	0.025935	0.072370	0.098305
1844	A	18556	0.002156	14467	0.002834	16463	0.002976	0.000678	0.227928	0.190491	0.227928	0.190491	0.137278	0.114731	0.252009
1845	C	19011	0.001420	14790	0.002028	16921	0.002009	0.000608	0.302670	0.234875	0.302670	0.234875	0.182295	0.141462	0.323757
1846	C	21328	0.001547	16220	0.001665	18960	0.001530	0.000117	0.076722	0.274007	0.076722	0.274007	0.046209	0.165031	0.211240
1847	G	21328	0.010034	16062	0.011144	18893	0.010586	0.001111	0.104909	0.102199	0.104909	0.102199	0.063185	0.061553	0.124738
1848	C	21695	0.001659	16312	0.003740	19122	0.002144	0.002080	0.970190	0.299102	0.970190	0.299102	0.584333	0.180146	0.404187
1849	A	21565	0.001808	16218	0.001788	18964	0.002057	-0.000020	-0.009895	0.214245	-0.009895	0.214245	-0.005960	0.129037	0.123077
1850	A	21406	0.001869	16103	0.003912	18820	0.002710	0.002044	0.754158	0.236905	0.754158	0.236905	0.454220	0.142685	0.400000
1851	A	21140	0.000804	15924	0.002324	18638	0.001717	0.001519	0.884940	0.294747	0.884940	0.294747	0.532989	0.177522	0.400000
1852	T	20855	0.007480	15764	0.010213	18433	0.007541	0.002733	0.362417	0.136550	0.362417	0.136550	0.218279	0.082243	0.300522
1853	C	20870	0.001246	15786	0.001330	18470	0.002274	0.000084	0.037153	0.166956	0.037153	0.166956	0.022377	0.100555	0.122932
1854	C	20997	0.001476	15951	0.001818	18545	0.001779	0.000342	0.192006	0.243554	0.192006	0.243554	0.115643	0.146690	0.262333
1855	G	20960	0.008969	16030	0.011416	18541	0.010571	0.002447	0.231444	0.102350	0.231444	0.102350	0.139396	0.061644	0.201040
1856	C	20785	0.001107	15907	0.004589	18394	0.001250	0.003483	2.785177	0.745547	2.785177	0.745547	1.677477	0.449034	1.228444
1857	A	21031	0.000999	16239	0.004249	18718	0.001870	0.003251	1.738370	0.418039	1.738370	0.418039	1.046998	0.251780	0.795218
1858	A	22801	0.001009	17710	0.005082	20433	0.001958	0.004073	2.080665	0.441192	2.080665	0.441192	1.253159	0.265725	0.987434
1859	G	23624	0.003429	18502	0.002811	21288	0.002959	-0.000618	-0.208896	0.186034	-0.208896	0.186034	-0.125815	0.112046	-0.013770
1860	G	23731	0.003413	18804	0.003404	21431	0.003826	-0.000010	-0.002542	0.148956	-0.002542	0.148956	-0.001531	0.089714	0.088183
1861	A	23836	0.001468	18941	0.001901	21536	0.002043	0.000432	0.211577	0.199536	0.211577	0.199536	0.127430	0.120178	0.247608
1862	C	24922	0.001083	19913	0.003164	22595	0.002124	0.002080	0.979297	0.254593	0.979297	0.254593	0.589818	0.153338	0.436480
1863	T	24972	0.002883	19980	0.003604	22621	0.001945	0.000720	0.370354	0.285142	0.370354	0.285142	0.223060	0.171738	0.394797
1864	C	25568	0.004146	20439	0.007094	23172	0.004272	0.002948	0.690121	0.180857	0.690121	0.180857	0.415652	0.108928	0.400000
1865	G	25721	0.003344	20574	0.014533	23359	0.004110	0.011189	2.722621	0.355996	2.722621	0.355996	1.639801	0.214412	1.425389
1866	T	25719	0.003149	20651	0.009007	23375	0.003380	0.005857	1.733125	0.294833	1.733125	0.294833	1.043839	0.177574	0.866265
1867	A	25648	0.001053	20658	0.006341	23326	0.002272	0.005289	2.327607	0.411864	2.327607	0.411864	1.401889	0.248061	1.153828
1868	C	25897	0.001699	20970	0.002670	23578	0.003096	0.000971	0.313763	0.146553	0.313763	0.146553	0.188975	0.088267	0.277242
1869	G	25947	0.003430	21077	0.003463	23634	0.004147	0.000033	0.008060	0.131325	0.008060	0.131325	0.004855	0.079095	0.083950
1870	G	26089	0.003756	21290	0.003429	23762	0.005303	-0.000328	-0.061768	0.104302	-0.061768	0.104302	-0.037202	0.062820	0.025618
1871	T	26014	0.006420	21388	0.005424	23686	0.006924	-0.000996	-0.143852	0.102777	-0.143852	0.102777	-0.086640	0.061902	-0.024739
1872	C	25973	0.005775	21534	0.004690	23676	0.006631	-0.001085	-0.163616	0.100898	-0.163616	0.100898	-0.098544	0.060770	-0.037774
1873	A	26235	0.001715	21833	0.001191	23954	0.001712	-0.000524	-0.306382	0.207906	-0.306382	0.207906	-0.184530	0.125219	-0.059311
1874	C	28343	0.001376	23934	0.001170	25884	0.001584	-0.000206	-0.130125	0.198101	-0.130125	0.198101	-0.078373	0.119314	0.040941
1875	T	28337	0.002153	24070	0.003241	25943	0.003007	0.001088	0.361834	0.158037	0.361834	0.158037	0.217928	0.095184	0.313111
1876	G	27741	0.002704	23776	0.003323	25369	0.002720	0.000619	0.227622	0.181153	0.227622	0.181153	0.137094	0.109106	0.246200
1877	A	27531	0.001271	23700	0.001435	25168	0.001232	0.000163	0.132583	0.266275	0.132583	0.266275	0.079853	0.160374	0.240227
1878	A	27389	0.000621	23751	0.006737	25144	0.001750	0.006116	3.494942	0.614515	3.494942	0.614515	2.104960	0.370115	1.734845
1879	T	26980	0.013121	23578	0.018025	24822	0.011119	0.004904	0.441080	0.104028	0.441080	0.104028	0.265657	0.062655	0.328312
1880	C	26676	0.002587	23455	0.001663	24523	0.002528	-0.000924	-0.365407	0.168564	-0.365407	0.168564	-0.220080	0.101524	-0.118556
1881	C	26345	0.002050	23294	0.001975	24221	0.002849	-0.000075	-0.026316	0.141574	-0.026316	0.141574	-0.015850	0.085268	0.069419
1882	T	26305	0.003041	23294	0.006225	24207	0.003966	0.003184	0.802747	0.176223	0.802747	0.176223	0.483485	0.106137	0.400000
1883	G	26461	0.006878	23416	0.008712	24357	0.008129	0.001834	0.225603	0.099099	0.225603	0.099099	0.135878	0.059686	0.195564
1884	C	26056	0.005181	22996	0.005479	23984	0.005504	0.000298	0.054158	0.120221	0.054158	0.120221	0.032618	0.072407	0.105026
1885	C	26041	0.001267	23008	0.001434	23919	0.001965	0.000167	0.085015	0.170007	0.085015	0.170007	0.051203	0.102393	0.153597
1886	C	26025	0.000999	23041	0.002127	23971	0.001585	0.001128	0.711311	0.255575	0.711311	0.255575	0.428414	0.153929	0.400000
1887	A	25951	0.001927	22987	0.004524	23880	0.003518	0.002598	0.738457	0.168520	0.738457	0.168520	0.444764	0.101497	0.400000
1888	G	26236	0.003392	23267	0.004642	24119	0.005017	0.001249	0.249060	0.116519	0.249060	0.116519	0.150006	0.070178	0.220184
1889	T	26132	0.002679	23240	0.003313	24058	0.003492	0.000635	0.181737	0.143164	0.181737	0.143164	0.109458	0.086226	0.195684
1890	G	26144	0.005240	23324	0.005231	24144	0.007331	-0.000010	-0.001302	0.088895	-0.001302	0.088895	-0.000784	0.053540	0.052756
1891	C	26414	0.003597	23593	0.004705	24458	0.003516	0.001108	0.315169	0.168216	0.315169	0.168216	0.189822	0.101314	0.291137
1892	G	26485	0.008646	23670	0.008112	24595	0.009961	-0.000535	-0.053694	0.082191	-0.053694	0.082191	-0.032339	0.049502	0.017163
1893	G	26596	0.006994	23834	0.007091	24742	0.008528	0.000097	0.011395	0.087789	0.011395	0.087789	0.006863	0.052874	0.059738
1894	G	26534	0.004372	23829	0.005204	24690	0.005346	0.000832	0.155621	0.116567	0.155621	0.116567	0.093728	0.070207	0.163935
1895	T	26380	0.002616	23847	0.002348	24585	0.003661	-0.000267	-0.073021	0.121680	-0.073021	0.121680	-0.043980	0.073286	0.029307
1896	A	26796	0.001493	24121	0.009825	25037	0.001837	0.008333	4.535345	0.764418	4.535345	0.764418	2.731582	0.460400	2.271182
1897	T	26705	0.011084	24051	0.014968	25097	0.010400	0.003884	0.373486	0.100631	0.373486	0.100631	0.224946	0.060609	0.285555
1898	C	27923	0.001325	24868	0.002011	26220	0.002212	0.000686	0.309913	0.166965	0.309913	0.166965	0.186657	0.100561	0.287218
1899	T	28438	0.003235	25308	0.004070	26898	0.003458	0.000835	0.241432	0.153607	0.241432	0.153607	0.145411	0.092516	0.237927
1900	G	27979	0.002609	25105	0.003107	26530	0.003242	0.000498	0.153581	0.144658	0.153581	0.144658	0.092500	0.087126	0.179626
1901	A	27822	0.001797	25005	0.002719	26398	0.002083	0.000922	0.442679	0.208559	0.442679	0.208559	0.266620	0.125613	0.392232
1902	A	27685	0.001409	24956	0.002484	26302	0.002205	0.001076	0.487797	0.187186	0.487797	0.187186	0.293794	0.112740	0.400000
1903	C	27664	0.001446	24971	0.002363	26312	0.001976	0.000917	0.463910	0.204321	0.463910	0.204321	0.279407	0.123060	0.400000
1904	A	27696	0.001805	25005	0.004159	26345	0.003340	0.002354	0.704685	0.162458	0.704685	0.162458	0.424423	0.097847	0.400000
1905	C	27699	0.004441	25090	0.003627	26410	0.004619	-0.000814	-0.176135	0.120587	-0.176135	0.120587	-0.106084	0.072628	-0.033456
1906	C	27758	0.001621	25151	0.001511	26486	0.001850	-0.000110	-0.059610	0.186247	-0.059610	0.186247	-0.035902	0.112174	0.076272
1907	C	27765	0.001153	25121	0.001075	26452	0.001285	-0.000078	-0.060476	0.226119	-0.060476	0.226119	-0.036424	0.136189	0.099765
1908	A	27771	0.001224	25164	0.002066	26462	0.001814	0.000842	0.464268	0.206995	0.464268	0.206995	0.279623	0.124670	0.400000
1909	T	27936	0.001897	25370	0.001971	26616	0.001616	0.000074	0.045580	0.236285	0.045580	0.236285	0.027452	0.142312	0.169764
1910	T	28119	0.002205	25669	0.006779	26810	0.002051	0.004574	2.229466	0.414431	2.229466	0.414431	1.342779	0.249607	1.093173
1911	A	28094	0.003061	25718	0.005910	26843	0.002608	0.002849	1.092551	0.258590	1.092551	0.258590	0.658030	0.155746	0.502284
1912	C	28285	0.002015	25975	0.002964	27048	0.001886	0.000949	0.503404	0.238975	0.503404	0.238975	0.303194	0.143932	0.400000
1913	A	28354	0.001199	26114	0.001991	27165	0.001583	0.000792	0.500432	0.230510	0.500432	0.230510	0.301404	0.138834	0.400000
1914	A	29015	0.001103	26667	0.003975	27773	0.001944	0.002872	1.477149	0.299817	1.477149	0.299817	0.889669	0.180576	0.709092
1915	T	29210	0.001678	26852	0.002532	28033	0.002854	0.000855	0.299565	0.140547	0.299565	0.140547	0.180424	0.084650	0.265074
1916	G	29442	0.003329	27189	0.003053	28284	0.002828	-0.000276	-0.097535	0.168181	-0.097535	0.168181	-0.058744	0.101294	0.042549
1917	G	29692	0.003974	27486	0.003020	28485	0.003476	-0.000954	-0.274611	0.144699	-0.274611	0.144699	-0.165395	0.087150	-0.078245
1918	G	29813	0.001711	27729	0.003715	28677	0.003871	0.002004	0.517700	0.123229	0.517700	0.123229	0.311804	0.074219	0.386024
1919	A	29782	0.001511	27789	0.002411	28671	0.001953	0.000900	0.460808	0.199583	0.460808	0.199583	0.277539	0.120206	0.397745
1920	C	30197	0.001821	28305	0.003816	29116	0.002026	0.001994	0.984124	0.252850	0.984124	0.252850	0.592726	0.152289	0.440437
1921	G	30482	0.001903	28709	0.005364	29510	0.003728	0.003461	0.928602	0.160559	0.928602	0.160559	0.559285	0.096702	0.462583
1922	A	30660	0.001305	29004	0.003034	29752	0.002118	0.001729	0.816732	0.208347	0.816732	0.208347	0.491907	0.125485	0.400000
1923	A	30808	0.001396	29293	0.004574	29982	0.003502	0.003179	0.907664	0.155797	0.907664	0.155797	0.546675	0.093835	0.452840
1924	G	31515	0.003141	30467	0.003085	30823	0.003471	-0.000056	-0.016148	0.129140	-0.016148	0.129140	-0.009726	0.077780	0.068054
1925	G	31363	0.001849	30522	0.001802	30794	0.003053	-0.000047	-0.015506	0.112546	-0.015506	0.112546	-0.009339	0.067785	0.058446
1926	A	31119	0.000964	30457	0.001445	30676	0.002152	0.000481	0.223386	0.133023	0.223386	0.133023	0.134542	0.080118	0.214661
1927	C	31552	0.003898	30920	0.004075	31039	0.004092	0.000177	0.043187	0.123560	0.043187	0.123560	0.026011	0.074418	0.100430
1928	C	31623	0.001391	31028	0.001547	31131	0.001927	0.000156	0.080732	0.159297	0.080732	0.159297	0.048624	0.095943	0.144566
1929	C	31725	0.001891	31199	0.002917	31284	0.002206	0.001026	0.464956	0.186026	0.464956	0.186026	0.280037	0.112041	0.392078
1930	G	31685	0.003503	31010	0.003644	31108	0.005143	0.000141	0.027365	0.092877	0.027365	0.092877	0.016482	0.055939	0.072421
1931	T	31585	0.004464	30856	0.006190	30978	0.004648	0.001726	0.371284	0.129546	0.371284	0.129546	0.223620	0.078024	0.301644
1932	C	31472	0.001366	30697	0.003160	30926	0.001390	0.001794	1.289991	0.338233	1.289991	0.338233	0.776946	0.203714	0.573232
1933	A	30539	0.000557	25335	0.004500	28399	0.001409	0.003943	2.799459	0.542806	2.799459	0.542806	1.686079	0.326925	1.359154
1934	A	30367	0.000922	25035	0.003275	28258	0.001203	0.002353	1.955920	0.473145	1.955920	0.473145	1.178026	0.284969	0.893057
1935	C	30696	0.001433	25343	0.006669	28589	0.002518	0.005235	2.078697	0.329943	2.078697	0.329943	1.251973	0.198720	1.053253
1936	G	30830	0.002368	25487	0.002786	28722	0.003969	0.000418	0.105291	0.109136	0.105291	0.109136	0.063416	0.065731	0.129147
1937	G	30782	0.007862	25456	0.009389	28713	0.012816	0.001527	0.119144	0.061957	0.119144	0.061957	0.071759	0.037316	0.109075
1938	C	30790	0.007275	25483	0.009575	28728	0.009016	0.002300	0.255105	0.088210	0.255105	0.088210	0.153646	0.053128	0.206774
1939	G	30884	0.001813	25624	0.003122	28823	0.002949	0.001309	0.443819	0.151915	0.443819	0.151915	0.267306	0.091497	0.358803
1940	G	30968	0.001518	25793	0.002791	29027	0.003480	0.001274	0.366073	0.119640	0.366073	0.119640	0.220481	0.072058	0.292539
1941	G	30906	0.003268	25934	0.004396	29093	0.003609	0.001128	0.312487	0.148527	0.312487	0.148527	0.188207	0.089456	0.277663
1942	G	31010	0.117317	26093	0.096693	29252	0.056167	-0.020624	-0.367197	0.049557	-999.000000	0.000000	-999.000000	0.000000	-999.000000
1943	G	30903	0.001197	26234	0.002401	29296	0.001946	0.001204	0.618901	0.202819	0.618901	0.202819	0.372756	0.122156	0.400000
1944	T	29031	0.021046	26443	0.026510	27706	0.022378	0.005463	0.244143	0.059547	0.244143	0.059547	0.147044	0.035864	0.182908
1945	A	28977	0.001242	26422	0.002687	27735	0.001370	0.001445	1.054507	0.326005	1.054507	0.326005	0.635116	0.196349	0.438767
1946	A	28619	0.001572	26096	0.003679	27319	0.001757	0.002106	1.198816	0.305617	1.198816	0.305617	0.722032	0.184069	0.537963
1947	C	30983	0.004099	27915	0.004084	29506	0.005118	-0.000015	-0.002969	0.103138	-0.002969	0.103138	-0.001788	0.062119	0.060331
1948	T	30438	0.006341	27456	0.007321	28941	0.007533	0.000980	0.130108	0.091915	0.130108	0.091915	0.078362	0.055359	0.133722
1949	A	29967	0.003904	26907	0.003828	28325	0.005154	-0.000076	-0.014802	0.101292	-0.014802	0.101292	-0.008915	0.061007	0.052092
1950	T	30019	0.004197	26876	0.004279	28393	0.004755	0.000082	0.017155	0.115020	0.017155	0.115020	0.010333	0.069275	0.079607
1951	G	29887	0.004283	26686	0.006520	28251	0.005239	0.002237	0.427101	0.123922	0.427101	0.123922	0.257237	0.074637	0.331874
1952	A	29950	0.002104	26832	0.004211	28340	0.001905	0.002108	1.106249	0.291954	1.106249	0.291954	0.666280	0.175840	0.490439
1953	C	30850	0.005154	27351	0.003802	29265	0.005262	-0.001352	-0.256838	0.107154	-0.256838	0.107154	-0.154691	0.064537	-0.090153
1954	C	31061	0.118605	27468	0.095238	29443	0.058112	-0.023367	-0.402105	0.047454	-999.000000	0.000000	-999.000000	0.000000	-999.000000
1955	C	31470	0.002955	27827	0.002731	29939	0.002572	-0.000224	-0.087109	0.170684	-0.087109	0.170684	-0.052465	0.102801	0.050336
1956	T	31707	0.011354	28035	0.018299	30222	0.012474	0.006945	0.556710	0.085544	0.556710	0.085544	0.335299	0.051522	0.386821
1957	C	31749	0.006142	28010	0.012103	30262	0.006576	0.005961	0.906475	0.136364	0.906475	0.136364	0.545959	0.082130	0.463829
1958	T	31032	0.002546	27402	0.012554	29680	0.003133	0.010008	3.193973	0.405845	3.193973	0.405845	1.923690	0.244435	1.679255
1959	T	30668	0.001728	27124	0.014231	29376	0.001906	0.012503	6.558587	0.963331	6.558587	0.963331	3.950155	0.580202	3.369953
1960	A	30497	0.001410	26900	0.005130	29132	0.001545	0.003720	2.408334	0.477696	2.408334	0.477696	1.450509	0.287710	1.162799
1961	A	29986	0.001534	26527	0.004298	28703	0.001812	0.002763	1.525376	0.331199	1.525376	0.331199	0.918715	0.199477	0.719238
1962	G	29829	0.004526	26407	0.005074	28569	0.004515	0.000549	0.121499	0.130311	0.121499	0.130311	0.073177	0.078485	0.151662
1963	G	29451	0.002615	26157	0.004702	28302	0.003887	0.002088	0.537188	0.142832	0.537188	0.142832	0.323542	0.086026	0.400000
1964	T	29148	0.003877	25922	0.003588	27990	0.004109	-0.000289	-0.070360	0.126968	-0.070360	0.126968	-0.042377	0.076471	0.034095
1965	A	29193	0.000925	25985	0.005465	28037	0.001712	0.004540	2.651723	0.478593	2.651723	0.478593	1.597100	0.288251	1.308849
1966	G	29291	0.008433	26096	0.012492	28259	0.009767	0.004060	0.415664	0.093072	0.415664	0.093072	0.250350	0.056056	0.306406
1967	C	29429	0.001699	26238	0.002020	28402	0.002359	0.000321	0.136061	0.156478	0.136061	0.156478	0.081948	0.094245	0.176192
1968	G	27319	0.002672	24744	0.004728	27852	0.003590	0.002056	0.572717	0.160286	0.572717	0.160286	0.344940	0.096538	0.400000
1969	T	27464	0.009613	24941	0.006094	28042	0.006169	-0.003518	-0.570274	0.132272	-0.570274	0.132272	-0.343469	0.079666	-0.263803
1970	A	27760	0.001405	25190	0.002501	28387	0.002360	0.001096	0.464400	0.173570	0.464400	0.173570	0.279702	0.104539	0.384241
1971	G	27992	0.008002	25442	0.005660	28560	0.005252	-0.002342	-0.445984	0.140551	-0.445984	0.140551	-0.268611	0.084652	-0.183959
1972	T	27900	0.005412	25485	0.005101	28501	0.004982	-0.000311	-0.062451	0.126117	-0.062451	0.126117	-0.037613	0.075959	0.038346
1973	A	27817	0.007477	25612	0.006950	28420	0.005137	-0.000528	-0.102696	0.143317	-0.102696	0.143317	-0.061853	0.086318	0.024465
1974	C	28489	0.002949	26179	0.003552	29116	0.003125	0.000604	0.193240	0.157789	0.193240	0.157789	0.116386	0.095034	0.211420
1975	C	28819	0.012422	26574	0.016708	29442	0.013043	0.004286	0.328593	0.080692	0.328593	0.080692	0.197907	0.048600	0.246507
1976	T	28762	0.003929	26631	0.007698	29376	0.003166	0.003769	1.190518	0.240227	1.190518	0.240227	0.717034	0.144686	0.572348
1977	T	28598	0.002063	26592	0.009138	29331	0.002898	0.007075	2.441376	0.345876	2.441376	0.345876	1.470410	0.208317	1.262094
1978	G	28692	0.009166	26651	0.010731	29425	0.011419	0.001565	0.137053	0.074794	0.137053	0.074794	0.082545	0.045047	0.127593
1979	C	28918	0.008403	26783	0.006161	29582	0.005206	-0.002242	-0.430754	0.142879	-0.430754	0.142879	-0.259437	0.086055	-0.173383
1980	C	29237	0.001095	27105	0.001955	29944	0.002304	0.000861	0.373586	0.150530	0.373586	0.150530	0.225006	0.090662	0.315668
1981	G	29386	0.012829	27205	0.015218	30067	0.011740	0.002389	0.203446	0.085690	0.203446	0.085690	0.122533	0.051610	0.174143
1982	C	29746	0.003900	27557	0.004754	30415	0.004603	0.000854	0.185553	0.120729	0.185553	0.120729	0.111756	0.072713	0.184470
1983	T	29819	0.009289	27181	0.015378	30419	0.006312	0.006089	0.964696	0.163915	0.964696	0.163915	0.581024	0.098724	0.482300
1984	T	30020	0.003631	27384	0.031405	30620	0.005225	0.027774	5.315304	0.472239	5.315304	0.472239	3.201341	0.284424	2.916917
1985	C	30111	0.001428	27314	0.009189	30666	0.001826	0.007761	4.250186	0.661576	4.250186	0.661576	2.559834	0.398459	2.161375
1986	A	29367	0.001566	25480	0.009341	29874	0.002075	0.007774	3.745947	0.569050	3.745947	0.569050	2.256137	0.342732	1.913405
1987	G	29324	0.010742	25566	0.030001	29870	0.009006	0.019259	2.138506	0.189701	2.138506	0.189701	1.287996	0.114255	1.173741
1988	T	29252	0.003726	25328	0.005843	29864	0.004621	0.002117	0.458152	0.135244	0.458152	0.135244	0.275939	0.081456	0.357395
1989	A	29478	0.000746	25464	0.003495	30006	0.001966	0.002749	1.397980	0.274180	1.397980	0.274180	0.841986	0.165135	0.676851
1990	G	29851	0.005427	25710	0.005445	30402	0.008848	0.000018	0.002079	0.070905	0.002079	0.070905	0.001252	0.042705	0.043958
1991	C	29960	0.009212	25721	0.006648	30507	0.005048	-0.002564	-0.507926	0.154548	-0.507926	0.154548	-0.305917	0.093082	-0.212835
1992	G	30153	0.018041	25930	0.021597	30690	0.019225	0.003555	0.184935	0.062693	0.184935	0.062693	0.111384	0.037760	0.149144
1993	G	30902	0.019093	26376	0.018767	31476	0.019539	-0.000326	-0.016662	0.059014	-0.016662	0.059014	-0.010035	0.035543	0.025508
1994	C	31383	0.025077	26828	0.026279	31950	0.024664	0.001201	0.048705	0.054101	0.048705	0.054101	0.029335	0.032584	0.061919
1995	T	31284	0.003420	26881	0.008296	31814	0.003772	0.004876	1.292588	0.208084	1.292588	0.208084	0.778509	0.125327	0.653183
1996	T	31467	0.008390	26990	0.016488	31895	0.004922	0.008098	1.645101	0.231200	1.645101	0.231200	0.990824	0.139249	0.851575
1997	G	31094	0.008265	27022	0.015654	31447	0.008172	0.007389	0.904089	0.125833	0.904089	0.125833	0.544522	0.075788	0.468734
1998	C	30413	0.001973	26696	0.003446	30819	0.002012	0.001473	0.732383	0.237858	0.732383	0.237858	0.441105	0.143259	0.400000
1999	A	29560	0.001691	26343	0.010211	29980	0.002602	0.008520	3.274726	0.450782	3.274726	0.450782	1.972326	0.271500	1.700826
[truncated: 916 more rows]
