# Supplementary material for: Model-Free RNA Sequence and Structure Alignment Informed by SHAPE Probing Reveals a Conserved Alternate Secondary Structure for 16S rRNA
Source: PLoS Comput Biol. 2015 May 20;11(5):e1004126. doi: 10.1371/journal.pcbi.1004126 (PMC4438973; doi:10.1371/journal.pcbi.1004126)
Supplement: S1 Dataset — (ZIP) [file pcbi.1004126.s003.zip › align_1_DATA/2014-12-29_rRNA_SHAPE-MaP/hvol_23S_1m7.map]

1	-999.000000	0.000000	T
2	-999.000000	0.000000	A
3	-999.000000	0.000000	T
4	-0.345185	0.422763	A
5	-0.696395	0.984851	T
6	-999.000000	0.000000	C
7	-999.000000	0.000000	A
8	0.000000	0.000000	A
9	-0.154352	0.208308	C
10	-0.568111	0.381101	T
11	-0.102552	0.300116	G
12	0.022666	0.273416	G
13	0.500153	0.509665	C
14	-0.915078	0.789152	T
15	-0.838929	0.735109	A
16	0.374367	0.404826	C
17	0.137955	0.182196	T
18	0.598158	0.438407	G
19	0.623140	0.361092	T
20	0.131147	0.151346	G
21	-0.308263	0.365548	C
22	-0.367315	0.423830	C
23	-0.628614	0.653322	A
24	0.031851	0.160702	G
25	-0.006769	0.551655	C
26	-0.011946	0.176162	T
27	-0.158564	0.086792	G
28	0.102749	0.094444	G
29	-0.215074	0.109616	T
30	-0.063019	0.098254	G
31	-0.082370	0.155614	G
32	0.277005	0.115831	A
33	-0.234279	0.176744	T
34	0.080768	0.134335	A
35	-0.009298	0.096648	G
36	0.144630	0.079248	C
37	0.052553	0.090867	T
38	0.297903	0.106669	C
39	0.136854	0.074887	G
40	0.022963	0.056586	G
41	0.058547	0.107650	C
42	-0.114173	0.073549	T
43	0.145727	0.129115	C
44	-0.139576	0.084911	G
45	0.349129	0.076428	A
46	0.160144	0.077235	G
47	0.625622	0.184925	A
48	0.386679	0.057491	G
49	0.502246	0.106291	C
50	2.140331	0.415203	C
51	2.685315	0.614358	G
52	2.161502	0.396782	A
53	1.067866	0.166734	T
54	1.313592	0.275694	G
55	0.171715	0.102862	A
56	0.396215	0.094998	C
57	0.073007	0.080684	G
58	0.029915	0.119725	G
59	0.067324	0.116064	A
60	0.135594	0.105713	C
61	-0.120544	0.080082	G
62	0.125960	0.075300	T
63	0.042747	0.051065	G
64	0.040040	0.091697	C
65	1.523756	0.324545	C
66	0.783167	0.135353	A
67	0.586142	0.147501	A
68	-0.014241	0.052727	G
69	0.097505	0.100002	C
70	0.122342	0.088997	T
71	0.010776	0.047704	G
72	-0.044745	0.075097	C
73	0.297939	0.114679	G
74	1.524970	0.249966	A
75	0.637450	0.201184	T
76	-0.128297	0.152766	A
77	0.165555	0.099661	A
78	-0.019800	0.062426	G
79	-0.112224	0.093041	C
80	-0.006326	0.085916	C
81	0.002012	0.071529	T
82	0.072772	0.071910	C
83	0.112422	0.055329	A
84	-0.001901	0.051151	G
85	0.149014	0.086005	G
86	0.317615	0.084980	G
87	2.398700	0.327586	A
88	-0.046487	0.053371	C
89	0.001619	0.084494	C
90	0.160670	0.114865	C
91	0.080461	0.039512	G
92	0.386859	0.135923	C
93	0.813124	0.161711	A
94	3.517348	0.379076	T
95	0.343827	0.073585	G
96	0.449245	0.073584	G
97	0.543205	0.112338	A
98	-0.018796	0.045603	G
99	-0.049749	0.061044	G
100	0.015480	0.043998	G
101	0.482542	0.137696	A
102	1.807158	0.258740	A
103	0.475545	0.121365	A
104	0.155160	0.087238	G
105	0.336072	0.181181	A
106	-0.048398	0.095805	A
107	0.067456	0.075642	C
108	0.462128	0.082889	T
109	0.085048	0.053030	G
110	0.078331	0.065201	A
111	0.033234	0.051109	G
112	-0.128360	0.068751	G
113	-0.042558	0.063648	A
114	-0.017362	0.063816	T
115	0.049142	0.075546	C
116	-0.018970	0.046106	T
117	-0.285842	0.150844	C
118	-0.002603	0.097135	C
119	0.909728	0.096673	G
120	1.474998	0.236477	A
121	2.457601	0.315348	A
122	1.993168	0.250915	T
123	0.260140	0.071787	G
124	0.020393	0.063555	G
125	0.188543	0.059954	G
126	0.847078	0.188608	A
127	1.539227	0.195376	A
128	0.196905	0.054668	T
129	0.079795	0.066328	C
130	0.096112	0.074160	C
131	0.034146	0.086120	C
132	-0.016672	0.130388	C
133	0.519771	0.096034	A
134	0.109644	0.070062	C
135	0.614522	0.070110	G
136	0.126837	0.097645	C
137	0.226687	0.139471	A
138	0.675735	0.188947	A
139	0.439428	0.121252	T
140	1.259710	0.198168	T
141	0.267079	0.062361	G
142	-0.034316	0.095399	C
143	0.649751	0.164902	C
144	0.786619	0.080030	T
145	0.135543	0.056835	C
146	0.232645	0.052573	G
147	0.015781	0.096966	C
148	0.051490	0.047825	G
149	0.159252	0.069284	C
150	0.281821	0.127238	A
151	1.107572	0.185888	A
152	1.471189	0.187103	T
153	0.013293	0.079323	G
154	0.050062	0.076429	G
155	0.073734	0.062925	G
156	0.079054	0.077825	G
157	1.151398	0.203732	A
158	1.420757	0.236661	A
159	1.062033	0.187321	C
160	0.226103	0.061802	G
161	0.066932	0.072138	T
162	-0.039831	0.049689	T
163	20.320208	2.408840	C
164	-0.090640	0.105497	C
165	0.373545	0.095643	G
166	0.473875	0.122344	A
167	0.965423	0.152951	A
168	0.178079	0.102282	T
169	1.141410	0.194056	T
170	0.674303	0.101056	G
171	0.406824	0.112396	A
172	0.739751	0.211838	A
173	0.523604	0.126902	A
174	0.557792	0.169010	C
175	1.539784	0.265666	A
176	0.254069	0.068834	T
177	0.115338	0.149277	C
178	0.955272	0.153765	T
179	0.201639	0.114711	T
180	0.576749	0.125393	A
181	0.248568	0.074963	G
182	-0.179430	0.098583	T
183	0.736313	0.121823	A
184	0.063169	0.070863	G
185	-999.000000	0.000000	G
186	-0.143236	0.149478	A
187	-0.142590	0.085793	A
188	0.222815	0.109965	C
189	0.293540	0.078397	A
190	0.209103	0.096673	G
191	0.934141	0.135082	G
192	0.570300	0.174291	A
193	1.676878	0.252973	A
194	0.867633	0.212070	A
195	1.944274	0.254316	A
196	2.366593	0.246273	G
197	0.430928	0.162398	A
198	1.237017	0.191255	A
199	0.964635	0.235481	A
200	0.123696	0.060716	G
201	0.905769	0.181589	C
202	-0.221739	0.137977	A
203	1.244836	0.289412	A
204	0.142677	0.056980	T
205	0.259347	0.128968	C
206	0.285582	0.068106	C
207	0.340378	0.054056	G
208	0.784935	0.228603	C
209	1.475595	0.304004	G
210	1.511723	0.223878	A
211	0.761539	0.168590	T
212	0.136532	0.051439	G
213	0.020355	0.063115	T
214	0.035442	0.076876	C
215	0.005332	0.057837	G
216	0.008528	0.102008	T
217	0.605011	0.132822	T
218	0.841602	0.154083	A
219	0.561579	0.107775	G
220	0.067996	0.095117	T
221	0.375352	0.155004	A
222	0.205641	0.121172	A
223	0.979135	0.222869	C
224	0.473685	0.116090	G
225	0.311299	0.075693	G
226	0.853483	0.149708	C
227	0.134908	0.141462	G
228	0.234016	0.186561	A
229	0.731493	0.163312	G
230	0.349237	0.110371	T
231	1.239068	0.330557	A
232	0.725526	0.150278	A
233	0.007763	0.138784	A
234	0.233903	0.140670	C
235	0.062254	0.064346	G
236	-0.116945	0.093896	C
237	0.255329	0.087838	G
238	0.118820	0.115788	A
239	0.220036	0.149310	C
240	0.241247	0.172904	A
241	0.668449	0.118066	C
242	0.956470	0.254438	A
243	0.602138	0.125136	G
244	-0.058218	0.034563	T
245	0.313290	0.185975	C
246	0.430205	0.120068	C
247	0.848778	0.177731	A
248	1.752957	0.381878	A
249	0.822694	0.157007	A
250	0.050781	0.127252	C
251	0.354345	0.120873	C
252	0.686160	0.162839	G
253	0.195313	0.125839	A
254	1.416225	0.315552	A
255	0.117047	0.057194	G
256	-0.076254	0.112683	C
257	0.049686	0.113556	C
258	0.406736	0.094909	T
259	0.484589	0.089917	T
260	0.494324	0.101467	C
261	0.410029	0.105472	G
262	-0.050646	0.068158	G
263	0.002010	0.051086	G
264	-0.034801	0.080885	C
265	0.481363	0.211825	A
266	2.256148	0.373949	A
267	1.462551	0.209172	T
268	1.912065	0.232950	G
269	1.893463	0.275101	T
270	0.052742	0.101765	G
271	0.121800	0.092967	G
272	0.417356	0.106907	T
273	1.175923	0.205554	G
274	0.476519	0.109150	T
275	0.474364	0.111723	A
276	0.677842	0.098924	C
277	-0.033897	0.096483	G
278	0.049252	0.076648	G
279	-0.080577	0.120178	A
280	-0.042718	0.085379	C
281	0.037832	0.147599	T
282	0.691822	0.137631	A
283	-0.039153	0.081338	C
284	0.207756	0.097462	C
285	0.079188	0.119761	C
286	0.937073	0.149964	A
287	1.030452	0.146739	T
288	0.673559	0.139515	A
289	0.303385	0.104667	A
290	0.391858	0.100735	C
291	-0.022591	0.068697	G
292	0.003501	0.066061	G
293	0.058921	0.074307	A
294	-0.021872	0.076229	C
295	0.084645	0.072600	C
296	0.020902	0.061597	T
297	0.055533	0.093323	G
298	-0.042260	0.087181	G
299	0.105104	0.087489	G
300	-0.125699	0.059185	T
301	-0.028703	0.099493	C
302	0.145140	0.084268	T
303	-0.145046	0.107125	T
304	-0.043253	0.085365	A
305	0.012206	0.102834	T
306	0.162702	0.077937	G
307	0.001013	0.094479	T
308	0.108899	0.101676	G
309	-0.051975	0.131566	A
310	0.241712	0.150341	A
311	0.124845	0.069355	G
312	0.106817	0.073900	T
313	-0.100005	0.092702	C
314	-0.075552	0.063081	T
315	-0.002074	0.099126	C
316	-0.064349	0.090471	C
317	0.134571	0.075828	T
318	0.268356	0.142806	G
319	0.161106	0.104673	G
320	-0.114914	0.094370	A
321	-0.018227	0.105696	A
322	0.260029	0.117954	C
323	-0.179507	0.090161	G
324	-0.090308	0.106515	G
325	0.039196	0.101178	A
326	0.013154	0.061011	G
327	-0.035803	0.101926	C
328	-0.328484	0.131125	G
329	0.117256	0.125418	T
330	0.213800	0.166086	G
331	-0.133041	0.129467	A
332	0.035586	0.119099	T
333	0.123904	0.103243	A
334	0.267264	0.110862	C
335	0.439625	0.125296	A
336	0.112710	0.091251	G
337	0.119030	0.077234	G
338	0.086772	0.061777	G
339	-0.177519	0.077411	T
340	1.145232	0.155241	G
341	-0.133717	0.149099	A
342	0.027139	0.191644	A
343	-0.081702	0.111378	A
344	0.059990	0.139011	A
345	0.020460	0.115468	C
346	-0.083731	0.133731	C
347	-0.104847	0.095165	C
348	-0.071859	0.090311	C
349	-0.121477	0.066971	G
350	0.012642	0.121082	T
351	0.031873	0.107872	A
352	0.036096	0.248123	A
353	-0.270237	0.133425	C
354	0.135562	0.132340	A
355	-0.091992	0.116873	T
356	-0.108662	0.072413	A
357	-0.175846	0.087415	A
358	0.043033	0.075498	G
359	-0.218502	0.133982	A
360	0.176552	0.094214	A
361	-0.126795	0.111977	C
362	0.133824	0.124196	C
363	0.112559	0.102535	A
364	0.061031	0.111542	G
365	0.039053	0.076265	A
366	0.096346	0.076045	T
367	0.098105	0.062327	C
368	0.148776	0.043021	C
369	0.503557	0.143073	C
370	0.155584	0.119425	G
371	-0.121668	0.054604	G
372	0.159437	0.071231	G
373	-0.096306	0.040364	G
374	0.329864	0.103486	T
375	0.903180	0.154444	T
376	0.595721	0.113584	G
377	0.304130	0.081766	T
378	0.187605	0.076538	T
379	0.371052	0.119091	C
380	0.288092	0.187828	C
381	1.149894	0.166676	A
382	2.685890	0.296443	G
383	0.747723	0.143409	A
384	1.419717	0.183450	A
385	0.734099	0.126931	T
386	1.209854	0.190827	A
387	0.289488	0.060919	G
388	0.208117	0.086554	C
389	0.191758	0.066934	G
390	-0.023651	0.096454	G
391	0.101639	0.090221	G
392	0.134404	0.102292	G
393	0.263512	0.092824	G
394	1.591315	0.238929	T
395	3.397197	0.429516	T
396	0.571016	0.128165	G
397	0.448154	0.116335	G
398	0.577846	0.166351	A
399	0.490018	0.145244	T
400	0.873258	0.124994	A
401	0.523395	0.087376	T
402	-0.079431	0.103886	C
403	-0.121828	0.060127	C
404	-0.050355	0.061821	C
405	0.242157	0.078024	T
406	1.225919	0.236144	C
407	0.171349	0.078975	G
408	0.332360	0.094196	T
409	0.398778	0.128906	G
410	0.333788	0.154519	A
411	2.742682	0.346542	A
412	0.352318	0.093512	T
413	0.418581	0.119370	T
414	0.088770	0.063434	T
415	0.033896	0.106557	C
416	-0.044734	0.044819	G
417	0.078915	0.126639	C
418	-0.021722	0.069088	A
419	-0.038991	0.081636	G
420	0.192343	0.049947	G
421	0.322798	0.129639	C
422	4.798477	0.754572	A
423	0.406603	0.094037	T
424	0.330173	0.124741	C
425	0.462058	0.185965	A
426	1.890987	0.252021	A
427	0.199413	0.082665	C
428	-0.008658	0.097700	T
429	-0.063774	0.054716	G
430	0.086136	0.124797	C
431	0.075844	0.075609	G
432	0.465640	0.096424	A
433	1.062139	0.185928	A
434	0.097423	0.095863	G
435	0.363849	0.157644	A
436	1.477187	0.317684	C
437	2.792623	0.321400	T
438	0.353011	0.117327	A
439	1.913258	0.287904	A
440	0.525131	0.155384	A
441	1.009247	0.140227	C
442	0.496548	0.120241	A
443	0.402782	0.133028	C
444	0.254127	0.057522	T
445	0.137093	0.103135	C
446	-0.008241	0.083340	C
447	0.089759	0.062414	T
448	0.132667	0.082060	C
449	0.201439	0.085051	G
450	0.142877	0.095403	A
451	0.108100	0.111300	G
452	0.890903	0.157037	A
453	0.139149	0.112469	C
454	0.793382	0.179539	C
455	1.099113	0.152022	G
456	1.019506	0.188305	A
457	0.673930	0.130821	T
458	0.767427	0.164711	A
459	0.399795	0.069253	G
460	0.505013	0.130762	C
461	1.104762	0.192421	G
462	0.675499	0.182516	A
463	1.998912	0.364431	A
464	0.648902	0.205898	C
465	1.801839	0.294860	A
466	0.929176	0.202377	A
467	1.314487	0.208659	G
468	0.538430	0.108450	T
469	0.923060	0.209242	A
470	0.038538	0.060296	G
471	0.046701	0.081402	C
472	0.527818	0.100202	G
473	0.250980	0.129685	T
474	0.683605	0.126589	G
475	0.932493	0.285073	A
476	0.299846	0.067637	G
477	0.248014	0.144658	C
478	0.268107	0.153910	G
479	0.346797	0.190347	A
480	1.028712	0.262207	A
481	0.277969	0.164992	C
482	0.050389	0.069395	G
483	-0.081100	0.099122	C
484	0.497014	0.146379	T
485	2.885164	0.331716	G
486	0.561358	0.194422	A
487	0.626094	0.191572	A
488	0.515121	0.173755	A
489	0.690488	0.178662	A
490	0.108537	0.066690	G
491	0.056627	0.109132	C
492	-0.021925	0.068913	A
493	0.002787	0.126885	C
494	0.200566	0.109682	C
495	-0.038780	0.139823	C
496	0.608318	0.210480	C
497	0.690760	0.205139	G
498	1.466722	0.336070	A
499	1.687938	0.339914	A
500	0.055621	0.076100	C
501	1.053142	0.186440	A
502	0.133486	0.092111	G
503	0.742882	0.147858	G
504	0.272678	0.055097	G
505	1.959576	0.306883	C
506	0.029442	0.060155	G
507	0.203199	0.105924	G
508	0.023483	0.087373	T
509	0.053056	0.063516	G
510	-0.023656	0.073067	C
511	0.308372	0.285664	A
512	1.387443	0.307360	A
513	1.496971	0.260890	T
514	1.830660	0.278874	A
515	0.273889	0.083739	G
516	0.104828	0.091511	G
517	-0.056779	0.030052	G
518	0.172509	0.101488	C
519	0.126578	0.112024	T
520	-0.098695	0.099462	T
521	0.061568	0.062290	G
522	0.099260	0.143187	A
523	-0.095595	0.120876	A
524	-0.113229	0.098672	A
525	-0.036222	0.071371	T
526	0.038736	0.127493	C
527	0.100866	0.110784	A
528	0.129487	0.060671	G
529	0.128212	0.097655	T
530	0.029818	0.105331	T
531	0.080470	0.076925	G
532	-0.061240	0.072200	G
533	0.132740	0.116482	C
534	0.803060	0.178640	G
535	1.027819	0.212065	A
536	0.557198	0.131499	T
537	1.506677	0.254627	A
538	1.422589	0.176966	G
539	0.524161	0.138945	A
540	0.143375	0.061213	G
541	-0.178622	0.083548	C
542	0.022724	0.079005	G
543	0.006736	0.084532	A
544	0.255238	0.141634	C
545	-0.000700	0.081993	G
546	0.054970	0.078771	T
547	0.018642	0.091049	G
548	-0.018787	0.051547	G
549	0.256353	0.156619	C
550	0.024833	0.135851	A
551	0.757837	0.155137	T
552	0.570908	0.141450	A
553	2.150246	0.342240	C
554	0.855575	0.230213	A
555	1.312048	0.229458	A
556	0.049040	0.066482	G
557	0.096868	0.064863	G
558	0.070190	0.061344	T
559	0.163691	0.138533	C
560	-0.120564	0.100328	A
561	0.020343	0.078185	C
562	0.004668	0.062298	T
563	-0.034113	0.073195	C
564	0.047336	0.060853	G
565	0.245544	0.069564	A
566	0.424504	0.129941	C
567	0.477264	0.087942	G
568	0.231441	0.127633	A
569	0.279940	0.132338	A
570	0.167787	0.073171	A
571	0.258645	0.092606	G
572	0.077982	0.103276	A
573	0.254737	0.116320	A
574	0.035906	0.079519	C
575	0.519091	0.082567	T
576	0.026373	0.068300	G
577	-0.111036	0.057082	G
578	-0.212755	0.085472	G
579	0.071231	0.070095	A
580	0.033422	0.044959	G
581	0.268500	0.073917	C
582	0.334634	0.145183	G
583	0.619719	0.131861	A
584	0.071000	0.055900	T
585	0.033086	0.053323	C
586	-0.030846	0.102883	C
587	-0.048774	0.096619	C
588	0.108840	0.073320	G
589	0.171779	0.080488	T
590	0.084179	0.086219	A
591	0.057340	0.091069	G
592	-0.294396	0.146479	T
593	0.257311	0.068118	A
594	0.009469	0.077435	T
595	0.254137	0.076651	G
596	0.054846	0.125866	A
597	0.001032	0.081728	C
598	-0.040751	0.112687	T
599	0.122803	0.076770	C
600	0.012407	0.047793	G
601	-0.076367	0.080614	A
602	0.018905	0.046322	G
603	0.005944	0.090831	T
604	0.167672	0.082217	G
605	1.741186	0.266188	A
606	1.505916	0.217827	A
607	0.345499	0.053690	G
608	0.214456	0.095134	C
609	0.180050	0.095066	C
610	0.423621	0.095841	G
611	0.105248	0.064662	A
612	0.136551	0.086166	T
613	0.010001	0.062348	G
614	0.075789	0.082694	T
615	0.067266	0.102427	T
616	0.113302	0.067909	A
617	0.017006	0.079835	C
618	0.052523	0.054974	G
619	0.034994	0.056634	T
620	0.026941	0.121621	C
621	0.144118	0.083375	G
622	0.114953	0.123279	T
623	1.747008	0.274608	A
624	0.115865	0.103911	C
625	-0.058317	0.041171	G
626	-0.061404	0.074735	T
627	0.406213	0.105271	T
628	0.178092	0.146074	T
629	1.790346	0.213037	T
630	1.295094	0.079894	G
631	0.169035	0.046601	A
632	0.258216	0.197996	A
633	0.591661	0.170401	A
634	0.377535	0.207766	A
635	0.483870	0.261748	A
636	0.317236	0.154865	C
637	0.212166	0.082779	G
638	0.122733	0.127104	A
639	0.390962	0.115876	A
640	-0.007899	0.133470	C
641	0.032465	0.103364	C
642	0.302393	0.067420	A
643	0.354648	0.071381	T
644	0.360126	0.086612	G
645	0.751088	0.128443	G
646	1.673607	0.196650	A
647	1.065735	0.133564	G
648	0.409983	0.107094	T
649	0.049098	0.065838	G
650	0.256936	0.125849	C
651	0.480378	0.160219	A
652	0.041166	0.070590	T
653	0.074097	0.119526	C
654	0.256386	0.091481	T
655	0.534344	0.096107	G
656	0.367842	0.093587	A
657	0.384148	0.139247	C
658	0.344604	0.107464	T
659	-0.039159	0.082374	G
660	0.110206	0.055961	G
661	-0.015611	0.091736	C
662	0.607488	0.139860	G
663	0.649440	0.213888	A
664	0.038497	0.076560	G
665	0.018316	0.053575	T
666	0.193973	0.153079	C
667	0.532996	0.139502	T
668	0.461403	0.153419	A
669	2.084605	0.369586	A
670	-0.124346	0.068901	G
671	-0.024269	0.072086	G
672	0.150202	0.097739	G
673	-0.024576	0.071051	G
674	1.149828	0.183514	T
675	0.726099	0.118200	G
676	0.687197	0.174035	A
677	1.364547	0.285466	A
678	-0.106862	0.090520	C
679	-0.191128	0.130128	C
680	-0.212748	0.061290	C
681	0.052030	0.109915	C
682	-0.000586	0.080554	C
683	0.135395	0.087630	G
684	0.427008	0.139513	G
685	0.771373	0.139477	A
686	0.083227	0.077581	G
687	-0.060106	0.063173	G
688	0.761275	0.260843	C
689	0.716704	0.171064	A
690	2.331081	0.302158	T
691	5.004437	0.686195	A
692	0.209327	0.084999	G
693	-0.005151	0.099786	G
694	0.196418	0.068142	G
695	1.599726	0.558415	A
696	0.532688	0.183067	A
697	0.472484	0.173474	A
698	0.122594	0.161012	C
699	-0.043412	0.074680	C
700	0.532350	0.145249	G
701	1.064925	0.247479	A
702	0.456271	0.143420	T
703	1.012774	0.161791	A
704	1.893829	0.255767	C
705	0.201169	0.061582	G
706	0.035997	0.044339	G
707	-0.239265	0.117985	C
708	0.529808	0.160158	C
709	0.138889	0.042242	G
710	0.817153	0.202661	C
711	0.593083	0.198362	A
712	0.132335	0.077473	G
713	0.001013	0.052316	T
714	-0.005825	0.036331	C
715	0.216099	0.069949	T
716	0.552302	0.093676	T
717	0.853298	0.119587	T
718	0.226490	0.094813	G
719	0.282271	0.104361	A
720	0.196303	0.138282	C
721	0.719222	0.221315	C
722	1.645847	0.233903	A
723	0.057191	0.069433	G
724	0.080234	0.078174	G
725	0.021695	0.038704	G
726	-0.076922	0.069152	C
727	0.424948	0.162603	C
728	0.688111	0.150432	A
729	0.104068	0.121433	C
730	0.043244	0.091602	C
731	0.054012	0.066222	G
732	0.189371	0.057897	T
733	-0.036121	0.066157	C
734	2.153944	0.240355	T
735	3.933309	0.402910	T
736	1.172295	0.188209	C
737	1.278358	0.249347	A
738	1.588701	0.245573	A
739	0.239189	0.071041	G
740	0.046072	0.069481	G
741	0.003642	0.047709	G
742	0.056338	0.084921	C
743	0.092306	0.061776	G
744	0.054501	0.064841	G
745	0.717426	0.095701	G
746	0.357191	0.116577	G
747	2.326909	0.437643	A
748	0.031153	0.050487	G
749	0.000285	0.117791	C
750	0.434565	0.195341	C
751	0.851565	0.194230	A
752	1.233923	0.217661	A
753	0.752016	0.185586	C
754	0.748480	0.154145	C
755	0.133903	0.075146	G
756	0.165869	0.113508	G
757	0.090278	0.081131	A
758	0.095465	0.079575	T
759	0.054632	0.045773	G
760	-0.025530	0.105436	C
761	0.695494	0.105481	G
762	1.017109	0.170131	A
763	0.066729	0.081170	C
764	0.492631	0.185009	C
765	1.043749	0.181051	C
766	1.379806	0.143662	G
767	0.357240	0.151282	A
768	0.228151	0.143776	A
769	0.119741	0.106884	A
770	0.113911	0.104270	C
771	0.072262	0.096189	C
772	-0.076615	0.138801	A
773	-0.110225	0.091028	A
774	0.236281	0.059393	G
775	0.104061	0.066631	T
776	0.655947	0.123457	G
777	1.265519	0.176789	A
778	0.115498	0.046871	T
779	0.127947	0.112243	C
780	-0.063466	0.087272	T
781	0.011839	0.074827	A
782	0.133598	0.076991	C
783	-0.038591	0.059748	G
784	0.044120	0.084028	C
785	0.073422	0.086157	C
786	0.011767	0.070411	G
787	0.048152	0.102003	G
788	0.053323	0.069059	A
789	0.021682	0.050102	G
790	1.642881	0.306164	C
791	2.805221	0.320678	A
792	0.096434	0.069040	G
793	-0.008793	0.077327	G
794	-0.016347	0.038772	G
795	0.104989	0.081247	C
796	0.133754	0.105027	G
797	0.170246	0.082524	A
798	0.424103	0.116519	A
799	0.062671	0.043176	G
800	0.078434	0.062262	C
801	0.059710	0.040072	G
802	-0.041234	0.056574	T
803	0.055167	0.050532	G
804	-0.065838	0.041022	G
805	0.269675	0.084719	C
806	0.190532	0.049756	G
807	0.182576	0.089767	A
808	0.679209	0.136015	A
809	1.093101	0.176696	A
810	-0.023478	0.036599	G
811	-0.036061	0.078300	C
812	-0.009505	0.043892	T
813	-0.090462	0.053479	G
814	0.225913	0.085177	C
815	-0.014738	0.065623	G
816	0.159961	0.071940	T
817	0.127641	0.070795	G
818	0.710365	0.078730	G
819	0.981463	0.107644	A
820	0.412210	0.065963	G
821	0.316456	0.046092	G
822	-0.058906	0.057663	C
823	-0.004233	0.054529	C
824	-0.042491	0.074259	C
825	0.751866	0.108095	G
826	2.089417	0.220527	T
827	2.768722	0.272209	T
828	1.611553	0.190087	A
829	0.062956	0.067811	G
830	-0.075191	0.070060	A
831	0.270656	0.052369	G
832	0.394023	0.073215	T
833	0.460562	0.077286	T
834	0.029724	0.033634	G
835	0.056467	0.036097	G
836	0.370800	0.071502	T
837	0.722525	0.079144	G
838	0.006412	0.040337	T
839	0.099527	0.075791	C
840	0.735547	0.149396	C
841	3.062103	0.315941	T
842	2.162894	0.200362	A
843	1.582030	0.216407	C
844	1.007841	0.162545	A
845	1.178271	0.167847	A
846	0.195154	0.085986	T
847	0.200970	0.059352	A
848	0.146634	0.091447	C
849	0.020923	0.080981	C
850	0.004696	0.128594	C
851	0.057621	0.035382	T
852	0.123668	0.079323	C
853	0.066237	0.041089	T
854	0.594379	0.127349	C
855	1.164732	0.099726	G
856	0.768437	0.102217	T
857	0.573967	0.103769	G
858	1.180374	0.167576	A
859	0.093203	0.062749	C
860	-0.028170	0.039814	T
861	-0.019283	0.054625	C
862	-0.014659	0.055509	T
863	0.021014	0.033279	G
864	-0.003930	0.050046	G
865	0.020690	0.065686	T
866	0.004397	0.050432	G
867	0.139480	0.085535	T
868	0.475569	0.074770	A
869	0.049243	0.039606	G
870	0.105649	0.054086	G
871	-0.021700	0.048408	G
872	0.053105	0.055007	G
873	0.439150	0.068637	T
874	1.140215	0.065714	G
875	2.591497	0.271237	A
876	2.143739	0.213675	A
877	2.078914	0.246081	A
878	1.120654	0.091856	G
879	0.175326	0.042556	G
880	-0.080888	0.053416	C
881	-0.043210	0.087787	C
882	0.132479	0.100848	C
883	0.739005	0.124884	A
884	1.870702	0.148649	T
885	2.932858	0.340385	C
886	0.666474	0.092890	G
887	0.725462	0.130535	A
888	0.272204	0.057491	A
889	-0.013446	0.066346	C
890	-0.008711	0.053224	T
891	0.055020	0.058574	T
892	-0.010843	0.079203	G
893	0.034077	0.041353	G
894	0.470287	0.116736	C
895	1.526846	0.166100	A
896	1.170789	0.192589	A
897	0.286163	0.082464	C
898	1.537158	0.261164	A
899	0.927517	0.071725	G
900	1.182734	0.152625	C
901	1.911396	0.231084	T
902	0.331886	0.101096	G
903	0.088777	0.052207	G
904	0.572151	0.131935	T
905	0.202192	0.060319	T
906	0.087338	0.123896	C
907	0.023365	0.146131	C
908	0.240252	0.114834	A
909	0.115501	0.089349	A
910	-0.130983	0.123225	C
911	0.029852	0.079641	C
912	0.384050	0.069783	G
913	0.360939	0.123524	A
914	0.144865	0.121509	A
915	0.469704	0.159661	A
916	1.462986	0.221770	C
917	1.161823	0.279856	A
918	0.520383	0.135643	T
919	0.388458	0.089947	G
920	0.245925	0.077829	T
921	0.848733	0.174984	C
922	0.572493	0.117566	G
923	0.295983	0.179070	A
924	1.048684	0.271245	A
925	0.578663	0.089691	G
926	1.016509	0.220146	C
927	1.082199	0.207901	A
928	0.722436	0.178429	T
929	0.201990	0.124626	G
930	0.011415	0.079653	A
931	-0.258901	0.111554	C
932	-0.241348	0.119384	C
933	0.013343	0.069700	T
934	0.052241	0.119663	C
935	0.150814	0.097869	T
936	0.092974	0.108768	G
937	0.238130	0.089258	A
938	0.006801	0.116565	T
939	0.237025	0.165593	G
940	0.058112	0.116520	A
941	0.268926	0.198552	G
942	-0.160477	0.112881	A
943	0.511346	0.177629	T
944	1.460555	0.286573	A
945	-0.038105	0.081059	G
946	-0.219044	0.082513	T
947	-0.082289	0.079243	T
948	0.029882	0.091457	C
949	-0.127578	0.071736	G
950	-0.197112	0.084920	T
951	0.058452	0.095522	G
952	0.117495	0.088073	A
953	0.221616	0.073817	G
954	0.353284	0.112733	G
955	0.915589	0.146845	T
956	0.605220	0.166957	A
957	0.278863	0.098736	G
958	0.028998	0.080486	A
959	0.048477	0.056152	G
960	0.643911	0.173072	C
961	0.134002	0.036494	G
962	1.213799	0.240090	A
963	1.986215	0.378017	C
964	0.758350	0.204010	C
965	0.232928	0.115213	G
966	0.460535	0.110860	A
967	-0.099427	0.156496	T
968	0.438548	0.129246	T
969	0.090124	0.075238	G
970	0.215170	0.094695	G
971	0.014759	0.072774	G
972	-0.164969	0.133989	A
973	0.066934	0.109909	A
974	0.180272	0.068057	T
975	0.245599	0.127947	C
976	0.252005	0.094562	C
977	0.019027	0.092343	G
978	0.012440	0.085276	G
979	-0.066146	0.099791	A
980	0.128100	0.094465	C
981	-0.034945	0.054467	T
982	-0.042446	0.099641	C
983	-0.081148	0.105949	C
984	0.084670	0.097372	G
985	0.849163	0.173401	A
986	0.159942	0.082176	G
987	0.968253	0.158392	A
988	0.000277	0.053961	G
989	0.005994	0.092984	G
990	-0.106825	0.074143	A
991	0.053510	0.039835	G
992	0.025258	0.092805	T
993	0.058632	0.090649	T
994	0.135950	0.146584	C
995	-0.024464	0.070866	G
996	0.039976	0.146405	C
997	-0.072901	0.071946	T
998	0.026993	0.065770	T
999	-0.045447	0.068882	C
1000	-0.052947	0.068174	C
1001	0.094731	0.074530	C
1002	-0.162276	0.085948	T
1003	0.115846	0.073882	G
1004	0.010383	0.064741	T
1005	-0.065680	0.093847	C
1006	0.527780	0.151774	A
1007	0.301541	0.111487	A
1008	0.732872	0.200727	A
1009	-0.049492	0.075894	C
1010	0.075084	0.054084	T
1011	0.117703	0.119136	C
1012	1.172538	0.212793	C
1013	1.336768	0.185448	G
1014	1.582502	0.241664	A
1015	0.258816	0.043152	A
1016	0.058279	0.073625	C
1017	0.179737	0.076944	T
1018	-0.008120	0.081887	T
1019	0.084642	0.047960	A
1020	0.162183	0.079702	C
1021	0.081868	0.095012	G
1022	0.120110	0.037773	A
1023	0.272129	0.107764	A
1024	-0.065905	0.081032	C
1025	0.122122	0.057626	G
1026	0.034525	0.053355	T
1027	0.049616	0.099148	C
1028	0.583276	0.087204	G
1029	0.814601	0.127781	T
1030	1.087996	0.150272	A
1031	0.596282	0.132763	G
1032	0.241664	0.121927	A
1033	0.370466	0.093438	C
1034	0.106829	0.076978	T
1035	0.183890	0.091097	C
1036	0.335010	0.104185	A
1037	0.264475	0.078572	G
1038	0.232190	0.065291	G
1039	0.398411	0.084164	G
1040	2.242438	0.254289	A
1041	0.765378	0.086664	G
1042	0.019377	0.041277	T
1043	0.081845	0.087542	C
1044	0.236094	0.073443	C
1045	0.045035	0.047038	G
1046	0.115821	0.041451	G
1047	-0.038535	0.047419	T
1048	0.149722	0.058757	G
1049	0.037588	0.064697	T
1050	0.000848	0.040608	G
1051	0.144683	0.053076	C
1052	0.152858	0.060864	G
1053	0.035468	0.049031	G
1054	0.135465	0.066898	G
1055	0.386555	0.075311	G
1056	1.732197	0.280967	T
1057	0.952893	0.186754	A
1058	2.767068	0.467317	A
1059	0.676605	0.065317	G
1060	-0.056994	0.070137	C
1061	0.345098	0.071406	T
1062	0.309946	0.084771	T
1063	0.072360	0.052726	G
1064	0.085275	0.069918	T
1065	-0.035643	0.051519	G
1066	0.065707	0.073613	C
1067	0.059753	0.082653	A
1068	0.075603	0.048970	C
1069	0.203647	0.087354	C
1070	0.788319	0.093455	G
1071	2.506712	0.272464	T
1072	1.278763	0.154069	G
1073	3.155468	0.325126	A
1074	0.427886	0.057974	G
1075	1.397331	0.121845	G
1076	0.587319	0.088934	G
1077	1.820007	0.166314	A
1078	0.197069	0.091338	G
1079	0.251472	0.114299	A
1080	0.227758	0.125265	C
1081	2.062922	0.290219	A
1082	1.360530	0.167637	A
1083	0.296968	0.077908	C
1084	0.243249	0.098531	C
1085	0.650106	0.117856	C
1086	1.943708	0.242049	A
1087	2.008286	0.194750	G
1088	0.813126	0.153207	A
1089	0.121841	0.041628	G
1090	-0.047262	0.084431	C
1091	0.038798	0.085910	C
1092	-0.099861	0.090772	A
1093	0.056485	0.056407	G
1094	-0.086655	0.062508	G
1095	0.103823	0.073746	T
1096	0.091331	0.097332	T
1097	0.132758	0.069430	A
1098	0.134517	0.071645	A
1099	0.134149	0.068117	G
1100	-0.033548	0.086330	G
1101	-0.067671	0.073336	A
1102	0.051426	0.063143	C
1103	-0.164583	0.125655	C
1104	0.203630	0.141279	C
1105	0.331668	0.105939	A
1106	0.151443	0.126168	A
1107	-0.036439	0.071375	A
1108	0.205356	0.054141	G
1109	0.293001	0.077320	T
1110	-0.068665	0.074591	G
1111	-0.408703	0.088585	T
1112	-0.126222	0.092537	G
1113	-0.207481	0.064391	G
1114	-0.093695	0.077844	A
1115	-0.085053	0.132629	T
1116	0.534009	0.162002	T
1117	0.362858	0.108282	A
1118	0.452492	0.134787	A
1119	0.340543	0.091796	G
1120	-0.009218	0.067143	T
1121	1.246793	0.237900	G
1122	0.257347	0.075545	T
1123	0.008967	0.041961	G
1124	-0.003090	0.069279	A
1125	0.191956	0.112289	T
1126	0.235931	0.130846	T
1127	0.438177	0.123733	G
1128	0.786676	0.167976	A
1129	3.364108	0.540607	A
1130	-0.032006	0.084328	G
1131	-0.066653	0.089082	A
1132	-0.121919	0.105232	T
1133	1.195472	0.222596	T
1134	-0.064502	0.075443	G
1135	-0.017202	0.058842	T
1136	0.099063	0.120995	C
1137	0.158979	0.068496	T
1138	0.232505	0.084613	C
1139	0.071881	0.084899	G
1140	0.140310	0.108939	A
1141	0.060557	0.055977	G
1142	-0.147751	0.071142	C
1143	0.029280	0.120206	C
1144	0.058240	0.129722	C
1145	1.596319	0.216862	T
1146	0.847054	0.180164	A
1147	1.460391	0.278957	A
1148	0.774383	0.183254	A
1149	0.579388	0.155821	C
1150	0.283618	0.115607	A
1151	0.029058	0.047720	G
1152	0.038141	0.091635	C
1153	0.029646	0.075213	C
1154	0.012079	0.066054	G
1155	0.304294	0.075418	G
1156	0.303971	0.098897	G
1157	0.153694	0.110423	A
1158	0.191677	0.074900	G
1159	0.076591	0.041024	G
1160	0.635718	0.100848	T
1161	0.063095	0.068328	G
1162	0.190316	0.094639	A
1163	0.068211	0.059064	G
1164	0.377044	0.115778	C
1165	2.079268	0.261482	T
1166	5.145814	0.578990	T
1167	3.442449	0.390312	A
1168	2.585801	0.395344	G
1169	1.812841	0.249343	A
1170	1.641632	0.281467	A
1171	0.719081	0.073342	G
1172	1.174350	0.182105	C
1173	-0.253653	0.111252	A
1174	-0.014194	0.046114	G
1175	-0.117870	0.089060	C
1176	0.277261	0.091314	T
1177	1.655388	0.196572	A
1178	-0.058721	0.062663	C
1179	0.160665	0.086444	C
1180	0.161804	0.105424	C
1181	0.054145	0.035820	T
1182	0.103691	0.104344	C
1183	1.934556	0.353479	T
1184	0.611040	0.158547	A
1185	0.554584	0.175234	A
1186	1.048719	0.139153	G
1187	0.308408	0.105577	A
1188	2.547997	0.372738	A
1189	0.808929	0.149501	T
1190	0.158340	0.117065	A
1191	0.017386	0.048770	G
1192	-0.048442	0.082308	C
1193	0.458686	0.084696	G
1194	0.835682	0.212275	T
1195	1.029914	0.210470	A
1196	1.806715	0.418609	A
1197	0.333261	0.142968	C
1198	1.570500	0.301897	A
1199	0.011971	0.042288	G
1200	0.023956	0.075910	C
1201	0.207093	0.086342	T
1202	0.486558	0.119837	T
1203	1.204217	0.180447	A
1204	0.115436	0.111368	C
1205	0.018490	0.093177	C
1206	0.068643	0.066705	G
1207	0.048088	0.046086	G
1208	-0.019524	0.073145	C
1209	1.136131	0.208628	C
1210	1.522022	0.165506	G
1211	2.238435	0.268512	A
1212	-0.014595	0.059231	G
1213	-0.072632	0.051539	G
1214	-0.064735	0.067840	T
1215	0.030142	0.049197	T
1216	0.042290	0.065852	C
1217	-0.035344	0.058244	G
1218	-0.047913	0.052255	A
1219	0.136368	0.060181	G
1220	-0.007951	0.048238	G
1221	-0.015802	0.072651	C
1222	0.066107	0.056114	G
1223	0.013101	0.064481	T
1224	0.047999	0.086353	C
1225	0.572424	0.063482	G
1226	0.666948	0.148073	A
1227	1.604867	0.216341	A
1228	0.750757	0.205111	A
1229	1.959770	0.268824	A
1230	1.287309	0.148478	T
1231	0.483254	0.069077	G
1232	0.277875	0.094586	A
1233	0.282051	0.057094	T
1234	0.622486	0.101620	C
1235	0.345595	0.063308	G
1236	0.444769	0.092730	G
1237	0.877507	0.153947	G
1238	0.237728	0.103280	A
1239	0.208384	0.145922	C
1240	0.177683	0.103722	T
1241	0.292779	0.075602	C
1242	0.021423	0.131471	A
1243	0.360435	0.103980	A
1244	0.057411	0.070188	A
1245	-0.038519	0.043445	T
1246	-0.118165	0.096120	C
1247	0.231839	0.113496	C
1248	-0.094074	0.086427	A
1249	0.145498	0.078588	C
1250	0.020995	0.099953	C
1251	0.061158	0.043594	T
1252	-0.080849	0.105583	C
1253	0.051220	0.089529	C
1254	-0.004232	0.055467	G
1255	0.341209	0.104015	A
1256	0.006701	0.076143	G
1257	-0.027344	0.070542	A
1258	0.098352	0.079445	C
1259	0.141588	0.079923	C
1260	0.049837	0.070945	T
1261	-0.011690	0.067913	G
1262	0.018519	0.040593	G
1263	0.396592	0.093072	C
1264	0.527576	0.109128	G
1265	0.188236	0.054706	G
1266	0.441992	0.149810	C
1267	0.038187	0.063827	G
1268	-0.034956	0.083741	T
1269	0.061506	0.069613	G
1270	0.008107	0.041562	T
1271	0.319843	0.098180	C
1272	1.798396	0.186206	T
1273	2.324700	0.291291	T
1274	3.413655	0.356171	A
1275	0.877909	0.146868	T
1276	0.430411	0.135985	G
1277	0.017231	0.074619	A
1278	-0.040388	0.104618	C
1279	0.267280	0.159199	A
1280	0.171436	0.090778	C
1281	0.727560	0.129536	G
1282	2.651606	0.323948	A
1283	0.881118	0.133250	T
1284	0.580563	0.069219	T
1285	1.299549	0.211468	C
1286	1.651170	0.228265	C
1287	1.118177	0.116108	G
1288	0.444318	0.154223	T
1289	2.717223	0.334033	A
1290	-0.106294	0.063255	G
1291	0.042419	0.040226	G
1292	-0.077022	0.058768	T
1293	-0.006509	0.088103	T
1294	0.086737	0.058222	G
1295	0.028278	0.041763	G
1296	0.723907	0.228241	C
1297	1.926104	0.260043	A
1298	1.243638	0.158498	T
1299	0.569482	0.110404	A
1300	-0.103216	0.094388	C
1301	0.061583	0.069745	T
1302	0.070829	0.038130	G
1303	-0.133463	0.101483	C
1304	0.045391	0.051485	A
1305	0.072005	0.065261	T
1306	0.192721	0.076011	G
1307	-0.057636	0.048852	G
1308	0.697030	0.081389	G
1309	1.035523	0.100417	T
1310	0.328280	0.068427	G
1311	0.374817	0.080100	G
1312	0.413287	0.146227	A
1313	0.206753	0.098031	A
1314	-0.018419	0.058455	G
1315	-0.046993	0.061127	C
1316	-0.097186	0.100696	A
1317	-0.000442	0.073280	C
1318	0.036113	0.056668	G
1319	0.009872	0.041060	G
1320	0.122397	0.045223	G
1321	0.207953	0.054394	T
1322	0.422698	0.084189	G
1323	1.142780	0.130964	A
1324	0.639952	0.142433	G
1325	0.351222	0.094022	A
1326	0.313169	0.118899	A
1327	0.066983	0.059941	C
1328	0.109023	0.094590	T
1329	0.118277	0.052831	C
1330	0.028692	0.046238	G
1331	0.074269	0.063241	T
1332	0.016338	0.038953	G
1333	0.225181	0.087788	T
1334	0.067568	0.062695	G
1335	0.106859	0.080151	G
1336	0.740908	0.084323	A
1337	-0.037003	0.094225	C
1338	0.086403	0.086140	C
1339	-0.026592	0.046953	G
1340	0.146154	0.064063	T
1341	0.003552	0.034727	G
1342	0.064499	0.068095	C
1343	0.365466	0.072008	A
1344	0.013344	0.036907	G
1345	0.526042	0.158168	C
1346	1.293820	0.198788	A
1347	1.654700	0.190025	A
1348	1.985999	0.261055	C
1349	2.425338	0.143919	G
1350	0.779844	0.121316	A
1351	1.480463	0.190154	A
1352	0.516428	0.158515	A
1353	1.896578	0.261243	A
1354	1.336593	0.123171	T
1355	0.722859	0.106421	C
1356	0.391579	0.086729	A
1357	0.871308	0.111361	T
1358	0.251756	0.082085	G
1359	0.395185	0.057649	G
1360	-0.051126	0.047306	T
1361	0.286545	0.096517	C
1362	0.094189	0.077047	T
1363	0.211929	0.086166	C
1364	0.521892	0.103376	A
1365	0.723759	0.080791	G
1366	0.210467	0.052875	T
1367	0.352271	0.076054	A
1368	0.132868	0.039908	G
1369	1.739302	0.137140	C
1370	0.379508	0.109660	A
1371	0.577531	0.064522	G
1372	0.194771	0.058180	C
1373	1.204097	0.086346	G
1374	0.690192	0.100015	A
1375	0.583827	0.109308	G
1376	0.705721	0.128174	A
1377	0.371859	0.038381	G
1378	0.388050	0.073519	T
1379	0.218748	0.073850	C
1380	0.164807	0.076010	G
1381	0.111202	0.049294	G
1382	0.118437	0.067615	G
1383	0.917799	0.104868	T
1384	1.635255	0.183278	G
1385	0.749727	0.123649	T
1386	0.709733	0.122778	G
1387	0.819906	0.176598	A
1388	1.142967	0.123247	A
1389	0.237168	0.110494	C
1390	-0.017862	0.122191	C
1391	0.071199	0.057108	C
1392	-0.055301	0.098883	C
1393	0.037305	0.057979	G
1394	-0.151964	0.059189	A
1395	0.038669	0.046228	C
1396	-0.054167	0.085416	G
1397	0.096679	0.070758	G
1398	-0.102804	0.106183	C
1399	0.175253	0.150303	C
1400	1.029196	0.135381	T
1401	1.171493	0.154966	T
1402	0.716927	0.131761	A
1403	0.480090	0.109028	C
1404	0.094594	0.053812	G
1405	0.196626	0.103223	C
1406	0.066205	0.054961	G
1407	0.127562	0.100373	C
1408	0.467484	0.135889	A
1409	4.911975	0.546908	A
1410	0.143584	0.054770	G
1411	0.042490	0.066912	G
1412	0.137814	0.059806	G
1413	0.183175	0.084765	T
1414	0.396570	0.076226	T
1415	-0.062265	0.086705	C
1416	0.095490	0.124677	C
1417	-0.041221	0.068300	T
1418	-0.014036	0.088172	C
1419	-0.063592	0.083997	G
1420	0.025374	0.058929	G
1421	0.601557	0.163348	C
1422	0.610423	0.151181	A
1423	0.860095	0.174501	C
1424	1.091449	0.182900	T
1425	1.398225	0.204478	G
1426	0.797060	0.117322	T
1427	1.665042	0.315873	C
1428	0.970508	0.195992	A
1429	2.983571	0.458332	A
1430	1.395439	0.220626	T
1431	0.567477	0.217131	C
1432	0.312382	0.109612	A
1433	0.107372	0.050720	G
1434	0.102348	0.120971	C
1435	0.077168	0.128261	C
1436	-0.025453	0.048173	G
1437	-0.148460	0.064089	A
1438	0.001233	0.059799	G
1439	-0.081406	0.076881	G
1440	-0.095114	0.087347	G
1441	-0.062604	0.125771	T
1442	0.114254	0.110993	T
1443	0.164368	0.167070	A
1444	-0.018665	0.076429	G
1445	-0.025230	0.077077	T
1446	-0.003148	0.104802	C
1447	0.156704	0.096576	G
1448	0.061748	0.095890	A
1449	0.116260	0.058413	T
1450	0.038516	0.116955	C
1451	0.062789	0.127882	C
1452	0.138343	0.098567	T
1453	0.336489	0.195672	A
1454	0.320462	0.183615	A
1455	0.023848	0.079194	G
1456	0.051889	0.050165	T
1457	0.030589	0.192743	C
1458	0.126116	0.169976	T
1459	-0.075062	0.134387	A
1460	0.148890	0.120619	A
1461	0.044403	0.140812	C
1462	0.115468	0.121754	C
1463	0.939541	0.173747	G
1464	2.882284	0.426582	T
1465	2.453693	0.662420	A
1466	3.883935	0.642099	A
1467	1.222874	0.272892	T
1468	0.874764	0.140929	T
1469	0.022040	0.149184	C
1470	0.610343	0.145554	G
1471	0.437453	0.234966	A
1472	0.728582	0.215990	A
1473	-0.019927	0.115723	T
1474	-0.136649	0.178329	T
1475	-0.063050	0.119795	A
1476	0.182042	0.128119	G
1477	0.221252	0.078718	A
1478	-0.010979	0.104260	T
1479	-0.021791	0.108147	G
1480	0.578420	0.251788	A
1481	0.963301	0.282866	A
1482	0.712694	0.187235	A
1483	0.061093	0.081921	G
1484	-0.068343	0.119434	G
1485	1.777102	0.197327	G
1486	-0.030654	0.170283	A
1487	-0.289326	0.183409	A
1488	-0.203237	0.187100	A
1489	-0.190153	0.118739	C
1490	-0.222112	0.142854	T
1491	-0.059831	0.135914	G
1492	-0.069706	0.134469	G
1493	0.125039	0.121530	T
1494	0.008629	0.140002	T
1495	0.093205	0.096483	A
1496	0.067666	0.195028	A
1497	0.034419	0.104849	T
1498	-0.109591	0.112942	A
1499	-0.093859	0.145238	T
1500	-0.033398	0.074338	T
1501	0.043892	0.163496	C
1502	-0.072485	0.123071	C
1503	-0.408644	0.176693	A
1504	-0.002177	0.097477	G
1505	-0.037045	0.158429	T
1506	-0.122731	0.078226	A
1507	-0.119686	0.120781	C
1508	-0.232049	0.113100	C
1509	-0.052042	0.128030	T
1510	-0.027985	0.076536	T
1511	-0.016937	0.090501	C
1512	0.058275	0.101270	T
1513	-0.002231	0.116895	T
1514	-0.105022	0.085711	G
1515	0.094389	0.149480	C
1516	0.529688	0.187822	A
1517	-0.082317	0.142797	C
1518	0.360331	0.133831	C
1519	0.617684	0.208862	A
1520	1.213095	0.394563	A
1521	0.201736	0.172639	A
1522	0.106446	0.144308	C
1523	0.675296	0.168260	G
1524	0.111763	0.112149	T
1525	0.210616	0.177372	C
1526	0.513297	0.207014	G
1527	0.988858	0.280155	A
1528	0.922181	0.292669	C
1529	0.034266	0.091008	G
1530	0.020722	0.145586	C
1531	0.188374	0.161602	T
1532	-0.264900	0.167335	T
1533	-0.168749	0.374583	T
1534	0.042683	0.119849	A
1535	-0.042451	0.147586	G
1536	0.067900	0.100066	G
1537	0.311836	0.196200	A
1538	0.430572	0.242429	A
1539	0.026253	0.181802	A
1540	0.070895	0.108460	C
1541	-0.070253	0.119750	A
1542	0.130218	0.192475	C
1543	0.263949	0.196899	C
1544	-0.172710	0.120815	G
1545	-0.000965	0.150533	A
1546	0.034596	0.060600	G
1547	0.061857	0.115159	C
1548	-0.007790	0.127408	G
1549	0.090520	0.113476	G
1550	0.052185	0.085271	G
1551	-0.010072	0.081403	G
1552	-0.005184	0.195492	C
1553	0.962750	0.166929	C
1554	2.026399	0.318864	T
1555	1.327335	0.203681	T
1556	1.328843	0.346479	C
1557	0.072454	0.065691	G
1558	-0.166114	0.107299	C
1559	0.181008	0.096935	C
1560	0.051420	0.186692	C
1561	-0.320455	0.231780	C
1562	-0.288115	0.150300	G
1563	-0.124031	0.093236	T
1564	0.052694	0.231668	C
1565	0.101573	0.128900	G
1566	0.337566	0.163547	A
1567	2.075564	0.469122	A
1568	0.203732	0.112475	T
1569	-0.026113	0.139854	C
1570	-0.044076	0.088335	A
1571	0.065282	0.107026	C
1572	-0.448008	0.257673	C
1573	0.313047	0.103658	G
1574	0.369896	0.177108	A
1575	0.097502	0.177187	A
1576	0.796516	0.206090	A
1577	0.067508	0.109662	T
1578	0.055738	0.068454	T
1579	0.089523	0.107792	C
1580	0.038378	0.065136	G
1581	0.060580	0.092948	T
1582	0.215279	0.151675	G
1583	0.345816	0.090904	G
1584	0.430038	0.142261	A
1585	0.292569	0.136169	A
1586	-0.018358	0.057077	G
1587	-0.029362	0.100885	C
1588	-0.126209	0.130792	C
1589	0.671592	0.132638	G
1590	1.172290	0.274128	T
1591	1.667915	0.365266	A
1592	1.915387	0.469585	A
1593	2.412903	0.483965	C
1594	0.022613	0.083340	G
1595	0.133256	0.059537	G
1596	0.259921	0.112873	C
1597	-0.110032	0.170290	A
1598	0.262167	0.076911	C
1599	0.150044	0.084973	G
1600	0.138201	0.115688	A
1601	0.480670	0.203456	A
1602	0.047615	0.040326	G
1603	-0.306427	0.145488	C
1604	0.196886	0.105462	G
1605	0.158725	0.113050	A
1606	0.302837	0.083156	A
1607	0.250231	0.118637	C
1608	0.342986	0.097446	G
1609	1.083803	0.233650	A
1610	1.279139	0.321968	A
1611	0.123431	0.103695	C
1612	-0.134951	0.090570	G
1613	-0.020252	0.056679	G
1614	0.105840	0.092290	T
1615	0.149729	0.134700	G
1616	0.540472	0.118290	A
1617	0.504360	0.178217	G
1618	1.587264	0.237306	A
1619	1.759061	0.192457	T
1620	2.013145	0.257232	A
1621	0.246875	0.060517	G
1622	0.710733	0.116734	G
1623	0.596329	0.067814	G
1624	0.957156	0.190198	A
1625	0.524698	0.203553	A
1626	0.117884	0.160009	A
1627	0.076664	0.080849	C
1628	0.217840	0.096554	T
1629	0.077085	0.079980	C
1630	-0.041427	0.088155	G
1631	0.060373	0.049143	G
1632	0.421948	0.111817	C
1633	0.583385	0.109961	G
1634	0.115884	0.092026	G
1635	-0.041562	0.099267	T
1636	0.445288	0.112043	A
1637	0.102471	0.129596	C
1638	0.030568	0.081400	C
1639	0.092770	0.074164	T
1640	0.127613	0.088189	A
1641	0.073095	0.085859	G
1642	0.102029	0.067890	A
1643	0.044802	0.047911	G
1644	-0.085226	0.046890	C
1645	0.893348	0.176403	C
1646	0.683472	0.129407	C
1647	0.434718	0.050579	G
1648	0.929969	0.143907	T
1649	1.807626	0.175635	G
1650	0.598603	0.150135	A
1651	0.967518	0.284075	A
1652	0.246610	0.120112	A
1653	3.541508	0.563690	A
1654	1.043690	0.120133	G
1655	0.071880	0.120561	A
1656	0.759446	0.168497	C
1657	-0.024487	0.130358	A
1658	1.135121	0.192129	A
1659	0.028679	0.050509	G
1660	-0.086629	0.091947	C
1661	-0.038945	0.090451	A
1662	-0.068324	0.087950	A
1663	0.044377	0.074835	G
1664	-0.036817	0.092373	A
1665	-0.045190	0.081930	A
1666	-0.069583	0.048380	G
1667	0.144431	0.069802	C
1668	0.212896	0.072043	T
1669	-0.059361	0.084876	C
1670	0.069001	0.052748	G
1671	-0.010164	0.066517	T
1672	0.100998	0.060164	A
1673	-0.237324	0.097029	C
1674	0.102391	0.103097	C
1675	-0.007222	0.067412	G
1676	1.079885	0.200224	A
1677	0.845666	0.183147	G
1678	1.341689	0.231237	A
1679	0.225870	0.052726	T
1680	0.229268	0.126716	C
1681	0.091595	0.061561	C
1682	0.934972	0.122163	G
1683	0.788493	0.143072	A
1684	0.239683	0.139650	C
1685	0.274501	0.061576	A
1686	1.348294	0.270422	C
1687	4.987300	0.690341	A
1688	0.066518	0.054518	G
1689	0.165041	0.052149	G
1690	0.506726	0.085344	T
1691	0.022960	0.046348	G
1692	0.095299	0.078833	C
1693	0.053450	0.037562	G
1694	0.293542	0.078275	C
1695	2.178239	0.224287	T
1696	0.008210	0.072311	G
1697	-0.020841	0.043293	G
1698	0.214733	0.096676	C
1699	1.781186	0.264355	A
1700	1.228743	0.186843	G
1701	1.631372	0.234510	A
1702	0.787432	0.073256	G
1703	1.949016	0.231557	C
1704	1.889355	0.234261	A
1705	0.943006	0.179614	A
1706	0.073157	0.049899	G
1707	0.008954	0.099623	C
1708	0.203626	0.097084	C
1709	0.269532	0.112745	A
1710	0.236610	0.073482	A
1711	-0.054232	0.073405	G
1712	-0.014102	0.041913	G
1713	-0.094992	0.080649	C
1714	0.323368	0.114557	C
1715	1.701634	0.193331	T
1716	-0.065478	0.047910	G
1717	-0.009961	0.049584	T
1718	-0.085495	0.066201	C
1719	-0.059568	0.041539	G
1720	-0.042940	0.050153	G
1721	0.049614	0.078322	G
1722	0.532547	0.087799	A
1723	0.547321	0.079407	T
1724	1.124806	0.223022	C
1725	0.658497	0.076369	A
1726	1.773401	0.209194	A
1727	0.418277	0.111616	C
1728	0.084952	0.078015	C
1729	0.121515	0.047351	G
1730	-0.005379	0.044525	A
1731	-0.064142	0.072253	C
1732	0.212632	0.063819	G
1733	-0.008955	0.066652	T
1734	0.846815	0.139794	T
1735	2.422500	0.259931	A
1736	0.145660	0.047838	G
1737	0.001176	0.068235	G
1738	0.272657	0.079286	G
1739	0.844644	0.217765	A
1740	1.774879	0.199780	A
1741	1.288268	0.145962	T
1742	2.461285	0.194435	T
1743	2.285408	0.248285	C
1744	1.389638	0.131455	G
1745	0.297730	0.057908	G
1746	0.261449	0.107196	C
1747	0.318070	0.141903	A
1748	1.281331	0.235078	A
1749	1.159129	0.123797	G
1750	0.403178	0.096761	T
1751	1.939519	0.194984	T
1752	1.259318	0.210494	A
1753	1.091103	0.122587	G
1754	-0.052431	0.044069	T
1755	0.015817	0.052240	C
1756	0.088478	0.109683	C
1757	0.042438	0.072192	C
1758	0.281842	0.078504	G
1759	0.266051	0.124896	T
1760	0.395272	0.149315	A
1761	0.923548	0.147730	A
1762	0.683707	0.099860	G
1763	0.334554	0.080594	T
1764	0.466432	0.071065	T
1765	1.651774	0.181757	C
1766	0.184807	0.055044	G
1767	0.345163	0.085524	C
1768	0.269185	0.109330	G
1769	0.774984	0.136507	A
1770	0.811210	0.119840	T
1771	0.499162	0.149241	A
1772	1.356002	0.175270	A
1773	-0.015031	0.052647	G
1774	0.039337	0.050038	G
1775	0.115232	0.080779	G
1776	0.236675	0.097105	A
1777	1.181676	0.174148	T
1778	0.206681	0.053490	G
1779	-0.128097	0.089926	C
1780	0.113673	0.089637	C
1781	0.056037	0.058842	T
1782	0.052657	0.044708	G
1783	0.040690	0.086509	C
1784	0.135084	0.048913	T
1785	0.038674	0.078554	C
1786	0.646845	0.109410	T
1787	1.227857	0.164199	T
1788	0.052406	0.055178	G
1789	0.456272	0.082690	A
1790	0.631772	0.155834	C
1791	0.605366	0.112060	C
1792	0.105698	0.068795	G
1793	0.128177	0.081357	A
1794	-0.068206	0.032835	G
1795	0.174143	0.067855	C
1796	0.021000	0.060890	A
1797	0.135843	0.054816	G
1798	0.037697	0.044850	G
1799	-0.016180	0.049409	T
1800	1.256789	0.218828	C
1801	0.480031	0.060388	G
1802	0.606563	0.135845	C
1803	1.623307	0.171740	A
1804	1.381574	0.128534	G
1805	0.495983	0.094856	T
1806	0.365050	0.094703	G
1807	0.447819	0.093737	A
1808	0.708191	0.097780	C
1809	0.246340	0.070342	T
1810	0.811833	0.093804	C
1811	0.938055	0.089946	G
1812	0.012338	0.070420	G
1813	0.109618	0.079684	A
1814	0.326124	0.087144	C
1815	0.092433	0.060225	G
1816	0.042105	0.097540	C
1817	0.009246	0.043494	T
1818	-0.090332	0.109103	C
1819	0.270607	0.122164	C
1820	0.459690	0.097352	G
1821	1.243437	0.161296	A
1822	0.476093	0.115625	C
1823	0.704790	0.143692	T
1824	-0.085592	0.055848	G
1825	-0.054880	0.047963	T
1826	0.045520	0.101505	C
1827	0.499622	0.116982	T
1828	0.959637	0.157454	A
1829	1.228971	0.136600	G
1830	0.584237	0.141291	T
1831	1.547194	0.345907	A
1832	1.271988	0.273776	A
1833	2.578825	0.323302	C
1834	-0.144151	0.115777	A
1835	0.068027	0.139552	A
1836	-0.011566	0.131395	C
1837	0.435263	0.135468	A
1838	0.619870	0.127490	T
1839	1.122101	0.163661	A
1840	0.015768	0.055756	G
1841	0.038686	0.056355	G
1842	0.014545	0.077197	T
1843	0.025935	0.072370	G
1844	0.137278	0.114731	A
1845	0.182295	0.141462	C
1846	0.046209	0.165031	C
1847	0.063185	0.061553	G
1848	0.584333	0.180146	C
1849	-0.005960	0.129037	A
1850	0.454220	0.142685	A
1851	0.532989	0.177522	A
1852	0.218279	0.082243	T
1853	0.022377	0.100555	C
1854	0.115643	0.146690	C
1855	0.139396	0.061644	G
1856	1.677477	0.449034	C
1857	1.046998	0.251780	A
1858	1.253159	0.265725	A
1859	-0.125815	0.112046	G
1860	-0.001531	0.089714	G
1861	0.127430	0.120178	A
1862	0.589818	0.153338	C
1863	0.223060	0.171738	T
1864	0.415652	0.108928	C
1865	1.639801	0.214412	G
1866	1.043839	0.177574	T
1867	1.401889	0.248061	A
1868	0.188975	0.088267	C
1869	0.004855	0.079095	G
1870	-0.037202	0.062820	G
1871	-0.086640	0.061902	T
1872	-0.098544	0.060770	C
1873	-0.184530	0.125219	A
1874	-0.078373	0.119314	C
1875	0.217928	0.095184	T
1876	0.137094	0.109106	G
1877	0.079853	0.160374	A
1878	2.104960	0.370115	A
1879	0.265657	0.062655	T
1880	-0.220080	0.101524	C
1881	-0.015850	0.085268	C
1882	0.483485	0.106137	T
1883	0.135878	0.059686	G
1884	0.032618	0.072407	C
1885	0.051203	0.102393	C
1886	0.428414	0.153929	C
1887	0.444764	0.101497	A
1888	0.150006	0.070178	G
1889	0.109458	0.086226	T
1890	-0.000784	0.053540	G
1891	0.189822	0.101314	C
1892	-0.032339	0.049502	G
1893	0.006863	0.052874	G
1894	0.093728	0.070207	G
1895	-0.043980	0.073286	T
1896	2.731582	0.460400	A
1897	0.224946	0.060609	T
1898	0.186657	0.100561	C
1899	0.145411	0.092516	T
1900	0.092500	0.087126	G
1901	0.266620	0.125613	A
1902	0.293794	0.112740	A
1903	0.279407	0.123060	C
1904	0.424423	0.097847	A
1905	-0.106084	0.072628	C
1906	-0.035902	0.112174	C
1907	-0.036424	0.136189	C
1908	0.279623	0.124670	A
1909	0.027452	0.142312	T
1910	1.342779	0.249607	T
1911	0.658030	0.155746	A
1912	0.303194	0.143932	C
1913	0.301404	0.138834	A
1914	0.889669	0.180576	A
1915	0.180424	0.084650	T
1916	-0.058744	0.101294	G
1917	-0.165395	0.087150	G
1918	0.311804	0.074219	G
1919	0.277539	0.120206	A
1920	0.592726	0.152289	C
1921	0.559285	0.096702	G
1922	0.491907	0.125485	A
1923	0.546675	0.093835	A
1924	-0.009726	0.077780	G
1925	-0.009339	0.067785	G
1926	0.134542	0.080118	A
1927	0.026011	0.074418	C
1928	0.048624	0.095943	C
1929	0.280037	0.112041	C
1930	0.016482	0.055939	G
1931	0.223620	0.078024	T
1932	0.776946	0.203714	C
1933	1.686079	0.326925	A
1934	1.178026	0.284969	A
1935	1.251973	0.198720	C
1936	0.063416	0.065731	G
1937	0.071759	0.037316	G
1938	0.153646	0.053128	C
1939	0.267306	0.091497	G
1940	0.220481	0.072058	G
1941	0.188207	0.089456	G
1942	-999.000000	0.000000	G
1943	0.372756	0.122156	G
1944	0.147044	0.035864	T
1945	0.635116	0.196349	A
1946	0.722032	0.184069	A
1947	-0.001788	0.062119	C
1948	0.078362	0.055359	T
1949	-0.008915	0.061007	A
1950	0.010333	0.069275	T
1951	0.257237	0.074637	G
1952	0.666280	0.175840	A
1953	-0.154691	0.064537	C
1954	-999.000000	0.000000	C
1955	-0.052465	0.102801	C
1956	0.335299	0.051522	T
1957	0.545959	0.082130	C
1958	1.923690	0.244435	T
1959	3.950155	0.580202	T
1960	1.450509	0.287710	A
1961	0.918715	0.199477	A
1962	0.073177	0.078485	G
1963	0.323542	0.086026	G
1964	-0.042377	0.076471	T
1965	1.597100	0.288251	A
1966	0.250350	0.056056	G
1967	0.081948	0.094245	C
1968	0.344940	0.096538	G
1969	-0.343469	0.079666	T
1970	0.279702	0.104539	A
1971	-0.268611	0.084652	G
1972	-0.037613	0.075959	T
1973	-0.061853	0.086318	A
1974	0.116386	0.095034	C
1975	0.197907	0.048600	C
1976	0.717034	0.144686	T
1977	1.470410	0.208317	T
1978	0.082545	0.045047	G
1979	-0.259437	0.086055	C
1980	0.225006	0.090662	C
1981	0.122533	0.051610	G
1982	0.111756	0.072713	C
1983	0.581024	0.098724	T
1984	3.201341	0.284424	T
1985	2.559834	0.398459	C
1986	2.256137	0.342732	A
1987	1.287996	0.114255	G
1988	0.275939	0.081456	T
1989	0.841986	0.165135	A
1990	0.001252	0.042705	G
1991	-0.305917	0.093082	C
1992	0.111384	0.037760	G
1993	-0.010035	0.035543	G
1994	0.029335	0.032584	C
1995	0.778509	0.125327	T
1996	0.990824	0.139249	T
1997	0.544522	0.075788	G
1998	0.441105	0.143259	C
1999	1.972326	0.271500	A
2000	1.356333	0.229807	T
[truncated: 915 more rows]
