# Supplementary material for: Model-Free RNA Sequence and Structure Alignment Informed by SHAPE Probing Reveals a Conserved Alternate Secondary Structure for 16S rRNA
Source: PLoS Comput Biol. 2015 May 20;11(5):e1004126. doi: 10.1371/journal.pcbi.1004126 (PMC4438973; doi:10.1371/journal.pcbi.1004126)
Supplement: S1 Dataset — (ZIP) [file pcbi.1004126.s003.zip › align_1_DATA/README.txt]

Model-free RNA sequence and structure alignment informed by SHAPE probing reveals an evolutionarily conserved alternative secondary structure for 16S rRNA

Christopher Lavender
Weeks Lab


-- 2014-12-29_rRNA_SHAPE-MaP folder
   Final rRNA SHAPE-MaP files for E. coli, C. difficile and H. volcanii
   (only the final files for E. coli are included, intermediary data are part of the Siegfried et al Nature Meths 2014 paper)
   
-- 2014-12-29_align_1_alignments_and_predictions folder
   contains all alignments and secondary structure models

-- 2014-12-29_align-1_data_for_figures.xlsx file
   contains all data used to make manuscript plots, including MSAs with SHAPE reactivities and the randomized SHAPE value difference histograms
