# Supplementary material for: Model-Free RNA Sequence and Structure Alignment Informed by SHAPE Probing Reveals a Conserved Alternate Secondary Structure for 16S rRNA
Source: PLoS Comput Biol. 2015 May 20;11(5):e1004126. doi: 10.1371/journal.pcbi.1004126 (PMC4438973; doi:10.1371/journal.pcbi.1004126)
Supplement: S1 Software — (ZIP) [file pcbi.1004126.s004.zip]

Archive with 20 entries (13 files):
- align_1_2014-12-29_SOFTWARE/
- align_1_2014-12-29_SOFTWARE/.DS_Store
- __MACOSX/
- __MACOSX/align_1_2014-12-29_SOFTWARE/
- __MACOSX/align_1_2014-12-29_SOFTWARE/._.DS_Store
- align_1_2014-12-29_SOFTWARE/SecondaryStructurePrediction/
- align_1_2014-12-29_SOFTWARE/SecondaryStructurePrediction/100413_filter_by_pairing_probability.py
- __MACOSX/align_1_2014-12-29_SOFTWARE/SecondaryStructurePrediction/
- __MACOSX/align_1_2014-12-29_SOFTWARE/SecondaryStructurePrediction/._100413_filter_by_pairing_probability.py
- align_1_2014-12-29_SOFTWARE/SecondaryStructurePrediction/README.txt
- __MACOSX/align_1_2014-12-29_SOFTWARE/SecondaryStructurePrediction/._README.txt
- __MACOSX/align_1_2014-12-29_SOFTWARE/._SecondaryStructurePrediction
- align_1_2014-12-29_SOFTWARE/SHAPE_Alignment/
- align_1_2014-12-29_SOFTWARE/SHAPE_Alignment/README.txt
- __MACOSX/align_1_2014-12-29_SOFTWARE/SHAPE_Alignment/
- __MACOSX/align_1_2014-12-29_SOFTWARE/SHAPE_Alignment/._README.txt
- align_1_2014-12-29_SOFTWARE/SHAPE_Alignment/shape_alignment_2014-12-29.py
- __MACOSX/align_1_2014-12-29_SOFTWARE/SHAPE_Alignment/._shape_alignment_2014-12-29.py
- __MACOSX/align_1_2014-12-29_SOFTWARE/._SHAPE_Alignment
- __MACOSX/._align_1_2014-12-29_SOFTWARE
