# Supplementary material for: Model-Free RNA Sequence and Structure Alignment Informed by SHAPE Probing Reveals a Conserved Alternate Secondary Structure for 16S rRNA
Source: PLoS Comput Biol. 2015 May 20;11(5):e1004126. doi: 10.1371/journal.pcbi.1004126 (PMC4438973; doi:10.1371/journal.pcbi.1004126)
Supplement: S1 Software — (ZIP) [file pcbi.1004126.s004.zip › align_1_2014-12-29_SOFTWARE/SecondaryStructurePrediction/100413_filter_by_pairing_probability.py]

import sys

#read in bps from RNAalifold or RNAfold bracket, convert to pairs in list
rnaalifold_out = open(sys.argv[1], "r")
bp_ali = rnaalifold_out.readlines()
seq = bp_ali[0]
bracket = bp_ali[1].strip().split()
bracket = bracket[0]

temp = []
for i in range(len(bracket)):
    count = 0
    if bracket[i] == "(":
        for j in range(i+1, len(bracket)):
            if bracket[j] == "(":
                count = count + 1
            if bracket[j] == ")":
                if count == 0:
                    temp.append([str(i + 1), str(j + 1)])
                    break
                else:
                    count = count - 1
bps = temp

#read in pairing probabilities for alidot file
pair_prob = []
for line in open(sys.argv[2], "r"):
    entry = line.strip().split()
    try:
        entry[2]
    except IndexError:
        pass
    else:
        if entry[2] == "hsb":
            if entry[6] == "ubox":
                pair_prob.append([entry[3], entry[4], entry[5]])    

threshold = float(sys.argv[3])

pass_filter = []        
for pair in bps:
    x = pair[0]
    y = pair[1]
    
    for i in range(len(pair_prob)):
        if int(x) == int(pair_prob[i][0]) and int(y) == int(pair_prob[i][1]) and float(pair_prob[i][2]) >= threshold:
            pass_filter.append([x, y])
    
bracket_out = ""

for i in range(1,len(bracket)+1):
    #print "i: " + str(i)
    match = False
    for j in range(len(pass_filter)):
        if i == int(pass_filter[j][0]):
            match = True
            bracket_out += "("
        if i == int(pass_filter[j][1]):
            match = True
            bracket_out += ")"
    if match == False:
        bracket_out += "."
    #print "len: " + str(len(bracket_out))

output = open(sys.argv[4], "w")

output.write(seq)
output.write(bracket_out)
