# Supplementary material for: Model-Free RNA Sequence and Structure Alignment Informed by SHAPE Probing Reveals a Conserved Alternate Secondary Structure for 16S rRNA
Source: PLoS Comput Biol. 2015 May 20;11(5):e1004126. doi: 10.1371/journal.pcbi.1004126 (PMC4438973; doi:10.1371/journal.pcbi.1004126)
Supplement: S1 Software — (ZIP) [file pcbi.1004126.s004.zip › align_1_2014-12-29_SOFTWARE/SecondaryStructurePrediction/README.txt]

To perform secondary structure predictions with alignments by RNAalifold, first generate a multiple-sequence alignment.  A multiple sequence alignment may be generated from pairwise alignments using T-Coffee.  To do this, use the following command (considers sequences 1, 2, and 3, with pairwise alignment files 1_2.aln, 1_3.aln, and 2_3.aln):

t_coffee -aln=1_2.aln,1_3.aln,2_3.aln -outfile=multi.aln

To run secondary structure prediction with RNAalifold, use the following command:

Vienna-RNA/src/bin/RNAalifold -r -p --pfScale=0.9 --maxBPspan=600 < multi.aln > output

To include SHAPE reactivities, first make sure your SHAPE data are in a space-delimited text file with the following format:

1 A 0.187053
2 A 0.179499
3 A 0.093544
4 T 0.030528
5 T 1.270522
6 G -999
7 A 0.041655
8 A 0.07312

The file should have no heading.  -999 is a placeholder for a "no data" position.  To fold, use the following command:

Vienna-RNA/src/bin/RNAalifold -r -p --pfScale=0.9 --maxBPspan=600 --shape=1.shape,2.shape,3.shape --shapeMethod=D < multi.aln > output.fa

You can filter the predicted pairs by pairing probability using the script 100413_filter_by_pairing_probability.py.  The following command filters using a 95% pairing probability threshold, considering the RNAalifold bracket secondary structure (output.fa) and alidot.ps output file. 

python 100413_filter_by_pairing_probability.py output.fa alidot.ps 0.95 filtered.fa

Finally, individual sequences may be predicted using the output base pairs as constraints.  This may be performed using RNAfold.  The RNAalifold output is in terms of a pseudo-sequence generated from the sequence alignment.  First, use refold.pl in the Vienna Utils directory to give the base pairs in terms of each individual sequence:

Vienna-RNA/src/Utils/refold.pl multi.aln filtered.fa > output_individual.fa

Using a text editor, take only the lines from the output_individual.fa corresponding to the RNA to be predicted and place them into a new FA file (individual.fa).  Then, run RNAfold using those base pairs as constraints.

Vienna-RNA/src/RNAfold --maxBPspan=600 --shape=1.shape -C < individual.fa > final.fa
