# Supplementary material for: Model-Free RNA Sequence and Structure Alignment Informed by SHAPE Probing Reveals a Conserved Alternate Secondary Structure for 16S rRNA
Source: PLoS Comput Biol. 2015 May 20;11(5):e1004126. doi: 10.1371/journal.pcbi.1004126 (PMC4438973; doi:10.1371/journal.pcbi.1004126)
Supplement: S1 Software — (ZIP) [file pcbi.1004126.s004.zip › align_1_2014-12-29_SOFTWARE/SHAPE_Alignment/README.txt]

shape_alignment_2014-12-29.py README
Christopher Lavender
Weeks Lab

The script requires NumPy and was developed using Python 2.6.

Usage: shape_alignment.py seq_1 seq_2 Y/N(include sequence?) output_heading

seq_1: first sequence to align
seq_2: second sequence to align
Y/N(include sequence?): if "Y", considers base identity in alignment; if "N", does not
output_heading: used to name output files

input sequence format: 3-column tab-delimited list (tab: "\t") with one-line heading
the one-line heading can be anything, but is required for proper function (first line is cut off when processed)
line: Index \t NT_ID \t SHAPE reactivity

The first three lines of a sequence file would look something like this:

Index	ID	SHAPE
1	A	0.2
2	G	1.0

Example: The following command aligns sequences from files EX_1.txt and EX_2.txt.  A global alignment would be performed, considering both sequence identity and SHAPE reactivity values.

shape_alignment.py EX_1.txt EX_2.txt Y example

The output of the program will be two files, example_wSHAPE.txt and example_clustalw.aln.  example.txt provides index values, sequence identities, and SHAPE reactivities for each position in the alignment in a tab-delimited list.  example_clustalw.aln provides the alignment in clustalw format for use with other programs.

Notes:

Separate default parameter values are used for global and local alignments

Pairwise alignments may be used to create a multiple sequence alignment using T-Coffee.
