# Supplementary material for: Model-Free RNA Sequence and Structure Alignment Informed by SHAPE Probing Reveals a Conserved Alternate Secondary Structure for 16S rRNA
Source: PLoS Comput Biol. 2015 May 20;11(5):e1004126. doi: 10.1371/journal.pcbi.1004126 (PMC4438973; doi:10.1371/journal.pcbi.1004126)
Supplement: S1 Software — (ZIP) [file pcbi.1004126.s004.zip › align_1_2014-12-29_SOFTWARE/SHAPE_Alignment/shape_alignment_2014-12-29.py]

# SHAPE alignment script
# performs dynamic programming alignment based on SHAPE reactivities with affine gap penalties (Gotoh algorithm)
# developed with Python 2.6

# Usage: shape_alignment.py seq_1 seq_2 Y/N(include sequence?) output_heading

# seq_1: first sequence to align
# seq_2: second sequence to align
# Y/N(include sequence?): if "Y", considers base identity in alignment; if "N", does not
# output_heading: used to name output files

# input sequence format: 3-column tab-delimited list (tab: "\t") with one-line heading
# the one-line heading can be anything, but is required for proper function (first line is cut off when processed)
# line: Index \t NT_ID \t SHAPE reactivity

import sys
import math
import operator

from decimal import *
getcontext().prec = 6

if len(sys.argv) < 5:
    print "Usage: shape_alignment.py seq_1 seq_2 Y/N(include sequence?) output_heading"
    sys.exit(0)
    
if sys.argv[3] == "Y" or sys.argv[3] == "N":
    global seq_flag
    if sys.argv[3] == "Y":
        seq_flag = True
    else:
        seq_flag = False
else:
    print "Improper argument: " + str(sys.argv[3]) + "\n"
    print "Y/N required"
    sys.exit(0)

# alignment parameters

global gop; global gep
global rx_m; global rx_b; global rx_min_val

# parameters if seq_flag is Y
if seq_flag == True:
    gop = -6. #gap open penalty
    gep = -1. #gap extension penalty
    
    rx_m = float(-2.) #slope
    rx_b = float(2.) #intercept
    
    rx_min_val = 0.0

# parameters if seq_flag is N
if seq_flag == False:
    gop = -5. #gap open penalty
    gep = -0.25 #gap extension penalty
    
    rx_m = float(-2.) #slope
    rx_b = float(2.) #intercept
    
    rx_min_val = 0.0

global seq_m; seq_m = 2. #sequence match score
global seq_mm; seq_mm = -2. #sequence mismatch score
    
# reactivity scoring function
def rx_match_score(rx_1, rx_2):
    if rx_1 == "-999" or rx_2 == "-999":
        return 0
    elif abs(float(rx_1) - float(rx_2)) >= 1:
        return rx_min_val
    else:
        return (rx_b + rx_m*abs(float(rx_1) - float(rx_2)))

# base identity scoring function
def seq_match_score(nt_1, nt_2):
    if nt_1 == nt_2:
        return seq_m
    else:
        return seq_mm
    
def process_sequence(seq_name):
    seq_file = open(seq_name, "r")
    seq = seq_file.readlines()
    for i in range(len(seq)):
        seq[i] = seq[i].strip().split()
    seq.pop(0)
    return seq

def getName(string):
    return_string = ""
    for i in range(10):
        if i + 1 < len(string):
            return_string = return_string + string[i]
        else:
            return_string = return_string + " "
    return return_string

seq_1_name = sys.argv[1]
seq_2_name = sys.argv[2]

output_name = sys.argv[4]

seq_1 = process_sequence(seq_1_name)
seq_2 = process_sequence(seq_2_name)

len_seq_1 = len(seq_1); len_seq_2 = len(seq_2)
row = len_seq_2 + 1; col = len_seq_1 + 1

# declaration of matrices
xval = [[0. for j in range(col)] for i in range(row)]
yval = [[0. for j in range(col)] for i in range(row)]
val = [[0. for j in range(col)] for i in range(row)]

# fill matrices
for i in range(row):
    val[i][0] = gop + i*gep
    yval[i][0] = -10000
 
for j in range(col):
    val[0][j] = gop + j*gep
    xval[0][j] = -10000  # assign -INF
 
val[0][0] = 0.

for i in range(1,row):
    for j in range(1,col):
        xval[i][j] = max(xval[i-1][j] + gep, val[i-1][j] + gop + gep)
        yval[i][j] = max(yval[i][j-1] + gep, val[i][j-1] + gop + gep)
        comp_score = 0.
        
        if seq_flag == True:
            comp_score = val[i-1][j-1] + rx_match_score(seq_1[j-1][2], seq_2[i-1][2]) + seq_match_score(seq_1[j-1][1], seq_2[i-1][1])
        if seq_flag == False:
            comp_score = val[i-1][j-1] + rx_match_score(seq_1[j-1][2], seq_2[i-1][2])
        
        #if (seq1[j-1] == seq2[i-1]):
        #    cople = val[i-1][j-1] + match
        #else:
        #    cople = val[i-1][j-1] + mismatch
         
        val[i][j] = max(comp_score, xval[i][j], yval[i][j])
        
# traceback
aligned_seq_1 = []
aligned_seq_2 = []
i = len_seq_2
j = len_seq_1
#while (i > 0 or j > 0):
while (i > 0 and j > 0):
    if (i > 0 and j > 0 and Decimal(str(val[i][j])) == Decimal(str(val[i-1][j-1] + ((rx_match_score(seq_1[j-1][2], seq_2[i-1][2]) + seq_match_score(seq_1[j-1][1], seq_2[i-1][1]))) if seq_flag else Decimal(str(val[i-1][j-1] + (rx_match_score(seq_1[j-1][2], seq_2[i-1][2]))))))):
        aligned_seq_1.insert(0, seq_1[j-1])
        aligned_seq_2.insert(0, seq_2[i-1])
        i -= 1; j -= 1
    elif (i > 0 and Decimal(str(val[i][j])) == Decimal(str(xval[i][j]))):
        aligned_seq_1.insert(0, ["-", "-", "-"])
        aligned_seq_2.insert(0, seq_2[i-1])
        i -= 1
    elif (j > 0 and Decimal(str(val[i][j])) == Decimal(str(yval[i][j]))):
        aligned_seq_1.insert(0, seq_1[j-1])
        aligned_seq_2.insert(0, ["-", "-", "-"])
        j -= 1
    else:
        print("Equality check error!!")
        print(Decimal(str(val[i][j])))
        print(Decimal(str(val[i-1][j-1] + ((rx_match_score(seq_1[j-1][2], seq_2[i-1][2]) + seq_match_score(seq_1[j-1][1], seq_2[i-1][1]))) if seq_flag else Decimal(str(val[i-1][j-1] + (rx_match_score(seq_1[j-1][2], seq_2[i-1][2])))))))
        print(Decimal(str(xval[i][j])))
        print(Decimal(str(yval[i][j])))
        exit()

while (i > 0):
    aligned_seq_2.insert(0, seq_2[i-1])
    aligned_seq_1.insert(0, ["-", "-", "-"])
    i -= 1

while (j > 0):
    aligned_seq_1.insert(0, seq_1[j-1])
    aligned_seq_2.insert(0, ["-", "-", "-"])
    j -= 1

#wSHAPE output
OUTPUT = open(sys.argv[4] + "_wSHAPE.txt", "w")

#output for command line arguments
OUTPUT.write("# ")
for i in range(len(sys.argv)-1):
    if i == len(sys.argv) - 2:
        OUTPUT.write(sys.argv[i] + "\n")
    else:
        OUTPUT.write(sys.argv[i] + " ")

OUTPUT.write("SEQ1_INDEX\tSEQ1_ID\tSEQ1_SHAPE\tSEQ2_INDEX\tSEQ2_ID\tSEQ2_SHAPE\n")

for i in range(len(aligned_seq_1)):
    OUTPUT.write(aligned_seq_1[i][0] + "\t" + aligned_seq_1[i][1] + "\t" + aligned_seq_1[i][2] + "\t")
    OUTPUT.write(aligned_seq_2[i][0] + "\t" + aligned_seq_2[i][1] + "\t" + aligned_seq_2[i][2] + "\n")

OUTPUT.close()

#clustalw aln output
clust_seq1_name = getName(sys.argv[1])
clust_seq2_name = getName(sys.argv[2])

OUTPUT = open(sys.argv[4] + "_clustalw.aln", "w")

OUTPUT.write("CLUSTALW format pairwise alignment\n\n")

count = 0

while count < len(aligned_seq_1):
    OUTPUT.write(clust_seq1_name + "  ")
    
    for m in range(60):
        if count + m >= len(aligned_seq_1):
            OUTPUT.write(" ")
        else:
            OUTPUT.write(aligned_seq_1[count + m][1])
    OUTPUT.write("\n")
    
    OUTPUT.write(clust_seq2_name + "  ")
    
    for m in range(60):
        if count + m >= len(aligned_seq_2):
            OUTPUT.write(" ")
        else:
            OUTPUT.write(aligned_seq_2[count + m][1])
    OUTPUT.write("\n")
    
    OUTPUT.write("\n")
    count += 60

OUTPUT.close()
